# Supplementary material for: An Advanced Lipid Metabolism System Revealed by Transcriptomic and Lipidomic Analyses Plays a Central Role in Peanut Cold Tolerance
Source: Front Plant Sci. 2020 Jul 21;11:1110. doi: 10.3389/fpls.2020.01110 (PMC7396583; doi:10.3389/fpls.2020.01110)
Supplement: Supplementary file 1 [file DataSheet_1.zip]

Archive with 19 entries (18 files):
- Supplementary Material/
- Supplementary Material/Figures.pdf
- Supplementary Material/Method S1.docx
- Supplementary Material/Table S1.xlsx
- Supplementary Material/Table S10.xlsx
- Supplementary Material/Table S11.xlsx
- Supplementary Material/Table S12.xlsx
- Supplementary Material/Table S13.xlsx
- Supplementary Material/Table S14.xlsx
- Supplementary Material/Table S15.docx
- Supplementary Material/Table S16.xlsx
- Supplementary Material/Table S2.docx
- Supplementary Material/Table S3.docx
- Supplementary Material/Table S4.xlsx
- Supplementary Material/Table S5.docx
- Supplementary Material/Table S6.xlsx
- Supplementary Material/Table S7.xlsx
- Supplementary Material/Table S8.xlsx
- Supplementary Material/Table S9.xlsx
