# Supplementary material for: An Advanced Lipid Metabolism System Revealed by Transcriptomic and Lipidomic Analyses Plays a Central Role in Peanut Cold Tolerance
Source: Front Plant Sci. 2020 Jul 21;11:1110. doi: 10.3389/fpls.2020.01110 (PMC7396583; doi:10.3389/fpls.2020.01110)
Supplement: Supplementary file 1 [file DataSheet_1.zip › Supplementary Material/Table S10.xlsx]

## Sheet: Sheet1
Table S10. The continuously differentially expressed genes (CDEGs) that the differential expression level in NH5 was significantly higher than that in FH18.
Total RNA was extracted from three biological replicates. Time points were taken for 0 (T0, S0), 12 (T1, S1), 24 (T2, S2) h after cold stress at 6°C in NH5 (T) and FH18 (S), respectively. The values indicated in column T0, T1, T2, S0, S1 and S2 are FPKM (stands for: fragments per kilobase of transcript per million fragments mapped).
*: FC = fold change. The FC≥ 2 , that is, |log2FC| ≥ 1 is considered as significantly differential expression
**: FDR = false discovery rate. Adjusted for multiple tests. FDR < 0.01 is considered to be statistically significant
***: up : significantly upregulated (FC ≥2 and FDR <0.01); down : significantly downregulated (FC ≥2 and FDR <0.01)
The yellow region represents the genes that continuously significantly upregulated in NH5 and FH18. The green region represents the genes that continuously significantly downregulated in NH5 and FH18.
Tifrunner.gnm1. ann1. CCJH	T0	T1	T2	S0	S1	S2	*log2FC (T1/T0)	**FDR (T1/T0)	***Regulated (T1/T0)	log2FC (T2/T0)	FDR (T2/T0)	Regulated (T2/T0)	log2FC (S1/S0)	FDR (S1/S0)	Regulated (S1/S0)	log2FC (S2/S0)	FDR (S2/S0)	Regulated (S2/S0)	log2 FC(T1/S1)	log2 FC(T2/S2)
arahy.Tifrunner.gnm1.ann1.8E46TB	0.522048	7.49624	5.56715	0.621042	2.88578	4.37165	3.47208	2.81799e-14	up	3.85482	5.10583e-08	up	1.66244	0.000969298	up	2.85968	7.95917e-12	up	1.80964	0.995146
arahy.Tifrunner.gnm1.ann1.6Z62DP	3.02777	22.687	17.2626	5.21121	20.554	10.1423	2.55456	1.60219e-11	up	2.85428	2.29611e-11	up	1.55828	1.26764e-08	up	1.13855	0.000926357	up	0.996287	1.71573
arahy.Tifrunner.gnm1.ann1.WYEN9E	4.17455	42.3151	36.8547	6.68859	16.5974	33.5657	3.13369	2.30876e-05	up	3.548	1.82565e-15	up	1.13767	0.00851461	up	2.5481	1.41892e-15	up	1.99602	0.999895
arahy.Tifrunner.gnm1.ann1.4I3R3X	0.151005	1.78303	3.37198	0.191367	1.11781	1.67125	3.12573	4.71683e-05	up	4.76672	0.00132557	up	2.11246	0.00232354	up	3.26981	9.96547e-08	up	1.01327	1.49691
arahy.Tifrunner.gnm1.ann1.D8DD79	0.669388	8.95407	8.0651	0.898796	6.12011	4.08719	3.40434	5.37035e-24	up	3.96923	1.49011e-19	up	2.38868	2.82796e-12	up	2.38616	0.000152166	up	1.01566	1.58308
arahy.Tifrunner.gnm1.ann1.L6WGFW	0.861197	10.1167	11.8989	0.961206	5.95695	5.78779	3.21228	1.33116e-11	up	4.1631	9.72759e-17	up	2.19327	5.89958e-09	up	2.72936	8.38835e-14	up	1.01902	1.43373
arahy.Tifrunner.gnm1.ann1.L44UVB	0.112764	3.65234	3.66864	0.189181	2.38922	3.45621	4.60445	6.3727e-16	up	5.21073	3.79476e-18	up	3.08487	4.29942e-09	up	4.18853	4.29117e-05	up	1.51959	1.02219
arahy.Tifrunner.gnm1.ann1.J9RZ31	1.72725	10.752	17.1961	1.92217	5.98953	9.86371	2.28366	1.82205e-05	up	3.65931	2.35179e-17	up	1.25647	0.00010805	up	2.50451	2.48799e-16	up	1.02718	1.1548
arahy.Tifrunner.gnm1.ann1.TXC3C1	1.36146	7.28567	53.9186	1.48056	4.62754	30.1306	2.59723	0.000358332	up	6.22173	1.57694e-12	up	1.56952	8.16445e-08	up	4.85873	2.05396e-39	up	1.0277	1.363
arahy.Tifrunner.gnm1.ann1.M8S3TB	0.0153473	5.92097	2.65105	0	7.8964	4.02054	7.33118	4.66121e-36	up	7.13963	1.78441e-24	up	6.30312	2.81061e-66	up	5.32932	4.2437e-18	up	1.02806	1.81031
arahy.Tifrunner.gnm1.ann1.H3HGUT	0.522789	79.927	168.058	0.774695	61.7045	154.166	6.97279	4.8009e-52	up	8.72301	3.58374e-16	up	5.85304	3.18974e-70	up	7.69203	2.50936e-70	up	1.11975	1.03098
arahy.Tifrunner.gnm1.ann1.0188KY	0.199253	2.6752	3.41774	0.20557	1.51754	2.01053	3.37585	1.69087e-07	up	4.4966	1.46752e-18	up	2.34327	3.91639e-06	up	3.32975	1.06976e-13	up	1.03258	1.16685
arahy.Tifrunner.gnm1.ann1.VMU3NF	0.0668203	2.03831	1.20315	0.109861	1.60061	0.639724	4.34518	1.0973e-10	up	4.36868	4.37509e-09	up	3.30869	1.08454e-08	up	2.5619	0.000321814	up	1.0365	1.80678
arahy.Tifrunner.gnm1.ann1.JFH67Q	13.9796	83.4899	87.0185	17.1994	51.4501	54.6678	2.32333	1.31429e-08	up	3.17274	1.63943e-10	up	1.28644	6.17891e-05	up	1.96854	1.33428e-08	up	1.0369	1.2042
arahy.Tifrunner.gnm1.ann1.1QMW5J	0.493401	12.1023	15.3078	0.449063	5.88657	7.81629	3.97886	1.75951e-27	up	5.08615	8.3192e-06	up	2.94024	3.76984e-18	up	4.00848	1.01985e-21	up	1.03862	1.07766
arahy.Tifrunner.gnm1.ann1.6E503M	1.6771	12.1888	61.2748	2.84841	10.8109	59.7682	2.53951	5.30125e-05	up	5.5845	1.7843e-15	up	1.49902	1.95384e-06	up	4.54181	6.00177e-39	up	1.04049	1.04269
arahy.Tifrunner.gnm1.ann1.H4J3HI	2.28028	92.2431	132.452	2.13003	43.5008	42.4151	5.05379	5.65452e-22	up	6.18269	1.13074e-30	up	3.99645	3.95087e-39	up	4.57946	2.22494e-27	up	1.05734	1.60324
arahy.Tifrunner.gnm1.ann1.53JHUG	0.565921	3.55177	4.263	0.972834	2.86774	2.3452	2.48512	2.65942e-07	up	3.07533	8.53414e-05	up	1.42212	1.57332e-05	up	1.31065	0.000368886	up	1.063	1.76469
arahy.Tifrunner.gnm1.ann1.DF7IVU	0.0763523	2.10107	3.1844	0.227684	2.34774	4.66647	4.19684	1.97987e-07	up	5.51033	6.19261e-12	up	2.87743	4.1191e-06	up	4.44311	1.93924e-18	up	1.31941	1.06721
arahy.Tifrunner.gnm1.ann1.X9EE45	1.80749	9.69937	10.8948	1.61936	4.69645	4.71394	2.13574	1.81943e-06	up	2.85521	7.31519e-11	up	1.06656	0.00708517	up	1.70626	4.0005e-06	up	1.06918	1.14895
arahy.Tifrunner.gnm1.ann1.S8EST8	0.0390633	9.57367	96.6605	0.0543133	6.40704	20.7682	6.91617	2.13571e-11	up	10.8921	3.66229e-63	up	5.81592	1.45684e-16	up	8.14489	3.94788e-66	up	1.10025	2.74721
arahy.Tifrunner.gnm1.ann1.3PSU39	4.66969	38.1089	65.3712	5.01182	20.1259	26.5241	2.61911	8.18144e-15	up	4.10388	9.638e-18	up	1.51748	5.68197e-05	up	2.49573	6.94233e-16	up	1.10163	1.60815
arahy.Tifrunner.gnm1.ann1.Q1PJAN	0.460325	52.3986	47.6613	0.346173	9.77262	19.9507	6.4885	1.16377e-11	up	7.04656	5.37937e-44	up	4.33124	1.04591e-20	up	5.94098	3.79309e-56	up	2.15727	1.10557
arahy.Tifrunner.gnm1.ann1.I9A8PV	4.36836	59.0505	15.9176	4.7616	15.1668	9.26707	3.36302	2.94946e-19	up	2.24358	0.00117226	up	1.29208	3.4347e-05	up	1.1359	0.000242515	up	2.07094	1.10768
arahy.Tifrunner.gnm1.ann1.9PT08I	0.0585973	4.14311	70.6683	0.0548173	0.601044	35.1147	5.23264	6.01719e-13	up	9.98784	1.8429e-25	up	2.69748	0.000419051	up	8.87855	6.70511e-93	up	2.53516	1.10929
arahy.Tifrunner.gnm1.ann1.E4P4QB	2.75917	18.1071	21.8382	3.85184	12.4814	18.3407	2.37373	5.44454e-13	up	3.35816	3.77845e-14	up	1.25886	2.0103e-06	up	2.09203	1.1625e-10	up	1.11487	1.26613
arahy.Tifrunner.gnm1.ann1.S25UJZ	0.990708	24.6185	33.5072	1.12078	13.5822	21.6234	4.30834	2.63393e-34	up	5.37457	2.18916e-28	up	3.18602	7.76215e-12	up	4.19476	1.52566e-24	up	1.12232	1.17982
arahy.Tifrunner.gnm1.ann1.55B6KH	0.074178	37.3251	98.8176	0.111182	29.8355	75.6332	8.43481	1.44455e-10	up	10.5285	2.59586e-61	up	7.31204	5.50774e-47	up	9.23464	1.58245e-44	up	1.12277	1.29386
Arachis_hypogaea_newGene_2225	11.3612	143.635	158.135	10.5755	65.8922	58.4159	3.3258	1.56554e-15	up	4.19117	1.3859e-05	up	2.20219	6.4123e-12	up	2.60878	7.31858e-15	up	1.12361	1.58238
arahy.Tifrunner.gnm1.ann1.0CE3F9	0.665079	2.98159	1.74266	0.457894	5.09669	3.1022	3.25666	0.000994935	up	2.95297	0.00926699	up	1.91845	4.97676e-13	up	1.80646	2.8041e-09	up	1.33622	1.13349
arahy.Tifrunner.gnm1.ann1.VT3BTZ	2.82185	34.3104	47.1361	3.36789	20.7862	27.2579	3.221	3.45973e-10	up	4.32014	2.57356e-22	up	2.08296	1.10881e-11	up	3.05592	7.74887e-13	up	1.13804	1.26422
arahy.Tifrunner.gnm1.ann1.CR3DPP	0.240439	20.0209	56.9505	0.255792	10.6797	16.4028	5.98685	1.7864e-07	up	8.18908	2.12049e-10	up	4.84672	3.25528e-12	up	6.03554	1.43176e-09	up	1.14013	2.15354
arahy.Tifrunner.gnm1.ann1.NZB2J0	0.79985	11.2433	19.283	0.668149	3.74936	7.55113	3.31122	4.33209e-22	up	4.74179	4.7104e-09	up	1.75927	0.000192411	up	3.59401	8.16141e-31	up	1.55195	1.14777
arahy.Tifrunner.gnm1.ann1.RRB9FM	2.48763	14.9433	45.1865	2.44875	6.56952	21.1162	2.39629	3.12364e-05	up	4.85509	1.0442e-10	up	1.11811	0.00107459	up	3.70695	8.69189e-32	up	1.27818	1.14814
arahy.Tifrunner.gnm1.ann1.HGQ0MH	0.599226	4.94556	8.95612	1.44346	5.58667	6.29008	2.62899	3.72809e-10	up	4.19244	1.58465e-21	up	1.47525	2.93843e-07	up	2.21242	0.000227072	up	1.15374	1.98002
arahy.Tifrunner.gnm1.ann1.T4NGX3	0.062466	1.00832	3.33109	0.115321	0.718738	3.0527	3.50456	8.10144e-05	up	5.92093	4.21314e-19	up	2.12181	0.00421779	up	4.76584	0.000397458	up	1.38275	1.1551
arahy.Tifrunner.gnm1.ann1.3JIH5H	0.160812	1.74978	5.37963	0.201174	1.03489	3.06543	3.05071	2.61432e-05	up	5.37603	2.04544e-21	up	1.89389	0.00558591	up	4.03628	4.59555e-09	up	1.15682	1.33976
arahy.Tifrunner.gnm1.ann1.R5RNX8	0.48062	16.8242	18.6625	0.85007	12.1114	12.4868	4.42899	4.08012e-12	up	5.54502	1.73543e-16	up	3.26531	2.28093e-14	up	3.88504	1.7098e-19	up	1.16368	1.65998
arahy.Tifrunner.gnm1.ann1.B23GPN	0.360245	12.1692	19.1233	0.478823	7.33948	7.63321	4.60619	6.18309e-13	up	5.96431	3.03376e-35	up	3.44002	4.67175e-27	up	4.05798	3.86004e-16	up	1.16617	1.90633
arahy.Tifrunner.gnm1.ann1.Y1TCZK	0.875685	14.0045	17.672	1.47943	10.4395	15.2762	3.67984	1.43303e-25	up	4.73503	8.27235e-26	up	2.44337	7.50372e-18	up	3.55885	9.72603e-30	up	1.23647	1.17618
arahy.Tifrunner.gnm1.ann1.0U2YQ3	0.107903	24.8711	159.55	0.109006	13.2077	41.2221	7.51739	1.08203e-10	up	10.896	9.38174e-58	up	6.34078	5.08901e-62	up	8.55445	8.57468e-89	up	1.17661	2.3416
arahy.Tifrunner.gnm1.ann1.9WX8G8	6.59418	36.7186	31.408	8.39809	22.0487	16.6528	2.25088	1.49782e-07	up	3.06712	0.000598319	up	1.07338	0.000431149	up	1.41352	3.0234e-05	up	1.1775	1.6536
arahy.Tifrunner.gnm1.ann1.HRA0AN	1.53184	9.84718	11.4702	2.03814	5.53521	6.05472	2.39993	3.69568e-06	up	3.30757	9.50381e-14	up	1.22107	7.66357e-05	up	1.77088	0.00104355	up	1.17886	1.53669
arahy.Tifrunner.gnm1.ann1.4TVW2I	0.861722	11.6562	26.4157	0.618049	4.23813	11.0326	3.53505	0.000783522	up	5.50737	5.0532e-32	up	2.35502	7.80742e-07	up	4.24255	1.54358e-10	up	1.18003	1.26482
arahy.Tifrunner.gnm1.ann1.V3UUR8	0.682683	11.086	9.75292	0.642824	4.50246	4.69744	3.71378	3.85982e-15	up	4.18287	1.40092e-21	up	2.43769	2.13888e-07	up	2.99749	2.41995e-21	up	1.27609	1.18538
arahy.Tifrunner.gnm1.ann1.RDBF7Y	2.01784	31.4275	41.0693	1.60231	5.6431	16.8204	3.61606	8.68434e-09	up	4.71619	1.29033e-12	up	1.37466	0.00332047	up	3.52964	5.86577e-29	up	2.2414	1.18655
arahy.Tifrunner.gnm1.ann1.IP6Y6A	0.0722827	1.50999	2.06933	0.0869783	0.823057	1.25079	3.86261	3.27e-07	up	5.0479	8.07464e-10	up	2.6736	0.00251904	up	3.85982	3.1634e-05	up	1.18901	1.18808
arahy.Tifrunner.gnm1.ann1.SPKK1S	0.240474	9.74019	20.38	0.17051	3.38696	7.49627	4.78505	1.21681e-18	up	6.58979	1.73671e-39	up	3.55811	1.55422e-14	up	5.38958	5.59907e-30	up	1.22694	1.20021
arahy.Tifrunner.gnm1.ann1.RU8KPG	2.28896	14.985	45.5957	2.35234	6.93834	12.1414	2.26157	1.87075e-10	up	4.57948	2.90337e-06	up	1.05854	0.00220897	up	2.46663	0.00176852	up	1.20303	2.11285
arahy.Tifrunner.gnm1.ann1.AYFT4X	0.618216	8.85445	9.58914	0.663628	3.41432	2.98098	3.35757	1.86729e-15	up	4.20524	4.25402e-05	up	2.15306	0.00306795	up	2.50946	5.34039e-10	up	1.20451	1.69579
Arachis_hypogaea_newGene_136	1.043	29.2381	75.4319	0.955688	12.3252	25.8959	4.4522	5.75473e-09	up	6.51498	1.48945e-34	up	3.24764	1.07087e-26	up	4.9008	5.87917e-15	up	1.20456	1.61418
arahy.Tifrunner.gnm1.ann1.27RHGS	1.73057	23.2526	81.0409	1.83603	8.5016	41.236	3.44863	5.20858e-07	up	5.88961	7.08271e-31	up	1.92553	0.000433854	up	4.67419	2.36579e-14	up	1.5231	1.21541
arahy.Tifrunner.gnm1.ann1.H8H452	1.37192	33.1429	16.3282	1.51752	16.0688	8.69907	4.1154	2.39218e-29	up	3.93132	1.68232e-18	up	2.8986	2.85029e-27	up	2.46501	2.65823e-11	up	1.2168	1.46631
arahy.Tifrunner.gnm1.ann1.EFG9YQ	2.78676	17.7529	33.5662	2.66545	7.82136	15.3531	2.3875	1.41207e-09	up	3.99511	9.98474e-11	up	1.17049	0.00113166	up	2.69654	3.72252e-19	up	1.21702	1.29857
arahy.Tifrunner.gnm1.ann1.R7UPJF	0.356549	8.52171	19.0723	0.525895	5.86648	9.31852	4.19084	7.19051e-17	up	6.07151	9.96036e-36	up	2.96322	4.38373e-21	up	4.1601	4.57604e-13	up	1.22762	1.91141
arahy.Tifrunner.gnm1.ann1.SAFK3A	0.204291	3.42657	5.76317	0.328026	2.33454	3.01428	3.54407	0.000176954	up	4.99654	7.46839e-17	up	2.31351	1.21242e-05	up	3.33193	7.68014e-13	up	1.23056	1.66461
arahy.Tifrunner.gnm1.ann1.31KTN8	0.018204	0.87645	4.13153	0.0369633	0.801932	2.64669	4.57598	3.11994e-07	up	7.42822	3.67859e-28	up	3.33683	1.43234e-05	up	5.89824	2.56743e-26	up	1.23915	1.52998
arahy.Tifrunner.gnm1.ann1.YI9QZC	2.71149	16.7922	30.0873	2.55425	5.66099	14.4334	2.34353	3.42925e-07	up	3.91413	4.28699e-13	up	1.00602	0.00224844	up	2.65505	1.22585e-18	up	1.33751	1.25908
arahy.Tifrunner.gnm1.ann1.3F2LJ6	0.520084	11.9887	24.7744	0.751569	8.00315	16.571	4.22866	1.95079e-11	up	5.95352	0.00183266	up	2.9679	2.45209e-18	up	4.59698	2.02805e-16	up	1.26076	1.35654
arahy.Tifrunner.gnm1.ann1.37P1GN	0.157279	49.5943	146.387	0.355239	31.8626	155.222	7.84092	3.33331e-21	up	10.1023	6.38302e-27	up	6.01136	4.47399e-19	up	8.83592	6.32349e-42	up	1.82956	1.26638
arahy.Tifrunner.gnm1.ann1.V703XR	1.44858	16.6137	14.1815	1.92546	9.25439	8.08571	3.45643	1.77184e-13	up	3.87709	1.91007e-18	up	2.14897	1.29231e-07	up	2.60746	5.31335e-18	up	1.30747	1.26963
arahy.Tifrunner.gnm1.ann1.AF3FG0	0.984912	16.5824	19.5726	2.59441	19.503	7.13589	3.75496	4.70601e-28	up	4.70246	9.26126e-25	up	2.47448	2.60755e-20	up	1.60322	1.33915e-07	up	1.28048	3.09924
arahy.Tifrunner.gnm1.ann1.Y8KTYY	0.342612	4.61743	3.23377	0.558156	2.7776	1.42828	3.26693	1.15042e-08	up	3.40226	1.57412e-10	up	1.97759	0.000200411	up	1.72382	0.000692908	up	1.28934	1.67844
arahy.Tifrunner.gnm1.ann1.0A9D4I	0.069424	1.98782	6.46324	0.0838237	1.12372	3.50486	4.50387	2.2151e-09	up	6.862	1.21952e-30	up	3.21219	5.80325e-06	up	5.38398	2.75185e-24	up	1.29168	1.47803
arahy.Tifrunner.gnm1.ann1.KA4332	0.017393	2.4033	11.9297	0.018969	0.879832	3.51884	6.03058	1.0313e-05	up	9.06946	2.7207e-42	up	4.73727	0.000106039	up	7.20892	7.149e-28	up	1.29331	1.86053
Arachis_hypogaea_newGene_17632	0.127246	1.80803	1.98167	0.230358	1.41745	1.17356	3.43293	1.04789e-05	up	4.25987	1.65647e-08	up	2.13618	0.00171366	up	2.43468	0.00056971	up	1.29675	1.82518
arahy.Tifrunner.gnm1.ann1.T5NBQ0	1.28724	9.11211	12.9843	1.77145	5.06809	8.31861	2.42004	9.66414e-05	up	3.6452	1.44816e-11	up	1.05009	0.000960676	up	2.34708	1.18889e-09	up	1.36995	1.29812
Arachis_hypogaea_newGene_8987	0.39478	8.11413	13.6633	0.319109	2.33381	5.23115	3.96108	2.95542e-11	up	5.43866	7.61086e-06	up	2.38188	0.00835997	up	4.12846	8.93184e-06	up	1.5792	1.3102
arahy.Tifrunner.gnm1.ann1.9ET73H	0.607339	16.8727	8.96039	0.858726	4.75184	6.03666	4.3023	1.41777e-21	up	4.13317	1.25386e-19	up	1.87402	0.000399735	up	2.82238	4.51191e-17	up	2.42827	1.31079
arahy.Tifrunner.gnm1.ann1.P6WC9A	1.31038	15.5792	16.033	1.26793	5.5836	7.20689	3.17772	2.93272e-05	up	3.93	1.33869e-19	up	1.66743	8.46864e-06	up	2.61467	5.13342e-07	up	1.5103	1.31534
arahy.Tifrunner.gnm1.ann1.VYR2NH	2.64696	28.4732	83.1089	3.13278	14.1091	26.7489	3.09511	2.72908e-08	up	5.36655	8.14738e-26	up	1.76733	9.14573e-11	up	3.2981	2.83343e-25	up	1.32777	2.06845
arahy.Tifrunner.gnm1.ann1.0J3BLQ	0.070527	1.84753	1.32894	0.152032	1.23402	1.04379	4.16789	9.21436e-08	up	4.13145	3.25354e-05	up	2.42768	0.000511597	up	2.78121	0.0004332	up	1.74021	1.35024
arahy.Tifrunner.gnm1.ann1.LA1S8R	0.577351	25.806	8.85325	0.508534	7.89935	2.59973	4.86515	5.37719e-07	up	4.04323	6.20451e-09	up	3.51125	3.3563e-15	up	2.51373	3.19354e-08	up	1.3539	1.5295
arahy.Tifrunner.gnm1.ann1.WYH7K2	0.3962	24.1152	24.7617	1.2161	30.0538	24.554	5.51686	3.94847e-38	up	6.26392	2.10422e-14	up	4.16164	1.00547e-40	up	4.47248	5.88678e-41	up	1.35522	1.79144
arahy.Tifrunner.gnm1.ann1.6TJ5BP	0.237171	2.36874	5.44298	0.298793	1.2301	1.52392	2.88486	4.87184e-06	up	4.8265	1.14204e-06	up	1.5242	0.00302331	up	2.395	0.000696634	up	1.36066	2.4315
arahy.Tifrunner.gnm1.ann1.1GC9V5	0.109269	12.4137	20.1299	0.170994	5.1953	13.7071	6.1343	9.39961e-25	up	7.53253	2.76747e-47	up	4.22855	2.77186e-11	up	6.16935	4.88982e-66	up	1.90575	1.36318
arahy.Tifrunner.gnm1.ann1.D9U3VU	3.6338	27.1456	47.7544	4.91588	15.4022	22.6501	2.6622	7.17105e-05	up	4.1748	6.29774e-19	up	1.29344	3.22527e-06	up	2.4698	1.07645e-15	up	1.36876	1.705
arahy.Tifrunner.gnm1.ann1.VJM3FC	0.05673	3.70703	1.16435	0.103183	2.07598	0.928463	5.62233	2.90106e-21	up	4.59577	0.00318133	up	3.89351	5.49057e-18	up	3.22115	0.00477012	up	1.72882	1.37462
arahy.Tifrunner.gnm1.ann1.82L1EP	0.829136	10.3484	10.9739	0.801305	3.48607	3.37214	3.36911	1.212e-19	up	4.08197	5.81966e-08	up	1.99318	1.5386e-07	up	2.42122	1.14403e-10	up	1.37593	1.66074
arahy.Tifrunner.gnm1.ann1.LGR8BT	1.16427	9.07945	27.1002	1.88781	4.86632	9.83511	2.44852	3.21375e-10	up	4.75459	9.50801e-22	up	1.07223	0.000403639	up	2.67993	3.71454e-18	up	1.37628	2.07466
arahy.Tifrunner.gnm1.ann1.85WIHV	6.50978	61.8893	38.5234	13.293	52.4892	31.3995	2.89144	4.34103e-15	up	2.91745	8.99479e-08	up	1.4947	1.46687e-06	up	1.35738	6.79119e-05	up	1.39674	1.56007
arahy.Tifrunner.gnm1.ann1.ZLY334	0.602298	14.5873	21.1232	0.958948	10.0849	12.6445	4.64975	1.36298e-19	up	5.60656	4.29245e-31	up	3.15316	1.80287e-30	up	4.205	3.43146e-12	up	1.49659	1.40156
arahy.Tifrunner.gnm1.ann1.KX701I	0.233407	3.85177	8.27972	0.333625	2.27188	3.53997	3.69618	2.04643e-09	up	5.51407	2.14558e-16	up	2.28544	0.00676486	up	3.50831	1.29641e-05	up	1.41074	2.00576
arahy.Tifrunner.gnm1.ann1.7CJ2RM	0	3.89074	1.24854	0	1.89583	2.67227	1.92	8.6807e-43	up	3.64	4.51975e-07	up	0.495241	0.0013164	up	1.36304	1.90326e-05	up	1.42476	2.27696
arahy.Tifrunner.gnm1.ann1.PI3URC	0.0306007	10.4369	2.30581	0.0421477	4.75546	1.68846	8.06134	6.39969e-13	up	6.57352	0.00188034	up	6.05402	0.000289433	up	5.14849	7.75766e-09	up	2.00732	1.42503
arahy.Tifrunner.gnm1.ann1.3VR7C0	2.05032	17.6856	10.931	2.1546	6.83506	5.42556	2.78526	3.3435e-16	up	2.87311	2.52284e-11	up	1.25094	0.00839714	up	1.44636	1.29429e-05	up	1.53433	1.42675
arahy.Tifrunner.gnm1.ann1.GAW9KQ	0.00967167	26.1117	3.54767	0.0453593	8.30701	5.55442	9.96045	3.75674e-36	up	7.73793	3.45436e-08	up	6.26623	0.000535876	up	6.30413	2.66425e-05	up	3.69422	1.4338
arahy.Tifrunner.gnm1.ann1.JBT1X5	2.06345	17.1346	12.2451	2.05132	8.34471	4.55397	3.25877	6.87734e-21	up	3.25774	2.44173e-06	up	1.81986	0.00332047	up	1.22515	0.000717308	up	1.4389	2.03259
arahy.Tifrunner.gnm1.ann1.I9HEHF	0.026355	19.647	9.52145	0	5.43878	11.6994	8.82007	1.61324e-41	up	8.33403	3.27224e-29	up	5.76521	1.08755e-09	up	6.87029	6.46582e-66	up	3.05486	1.46373
arahy.Tifrunner.gnm1.ann1.HXV4VT	0.438404	12.663	17.1852	0.529511	5.95474	5.84103	4.49369	7.77586e-14	up	5.6104	4.85192e-31	up	3.02813	1.08733e-16	up	3.47826	3.047e-21	up	1.46556	2.13214
arahy.Tifrunner.gnm1.ann1.JRK96Z	2.52012	80.2444	347.456	3.19589	34.1901	175.845	4.49367	6.85496e-18	up	7.29782	4.05884e-32	up	2.87683	1.3351e-20	up	5.83035	3.9695e-52	up	1.61684	1.46746
arahy.Tifrunner.gnm1.ann1.ENB4BT	0.348988	4.05463	22.2529	0.743906	2.98148	14.2031	3.06251	4.99163e-06	up	6.24601	1.02597e-34	up	1.58567	0.00762671	up	4.4076	3.1567e-16	up	1.47684	1.8384
arahy.Tifrunner.gnm1.ann1.WIW9GD	0.0385573	2.77176	1.4283	0.0430747	0.691218	0.679675	5.68904	0.000586526	up	5.42602	6.35427e-11	up	3.37897	3.87145e-05	up	3.92018	1.68657e-06	up	2.31007	1.50583
arahy.Tifrunner.gnm1.ann1.B3UXLR	0.0101803	20.0748	38.1476	0	32.2349	56.2331	9.84839	3.40396e-55	up	11.4573	5.82316e-28	up	8.33248	1.19793e-32	up	9.13528	1.29907e-43	up	1.5159	2.32201
arahy.Tifrunner.gnm1.ann1.84B366	0.00586267	24.6512	5.04281	0	7.84432	20.2903	10.8205	1.32223e-30	up	9.18654	1.88426e-22	up	6.29358	5.43888e-61	up	7.66464	2.60615e-82	up	4.52691	1.52189
arahy.Tifrunner.gnm1.ann1.Y4R2VT	0.0236567	1.88905	0.771774	0	1.23713	0.760777	5.17866	7.7827e-10	up	4.70088	1.78803e-07	up	3.62893	1.50846e-09	up	2.92747	8.45539e-06	up	1.54973	1.77341
arahy.Tifrunner.gnm1.ann1.Q37X17	0.102998	11.6083	7.79649	0.197514	4.79396	5.36997	6.14478	4.17226e-15	up	6.31258	2.55554e-10	up	4.00972	2.2309e-07	up	4.75532	4.05041e-11	up	2.13505	1.55726
arahy.Tifrunner.gnm1.ann1.36QZ6D	0.0847033	12.3402	14.4251	0.196421	3.70748	12.1201	6.65691	5.47232e-15	up	7.57897	4.35596e-21	up	3.71762	7.42006e-07	up	5.99971	9.2321e-06	up	2.93929	1.57926
arahy.Tifrunner.gnm1.ann1.Y584KM	0.235907	3.81563	4.42938	0.290395	1.6785	1.92465	3.60463	2.29064e-05	up	4.50467	1.1964e-16	up	2.02323	0.000319697	up	2.78883	9.22145e-08	up	1.58141	1.71583
arahy.Tifrunner.gnm1.ann1.BDKN1M	0.101113	56.1608	11.2446	0.21701	38.7585	6.72396	8.59198	8.11389e-42	up	7.00324	2.34544e-16	up	6.99241	1.08701e-91	up	5.04935	7.86287e-17	up	1.59957	1.95389
arahy.Tifrunner.gnm1.ann1.2VU9BG	0.0360173	4.04141	13.5085	0.059591	0.696477	5.16299	5.31961	3.09311e-11	up	7.82502	1.48323e-45	up	2.93824	0.000100878	up	6.21905	5.4958e-39	up	2.38137	1.60597
arahy.Tifrunner.gnm1.ann1.9A7I0S	1.47524	6.42303	5.67584	1.95323	6.00234	4.9315	2.83365	6.41403e-07	up	3.39923	3.55924e-08	up	1.21001	7.1473e-05	up	1.52566	0.00229598	up	1.62364	1.87357
arahy.Tifrunner.gnm1.ann1.LHXL5N	0.013348	7.41601	0.919895	0.066629	8.03914	1.36737	8.19934	2.74842e-31	up	5.66325	1.77241e-11	up	6.05815	7.85729e-60	up	4.03439	1.66262e-06	up	2.14119	1.62886
arahy.Tifrunner.gnm1.ann1.H5H05M	4.2008	156.389	13.5167	3.84781	32.7626	44.0351	4.87181	8.6329e-30	up	3.70461	1.67371e-06	up	2.69706	4.51724e-24	up	2.0575	4.51473e-30	up	2.17475	1.63797
arahy.Tifrunner.gnm1.ann1.ISEY34	0.199998	12.9306	7.35264	0.765948	8.95229	10.6782	5.64163	2.91481e-23	up	5.56123	0.00167381	up	3.08607	1.80914e-18	up	3.92286	3.40537e-06	up	2.55556	1.63837
arahy.Tifrunner.gnm1.ann1.R5P48D	0.289392	9.10039	12.6375	0.123629	1.44337	1.66047	4.64209	0.00021987	up	5.76938	4.76436e-05	up	2.99852	0.000132492	up	3.78502	2.01706e-08	up	1.64357	1.98436
arahy.Tifrunner.gnm1.ann1.NHL70K	0.313951	26.0454	14.9148	0.998649	16.0897	16.9816	5.96604	7.15272e-37	up	5.8668	9.14076e-19	up	3.56114	4.15246e-07	up	4.22243	9.41627e-10	up	2.4049	1.64437
arahy.Tifrunner.gnm1.ann1.RRC04T	0.022233	2.64909	32.8097	0.0241047	0.952299	18.2093	6.21925	2.19334e-22	up	10.5603	2.7659e-61	up	4.09411	9.74419e-10	up	8.90508	6.319e-24	up	2.12513	1.65519
arahy.Tifrunner.gnm1.ann1.SDCR6H	0.107142	24.2525	16.6265	0.178148	7.1575	9.63814	7.34545	2.49595e-52	up	7.50563	1.23712e-17	up	4.83362	2.64668e-07	up	5.84219	2.155e-62	up	2.51183	1.66345
arahy.Tifrunner.gnm1.ann1.T8C104	1.95698	18.0374	20.2886	2.56855	7.81528	10.0393	3.15764	1.67558e-13	up	4.05039	2.49145e-18	up	1.46969	3.46101e-08	up	2.38163	7.0811e-15	up	1.68795	1.66876
arahy.Tifrunner.gnm1.ann1.FK15VW	0.759317	29.248	7.26113	0.985474	10.4221	3.24717	4.68217	1.45228e-12	up	3.44777	9.36666e-15	up	2.89774	1.4335e-07	up	1.76751	6.33229e-06	up	1.78443	1.68025
arahy.Tifrunner.gnm1.ann1.F19H1J	0.116543	3.86091	1.78256	0.463973	4.13782	1.46693	4.41817	2.63669e-13	up	3.96938	1.65212e-08	up	2.73459	2.19372e-10	up	1.84994	0.00119867	up	1.68358	2.11944
arahy.Tifrunner.gnm1.ann1.C9ICWX	4.2621	47.6327	45.6139	5.86536	22.0081	20.895	3.10155	2.06322e-09	up	3.72791	6.37858e-15	up	1.41024	0.00189868	up	1.89743	6.13589e-06	up	1.6913	1.83048
arahy.Tifrunner.gnm1.ann1.KB6CC9	0.148605	11.5732	26.2921	0.456749	9.97644	25.8525	5.71117	1.85007e-23	up	7.62894	2.4782e-09	up	3.97905	4.91216e-18	up	5.93327	3.81369e-20	up	1.73212	1.69567
arahy.Tifrunner.gnm1.ann1.8TDA44	0.0192333	34.8408	7.10112	0.0742303	33.8229	5.17429	9.78027	2.15497e-75	up	8.2101	1.52695e-05	up	8.07197	2.7065e-93	up	6.01776	1.49593e-28	up	1.7083	2.19233
arahy.Tifrunner.gnm1.ann1.89ZP41	0.396578	4.6111	5.23582	0.445268	1.59783	1.65912	3.15432	8.62966e-10	up	4.06335	9.56726e-19	up	1.4354	0.00398585	up	2.04006	3.39635e-06	up	1.71892	2.02328
arahy.Tifrunner.gnm1.ann1.HLXV4L	0.167023	3.25572	11.7221	0.208474	1.3623	2.71457	3.97166	1.56727e-05	up	6.50895	1.99493e-08	up	2.25147	7.19201e-06	up	3.82871	4.2201e-07	up	1.72019	2.68024
arahy.Tifrunner.gnm1.ann1.Q6HX7B	1.33161	86.5144	52.4258	2.14697	41.1781	23.9227	5.7007	5.27633e-33	up	5.69708	2.18141e-27	up	3.97913	4.311e-35	up	3.74596	1.50447e-20	up	1.72157	1.95112
arahy.Tifrunner.gnm1.ann1.8HJ1Q1	0.0257493	4.24284	6.03752	0.113606	3.70344	8.88045	6.7991	5.64146e-16	up	8.00433	1.11323e-08	up	4.43334	2.64413e-14	up	6.27618	1.61979e-13	up	2.36576	1.72816
arahy.Tifrunner.gnm1.ann1.LNF63F	0.044519	87.9629	6.26498	0.17716	61.1804	1.56659	9.52801	2.5236e-65	up	6.81926	8.46944e-23	up	7.76118	1.88014e-96	up	3.8783	1.96362e-07	up	1.76682	2.94096
arahy.Tifrunner.gnm1.ann1.WQJ971	0.006616	0.589998	0.793719	0.0273583	0.483187	1.01623	5.84106	7.90214e-10	up	6.95999	4.84452e-15	up	3.55108	1.66314e-06	up	5.19129	0.00030569	up	2.28998	1.7687
arahy.Tifrunner.gnm1.ann1.NDX0CI	0.213218	6.55995	18.8543	0.331681	2.84053	4.18485	4.55662	1.77733e-07	up	7.00714	8.62581e-44	up	2.74568	6.31663e-10	up	3.88978	1.30513e-05	up	1.81094	3.11736
arahy.Tifrunner.gnm1.ann1.Z25GSD	0.00848567	14.002	5.35677	0.0299227	2.7985	8.7097	10.2581	4.27153e-29	up	9.60125	6.44893e-26	up	5.63391	0.000110706	up	7.78551	1.36743e-26	up	4.62422	1.81574
arahy.Tifrunner.gnm1.ann1.6F5CM0	0.329537	21.0724	12.9726	2.13675	39.3631	23.6489	5.8561	6.39124e-06	up	5.86108	2.07046e-06	up	4.0277	6.87489e-46	up	3.91222	2.3611e-09	up	1.82839	1.94885
arahy.Tifrunner.gnm1.ann1.J9YHEP	2.52137	119.468	339.041	3.37722	48.0651	137.592	5.22888	1.15517e-09	up	7.43897	5.70195e-35	up	3.39676	5.30771e-29	up	5.4961	8.90194e-15	up	1.83212	1.94287
arahy.Tifrunner.gnm1.ann1.CVA9UE	0.345033	4.85992	9.61651	0.476521	2.56343	3.33494	3.88477	2.02925e-06	up	5.56685	4.82564e-28	up	2.03913	5.89133e-05	up	2.93509	0.000354921	up	1.84563	2.63176
arahy.Tifrunner.gnm1.ann1.Q44N8G	2.52283	118.491	336.48	3.41721	47.507	136.654	5.21696	2.19446e-09	up	7.42747	6.2148e-35	up	3.36563	4.01711e-30	up	5.47197	3.82319e-14	up	1.85134	1.9555
arahy.Tifrunner.gnm1.ann1.5U50HE	0.0680863	55.0064	77.5532	0.255738	53.7361	39.7499	9.0986	2.99335e-82	up	10.3084	1.58654e-58	up	7.21551	1.56525e-51	up	7.36147	6.72941e-24	up	1.88309	2.94696
arahy.Tifrunner.gnm1.ann1.ZS7YSR	0.208346	4.06396	18.5604	0.224679	1.14348	6.14043	3.75819	0.00595471	up	6.66526	1.22213e-40	up	1.79853	0.00213347	up	4.76115	1.14184e-12	up	1.95966	1.90411
arahy.Tifrunner.gnm1.ann1.FFL3CR	0.0100773	4.62724	26.3396	0.035017	1.09237	20.4424	7.82765	1.92817e-12	up	11.0541	6.60832e-19	up	4.35574	1.72397e-07	up	9.14493	9.52098e-31	up	3.4719	1.90914
arahy.Tifrunner.gnm1.ann1.PVQF0C	0.012197	93.1166	15.7037	0.05882	19.9753	30.9076	11.3978	3.05438e-46	up	9.61513	2.02435e-08	up	7.50378	1.74711e-11	up	7.67884	1.52004e-27	up	3.89397	1.93629
arahy.Tifrunner.gnm1.ann1.TLYY08	0.409505	64.7002	181.525	0.511695	21.6024	52.2038	6.90135	4.27617e-07	up	9.06263	6.99663e-28	up	4.94629	1.67081e-16	up	6.77324	3.75887e-73	up	1.95507	2.28939
arahy.Tifrunner.gnm1.ann1.II2GNC	1.07454	5.85189	5.65004	1.13184	3.16427	3.4958	3.99982	5.53396e-07	up	3.45982	1.30129e-07	up	1.2165	4.46503e-06	up	1.44472	7.28901e-05	up	2.78331	2.0151
arahy.Tifrunner.gnm1.ann1.F7UUKP	0.0556877	3.44617	62.4382	0.107889	1.33899	33.6311	5.44393	1.85297e-08	up	10.2969	9.74062e-58	up	3.06715	4.22843e-08	up	8.27559	4.88838e-17	up	2.37678	2.02131
arahy.Tifrunner.gnm1.ann1.BCQ67I	0	7.51993	158.129	0.151058	0.83148	55.432	6.23265	1.4232e-14	up	10.6269	1.50813e-42	up	1.96751	0.00620704	up	8.5882	2.98043e-29	up	4.26513	2.03869
arahy.Tifrunner.gnm1.ann1.K79JM6	0.257769	89.1756	113.497	0.962377	78.9953	46.5699	7.96314	2.79175e-65	up	9.03453	2.95781e-49	up	5.91361	9.51396e-66	up	5.73107	1.07121e-55	up	2.04952	3.30347
arahy.Tifrunner.gnm1.ann1.7WV7S8	0.262033	4.11838	10.7873	0.4325	1.79112	3.51819	3.29836	0.00056433	up	5.44941	3.96813e-31	up	1.23603	0.00753684	up	3.08359	2.69332e-19	up	2.06232	2.36582
arahy.Tifrunner.gnm1.ann1.UD5KU9	0.00791833	2.65382	1.39408	0.0270157	0.604478	1.32758	7.80893	2.07841e-11	up	7.58872	6.34875e-18	up	3.81057	1.10967e-06	up	5.51837	2.40207e-17	up	3.99835	2.07035
arahy.Tifrunner.gnm1.ann1.A5SP47	0.00901633	3.58198	12.4844	0.0167813	1.46158	0.674249	7.75706	1.95004e-07	up	10.257	1.28293e-53	up	5.66069	6.15409e-13	up	5.12852	6.13665e-09	up	2.09638	5.12844
arahy.Tifrunner.gnm1.ann1.MVB9VE	0.0133923	0.670631	5.35416	0	0.578663	1.85239	4.7009	6.58501e-07	up	8.42674	1.45448e-37	up	2.53272	6.44146e-11	up	4.21131	1.34009e-27	up	2.16817	4.21543
arahy.Tifrunner.gnm1.ann1.1366SV	1.58406	71.5689	318.445	3.16105	31.1562	161.064	5.20137	5.06477e-19	up	8.01834	1.70558e-36	up	2.86892	2.26544e-20	up	5.83453	2.0319e-52	up	2.33245	2.18382
arahy.Tifrunner.gnm1.ann1.7QKH3M	0.0870643	3.65832	34.7096	0.201349	1.47006	19.4309	5.07496	4.25141e-09	up	9.00693	2.89379e-27	up	2.46837	0.000350184	up	6.76385	3.42892e-73	up	2.60659	2.24308
arahy.Tifrunner.gnm1.ann1.YC7CVR	0.0322317	15.0806	13.629	0	3.97685	5.41331	7.92445	7.1587e-13	up	7.25606	2.12686e-06	up	2.56	6.4075e-28	up	1.98	1.72078e-47	up	5.36445	2.27606
arahy.Tifrunner.gnm1.ann1.6H61SH	0.017845	0.910051	1.31965	0.0603327	0.651137	0.393283	4.94411	1.95159e-09	up	6.03958	2.45823e-15	up	2.66703	0.000119639	up	2.71396	0.000262263	up	2.27708	3.32562
arahy.Tifrunner.gnm1.ann1.U91BEN	0.006254	1.31793	4.67043	0.037652	1.16252	1.43084	6.58353	1.28444e-11	up	9.17096	2.42563e-35	up	4.2938	2.04256e-09	up	5.05901	9.4967e-14	up	2.28973	4.11195
arahy.Tifrunner.gnm1.ann1.V4JBDW	0.021988	7.62417	22.7345	0.0545993	3.79879	7.56584	7.35763	3.46124e-22	up	9.61303	1.48803e-58	up	5.04693	6.73801e-23	up	6.65609	1.10599e-27	up	2.3107	2.95693
arahy.Tifrunner.gnm1.ann1.AC8RV3	0.043162	11.7818	29.0464	0.100314	5.01206	8.24243	7.44631	5.85568e-23	up	9.4574	2.37969e-14	up	5.08311	4.50129e-12	up	6.37467	4.98827e-24	up	2.3632	3.08273
arahy.Tifrunner.gnm1.ann1.YFKM11	0.0769807	4.72957	37.7035	0.199667	1.77235	20.6318	5.5773	1.39473e-12	up	9.26248	3.30864e-23	up	2.73785	1.30994e-06	up	6.84883	2.69542e-74	up	2.83946	2.41365
arahy.Tifrunner.gnm1.ann1.Y1617F	0.114577	5.86229	3.31473	0.0820617	0.704502	0.743007	5.47551	9.4829e-13	up	5.24104	2.75087e-19	up	2.42698	3.47053e-05	up	2.74862	0.000224501	up	3.04853	2.49242
Arachis_hypogaea_newGene_9364	0.0859267	4.92593	10.4048	0.246932	2.48948	5.67048	5.45207	7.34962e-31	up	7.25655	1.235e-44	up	2.8882	3.3929e-07	up	4.64575	2.38461e-40	up	2.56387	2.6108
arahy.Tifrunner.gnm1.ann1.U6UPFE	0.0520153	1.81129	5.99739	0.142138	0.91498	1.2621	4.78187	3.91205e-09	up	7.21581	1.98222e-20	up	2.15337	0.00314977	up	3.18658	2.03468e-06	up	2.62851	4.02922
arahy.Tifrunner.gnm1.ann1.X1N656	0.00838433	1.3172	8.1972	0	1.55876	4.60853	6.72336	3.59385e-10	up	10.0757	2.67322e-27	up	3.96233	1.68704e-10	up	5.52624	1.0378e-40	up	2.76103	4.5495
arahy.Tifrunner.gnm1.ann1.BVS13F	0.00598467	3.1269	7.27495	0	2.36243	0.886754	7.72499	3.12312e-23	up	10.0769	5.14979e-22	up	4.5622	3.19574e-32	up	3.14853	1.46402e-15	up	3.16279	6.9284
arahy.Tifrunner.gnm1.ann1.N5X18U	0.00345333	25.0752	6.89385	0	5.28482	11.0829	11.7086	1.64045e-93	up	10.2352	2.26366e-08	up	5.72378	1.12902e-06	up	6.7922	5.40281e-69	up	5.98478	3.44298
arahy.Tifrunner.gnm1.ann1.2CFU61	0.044769	3.16483	41.3457	0.233013	1.18648	17.8482	5.43316	1.14009e-11	up	9.85264	3.05311e-59	up	1.86351	0.00845815	up	6.33832	1.62154e-19	up	3.56964	3.51432
arahy.Tifrunner.gnm1.ann1.YS6PIM	0.009213	4.25019	104.334	0.106367	0.797019	61.8834	7.81784	4.27431e-12	up	12.9824	6.43405e-67	up	2.349	0.00176296	up	9.21541	1.50915e-53	up	5.46884	3.76704
arahy.Tifrunner.gnm1.ann1.EK4G75	0.00149833	54.5589	10.7713	0.0539017	4.68096	11.5908	13.1742	1.23216e-95	up	11.5266	7.79329e-11	up	5.50484	0.000108746	up	7.29523	3.24015e-47	up	7.6694	4.23141
arahy.Tifrunner.gnm1.ann1.66HKIQ	0.00563433	0.708162	1.86559	0	0.437471	0.729512	6.36571	8.46029e-11	up	8.47494	4.37759e-26	up	2.12919	1.21987e-11	up	2.86693	4.74493e-08	up	4.23652	5.60801
arahy.Tifrunner.gnm1.ann1.AD165Z	3.91439	0.828512	0.629031	3.59394	1.36819	0.938557	-2.78553	5.65951e-12	down	-2.70224	4.71127e-08	down	-1.77044	4.6624e-07	down	-1.67718	9.77935e-06	down	-1.01509	-1.02507
arahy.Tifrunner.gnm1.ann1.TGNN96	7.43655	1.32566	0.203201	6.08309	2.30595	0.44778	-2.84578	2.39516e-13	down	-5.091	4.80452e-21	down	-1.83013	1.79076e-08	down	-3.60335	1.87606e-20	down	-1.01564	-1.48766
arahy.Tifrunner.gnm1.ann1.JICC5Y	41.2742	5.64528	2.53784	34.6661	10.4075	6.54205	-3.13233	2.67432e-06	down	-3.57948	2.33072e-07	down	-2.10592	2.37442e-14	down	-2.24659	1.29861e-13	down	-1.0264	-1.33289
arahy.Tifrunner.gnm1.ann1.RW8FUD	12.9348	3.03929	1.41261	7.85058	4.78045	2.26089	-2.46355	0.000425056	down	-2.72936	0.000450019	down	-1.2063	0.00219064	down	-1.69888	8.28584e-05	down	-1.25725	-1.03048
arahy.Tifrunner.gnm1.ann1.AYAJ7Z	34.4361	9.73189	5.09466	25.037	12.8028	7.27531	-4.63567	3.75151e-10	down	-4.87024	1.93772e-08	down	-3.60286	2.15915e-07	down	-3.1522	5.14783e-07	down	-1.03281	-1.71803
arahy.Tifrunner.gnm1.ann1.5S3M3D	14.7451	3.93617	1.47693	13.2505	5.83806	3.17759	-2.4304	4.53125e-13	down	-3.09938	1.92553e-12	down	-1.20912	1.29449e-10	down	-2.06283	1.08839e-11	down	-1.22128	-1.03655
arahy.Tifrunner.gnm1.ann1.VPW6I2	11.0357	3.2301	0.806721	10.6	6.67879	2.37139	-2.155	2.15357e-05	down	-3.41631	9.54118e-10	down	-1.10214	0.000824575	down	-2.02256	1.42161e-08	down	-1.05287	-1.39375
arahy.Tifrunner.gnm1.ann1.3M9N2T	2.65525	0.202364	0.121102	2.94312	0.556803	0.310912	-4.02424	1.07393e-16	down	-4.06001	1.18166e-11	down	-2.77655	2.6725e-14	down	-3.00381	9.64875e-14	down	-1.24768	-1.0562
arahy.Tifrunner.gnm1.ann1.T3CFRI	3.12618	0.0559667	0.233933	2.6044	0.443989	0.472067	-6.0784	1.48658e-21	down	-3.37699	1.70365e-07	down	-2.9818	1.01481e-10	down	-2.29141	2.89768e-06	down	-3.09661	-1.08558
arahy.Tifrunner.gnm1.ann1.4HW5AH	19.1418	2.74298	3.10508	15.9744	5.16277	6.20838	-3.2443	3.12123e-05	down	-2.36105	0.000902857	down	-2.06551	4.57485e-15	down	-1.20053	0.00011234	down	-1.17879	-1.16052
arahy.Tifrunner.gnm1.ann1.BKX7X4	7.48829	1.13714	0.702868	6.62214	3.15436	1.66238	-3.05569	2.8932e-13	down	-3.01832	4.77525e-09	down	-1.50281	7.52548e-06	down	-1.84764	4.25477e-07	down	-1.55288	-1.17068
arahy.Tifrunner.gnm1.ann1.UDY4PI	9.33387	1.26509	0.731381	5.72379	3.36166	1.22225	-3.23596	6.68841e-16	down	-3.28711	2.99165e-11	down	-1.20108	0.000728215	down	-2.08183	1.77893e-07	down	-2.03488	-1.20528
arahy.Tifrunner.gnm1.ann1.P5KSQZ	2.88079	0.262959	0.147991	3.21061	0.684733	0.527301	-3.85838	1.51977e-05	down	-3.90945	1.76695e-05	down	-2.65054	1.98689e-09	down	-2.46052	4.69992e-07	down	-1.20784	-1.44893
Arachis_hypogaea_newGene_17096	5.64205	0.790644	0.165989	4.73856	1.79817	0.718054	-3.01947	7.06554e-08	down	-4.50429	6.40805e-10	down	-1.78589	0.000129387	down	-2.33503	9.13634e-06	down	-1.23358	-2.16926
arahy.Tifrunner.gnm1.ann1.XVKA12	1.31882	0.068312	0.075388	1.8443	0.429772	0.337142	-4.35635	9.02946e-07	down	-3.57988	5.46906e-05	down	-2.48429	0.000125876	down	-2.24736	0.00198774	down	-1.87205	-1.33252
arahy.Tifrunner.gnm1.ann1.D0ANT3	2.40691	0.174422	0.0816093	1.98442	0.407041	0.219649	-4.05063	3.46947e-08	down	-4.4469	1.09978e-07	down	-2.7021	0.000528387	down	-3.02759	0.000446471	down	-1.34853	-1.41931
arahy.Tifrunner.gnm1.ann1.QEIN6U	26.706	1.22788	1.1737	16.077	2.53873	2.05896	-4.82219	4.61026e-07	down	-4.15966	9.47065e-06	down	-3.08852	1.99786e-17	down	-2.80486	1.03285e-13	down	-1.73367	-1.3548
arahy.Tifrunner.gnm1.ann1.8F6VIX	4.89692	0.519119	0.329216	7.88026	1.99643	1.76653	-3.87239	1.33617e-16	down	-3.54907	2.06259e-11	down	-2.51668	9.14843e-15	down	-1.94014	5.12618e-10	down	-1.3557	-1.60892
arahy.Tifrunner.gnm1.ann1.KFWY3N	4.23661	0.138449	0.206425	5.04095	0.684915	0.755622	-5.20938	1.85335e-23	down	-3.95568	2.40167e-11	down	-3.29865	2.03783e-19	down	-2.58065	1.13149e-11	down	-1.91072	-1.37503
arahy.Tifrunner.gnm1.ann1.4ZRU7U	17.8972	5.375	2.45407	15.9439	7.43337	4.48753	-2.90506	2.37502e-10	down	-3.53592	4.92371e-09	down	-1.52898	8.75966e-09	down	-1.72487	1.51013e-08	down	-1.37607	-1.81106
arahy.Tifrunner.gnm1.ann1.7TNK9R	2.07951	0.0950773	0.081986	1.86172	0.244419	0.273109	-4.70797	2.44659e-11	down	-4.3527	6.88796e-08	down	-3.32454	5.33629e-09	down	-2.56816	1.85024e-05	down	-1.38343	-1.78454
arahy.Tifrunner.gnm1.ann1.GFBT7E	2.19118	0.037496	0.0361657	2.51006	0.226686	0.151733	-6.1747	1.5105e-08	down	-5.05372	2.57551e-06	down	-3.71181	1.81343e-06	down	-3.65212	3.2531e-05	down	-2.46289	-1.4016
arahy.Tifrunner.gnm1.ann1.Z5KWA0	0.903338	0.139952	0.024071	0.910628	0.427429	0.0761723	-3.05273	2.01693e-06	down	-4.86198	4.92371e-09	down	-1.51606	0.00241074	down	-3.39244	1.2699e-08	down	-1.53667	-1.46954
arahy.Tifrunner.gnm1.ann1.6IJR0K	4.02589	0.590672	0.334053	5.75846	2.55586	1.55068	-3.23422	2.44875e-13	down	-3.36598	1.16629e-09	down	-1.69979	5.32257e-08	down	-1.67934	7.73738e-07	down	-1.53443	-1.68664
arahy.Tifrunner.gnm1.ann1.VTM4IV	1.04733	0.0623763	0.008594	1.07659	0.189899	0.0782017	-4.56592	8.02372e-08	down	-5.87749	2.2541e-08	down	-3.02765	4.45638e-06	down	-3.40408	6.33765e-06	down	-1.53827	-2.47341
Arachis_hypogaea_newGene_16411	42.4078	0.352746	2.0425	39.5367	1.11198	6.57384	-7.24919	1.56278e-59	down	-3.99012	1.02907e-19	down	-5.57573	2.04851e-38	down	-2.44435	7.53223e-14	down	-1.67346	-1.54577
arahy.Tifrunner.gnm1.ann1.FBF79B	1.63998	0.043899	0.0263097	1.48425	0.128468	0.0956077	-5.33275	1.10825e-13	down	-5.58698	5.8894e-11	down	-3.78663	8.35905e-07	down	-3.63354	1.74351e-06	down	-1.54613	-1.95343
arahy.Tifrunner.gnm1.ann1.YI6E2M	8.39744	2.76234	1.11156	6.72445	3.99292	2.51923	-2.71853	6.16541e-06	down	-3.29355	1.59025e-06	down	-1.0448	0.00120693	down	-1.02203	0.00374722	down	-1.67373	-2.27152
arahy.Tifrunner.gnm1.ann1.27ABMV	4.21405	0.0845613	0.067559	4.1865	0.390117	0.352886	-5.90675	6.91851e-28	down	-5.35188	5.76856e-18	down	-3.82644	7.62597e-11	down	-3.39784	2.36264e-09	down	-2.08031	-1.95404
Arachis_hypogaea_newGene_15591	25.5802	3.29938	1.3963	7.97778	4.43058	2.86823	-3.26561	2.95087e-22	down	-3.76647	3.36738e-18	down	-1.24154	4.42293e-05	down	-1.24741	0.00012481	down	-2.02408	-2.51906
arahy.Tifrunner.gnm1.ann1.7PFL6Q	2.83822	0.0218757	0.0244703	2.10512	0.197175	0.167127	-7.20049	3.551e-23	down	-6.27818	3.12979e-15	down	-3.80958	4.57344e-13	down	-3.4461	9.155e-10	down	-3.39091	-2.83208
Arachis_hypogaea_newGene_17195	30.3352	0.012372	0.013182	4.49437	0.00195033	0.0292067	-11.4074	0.00223623	down	-10.7435	0.00423354	down	-2.17	7.8e-05	down	-2.77	3.12e-05	down	-9.23739	-7.97351
