# Supplementary material for: An Advanced Lipid Metabolism System Revealed by Transcriptomic and Lipidomic Analyses Plays a Central Role in Peanut Cold Tolerance
Source: Front Plant Sci. 2020 Jul 21;11:1110. doi: 10.3389/fpls.2020.01110 (PMC7396583; doi:10.3389/fpls.2020.01110)
Supplement: Supplementary file 1 [file DataSheet_1.zip › Supplementary Material/Table S11.xlsx]

## Sheet: Sheet1
Table S11 Significant gene ontology (GO) terms of 759 CDEGs in “putative cold tolerance gene set” during the early stage of cold stress.
All_Gene_number: the number of all genes in the GO term
Selected_gene_number: the number of differentially expressed genes in the GO term
Selected_gene_ID: the gene ID of differentially expressed genes in the GO term
Ontology	GO term	Description	All_Gene_number	Selected_gene_number	Selected_gene_ID
biological process	GO:0008152	metabolic process	16471	219	arahy.Tifrunner.gnm1.ann1.ZN271A;arahy.Tifrunner.gnm1.ann1.VP29DX;Arachis_hypogaea_newGene_16133;arahy.Tifrunner.gnm1.ann1.LFD3WS;arahy.Tifrunner.gnm1.ann1.ZS7YSR;arahy.Tifrunner.gnm1.ann1.U6UPFE;arahy.Tifrunner.gnm1.ann1.1KAH27;arahy.Tifrunner.gnm1.ann1.BNNE9K;arahy.Tifrunner.gnm1.ann1.CI62AJ;arahy.Tifrunner.gnm1.ann1.CY60UM;arahy.Tifrunner.gnm1.ann1.K7EFN7;arahy.Tifrunner.gnm1.ann1.NBL2BC;arahy…
biological process	GO:0009987	cellular process	13927	177	arahy.Tifrunner.gnm1.ann1.CI62AJ;arahy.Tifrunner.gnm1.ann1.1KAH27;arahy.Tifrunner.gnm1.ann1.BNNE9K;arahy.Tifrunner.gnm1.ann1.NBL2BC;arahy.Tifrunner.gnm1.ann1.K7EFN7;arahy.Tifrunner.gnm1.ann1.CY60UM;Arachis_hypogaea_newGene_16133;arahy.Tifrunner.gnm1.ann1.U6UPFE;arahy.Tifrunner.gnm1.ann1.ZS7YSR;arahy.Tifrunner.gnm1.ann1.LFD3WS;arahy.Tifrunner.gnm1.ann1.V7KTJ4;Arachis_hypogaea_newGene_19082;arahy.T…
biological process	GO:0044699	single-organism process	10836	138	arahy.Tifrunner.gnm1.ann1.H8H452;arahy.Tifrunner.gnm1.ann1.PI3URC;arahy.Tifrunner.gnm1.ann1.D6XHXS;arahy.Tifrunner.gnm1.ann1.MI3564;arahy.Tifrunner.gnm1.ann1.XB7NUW;arahy.Tifrunner.gnm1.ann1.9PT08I;arahy.Tifrunner.gnm1.ann1.QR4UDV;arahy.Tifrunner.gnm1.ann1.0GWZ16;arahy.Tifrunner.gnm1.ann1.E3XCDG;arahy.Tifrunner.gnm1.ann1.EKQL3Q;arahy.Tifrunner.gnm1.ann1.DS860L;arahy.Tifrunner.gnm1.ann1.4ZRU7U;ara…
biological process	GO:0065007	biological regulation	4290	45	arahy.Tifrunner.gnm1.ann1.D6XHXS;arahy.Tifrunner.gnm1.ann1.AJ3133;arahy.Tifrunner.gnm1.ann1.6P03AF;arahy.Tifrunner.gnm1.ann1.MI3564;arahy.Tifrunner.gnm1.ann1.E3XCDG;arahy.Tifrunner.gnm1.ann1.MWC9N2;arahy.Tifrunner.gnm1.ann1.T1UA0C;arahy.Tifrunner.gnm1.ann1.L7JIJ5;arahy.Tifrunner.gnm1.ann1.20C5U6;arahy.Tifrunner.gnm1.ann1.VMTG6G;arahy.Tifrunner.gnm1.ann1.V7KTJ4;arahy.Tifrunner.gnm1.ann1.YND711;ara…
biological process	GO:0051179	localization	4237	58	arahy.Tifrunner.gnm1.ann1.QR4UDV;arahy.Tifrunner.gnm1.ann1.1KAH27;arahy.Tifrunner.gnm1.ann1.BQAG9X;arahy.Tifrunner.gnm1.ann1.HXV4VT;arahy.Tifrunner.gnm1.ann1.H8H452;arahy.Tifrunner.gnm1.ann1.EKQL3Q;arahy.Tifrunner.gnm1.ann1.DS860L;arahy.Tifrunner.gnm1.ann1.2RB4QS;arahy.Tifrunner.gnm1.ann1.VMTG6G;arahy.Tifrunner.gnm1.ann1.6Z3GTT;arahy.Tifrunner.gnm1.ann1.XZG5F2;arahy.Tifrunner.gnm1.ann1.X9EE45;ara…
biological process	GO:0050896	response to stimulus	3832	66	arahy.Tifrunner.gnm1.ann1.2CFU61;arahy.Tifrunner.gnm1.ann1.K55J2B;arahy.Tifrunner.gnm1.ann1.4TVW2I;arahy.Tifrunner.gnm1.ann1.BPK097;arahy.Tifrunner.gnm1.ann1.EZ7PM6;arahy.Tifrunner.gnm1.ann1.DT5ZWB;arahy.Tifrunner.gnm1.ann1.5S3M3D;arahy.Tifrunner.gnm1.ann1.K22RCE;arahy.Tifrunner.gnm1.ann1.AMC2P5;arahy.Tifrunner.gnm1.ann1.IP4RNA;arahy.Tifrunner.gnm1.ann1.YND711;arahy.Tifrunner.gnm1.ann1.0CE3F9;ara…
biological process	GO:0071840	cellular component organization or biogenesis	2544	33	arahy.Tifrunner.gnm1.ann1.FK15VW;arahy.Tifrunner.gnm1.ann1.T1UA0C;arahy.Tifrunner.gnm1.ann1.E3XCDG;arahy.Tifrunner.gnm1.ann1.0188KY;arahy.Tifrunner.gnm1.ann1.WBL645;arahy.Tifrunner.gnm1.ann1.VMTG6G;arahy.Tifrunner.gnm1.ann1.JJKM7S;arahy.Tifrunner.gnm1.ann1.343DA6;arahy.Tifrunner.gnm1.ann1.BNNE9K;arahy.Tifrunner.gnm1.ann1.T3CFRI;arahy.Tifrunner.gnm1.ann1.6F5CM0;arahy.Tifrunner.gnm1.ann1.N51291;ara…
biological process	GO:0032502	developmental process	1784	31	arahy.Tifrunner.gnm1.ann1.4PU0PP;arahy.Tifrunner.gnm1.ann1.13T34P;arahy.Tifrunner.gnm1.ann1.XFEU61;arahy.Tifrunner.gnm1.ann1.WYH7K2;arahy.Tifrunner.gnm1.ann1.KWX927;arahy.Tifrunner.gnm1.ann1.7WV7S8;arahy.Tifrunner.gnm1.ann1.4U2MDP;arahy.Tifrunner.gnm1.ann1.9SI57B;arahy.Tifrunner.gnm1.ann1.Y1617F;arahy.Tifrunner.gnm1.ann1.5VG832;arahy.Tifrunner.gnm1.ann1.IW4QJC;arahy.Tifrunner.gnm1.ann1.DT5ZWB;ara…
biological process	GO:0032501	multicellular organismal process	1197	20	arahy.Tifrunner.gnm1.ann1.Z6RYGL;arahy.Tifrunner.gnm1.ann1.DS860L;arahy.Tifrunner.gnm1.ann1.D8DD79;arahy.Tifrunner.gnm1.ann1.HDV1A7;arahy.Tifrunner.gnm1.ann1.VHEE5Y;arahy.Tifrunner.gnm1.ann1.WBL645;arahy.Tifrunner.gnm1.ann1.D6XHXS;arahy.Tifrunner.gnm1.ann1.A8AWVV;arahy.Tifrunner.gnm1.ann1.343DA6;arahy.Tifrunner.gnm1.ann1.4PU0PP;arahy.Tifrunner.gnm1.ann1.WYH7K2;arahy.Tifrunner.gnm1.ann1.5W0QMQ;ara…
biological process	GO:0000003	reproduction	1124	17	arahy.Tifrunner.gnm1.ann1.Z6RYGL;arahy.Tifrunner.gnm1.ann1.0188KY;arahy.Tifrunner.gnm1.ann1.D8DD79;arahy.Tifrunner.gnm1.ann1.WBL645;arahy.Tifrunner.gnm1.ann1.VHEE5Y;arahy.Tifrunner.gnm1.ann1.SMAV3X;arahy.Tifrunner.gnm1.ann1.343DA6;arahy.Tifrunner.gnm1.ann1.WYH7K2;arahy.Tifrunner.gnm1.ann1.KWX927;arahy.Tifrunner.gnm1.ann1.13T34P;arahy.Tifrunner.gnm1.ann1.4U2MDP;arahy.Tifrunner.gnm1.ann1.N51291;ara…
biological process	GO:0022414	reproductive process	1121	17	arahy.Tifrunner.gnm1.ann1.SMAV3X;arahy.Tifrunner.gnm1.ann1.343DA6;arahy.Tifrunner.gnm1.ann1.Z6RYGL;arahy.Tifrunner.gnm1.ann1.0188KY;arahy.Tifrunner.gnm1.ann1.WBL645;arahy.Tifrunner.gnm1.ann1.VHEE5Y;arahy.Tifrunner.gnm1.ann1.D8DD79;arahy.Tifrunner.gnm1.ann1.0CE3F9;arahy.Tifrunner.gnm1.ann1.AF3FG0;arahy.Tifrunner.gnm1.ann1.4U2MDP;arahy.Tifrunner.gnm1.ann1.N51291;arahy.Tifrunner.gnm1.ann1.WYH7K2;ara…
biological process	GO:0023052	signaling	1009	11	arahy.Tifrunner.gnm1.ann1.YND711;arahy.Tifrunner.gnm1.ann1.Q98R2Z;arahy.Tifrunner.gnm1.ann1.AJ3133;arahy.Tifrunner.gnm1.ann1.RU3ERW;arahy.Tifrunner.gnm1.ann1.X40XE7;arahy.Tifrunner.gnm1.ann1.WHES61;arahy.Tifrunner.gnm1.ann1.K22RCE;arahy.Tifrunner.gnm1.ann1.HDV1A7;arahy.Tifrunner.gnm1.ann1.D8DD79;Arachis_hypogaea_newGene_15591;arahy.Tifrunner.gnm1.ann1.IP4RNA
biological process	GO:0051704	multi-organism process	543	10	arahy.Tifrunner.gnm1.ann1.E3XCDG;arahy.Tifrunner.gnm1.ann1.RU3ERW;arahy.Tifrunner.gnm1.ann1.D8DD79;arahy.Tifrunner.gnm1.ann1.EI09ZL;arahy.Tifrunner.gnm1.ann1.H5H05M;arahy.Tifrunner.gnm1.ann1.DT5ZWB;arahy.Tifrunner.gnm1.ann1.CY60UM;arahy.Tifrunner.gnm1.ann1.0CE3F9;arahy.Tifrunner.gnm1.ann1.NJY7IU;arahy.Tifrunner.gnm1.ann1.9PT08I
biological process	GO:0098754	detoxification	343	7	arahy.Tifrunner.gnm1.ann1.QV6DWR;arahy.Tifrunner.gnm1.ann1.Y1617F;arahy.Tifrunner.gnm1.ann1.RRC04T;arahy.Tifrunner.gnm1.ann1.2CFU61;arahy.Tifrunner.gnm1.ann1.T1UA0C;arahy.Tifrunner.gnm1.ann1.FFL3CR;arahy.Tifrunner.gnm1.ann1.F7UUKP
biological process	GO:0040007	growth	317	8	arahy.Tifrunner.gnm1.ann1.LA1S8R;arahy.Tifrunner.gnm1.ann1.9SI57B;arahy.Tifrunner.gnm1.ann1.LJ5CCV;arahy.Tifrunner.gnm1.ann1.WBL645;arahy.Tifrunner.gnm1.ann1.DT5ZWB;arahy.Tifrunner.gnm1.ann1.XFEU61;arahy.Tifrunner.gnm1.ann1.7WV7S8;arahy.Tifrunner.gnm1.ann1.FK15VW
biological process	GO:0002376	immune system process	243	6	arahy.Tifrunner.gnm1.ann1.RU3ERW;arahy.Tifrunner.gnm1.ann1.0CE3F9;arahy.Tifrunner.gnm1.ann1.E3XCDG;arahy.Tifrunner.gnm1.ann1.CY60UM;arahy.Tifrunner.gnm1.ann1.9PT08I;arahy.Tifrunner.gnm1.ann1.D8DD79
biological process	GO:0022610	biological adhesion	89	3	arahy.Tifrunner.gnm1.ann1.SMAV3X;arahy.Tifrunner.gnm1.ann1.7WV7S8;arahy.Tifrunner.gnm1.ann1.G3NGVJ
biological process	GO:0044848	biological phase	72	0
biological process	GO:0048511	rhythmic process	32	1	arahy.Tifrunner.gnm1.ann1.BNNE9K
biological process	GO:0040011	locomotion	12	0
biological process	GO:0001906	cell killing	3	0
cellular component	GO:0044464	cell part	10081	121	arahy.Tifrunner.gnm1.ann1.MI3564;arahy.Tifrunner.gnm1.ann1.BNNE9K;arahy.Tifrunner.gnm1.ann1.NBL2BC;arahy.Tifrunner.gnm1.ann1.CY60UM;arahy.Tifrunner.gnm1.ann1.K7EFN7;arahy.Tifrunner.gnm1.ann1.VP29DX;arahy.Tifrunner.gnm1.ann1.DS860L;arahy.Tifrunner.gnm1.ann1.EKQL3Q;arahy.Tifrunner.gnm1.ann1.FN2JF5;arahy.Tifrunner.gnm1.ann1.U6UPFE;arahy.Tifrunner.gnm1.ann1.NIM4HJ;arahy.Tifrunner.gnm1.ann1.E3XCDG;Ara…
cellular component	GO:0005623	cell	10054	121	Arachis_hypogaea_newGene_1644;arahy.Tifrunner.gnm1.ann1.LJ5CCV;arahy.Tifrunner.gnm1.ann1.GZ87H9;Arachis_hypogaea_newGene_2498;arahy.Tifrunner.gnm1.ann1.F096Y2;arahy.Tifrunner.gnm1.ann1.T4NGX3;arahy.Tifrunner.gnm1.ann1.1H4K7G;arahy.Tifrunner.gnm1.ann1.A8AWVV;arahy.Tifrunner.gnm1.ann1.NKLH1V;arahy.Tifrunner.gnm1.ann1.0GZ16Q;arahy.Tifrunner.gnm1.ann1.RC8J31;arahy.Tifrunner.gnm1.ann1.B3UXLR;arahy.Tif…
cellular component	GO:0043226	organelle	7241	87	arahy.Tifrunner.gnm1.ann1.NBL2BC;arahy.Tifrunner.gnm1.ann1.CY60UM;arahy.Tifrunner.gnm1.ann1.K7EFN7;arahy.Tifrunner.gnm1.ann1.MI3564;arahy.Tifrunner.gnm1.ann1.BNNE9K;arahy.Tifrunner.gnm1.ann1.U6UPFE;arahy.Tifrunner.gnm1.ann1.NIM4HJ;arahy.Tifrunner.gnm1.ann1.E3XCDG;Arachis_hypogaea_newGene_9624;arahy.Tifrunner.gnm1.ann1.VP29DX;arahy.Tifrunner.gnm1.ann1.DS860L;arahy.Tifrunner.gnm1.ann1.FN2JF5;arahy.…
cellular component	GO:0016020	membrane	6738	103	arahy.Tifrunner.gnm1.ann1.MF0PDN;arahy.Tifrunner.gnm1.ann1.JN3EDT;arahy.Tifrunner.gnm1.ann1.RC8J31;arahy.Tifrunner.gnm1.ann1.3PSU39;arahy.Tifrunner.gnm1.ann1.UA9SQ6;Arachis_hypogaea_newGene_1644;arahy.Tifrunner.gnm1.ann1.GRN8HF;arahy.Tifrunner.gnm1.ann1.R7S2XR;arahy.Tifrunner.gnm1.ann1.H2JG0V;arahy.Tifrunner.gnm1.ann1.YE8PZ8;arahy.Tifrunner.gnm1.ann1.G39DTN;arahy.Tifrunner.gnm1.ann1.KJF1LC;arahy.…
cellular component	GO:0044425	membrane part	3984	62	arahy.Tifrunner.gnm1.ann1.U0JFG5;arahy.Tifrunner.gnm1.ann1.RRC04T;Arachis_hypogaea_newGene_17461;arahy.Tifrunner.gnm1.ann1.DLQ5BZ;arahy.Tifrunner.gnm1.ann1.4ZRU7U;arahy.Tifrunner.gnm1.ann1.TSY9FT;arahy.Tifrunner.gnm1.ann1.86P4B0;arahy.Tifrunner.gnm1.ann1.5S3M3D;arahy.Tifrunner.gnm1.ann1.CFA80Z;arahy.Tifrunner.gnm1.ann1.Z6MEWL;arahy.Tifrunner.gnm1.ann1.F7UUKP;arahy.Tifrunner.gnm1.ann1.A2FF76;arahy…
cellular component	GO:0044422	organelle part	3414	41	arahy.Tifrunner.gnm1.ann1.LNF63F;arahy.Tifrunner.gnm1.ann1.6S7C55;arahy.Tifrunner.gnm1.ann1.LJ5CCV;arahy.Tifrunner.gnm1.ann1.YJK833;arahy.Tifrunner.gnm1.ann1.GZ87H9;arahy.Tifrunner.gnm1.ann1.ML2TY5;arahy.Tifrunner.gnm1.ann1.RU3ERW;arahy.Tifrunner.gnm1.ann1.C9ICWX;arahy.Tifrunner.gnm1.ann1.40ANBN;arahy.Tifrunner.gnm1.ann1.TXC3C1;arahy.Tifrunner.gnm1.ann1.YE8PZ8;arahy.Tifrunner.gnm1.ann1.G39DTN;ara…
cellular component	GO:0032991	macromolecular complex	2966	42	arahy.Tifrunner.gnm1.ann1.0CE3F9;Arachis_hypogaea_newGene_19082;arahy.Tifrunner.gnm1.ann1.G3L9EH;Arachis_hypogaea_newGene_17696;arahy.Tifrunner.gnm1.ann1.5S3M3D;arahy.Tifrunner.gnm1.ann1.W8F73Z;arahy.Tifrunner.gnm1.ann1.AMC2P5;arahy.Tifrunner.gnm1.ann1.TJVH1M;arahy.Tifrunner.gnm1.ann1.N51291;arahy.Tifrunner.gnm1.ann1.AJ3133;arahy.Tifrunner.gnm1.ann1.NBL2BC;arahy.Tifrunner.gnm1.ann1.K7EFN7;arahy.T…
cellular component	GO:0005576	extracellular region	509	12	arahy.Tifrunner.gnm1.ann1.L7JIJ5;arahy.Tifrunner.gnm1.ann1.V3D0DH;arahy.Tifrunner.gnm1.ann1.FFL3CR;arahy.Tifrunner.gnm1.ann1.6F5CM0;arahy.Tifrunner.gnm1.ann1.MWC9N2;arahy.Tifrunner.gnm1.ann1.2CFU61;arahy.Tifrunner.gnm1.ann1.T3CFRI;arahy.Tifrunner.gnm1.ann1.G39DTN;arahy.Tifrunner.gnm1.ann1.9PT08I;arahy.Tifrunner.gnm1.ann1.GX4GBD;arahy.Tifrunner.gnm1.ann1.NKLH1V;arahy.Tifrunner.gnm1.ann1.B3UXLR
cellular component	GO:0030054	cell junction	336	7	arahy.Tifrunner.gnm1.ann1.752C0V;arahy.Tifrunner.gnm1.ann1.WBL645;arahy.Tifrunner.gnm1.ann1.DT5ZWB;Arachis_hypogaea_newGene_15591;arahy.Tifrunner.gnm1.ann1.G3NGVJ;arahy.Tifrunner.gnm1.ann1.D8DD79;arahy.Tifrunner.gnm1.ann1.9SI57B
cellular component	GO:0031974	membrane-enclosed lumen	277	6	arahy.Tifrunner.gnm1.ann1.40ANBN;arahy.Tifrunner.gnm1.ann1.RU3ERW;Arachis_hypogaea_newGene_19082;arahy.Tifrunner.gnm1.ann1.K7EFN7;Arachis_hypogaea_newGene_9624;arahy.Tifrunner.gnm1.ann1.ML2TY5
cellular component	GO:0099080	supramolecular complex	159	0
cellular component	GO:0044421	extracellular region part	22	0
cellular component	GO:0009295	nucleoid	20	0
cellular component	GO:0019012	virion	11	0
cellular component	GO:0044423	virion part	11	0
molecular function	GO:0003824	catalytic activity	16199	234	arahy.Tifrunner.gnm1.ann1.LAJ77U;arahy.Tifrunner.gnm1.ann1.J9RZ31;arahy.Tifrunner.gnm1.ann1.KQ7W38;arahy.Tifrunner.gnm1.ann1.D0E55K;arahy.Tifrunner.gnm1.ann1.CR3DPP;arahy.Tifrunner.gnm1.ann1.WHES61;arahy.Tifrunner.gnm1.ann1.RRB9FM;arahy.Tifrunner.gnm1.ann1.L44UVB;arahy.Tifrunner.gnm1.ann1.7QY2UT;arahy.Tifrunner.gnm1.ann1.RDBF7Y;arahy.Tifrunner.gnm1.ann1.YS6PIM;arahy.Tifrunner.gnm1.ann1.BCQ67I;ara…
molecular function	GO:0005488	binding	14052	173	arahy.Tifrunner.gnm1.ann1.Y2JGKW;arahy.Tifrunner.gnm1.ann1.37P1GN;arahy.Tifrunner.gnm1.ann1.Q6727A;arahy.Tifrunner.gnm1.ann1.4D3EC8;arahy.Tifrunner.gnm1.ann1.NZB2J0;arahy.Tifrunner.gnm1.ann1.VPK6PF;arahy.Tifrunner.gnm1.ann1.Q6HX7B;arahy.Tifrunner.gnm1.ann1.SPQ4E9;arahy.Tifrunner.gnm1.ann1.TXC3C1;arahy.Tifrunner.gnm1.ann1.RU3ERW;arahy.Tifrunner.gnm1.ann1.PHPT4F;arahy.Tifrunner.gnm1.ann1.HDV1A7;ara…
molecular function	GO:0005215	transporter activity	1994	28	arahy.Tifrunner.gnm1.ann1.6Z3GTT;arahy.Tifrunner.gnm1.ann1.2RB4QS;arahy.Tifrunner.gnm1.ann1.X9EE45;arahy.Tifrunner.gnm1.ann1.FRHN34;arahy.Tifrunner.gnm1.ann1.Q6VRMV;arahy.Tifrunner.gnm1.ann1.Q6HX7B;arahy.Tifrunner.gnm1.ann1.MF0PDN;arahy.Tifrunner.gnm1.ann1.JN3EDT;arahy.Tifrunner.gnm1.ann1.QR4UDV;arahy.Tifrunner.gnm1.ann1.ISEY34;arahy.Tifrunner.gnm1.ann1.RC8J31;arahy.Tifrunner.gnm1.ann1.37P1GN;ara…
molecular function	GO:0005198	structural molecule activity	937	11	arahy.Tifrunner.gnm1.ann1.GZ87H9;arahy.Tifrunner.gnm1.ann1.1H4K7G;arahy.Tifrunner.gnm1.ann1.E3XCDG;arahy.Tifrunner.gnm1.ann1.TVN50Z;arahy.Tifrunner.gnm1.ann1.LDN3BT;arahy.Tifrunner.gnm1.ann1.U6UPFE;arahy.Tifrunner.gnm1.ann1.24WPAI;arahy.Tifrunner.gnm1.ann1.6S7C55;arahy.Tifrunner.gnm1.ann1.G3L9EH;arahy.Tifrunner.gnm1.ann1.Y2JGKW;arahy.Tifrunner.gnm1.ann1.NBL2BC
molecular function	GO:0009055	electron carrier activity	707	4	arahy.Tifrunner.gnm1.ann1.RDBF7Y;arahy.Tifrunner.gnm1.ann1.VHEE5Y;arahy.Tifrunner.gnm1.ann1.84B366;arahy.Tifrunner.gnm1.ann1.ZIVF7P
molecular function	GO:0001071	nucleic acid binding transcription factor activity	553	8	arahy.Tifrunner.gnm1.ann1.F096Y2;arahy.Tifrunner.gnm1.ann1.20C5U6;arahy.Tifrunner.gnm1.ann1.S25UJZ;arahy.Tifrunner.gnm1.ann1.PHPT4F;arahy.Tifrunner.gnm1.ann1.EUH4IG;Arachis_hypogaea_newGene_9364;arahy.Tifrunner.gnm1.ann1.D6XHXS;arahy.Tifrunner.gnm1.ann1.AVA03Z
molecular function	GO:0016209	antioxidant activity	274	5	arahy.Tifrunner.gnm1.ann1.RRC04T;arahy.Tifrunner.gnm1.ann1.2CFU61;arahy.Tifrunner.gnm1.ann1.FFL3CR;arahy.Tifrunner.gnm1.ann1.F7UUKP;arahy.Tifrunner.gnm1.ann1.QV6DWR
molecular function	GO:0098772	molecular function regulator	259	3	arahy.Tifrunner.gnm1.ann1.L7JIJ5;arahy.Tifrunner.gnm1.ann1.NHL70K;arahy.Tifrunner.gnm1.ann1.MWC9N2
molecular function	GO:0004871	signal transducer activity	257	2	arahy.Tifrunner.gnm1.ann1.Q98R2Z;arahy.Tifrunner.gnm1.ann1.AJ3133
molecular function	GO:0060089	molecular transducer activity	124	1	arahy.Tifrunner.gnm1.ann1.7WV7S8
molecular function	GO:0000988	transcription factor activity, protein binding	63	1	arahy.Tifrunner.gnm1.ann1.ML2TY5
molecular function	GO:0045735	nutrient reservoir activity	61	0
molecular function	GO:0016530	metallochaperone activity	9	0
molecular function	GO:0031386	protein tag	5	0
