# Supplementary material for: An Advanced Lipid Metabolism System Revealed by Transcriptomic and Lipidomic Analyses Plays a Central Role in Peanut Cold Tolerance
Source: Front Plant Sci. 2020 Jul 21;11:1110. doi: 10.3389/fpls.2020.01110 (PMC7396583; doi:10.3389/fpls.2020.01110)
Supplement: Supplementary file 1 [file DataSheet_1.zip › Supplementary Material/Table S12.xlsx]

## Sheet: Sheet1
Table S12 Kyoto Encyclopedia of Genes and Genomes (KEGG) pathways of 759 CDEGs in “putative cold tolerance gene set” during the early stage of cold stress.
All Gene: the number of all genes in the KEGG pathway
Selected gene: the number of differentially expressed genes in the KEGG pathway
Gene ID: the gene ID of differentially expressed genes in the KEGG pathway
KEGG pathway	Description	All Gene	Selected gene	Gene ID	KEGG Orthology
ko00564	Glycerophospholipid metabolism	272	24	arahy.Tifrunner.gnm1.ann1.0CE3F9;arahy.Tifrunner.gnm1.ann1.5320XR;arahy.Tifrunner.gnm1.ann1.53JHUG;arahy.Tifrunner.gnm1.ann1.5U50HE;arahy.Tifrunner.gnm1.ann1.74UU32;arahy.Tifrunner.gnm1.ann1.8F881C;arahy.Tifrunner.gnm1.ann1.9A7I0S;arahy.Tifrunner.gnm1.ann1.9Q6XN1;arahy.Tifrunner.gnm1.ann1.A779NY;arahy.Tifrunner.gnm1.ann1.D0ANT3;arahy.Tifrunner.gnm1.ann1.E4P4QB;arahy.Tifrunner.gnm1.ann1.G7M3GH;ara…	K00006+K00981+K15728+K13508+K18693+K08730+K15728+K00967+K08730+K01517+K14674+K00901+K18693+K08744+K13508+K08744+K00993+K01115+K00999+K00993+K16860+K01115+K00967+K14674
ko00561	Glycerolipid metabolism	210	16	arahy.Tifrunner.gnm1.ann1.53JHUG;arahy.Tifrunner.gnm1.ann1.5U50HE;arahy.Tifrunner.gnm1.ann1.5W0QMQ;arahy.Tifrunner.gnm1.ann1.67NNK3;arahy.Tifrunner.gnm1.ann1.74UU32;arahy.Tifrunner.gnm1.ann1.9A7I0S;arahy.Tifrunner.gnm1.ann1.E4P4QB;arahy.Tifrunner.gnm1.ann1.FWY8EA;arahy.Tifrunner.gnm1.ann1.G7M3GH;arahy.Tifrunner.gnm1.ann1.H2JG0V;arahy.Tifrunner.gnm1.ann1.HAI9AH;arahy.Tifrunner.gnm1.ann1.K79JM6;ara…	K15728+K13508+K11155+K03715+K18693+K15728+K14674+K01054+K00901+K18693+K03715+K13508+K06119+K00011+K14674+K01054
ko00592	alpha-Linolenic acid metabolism	151	13	arahy.Tifrunner.gnm1.ann1.6TJ5BP;arahy.Tifrunner.gnm1.ann1.7CJ2RM;arahy.Tifrunner.gnm1.ann1.AAI0ZL;arahy.Tifrunner.gnm1.ann1.CU7JXX;arahy.Tifrunner.gnm1.ann1.E4P4QB;arahy.Tifrunner.gnm1.ann1.EK4G75;arahy.Tifrunner.gnm1.ann1.H5H05M;arahy.Tifrunner.gnm1.ann1.I9A8PV;arahy.Tifrunner.gnm1.ann1.K55J2B;arahy.Tifrunner.gnm1.ann1.PVQF0C;arahy.Tifrunner.gnm1.ann1.S6TVHJ;arahy.Tifrunner.gnm1.ann1.YC7CVR;ara…	K00454+K00454+K08241+K00454+K14674+K08241+K10525+K00232+K07513+K08241+K00454+K08241+K14674
ko03010	Ribosome	793	11	arahy.Tifrunner.gnm1.ann1.24WPAI;arahy.Tifrunner.gnm1.ann1.6S7C55;arahy.Tifrunner.gnm1.ann1.FN2JF5;arahy.Tifrunner.gnm1.ann1.G3L9EH;arahy.Tifrunner.gnm1.ann1.GZ87H9;arahy.Tifrunner.gnm1.ann1.IYB3ER;arahy.Tifrunner.gnm1.ann1.LDN3BT;arahy.Tifrunner.gnm1.ann1.NBL2BC;arahy.Tifrunner.gnm1.ann1.TVN50Z;arahy.Tifrunner.gnm1.ann1.Y2JGKW;arahy.Tifrunner.gnm1.ann1.ZXJH7W	K02959+K02921+K02937+K02978+K02921+K02892+K02914+K02966+K02959+K02949+K02892
ko04626	Plant-pathogen interaction	438	9	arahy.Tifrunner.gnm1.ann1.F7UUKP;arahy.Tifrunner.gnm1.ann1.H71TAS;arahy.Tifrunner.gnm1.ann1.L6WGFW;arahy.Tifrunner.gnm1.ann1.R5RNX8;arahy.Tifrunner.gnm1.ann1.RRC04T;arahy.Tifrunner.gnm1.ann1.SPQ4E9;arahy.Tifrunner.gnm1.ann1.U91BEN;arahy.Tifrunner.gnm1.ann1.UUK80H;arahy.Tifrunner.gnm1.ann1.WQJ971	K13447+K13412+K13436+K18875+K13447+K13412+K13412+K13448+K13420
ko01040	Biosynthesis of unsaturated fatty acids	80	8	arahy.Tifrunner.gnm1.ann1.0GWZ16;arahy.Tifrunner.gnm1.ann1.4PU0PP;arahy.Tifrunner.gnm1.ann1.4ZRU7U;arahy.Tifrunner.gnm1.ann1.5S3M3D;arahy.Tifrunner.gnm1.ann1.74QZJ8;arahy.Tifrunner.gnm1.ann1.I9A8PV;arahy.Tifrunner.gnm1.ann1.K55J2B;arahy.Tifrunner.gnm1.ann1.KTR7HF	K10251+K10703+K10258+K10258+K01068+K00232+K07513+K10251
ko01212	Fatty acid metabolism	204	8	arahy.Tifrunner.gnm1.ann1.0GWZ16;arahy.Tifrunner.gnm1.ann1.4PU0PP;arahy.Tifrunner.gnm1.ann1.4ZRU7U;arahy.Tifrunner.gnm1.ann1.5S3M3D;arahy.Tifrunner.gnm1.ann1.I9A8PV;arahy.Tifrunner.gnm1.ann1.II2GNC;arahy.Tifrunner.gnm1.ann1.K55J2B;arahy.Tifrunner.gnm1.ann1.KTR7HF	K10251+K10703+K10258+K10258+K00232+K01897+K07513+K10251
ko00591	Linoleic acid metabolism	56	8	arahy.Tifrunner.gnm1.ann1.6TJ5BP;arahy.Tifrunner.gnm1.ann1.7CJ2RM;arahy.Tifrunner.gnm1.ann1.CU7JXX;arahy.Tifrunner.gnm1.ann1.E4P4QB;arahy.Tifrunner.gnm1.ann1.S6TVHJ;arahy.Tifrunner.gnm1.ann1.V7KTJ4;arahy.Tifrunner.gnm1.ann1.ZN271A;arahy.Tifrunner.gnm1.ann1.ZS7YSR	K00454+K00454+K00454+K14674+K00454+K15718+K14674+K15718
ko00062	Fatty acid elongation	79	8	Arachis_hypogaea_newGene_17195;arahy.Tifrunner.gnm1.ann1.0GWZ16;arahy.Tifrunner.gnm1.ann1.4PU0PP;arahy.Tifrunner.gnm1.ann1.4ZRU7U;arahy.Tifrunner.gnm1.ann1.5S3M3D;arahy.Tifrunner.gnm1.ann1.74QZJ8;arahy.Tifrunner.gnm1.ann1.AYAJ7Z;arahy.Tifrunner.gnm1.ann1.KTR7HF	K15397+K10251+K10703+K10258+K10258+K01068+K15397+K10251
ko04120	Ubiquitin mediated proteolysis	300	7	arahy.Tifrunner.gnm1.ann1.0FII68;arahy.Tifrunner.gnm1.ann1.5AU2WJ;arahy.Tifrunner.gnm1.ann1.B53YPK;arahy.Tifrunner.gnm1.ann1.CI62AJ;arahy.Tifrunner.gnm1.ann1.LDP0G3;arahy.Tifrunner.gnm1.ann1.NVTB4G;arahy.Tifrunner.gnm1.ann1.V9KE7R	K10604+K10604+K10590+K10592+K04506+K10590+K10604
ko04144	Endocytosis	548	7	arahy.Tifrunner.gnm1.ann1.GYNY95;arahy.Tifrunner.gnm1.ann1.T1UA0C;arahy.Tifrunner.gnm1.ann1.UIJ4RE;arahy.Tifrunner.gnm1.ann1.UY71W5;arahy.Tifrunner.gnm1.ann1.XZG5F2;arahy.Tifrunner.gnm1.ann1.Y1617F;arahy.Tifrunner.gnm1.ann1.Y584KM	K12200+K01115+K12184+K19476+K12183+K01115+K19476
ko00565	Ether lipid metabolism	88	7	arahy.Tifrunner.gnm1.ann1.E4P4QB;arahy.Tifrunner.gnm1.ann1.REV2BJ;arahy.Tifrunner.gnm1.ann1.T1UA0C;arahy.Tifrunner.gnm1.ann1.UA9SQ6;arahy.Tifrunner.gnm1.ann1.XZ9AUI;arahy.Tifrunner.gnm1.ann1.Y1617F;arahy.Tifrunner.gnm1.ann1.ZN271A	K14674+K00993+K01115+K00993+K16860+K01115+K14674
ko04146	Peroxisome	312	6	arahy.Tifrunner.gnm1.ann1.1KAH27;arahy.Tifrunner.gnm1.ann1.I9A8PV;arahy.Tifrunner.gnm1.ann1.II2GNC;arahy.Tifrunner.gnm1.ann1.IM81E3;arahy.Tifrunner.gnm1.ann1.K55J2B;arahy.Tifrunner.gnm1.ann1.MI1RE4	K13344+K00232+K01897+K13341+K07513+K12663
ko00500	Starch and sucrose metabolism	681	5	arahy.Tifrunner.gnm1.ann1.271GPI;arahy.Tifrunner.gnm1.ann1.27CGVJ;arahy.Tifrunner.gnm1.ann1.9G3TAM;arahy.Tifrunner.gnm1.ann1.M8S3TB;arahy.Tifrunner.gnm1.ann1.ZRCJ38	K01188+K00703+K00703+K01188+K00695
ko00480	Glutathione metabolism	251	5	arahy.Tifrunner.gnm1.ann1.67E0CQ;arahy.Tifrunner.gnm1.ann1.CR3DPP;arahy.Tifrunner.gnm1.ann1.J9K9L3;arahy.Tifrunner.gnm1.ann1.JR38A6;arahy.Tifrunner.gnm1.ann1.QMC108	K00799+K00799+K00799+K18592+K00799
ko00071	Fatty acid degradation	182	4	arahy.Tifrunner.gnm1.ann1.I9A8PV;arahy.Tifrunner.gnm1.ann1.II2GNC;arahy.Tifrunner.gnm1.ann1.K55J2B;arahy.Tifrunner.gnm1.ann1.QM7B5R	K00232+K01897+K07513+K00121
ko00590	Arachidonic acid metabolism	29	4	arahy.Tifrunner.gnm1.ann1.E4P4QB;arahy.Tifrunner.gnm1.ann1.JR38A6;arahy.Tifrunner.gnm1.ann1.Q6727A;arahy.Tifrunner.gnm1.ann1.ZN271A	K14674+K18592+K01254+K14674
ko00940	Phenylpropanoid biosynthesis	458	4	arahy.Tifrunner.gnm1.ann1.271GPI;arahy.Tifrunner.gnm1.ann1.M8S3TB;arahy.Tifrunner.gnm1.ann1.QV6DWR;arahy.Tifrunner.gnm1.ann1.V1SQAY	K01188+K01188+K00430+K10775
ko01230	Biosynthesis of amino acids	653	4	arahy.Tifrunner.gnm1.ann1.CY60UM;arahy.Tifrunner.gnm1.ann1.EI09ZL;arahy.Tifrunner.gnm1.ann1.G39DTN;arahy.Tifrunner.gnm1.ann1.LP5CTB	K01626+K01626+K01915+K00286
ko00350	Tyrosine metabolism	175	3	arahy.Tifrunner.gnm1.ann1.2WN1K3;arahy.Tifrunner.gnm1.ann1.36FMA1;arahy.Tifrunner.gnm1.ann1.QM7B5R	K00276+K01800+K00121
ko04070	Phosphatidylinositol signaling system	165	3	arahy.Tifrunner.gnm1.ann1.5320XR;arahy.Tifrunner.gnm1.ann1.G7M3GH;arahy.Tifrunner.gnm1.ann1.U045QQ	K00981+K00901+K00999
ko00410	beta-Alanine metabolism	143	3	arahy.Tifrunner.gnm1.ann1.2WN1K3;arahy.Tifrunner.gnm1.ann1.5R9G89;arahy.Tifrunner.gnm1.ann1.NRM1UC	K00276+K12259+K01431
ko00100	Steroid biosynthesis	199	3	arahy.Tifrunner.gnm1.ann1.E4P4QB;arahy.Tifrunner.gnm1.ann1.VHEE5Y;arahy.Tifrunner.gnm1.ann1.ZN271A	K14674+K05917+K14674
ko04712	Circadian rhythm - plant	167	3	arahy.Tifrunner.gnm1.ann1.AF3FG0;arahy.Tifrunner.gnm1.ann1.BCQ67I;arahy.Tifrunner.gnm1.ann1.YS6PIM	K12124+K00660+K00660
ko00460	Cyanoamino acid metabolism	176	3	arahy.Tifrunner.gnm1.ann1.271GPI;arahy.Tifrunner.gnm1.ann1.JR38A6;arahy.Tifrunner.gnm1.ann1.M8S3TB	K01188+K18592+K01188
ko00520	Amino sugar and nucleotide sugar metabolism	368	3	arahy.Tifrunner.gnm1.ann1.Q1PJAN;arahy.Tifrunner.gnm1.ann1.RKK33X;arahy.Tifrunner.gnm1.ann1.SAFK3A	K01183+K01183+K01784
ko00400	Phenylalanine, tyrosine and tryptophan biosynthesis	150	2	arahy.Tifrunner.gnm1.ann1.CY60UM;arahy.Tifrunner.gnm1.ann1.EI09ZL	K01626+K01626
ko00052	Galactose metabolism	163	2	arahy.Tifrunner.gnm1.ann1.SAFK3A;arahy.Tifrunner.gnm1.ann1.YI6E2M	K01784+K00011
ko00600	Sphingolipid metabolism	59	2	arahy.Tifrunner.gnm1.ann1.IP4RNA;arahy.Tifrunner.gnm1.ann1.YND711	K04718+K04718
ko00330	Arginine and proline metabolism	176	2	arahy.Tifrunner.gnm1.ann1.5R9G89;arahy.Tifrunner.gnm1.ann1.LP5CTB	K12259+K00286
ko00010	Glycolysis / Gluconeogenesis	391	2	arahy.Tifrunner.gnm1.ann1.HS3YG3;arahy.Tifrunner.gnm1.ann1.QM7B5R	K01568+K00121
ko01200	Carbon metabolism	814	2	arahy.Tifrunner.gnm1.ann1.QM7B5R;arahy.Tifrunner.gnm1.ann1.XB7NUW	K00121+K01595
ko00230	Purine metabolism	529	2	arahy.Tifrunner.gnm1.ann1.AD165Z;arahy.Tifrunner.gnm1.ann1.D0ANT3	K19964+K01517
ko00941	Flavonoid biosynthesis	145	2	arahy.Tifrunner.gnm1.ann1.BCQ67I;arahy.Tifrunner.gnm1.ann1.YS6PIM	K00660+K00660
ko00360	Phenylalanine metabolism	129	2	arahy.Tifrunner.gnm1.ann1.2WN1K3;arahy.Tifrunner.gnm1.ann1.V1SQAY	K00276+K10775
ko02010	ABC transporters	78	2	arahy.Tifrunner.gnm1.ann1.37P1GN;arahy.Tifrunner.gnm1.ann1.M63M99	K05658+K05658
ko00562	Inositol phosphate metabolism	178	2	arahy.Tifrunner.gnm1.ann1.U045QQ;arahy.Tifrunner.gnm1.ann1.Z1CJI9	K00999+K00469
ko00960	Tropane, piperidine and pyridine alkaloid biosynthesis	65	2	arahy.Tifrunner.gnm1.ann1.2WN1K3;arahy.Tifrunner.gnm1.ann1.PI3URC	K00276+K08081
ko03015	mRNA surveillance pathway	308	2	arahy.Tifrunner.gnm1.ann1.07S74W;arahy.Tifrunner.gnm1.ann1.N51291	K11584+K14409
ko04141	Protein processing in endoplasmic reticulum	504	2	arahy.Tifrunner.gnm1.ann1.BPK097;arahy.Tifrunner.gnm1.ann1.PCT7KU	K13993+K13993
ko00250	Alanine, aspartate and glutamate metabolism	128	2	arahy.Tifrunner.gnm1.ann1.G39DTN;arahy.Tifrunner.gnm1.ann1.Y8KTYY	K01915+K01953
ko00620	Pyruvate metabolism	347	1	arahy.Tifrunner.gnm1.ann1.XB7NUW	K01595
ko00260	Glycine, serine and threonine metabolism	199	1	arahy.Tifrunner.gnm1.ann1.2WN1K3	K00276
ko03430	Mismatch repair	197	1	arahy.Tifrunner.gnm1.ann1.LHXL5N	K08739
ko00220	Arginine biosynthesis	76	1	arahy.Tifrunner.gnm1.ann1.G39DTN	K01915
ko03018	RNA degradation	331	1	arahy.Tifrunner.gnm1.ann1.D9UBCD	K12592
ko04130	SNARE interactions in vesicular transport	109	1	arahy.Tifrunner.gnm1.ann1.G2H5J3	K08486
ko03060	Protein export	127	1	arahy.Tifrunner.gnm1.ann1.W8F73Z	K03109
ko00910	Nitrogen metabolism	85	1	arahy.Tifrunner.gnm1.ann1.G39DTN	K01915
ko00073	Cutin, suberine and wax biosynthesis	91	1	arahy.Tifrunner.gnm1.ann1.RDBF7Y	K13407
ko00770	Pantothenate and CoA biosynthesis	91	1	arahy.Tifrunner.gnm1.ann1.NRM1UC	K01431
ko00310	Lysine degradation	97	1	arahy.Tifrunner.gnm1.ann1.LAJ77U	K11420
ko00061	Fatty acid biosynthesis	129	1	arahy.Tifrunner.gnm1.ann1.II2GNC	K01897
ko00750	Vitamin B6 metabolism	32	1	arahy.Tifrunner.gnm1.ann1.A8AWVV	K00868
ko04075	Plant hormone signal transduction	744	1	arahy.Tifrunner.gnm1.ann1.PHPT4F	K14431
ko00950	Isoquinoline alkaloid biosynthesis	66	1	arahy.Tifrunner.gnm1.ann1.2WN1K3	K00276
ko00430	Taurine and hypotaurine metabolism	45	1	arahy.Tifrunner.gnm1.ann1.JR38A6	K18592
ko03013	RNA transport	402	1	arahy.Tifrunner.gnm1.ann1.5H94GS	K03257
ko00040	Pentose and glucuronate interconversions	304	1	arahy.Tifrunner.gnm1.ann1.YI6E2M	K00011
ko00240	Pyrimidine metabolism	381	1	arahy.Tifrunner.gnm1.ann1.NRM1UC	K01431
ko03008	Ribosome biogenesis in eukaryotes	219	1	arahy.Tifrunner.gnm1.ann1.DS860L	K14558
ko00280	Valine, leucine and isoleucine degradation	179	1	arahy.Tifrunner.gnm1.ann1.K55J2B	K07513
ko00053	Ascorbate and aldarate metabolism	147	1	arahy.Tifrunner.gnm1.ann1.Z1CJI9	K00469
ko00510	N-Glycan biosynthesis	115	1	arahy.Tifrunner.gnm1.ann1.NKLH1V	K09659
ko00904	Diterpenoid biosynthesis	74	1	arahy.Tifrunner.gnm1.ann1.D1ZZI9	K04123
ko00630	Glyoxylate and dicarboxylate metabolism	212	1	arahy.Tifrunner.gnm1.ann1.G39DTN	K01915
ko00710	Carbon fixation in photosynthetic organisms	249	1	arahy.Tifrunner.gnm1.ann1.XB7NUW	K01595
ko00906	Carotenoid biosynthesis	76	1	arahy.Tifrunner.gnm1.ann1.L8LP1N	K09843
ko00905	Brassinosteroid biosynthesis	21	1	arahy.Tifrunner.gnm1.ann1.ZIVF7P	K09587
ko00190	Oxidative phosphorylation	373	1	arahy.Tifrunner.gnm1.ann1.2RB4QS	K01535
ko00051	Fructose and mannose metabolism	171	1	arahy.Tifrunner.gnm1.ann1.YI6E2M	K00011
ko00908	Zeatin biosynthesis	46	1	arahy.Tifrunner.gnm1.ann1.BDKN1M	K13495
