# Supplementary material for: An Advanced Lipid Metabolism System Revealed by Transcriptomic and Lipidomic Analyses Plays a Central Role in Peanut Cold Tolerance
Source: Front Plant Sci. 2020 Jul 21;11:1110. doi: 10.3389/fpls.2020.01110 (PMC7396583; doi:10.3389/fpls.2020.01110)
Supplement: Supplementary file 1 [file DataSheet_1.zip › Supplementary Material/Table S13.xlsx]

## Sheet: Sheet1
Table S13. The effectively expressed genes involved in lipid metabolic pathways in NH5 or FH18.
Total RNA was extracted from three biological replicates. Time points were taken for 0 (T0, S0), 12 (T1, S1), 24 (T2, S2) h after cold stress at 6°C in NH5 (T) and FH18 (S), respectively. The values indicated in column T0, T1, T2, S0, S1 and S2 are FPKM (stands for: fragments per kilobase of transcript per million fragments mapped).
Tifrunner.gnm1. ann1. CCJH	T0	T1	T2	S0	S1	S2
Arachis_hypogaea_newGene_17195	30.3352	0.012372	0.013182	4.49437	0.00195033	0.0292067
arahy.Tifrunner.gnm1.ann1.19WSGG	0.245456	0.00126952	0.0674561	5.24546	2.43131	1.09594
Arachis_hypogaea_newGene_5534	53.0732	2.40063	3.48495	40.4651	4.6575	2.14512
arahy.Tifrunner.gnm1.ann1.06CD8W	13.7255	4.89955	1.58086	14.5565	7.9724	2.36438
arahy.Tifrunner.gnm1.ann1.2J48HY	12.372	4.18022	1.8824	16.422	7.59674	4.558
arahy.Tifrunner.gnm1.ann1.3WFA2L	48.5001	8.37093	6.93691	40.8214	13.4445	7.70621
arahy.Tifrunner.gnm1.ann1.4ZRU7U	17.8972	5.375	2.45407	15.9439	7.43337	4.48753
arahy.Tifrunner.gnm1.ann1.5S3M3D	14.7451	3.93617	1.47693	13.2505	5.83806	3.17759
arahy.Tifrunner.gnm1.ann1.6V0TML	5.27642	0.25406	0.119747	4.1953	0.492943	0.154629
arahy.Tifrunner.gnm1.ann1.74UU32	12.3954	5.70873	3.95624	13.6335	8.63509	7.04051
arahy.Tifrunner.gnm1.ann1.7UK7IQ	4.76382	1.36182	0.612622	5.20957	2.44709	1.28329
arahy.Tifrunner.gnm1.ann1.A31U7C	15.5083	5.78621	5.92893	12.0911	7.18156	3.19239
arahy.Tifrunner.gnm1.ann1.AYAJ7Z	34.4361	9.73189	5.09466	25.037	12.8028	7.27531
arahy.Tifrunner.gnm1.ann1.D0ANT3	2.40691	0.174422	0.0816093	1.98442	0.407041	0.219649
arahy.Tifrunner.gnm1.ann1.EGRI7M	8.90414	2.79254	3.73446	10.2177	5.18028	1.95131
arahy.Tifrunner.gnm1.ann1.F5ML4Q	8.51599	1.80057	3.41765	7.84732	4.92631	3.62649
arahy.Tifrunner.gnm1.ann1.F78IM4	28.3836	2.8127	9.86539	26.955	3.61763	11.1017
arahy.Tifrunner.gnm1.ann1.G84CIW	13.3027	1.24177	1.90294	16.3057	1.81453	1.34039
arahy.Tifrunner.gnm1.ann1.GG01I1	1.27975	0.212753	0.144458	1.49624	0.650332	0.221277
arahy.Tifrunner.gnm1.ann1.H2JG0V	18.3635	6.70525	4.53628	16.9588	7.59043	10.4818
arahy.Tifrunner.gnm1.ann1.HP76IN	11.5282	1.60339	1.32561	13.4023	3.27791	1.05789
arahy.Tifrunner.gnm1.ann1.I7Z8ND	50.6437	10.2848	8.30898	42.5072	16.696	8.07848
arahy.Tifrunner.gnm1.ann1.IMW3HW	21.3544	3.93428	4.9638	21.216	4.13391	6.43682
arahy.Tifrunner.gnm1.ann1.J8Q3D1	5.02886	2.55036	2.08833	5.69635	2.69977	2.56863
arahy.Tifrunner.gnm1.ann1.QM7B5R	6.69693	2.10742	1.58353	5.13572	2.76957	2.51367
arahy.Tifrunner.gnm1.ann1.U045QQ	3.70048	1.25207	0.673147	3.05084	1.4375	1.1874
arahy.Tifrunner.gnm1.ann1.US8HBC	3.94396	0.673185	0.488706	2.96413	1.47237	0.431318
arahy.Tifrunner.gnm1.ann1.V1ADX0	5.80254	1.48577	1.27452	4.23711	2.38844	0.894617
arahy.Tifrunner.gnm1.ann1.YI6E2M	8.39744	2.76234	1.11156	6.72445	3.99292	2.51923
arahy.Tifrunner.gnm1.ann1.YLB5I5	5.76191	1.14233	0.898899	4.79503	0.518576	0.664771
arahy.Tifrunner.gnm1.ann1.716CPG	1.66055	1.61626	0.30414	1.86888	1.91169	1.15323
arahy.Tifrunner.gnm1.ann1.F74L81	5.73977	5.01578	3.06243	7.52664	5.03702	2.65724
arahy.Tifrunner.gnm1.ann1.U54SN6	15.4292	2.07327	4.61307	26.4084	3.28845	9.57149
arahy.Tifrunner.gnm1.ann1.0GWZ16	5.60887	2.94903	1.59743	5.31319	4.29645	1.66767
arahy.Tifrunner.gnm1.ann1.4PU0PP	26.5943	12.051	7.85204	20.46	14.9927	7.59912
arahy.Tifrunner.gnm1.ann1.KTR7HF	4.91353	2.34169	0.953394	4.23196	3.26502	1.58531
arahy.Tifrunner.gnm1.ann1.VHEE5Y	10.3972	5.35537	2.50489	6.57548	6.32952	3.4796
arahy.Tifrunner.gnm1.ann1.74QZJ8	0	1.13605	2.2952	0.05563	0.504262	0.021773
arahy.Tifrunner.gnm1.ann1.G7M3GH	0.0619637	1.72988	1.63764	0.0674807	0.596536	0.946269
arahy.Tifrunner.gnm1.ann1.5320XR	1.4776	4.0259	4.13701	2.01601	3.25654	1.50494
arahy.Tifrunner.gnm1.ann1.5W0QMQ	0.661138	2.7914	3.48746	1.31975	2.36802	1.75182
arahy.Tifrunner.gnm1.ann1.67NNK3	7.24372	18.6371	21.566	6.62069	6.87667	6.92906
arahy.Tifrunner.gnm1.ann1.8F881C	2.94667	9.04885	9.58665	3.79398	6.70089	6.31588
arahy.Tifrunner.gnm1.ann1.9Q6XN1	4.05817	10.3894	7.93527	4.22226	10.7897	5.70347
arahy.Tifrunner.gnm1.ann1.A779NY	4.64688	10.4215	10.1788	5.34898	8.49438	8.39296
arahy.Tifrunner.gnm1.ann1.AAI0ZL	0.00994667	3.91687	5.96111	0.048415	1.37248	5.16376
arahy.Tifrunner.gnm1.ann1.CU7JXX	5.71258	11.7201	6.94002	6.96554	8.96231	11.2579
arahy.Tifrunner.gnm1.ann1.FWY8EA	9.21303	29.8413	21.8881	8.77305	14.7309	38.9629
arahy.Tifrunner.gnm1.ann1.HAI9AH	4.97433	10.0635	13.405	4.19331	3.7875	4.41753
arahy.Tifrunner.gnm1.ann1.IP4RNA	5.782	18.7636	15.2656	10.2724	10.9192	10.8041
arahy.Tifrunner.gnm1.ann1.JR38A6	0.434568	1.77616	9.95349	0.626668	1.62863	2.71081
arahy.Tifrunner.gnm1.ann1.K55J2B	6.07101	30.5434	24.1149	5.14863	11.7091	16.4041
arahy.Tifrunner.gnm1.ann1.KAI8DY	1.69433	4.01728	2.56472	1.87642	3.61434	1.75203
arahy.Tifrunner.gnm1.ann1.L6AUEE	12.419	44.0317	34.1712	12.4058	18.4236	8.8158
arahy.Tifrunner.gnm1.ann1.REV2BJ	1.18584	3.89418	3.11536	1.49912	3.81603	2.47209
arahy.Tifrunner.gnm1.ann1.S6TVHJ	0.106769	0.799594	1.46064	0.265727	0.630857	0.615715
arahy.Tifrunner.gnm1.ann1.T1UA0C	0.143647	1.78251	1.32302	0.178689	0.24618	0.146268
arahy.Tifrunner.gnm1.ann1.UA9SQ6	2.42019	5.05725	7.10641	2.2027	4.79178	2.93316
arahy.Tifrunner.gnm1.ann1.V7KTJ4	5.50689	45.7802	13.2847	4.38373	8.78022	16.8997
arahy.Tifrunner.gnm1.ann1.XZ9AUI	0.253446	3.32799	7.55549	0.452358	1.31036	0.831251
arahy.Tifrunner.gnm1.ann1.YND711	5.39472	19.0386	9.90689	7.89851	16.7398	12.0411
arahy.Tifrunner.gnm1.ann1.ZN271A	3.87221	11.126	11.618	4.68388	11.2275	13.5085
arahy.Tifrunner.gnm1.ann1.ZR4S3S	12.1358	37.0432	35.7421	12.0396	31.829	42.1981
arahy.Tifrunner.gnm1.ann1.80KEYX	0.49846	1.94466	1.25384	0.49036	2.38952	1.49341
arahy.Tifrunner.gnm1.ann1.B493EM	2.07807	4.67985	8.42195	1.09241	3.67457	4.65987
arahy.Tifrunner.gnm1.ann1.PB1D04	1.32648	5.18111	4.36332	0.74489	9.5437	3.82538
arahy.Tifrunner.gnm1.ann1.03WWG0	3.44377	13.3351	83.2645	2.26973	15.6112	37.4617
arahy.Tifrunner.gnm1.ann1.0CE3F9	0.665079	2.98159	1.74266	0.457894	5.09669	3.1022
arahy.Tifrunner.gnm1.ann1.4EC4CX	0.524967	3.74636	0.941109	1.04834	3.24682	1.72341
arahy.Tifrunner.gnm1.ann1.53JHUG	0.565921	3.55177	4.263	0.972834	2.86774	2.3452
arahy.Tifrunner.gnm1.ann1.5A3JDR	1.80212	12.2833	67.8695	1.45715	11.9955	26.6337
arahy.Tifrunner.gnm1.ann1.5U50HE	0.0680863	55.0064	77.5532	0.255738	53.7361	39.7499
arahy.Tifrunner.gnm1.ann1.6TJ5BP	0.237171	2.36874	5.44298	0.298793	1.2301	1.52392
arahy.Tifrunner.gnm1.ann1.7CJ2RM	0	3.89074	1.24854	0	1.89583	2.67227
arahy.Tifrunner.gnm1.ann1.7KI1S0	5.04763	31.3563	13.2836	3.48476	15.4102	11.0137
arahy.Tifrunner.gnm1.ann1.87HDGW	0.138322	37.8266	88.3802	0.0685693	0.692507	113.758
arahy.Tifrunner.gnm1.ann1.8FYK6V	0.329823	8.29032	11.41	0.374024	8.51524	4.75614
arahy.Tifrunner.gnm1.ann1.8WED6E	0.110987	5.44777	1.30936	0.258597	2.51903	1.8072
arahy.Tifrunner.gnm1.ann1.9A7I0S	1.47524	6.42303	5.67584	1.95323	6.00234	4.9315
arahy.Tifrunner.gnm1.ann1.9H5ER3	1.89989	10.1554	10.5931	1.26804	7.46206	3.18228
arahy.Tifrunner.gnm1.ann1.B9A644	4.55016	106.369	13.9994	3.9018	48.1807	21.5512
arahy.Tifrunner.gnm1.ann1.BQ87IR	2.13945	19.2473	16.9797	2.22743	11.7959	15.192
arahy.Tifrunner.gnm1.ann1.DB4GMR	14.3004	179.255	31.9485	14.0906	62.35	55.1666
arahy.Tifrunner.gnm1.ann1.E4P4QB	2.75917	18.1071	21.8382	3.85184	12.4814	18.3407
arahy.Tifrunner.gnm1.ann1.EE1039	9.63427	36.3611	12.9371	5.99147	14.8876	10.0632
arahy.Tifrunner.gnm1.ann1.EK4G75	0.00149833	54.5589	10.7713	0.0539017	4.68096	11.5908
arahy.Tifrunner.gnm1.ann1.F4N1WH	3.80076	323.64	11.1347	3.73385	91.7393	67.3531
arahy.Tifrunner.gnm1.ann1.F73TU2	6.7993	151.745	17.1967	7.7451	45.7154	30.7074
arahy.Tifrunner.gnm1.ann1.GC5CXU	1.68727	13.4183	8.05586	1.92913	13.9319	6.65273
arahy.Tifrunner.gnm1.ann1.GT1I17	8.85566	87.4117	147.755	7.64601	37.1025	137.667
arahy.Tifrunner.gnm1.ann1.H5H05M	4.2008	156.389	13.5167	3.84781	32.7626	44.0351
arahy.Tifrunner.gnm1.ann1.I2ECPT	4.6667	109.036	14.2883	6.63776	49.1972	22.0626
arahy.Tifrunner.gnm1.ann1.I5VDER	0.0144573	3.52186	2.09125	0.0201667	0.875811	2.30778
arahy.Tifrunner.gnm1.ann1.I9A8PV	4.36836	59.0505	15.9176	4.7616	15.1668	9.26707
arahy.Tifrunner.gnm1.ann1.II2GNC	1.07454	5.85189	5.65004	1.13184	3.16427	3.4958
arahy.Tifrunner.gnm1.ann1.J2XU5N	3.49342	45.0012	25.2295	3.38069	18.1803	24.8455
arahy.Tifrunner.gnm1.ann1.JJP1G0	1.85898	8.48411	4.26931	2.1198	5.55525	1.661
arahy.Tifrunner.gnm1.ann1.K79JM6	0.257769	89.1756	113.497	0.962377	78.9953	46.5699
arahy.Tifrunner.gnm1.ann1.KR5G4U	5.96342	103.935	130.908	7.22836	43.3242	137.583
arahy.Tifrunner.gnm1.ann1.NCJ8FH	2.20282	24.3274	5.91843	2.52614	11.8145	10.7529
arahy.Tifrunner.gnm1.ann1.PVQF0C	0.012197	93.1166	15.7037	0.05882	19.9753	30.9076
arahy.Tifrunner.gnm1.ann1.Q6727A	2.13264	8.37624	5.12021	3.07371	10.1334	4.57607
arahy.Tifrunner.gnm1.ann1.TRRP7J	5.60273	100.958	32.6569	5.10574	39.6771	35.3802
arahy.Tifrunner.gnm1.ann1.V17G3V	3.32989	14.3965	11.0324	3.97142	11.1714	7.44562
arahy.Tifrunner.gnm1.ann1.W8AC1S	0.597711	6.38183	24.1154	0.290601	3.56434	4.88994
arahy.Tifrunner.gnm1.ann1.Y1617F	0.114577	5.86229	3.31473	0.0820617	0.704502	0.743007
arahy.Tifrunner.gnm1.ann1.YC7CVR	0.0322317	15.0806	13.629	0	3.97685	5.41331
arahy.Tifrunner.gnm1.ann1.YU79V3	3.44342	11.5237	9.62743	3.4897	11.2825	5.58402
arahy.Tifrunner.gnm1.ann1.Z6ZXKG	2.45764	25.1637	27.6287	2.29972	12.9434	14.8549
arahy.Tifrunner.gnm1.ann1.ZMIE54	1.23253	14.1138	3.14095	1.28303	12.0449	3.46798
arahy.Tifrunner.gnm1.ann1.ZS7YSR	0.208346	4.06396	18.5604	0.224679	1.14348	6.14043
arahy.Tifrunner.gnm1.ann1.6JMM3R	19.8721	13.4725	16.7713	20.1535	14.4544	20.4456
arahy.Tifrunner.gnm1.ann1.6L045R	3.03197	3.68526	1.56452	3.41543	2.9982	3.08234
arahy.Tifrunner.gnm1.ann1.6N07W3	4.69949	2.6242	1.69917	4.52434	3.52823	1.2338
arahy.Tifrunner.gnm1.ann1.6SB7F4	3.05085	2.89623	1.76373	2.99616	3.06202	2.47879
arahy.Tifrunner.gnm1.ann1.6TGQ9A	4.14664	3.81334	2.2177	4.32584	4.71845	3.65436
arahy.Tifrunner.gnm1.ann1.6U9WG4	7.32638	17.0731	10.8956	8.09553	16.2802	10.3828
arahy.Tifrunner.gnm1.ann1.6XGZ20	24.2225	39.9926	13.2222	35.5411	32.7348	45.4824
arahy.Tifrunner.gnm1.ann1.6Y2PGB	2.51444	4.97199	0.936093	3.62465	6.74578	2.58019
arahy.Tifrunner.gnm1.ann1.6ZS5B3	5.1375	3.6482	3.10321	4.95936	5.2929	2.62814
arahy.Tifrunner.gnm1.ann1.6ZX6SY	1.0904	2.59539	0.545991	0.913515	2.70271	0.568952
arahy.Tifrunner.gnm1.ann1.70V125	9.34146	19.8458	8.22722	9.55585	23.7287	9.01153
arahy.Tifrunner.gnm1.ann1.71E5Q9	9.87138	7.83946	5.06965	9.50602	14.1633	1.78802
arahy.Tifrunner.gnm1.ann1.7243UF	0.507421	1.112	0.429961	0.682089	0.36382	0.000388
arahy.Tifrunner.gnm1.ann1.73D391	1.8272	3.14636	4.1704	2.91146	3.28629	2.65263
arahy.Tifrunner.gnm1.ann1.73EBMB	5.52497	4.18946	4.88211	5.26115	5.23068	4.11678
arahy.Tifrunner.gnm1.ann1.73F3S2	4.65845	3.76675	2.5413	4.88262	3.97049	2.72511
arahy.Tifrunner.gnm1.ann1.74EXT1	61.9422	95.857	51.4353	56.7749	73.8726	54.2004
arahy.Tifrunner.gnm1.ann1.7BQC11	4.28547	4.31861	3.23069	3.23289	5.75911	3.70746
arahy.Tifrunner.gnm1.ann1.7CTM3L	3.79148	5.89993	4.05052	3.55292	6.4007	3.5795
arahy.Tifrunner.gnm1.ann1.7DG5CM	1.10338	0.482611	0.145139	1.23336	1.07513	0.092913
arahy.Tifrunner.gnm1.ann1.7FW3W7	8.73216	11.9251	7.04012	9.30846	13.8308	6.72051
arahy.Tifrunner.gnm1.ann1.7SC5JI	4.94729	5.57569	2.76055	6.06287	8.97954	6.03382
arahy.Tifrunner.gnm1.ann1.81LQDK	0.357529	1.11192	0	1.11407	1.21012	0.153012
arahy.Tifrunner.gnm1.ann1.86F40W	4.43662	5.62411	3.44102	5.28171	6.48623	3.94869
arahy.Tifrunner.gnm1.ann1.89SBZN	7.79125	6.59394	4.5456	8.37747	7.87851	6.32478
arahy.Tifrunner.gnm1.ann1.8A5EU2	1.39546	2.1841	0.399454	1.43955	2.47813	0.750514
arahy.Tifrunner.gnm1.ann1.8D8LNX	11.523	11.057	1.44529	11.7846	15.5573	1.49193
arahy.Tifrunner.gnm1.ann1.8E8WMD	6.34416	9.70822	5.31186	5.88226	11.0518	6.03237
arahy.Tifrunner.gnm1.ann1.8EJC90	2.31536	5.36309	3.85832	2.45561	3.03528	2.38289
arahy.Tifrunner.gnm1.ann1.8F47NR	2.92919	4.08001	1.44476	3.41708	4.77945	2.03952
arahy.Tifrunner.gnm1.ann1.8GLB3P	1.96881	3.4416	3.88195	2.73928	3.21233	2.90357
arahy.Tifrunner.gnm1.ann1.8PZY5G	3.78043	5.75069	3.46408	3.91271	5.50555	3.24826
arahy.Tifrunner.gnm1.ann1.8TPQ4A	36.5303	43.7383	24.7765	41.9584	33.8469	36.8749
arahy.Tifrunner.gnm1.ann1.8UV3U8	29.2157	20.5672	20.9913	21.0647	21.39	20.0638
arahy.Tifrunner.gnm1.ann1.8W0EBA	4.40103	3.25764	2.09163	4.38891	4.58512	3.47552
arahy.Tifrunner.gnm1.ann1.91HE6A	1.5595	3.79044	1.22282	1.52083	3.28629	2.56826
arahy.Tifrunner.gnm1.ann1.91S2FI	8.61549	6.52365	4.10444	8.44445	8.51316	5.50077
arahy.Tifrunner.gnm1.ann1.91WX57	2.17327	3.13512	2.78173	2.72333	4.99565	2.82506
arahy.Tifrunner.gnm1.ann1.92S4AT	1.237	1.09256	0.285169	1.75098	1.75302	0.610577
arahy.Tifrunner.gnm1.ann1.987ZKS	36.8064	33.8111	31.0056	35.49	39.5485	31.6763
arahy.Tifrunner.gnm1.ann1.9G9LXM	12.3078	14.1363	6.6109	12.6045	14.0488	7.85401
arahy.Tifrunner.gnm1.ann1.9V1L90	3.4008	3.26887	1.87999	1.23389	0.704201	0.872361
arahy.Tifrunner.gnm1.ann1.AB13B4	2.82323	1.91034	1.15994	2.1886	2.13292	0.971281
arahy.Tifrunner.gnm1.ann1.AG8095	2.58981	2.25644	2.61327	2.56334	3.09467	3.30813
arahy.Tifrunner.gnm1.ann1.AITI1Z	19.3084	19.7742	14.0777	17.6172	25.2065	16.2717
arahy.Tifrunner.gnm1.ann1.AX7FJG	1.08659	1.6601	0.410411	1.15463	2.27697	0.78786
arahy.Tifrunner.gnm1.ann1.B0ZRRG	6.76802	6.13175	3.18869	7.92376	6.513	4.17056
arahy.Tifrunner.gnm1.ann1.B2MH1M	1.17261	1.79271	0.494654	1.00055	1.74019	0.831459
arahy.Tifrunner.gnm1.ann1.B5Q7D5	24.3855	39.0819	18.5807	22.3062	44.0123	15.8329
arahy.Tifrunner.gnm1.ann1.B7PNIQ	3.23323	3.38419	1.26913	4.0854	3.74758	4.12709
arahy.Tifrunner.gnm1.ann1.B9PVT7	19.6898	48.6983	16.6648	17.7865	14.9776	20.0424
arahy.Tifrunner.gnm1.ann1.BCDK3J	17.3389	22.374	9.16304	18.0549	24.521	14.1053
arahy.Tifrunner.gnm1.ann1.BGF2TK	47.2086	57.6819	86.2507	58.2434	49.4581	69.396
arahy.Tifrunner.gnm1.ann1.BGR17W	2.87847	6.5024	23.7867	3.15924	4.49335	11.8874
arahy.Tifrunner.gnm1.ann1.BITW79	1.71301	2.43842	1.75224	1.4513	3.79929	1.60251
arahy.Tifrunner.gnm1.ann1.C1A3DY	1.04614	1.14346	0.135667	1.21263	2.57904	0.61306
arahy.Tifrunner.gnm1.ann1.C2HNJF	2.64823	1.4952	1.04397	1.88418	2.76702	1.12664
arahy.Tifrunner.gnm1.ann1.C6G01Q	5.57429	12.2755	3.89563	5.26542	10.8187	3.97896
arahy.Tifrunner.gnm1.ann1.C6P1EN	26.2351	12.7138	12.9495	33.314	27.661	9.45294
arahy.Tifrunner.gnm1.ann1.C7HVNL	7.09176	10.5863	7.1874	8.14394	11.0291	8.70687
arahy.Tifrunner.gnm1.ann1.C8ZV0S	3.41113	3.54017	1.65112	2.92248	6.07096	1.95192
arahy.Tifrunner.gnm1.ann1.CC0P3D	1.98484	1.8399	1.33992	2.06803	2.06375	1.49061
arahy.Tifrunner.gnm1.ann1.CC1Y5W	0.428106	1.01776	0.30761	0.568164	0.857878	0.324296
arahy.Tifrunner.gnm1.ann1.CJ7TKV	11.5496	14.6475	7.84082	10.4859	19.8603	12.0282
arahy.Tifrunner.gnm1.ann1.CT5VFU	3.60606	3.2918	2.17236	5.16456	3.84307	1.9616
arahy.Tifrunner.gnm1.ann1.D0CGVG	5.05052	4.15441	28.3512	5.44952	5.22556	12.0869
arahy.Tifrunner.gnm1.ann1.D2V5IT	5.39812	4.40378	2.42478	6.01366	5.73202	4.09605
arahy.Tifrunner.gnm1.ann1.DW8YXR	8.99478	16.6144	4.65401	9.05868	15.6587	8.61031
arahy.Tifrunner.gnm1.ann1.E1R28C	4.34599	7.6679	3.82775	4.5124	11.127	5.18028
arahy.Tifrunner.gnm1.ann1.E4S27Z	0.828674	1.09712	0.138009	0.87699	0.94282	0.328543
arahy.Tifrunner.gnm1.ann1.E8LK7F	0.711408	1.69721	0.730178	0.637711	1.15847	0.454226
arahy.Tifrunner.gnm1.ann1.EK5UG7	15.0325	15.8046	10.8569	8.61498	17.4134	13.3103
arahy.Tifrunner.gnm1.ann1.EW431R	8.88147	19.0361	11.329	8.30161	18.7958	11.6832
arahy.Tifrunner.gnm1.ann1.EZ70MQ	5.42048	5.66511	4.15175	6.84693	7.12244	4.82445
arahy.Tifrunner.gnm1.ann1.F0YWKB	12.9672	10.6119	4.81847	15.9647	11.5457	9.35941
arahy.Tifrunner.gnm1.ann1.F62DPP	1.00135	0.496007	0.503156	1.33851	0.729788	0.35039
arahy.Tifrunner.gnm1.ann1.F63DWU	3.1555	2.38566	1.56885	2.33164	3.75898	4.43766
arahy.Tifrunner.gnm1.ann1.F6QEBB	5.22823	8.64615	5.56637	6.8834	9.98157	7.43817
arahy.Tifrunner.gnm1.ann1.F76PC0	3.27091	2.56661	2.53731	2.35314	2.47403	3.22035
arahy.Tifrunner.gnm1.ann1.F795UE	0.921543	1.27133	0.430794	1.10178	1.76279	0.575647
arahy.Tifrunner.gnm1.ann1.F7SDYX	0.612482	1.49721	0.349829	0.884523	1.31882	0.588088
arahy.Tifrunner.gnm1.ann1.F8N65M	1.14371	0.545757	0.629412	0.868937	0.855523	0.817925
arahy.Tifrunner.gnm1.ann1.FB1FM8	4.47438	6.23638	5.80795	5.01516	5.02908	4.83162
arahy.Tifrunner.gnm1.ann1.FD1PW0	4.18809	4.12384	1.52261	5.12254	5.06282	3.2614
arahy.Tifrunner.gnm1.ann1.FDLX2Z	18.6431	24.8367	20.2705	19.4066	23.953	18.6122
arahy.Tifrunner.gnm1.ann1.FGF3C7	7.06091	7.39991	8.14762	7.381	8.06408	7.55708
arahy.Tifrunner.gnm1.ann1.FJ253B	13.3783	10.0052	5.2092	13.4005	12.8595	9.01923
arahy.Tifrunner.gnm1.ann1.FRJ2WS	0.273962	0.876589	1.31403	0.262911	0.679238	0.411825
arahy.Tifrunner.gnm1.ann1.FTM745	1.23318	2.36672	0.51931	1.62721	3.72558	1.11048
arahy.Tifrunner.gnm1.ann1.G06SMY	6.51254	10.3574	1.73562	6.08833	5.56871	3.24839
arahy.Tifrunner.gnm1.ann1.G6E2F8	1.89387	3.70169	2.19714	3.08372	3.69016	2.19404
arahy.Tifrunner.gnm1.ann1.GAK0W0	0.748503	1.11007	0.946976	0.951697	1.85	0.995855
arahy.Tifrunner.gnm1.ann1.GCU9ZU	4.18151	8.2396	3.30086	3.95336	9.37148	3.30353
arahy.Tifrunner.gnm1.ann1.GI3VL1	7.81442	9.96837	5.65115	8.68732	13.9337	7.52959
arahy.Tifrunner.gnm1.ann1.GKFC1I	3.33845	5.25989	6.43505	3.72369	7.14848	4.50302
arahy.Tifrunner.gnm1.ann1.GP8Z92	2.89125	2.69121	1.28331	2.95848	3.3468	1.88111
arahy.Tifrunner.gnm1.ann1.GQ1CY0	3.18317	5.37908	2.52957	2.79974	5.87835	3.90679
arahy.Tifrunner.gnm1.ann1.GXDC9F	4.13022	2.69308	2.46873	4.09055	3.78994	2.89802
arahy.Tifrunner.gnm1.ann1.GYZ4Q6	39.8908	70.9506	35.7575	35.3184	52.2015	38.1402
arahy.Tifrunner.gnm1.ann1.H077MW	15.7453	17.6123	7.93906	17.0711	20.9933	11.3978
arahy.Tifrunner.gnm1.ann1.H2STE2	9.16395	6.69062	3.7071	9.24593	6.74306	7.20368
arahy.Tifrunner.gnm1.ann1.H4CNNK	1.80966	2.21299	1.95746	1.71357	2.17045	0.86529
arahy.Tifrunner.gnm1.ann1.H4YX61	4.52319	3.24813	1.27104	4.30078	6.0162	1.26609
arahy.Tifrunner.gnm1.ann1.H8M3VN	10.6356	13.6558	6.06778	14.4478	13.5322	18.7134
arahy.Tifrunner.gnm1.ann1.HDPS7V	16.2509	9.91469	10.1599	15.231	13.3369	9.43828
arahy.Tifrunner.gnm1.ann1.HDYS9D	9.82191	7.67944	15.0225	10.0604	9.07445	10.755
arahy.Tifrunner.gnm1.ann1.HE5IFC	2.86409	2.75715	1.09657	3.07743	4.96254	1.4149
arahy.Tifrunner.gnm1.ann1.HE7HHG	7.94397	7.51953	2.83013	15.9055	10.9416	3.65053
arahy.Tifrunner.gnm1.ann1.HJ6Q4U	5.52288	8.79586	8.86109	5.52961	4.83481	4.25104
arahy.Tifrunner.gnm1.ann1.HPD6K5	3.91213	2.95999	0.398729	5.03122	5.09034	0.533665
arahy.Tifrunner.gnm1.ann1.I1DXP3	1.75571	4.2824	2.26395	1.96686	4.45423	3.19665
arahy.Tifrunner.gnm1.ann1.I6RG45	3.23776	3.58869	3.33647	4.97242	4.36193	3.01621
arahy.Tifrunner.gnm1.ann1.IA9U5E	30.0816	15.9067	15.0194	41.3334	31.6255	10.697
arahy.Tifrunner.gnm1.ann1.IB5R27	9.53391	10.826	19.5371	9.44226	11.4855	22.0918
arahy.Tifrunner.gnm1.ann1.IFJ1V3	1.68973	4.35081	29.786	2.00594	4.02438	10.176
arahy.Tifrunner.gnm1.ann1.IIC4VI	1.24252	3.74349	10.9359	1.99629	2.45959	8.03897
arahy.Tifrunner.gnm1.ann1.IPV3B4	6.00383	6.05684	4.56397	5.93331	7.05316	3.20413
arahy.Tifrunner.gnm1.ann1.IRUX7A	7.05065	5.57386	3.40066	5.55124	5.89164	4.99395
arahy.Tifrunner.gnm1.ann1.IU1E1F	1.44434	1.78113	2.76025	1.78316	1.75253	1.74538
arahy.Tifrunner.gnm1.ann1.IVQU0N	27.0846	20.8269	15.4655	25.4403	21.0378	19.5204
arahy.Tifrunner.gnm1.ann1.J84JDI	2.46564	8.37205	20.6356	2.57509	6.09437	9.33004
arahy.Tifrunner.gnm1.ann1.JC4ZCG	5.47753	2.81943	1.36194	4.34388	5.17668	1.46666
arahy.Tifrunner.gnm1.ann1.JI8VIY	1.30185	3.84281	1.69842	2.22706	3.16835	2.60144
arahy.Tifrunner.gnm1.ann1.JUK473	40.5965	39.5916	18.487	51.5027	48.214	27.8976
arahy.Tifrunner.gnm1.ann1.JX5WJ5	6.35573	9.63797	5.34013	8.78972	11.2852	8.01137
arahy.Tifrunner.gnm1.ann1.JXX0IG	5.42513	8.50535	5.39734	5.80388	8.76176	5.33953
arahy.Tifrunner.gnm1.ann1.JYC8LX	6.58925	11.9313	5.27494	8.4208	13.9484	8.94445
arahy.Tifrunner.gnm1.ann1.K52S6H	0.521734	0.662871	0.318875	0.768296	1.10807	0.235284
arahy.Tifrunner.gnm1.ann1.K5AHSV	3.52314	7.6629	1.69512	4.28248	9.05449	3.82312
arahy.Tifrunner.gnm1.ann1.KBA53Y	3.06536	3.68267	1.61192	2.77466	5.29907	0.855381
arahy.Tifrunner.gnm1.ann1.KH93XI	10.7362	14.626	8.78557	11.016	19.1827	12.3849
arahy.Tifrunner.gnm1.ann1.KKNM96	16.9712	24.0277	12.3652	17.3918	26.1904	16.2337
arahy.Tifrunner.gnm1.ann1.KKT884	6.05263	7.05159	7.66027	10.2602	8.18422	6.2589
arahy.Tifrunner.gnm1.ann1.KP3Y1K	1.12967	0.535057	0.278081	0.800197	1.53714	0.28508
arahy.Tifrunner.gnm1.ann1.KS8M6W	0.934376	1.80418	5.78405	0.732268	1.30008	1.92662
arahy.Tifrunner.gnm1.ann1.KT8BMX	4.54601	7.31068	4.59636	4.97523	11.2573	4.55203
arahy.Tifrunner.gnm1.ann1.KWHJ4Z	4.47214	6.21441	2.38205	4.65833	7.76069	2.18844
arahy.Tifrunner.gnm1.ann1.KX3KG5	17.4152	18.8994	15.0502	22.4502	29.5691	21.0912
arahy.Tifrunner.gnm1.ann1.KX913X	4.48895	3.18444	0.743495	6.33225	5.46079	1.98168
arahy.Tifrunner.gnm1.ann1.L07Y4L	2.13503	2.773	1.34661	2.45293	3.01464	1.90209
arahy.Tifrunner.gnm1.ann1.L1AKIM	13.169	15.4412	10.312	11.5845	17.332	7.70727
arahy.Tifrunner.gnm1.ann1.L1XSI7	1.22873	2.69944	1.18695	1.25479	2.99783	1.56857
arahy.Tifrunner.gnm1.ann1.L540YW	1.65069	1.47	1.54251	1.2383	1.29518	1.52491
arahy.Tifrunner.gnm1.ann1.L6QVD1	15.5664	24.9999	58.4299	15.2516	24.3954	35.121
arahy.Tifrunner.gnm1.ann1.L6T0BS	1.08728	2.8404	2.61457	1.4712	3.08883	2.15688
arahy.Tifrunner.gnm1.ann1.L8EKIA	9.69218	10.6663	6.74133	8.59959	15.3413	6.2835
arahy.Tifrunner.gnm1.ann1.L8Q3U6	8.94036	12.3786	4.71252	9.13408	13.0449	7.20254
arahy.Tifrunner.gnm1.ann1.LACR9M	10.894	10.3652	12.8913	8.9945	7.09499	14.3412
arahy.Tifrunner.gnm1.ann1.LGDT7B	8.55121	5.45339	4.89292	7.12526	5.33669	6.4333
arahy.Tifrunner.gnm1.ann1.LH4NZB	2.61907	4.74579	2.2585	3.39033	6.05867	3.50242
arahy.Tifrunner.gnm1.ann1.LHW1VF	10.5125	22.8636	86.4308	10.7333	18.9769	58.7229
arahy.Tifrunner.gnm1.ann1.LKLM88	2.94167	4.83462	3.32757	2.53964	3.9486	1.84882
arahy.Tifrunner.gnm1.ann1.LKUL4Y	3.38213	2.99949	4.46212	3.58231	4.21925	4.03343
arahy.Tifrunner.gnm1.ann1.LN4RIT	3.48171	2.94971	1.04733	3.41303	4.75508	1.81151
arahy.Tifrunner.gnm1.ann1.LN5JTA	3.50353	1.44104	1.12845	7.39481	4.99267	2.67498
arahy.Tifrunner.gnm1.ann1.LQLC9G	9.59344	17.3247	6.79789	12.8153	20.1914	12.6375
arahy.Tifrunner.gnm1.ann1.LZK65C	18.003	12.8007	9.0281	14.519	12.4243	9.44148
arahy.Tifrunner.gnm1.ann1.M024AA	90.4919	7.97505	33.2803	56.738	12.3422	29.2436
arahy.Tifrunner.gnm1.ann1.M2AJRY	10.3287	10.4648	7.48154	9.9436	12.8637	6.02143
arahy.Tifrunner.gnm1.ann1.M5YJKY	5.05974	6.89897	3.1307	5.189	9.16493	5.20755
arahy.Tifrunner.gnm1.ann1.M69XSS	0.455956	2.00534	0.932962	0.576717	1.55824	0.731938
arahy.Tifrunner.gnm1.ann1.M6A95T	5.13386	4.96138	3.59251	6.55909	4.68768	3.53649
arahy.Tifrunner.gnm1.ann1.M7AF0M	23.2507	15.3488	11.9196	22.4984	19.4497	13.917
arahy.Tifrunner.gnm1.ann1.MB0JZI	7.16819	8.1432	5.32631	9.649	7.82034	6.67108
arahy.Tifrunner.gnm1.ann1.MIA46J	7.97791	9.45057	2.96575	4.26423	7.22339	3.86712
arahy.Tifrunner.gnm1.ann1.ML01RA	6.73131	5.83584	2.54029	9.21129	8.09181	2.13342
arahy.Tifrunner.gnm1.ann1.MMN7ZE	2.58272	4.49174	1.88842	2.93101	6.03877	2.80828
arahy.Tifrunner.gnm1.ann1.MNM1D4	1.4221	2.12796	0.955143	1.26269	1.48913	1.43553
arahy.Tifrunner.gnm1.ann1.MWEA9C	12.9499	21.9921	9.28805	13.4554	23.2763	9.00265
arahy.Tifrunner.gnm1.ann1.MX1HG7	1.66152	2.20887	1.6885	1.47449	2.53378	1.77892
arahy.Tifrunner.gnm1.ann1.MYU01D	2.30835	5.67544	2.56329	3.68272	7.21579	3.19939
arahy.Tifrunner.gnm1.ann1.MZM9C8	1.1864	2.14494	2.09733	1.68869	2.63911	1.53714
arahy.Tifrunner.gnm1.ann1.N1SVVP	1.94943	2.80913	0.849019	2.18172	3.84715	1.54236
arahy.Tifrunner.gnm1.ann1.N96YDH	5.28743	9.98673	3.66522	5.4115	6.76852	5.09742
arahy.Tifrunner.gnm1.ann1.N9KY97	2.61412	4.16276	1.9721	2.87629	3.2614	1.213
arahy.Tifrunner.gnm1.ann1.N9MUEN	8.83451	8.04684	3.03133	11.8084	10.61	3.35208
arahy.Tifrunner.gnm1.ann1.NAJ0WW	1.02539	2.04823	1.21921	1.12999	1.97667	1.00615
arahy.Tifrunner.gnm1.ann1.NDAY03	177.212	212.876	116.749	356.841	355.457	227.043
arahy.Tifrunner.gnm1.ann1.NDL7Z2	15.5919	23.6862	12.8475	16.607	24.1244	15.9877
arahy.Tifrunner.gnm1.ann1.NE97L5	2.04317	2.78421	2.02958	1.64756	4.57532	2.1201
arahy.Tifrunner.gnm1.ann1.NJ2U5L	6.94654	6.16276	7.3128	7.19188	7.57392	6.26538
arahy.Tifrunner.gnm1.ann1.NJG8XE	7.80821	9.14736	3.67943	6.28544	8.99183	5.19305
arahy.Tifrunner.gnm1.ann1.NMV4N9	2.7118	4.37788	1.75597	4.36803	4.14145	3.1373
arahy.Tifrunner.gnm1.ann1.NN5THJ	1.53809	3.76683	4.39765	0.15774	3.22953	4.12666
arahy.Tifrunner.gnm1.ann1.NSA13U	2.64068	2.43609	2.48965	3.63379	3.07339	1.28447
arahy.Tifrunner.gnm1.ann1.P0ETKP	2.83789	2.84121	1.9474	2.58543	3.85742	2.31881
arahy.Tifrunner.gnm1.ann1.P0W1U8	0.820255	1.46332	0.502267	1.0013	1.51504	0.674285
arahy.Tifrunner.gnm1.ann1.P39JQW	3.16887	3.37488	2.73989	2.99513	3.61448	1.91351
arahy.Tifrunner.gnm1.ann1.P3A43G	9.88159	12.7594	3.57171	7.77795	14.5686	6.49484
arahy.Tifrunner.gnm1.ann1.P9JGHW	6.10916	5.306	1.53748	10.3308	7.90105	3.85606
arahy.Tifrunner.gnm1.ann1.PFN72X	24.5012	23.3218	17.2889	21.4297	27.7452	19.5085
arahy.Tifrunner.gnm1.ann1.PINB5K	3.20948	6.84999	5.80323	4.77324	8.22359	4.97392
arahy.Tifrunner.gnm1.ann1.PX90TP	0.445871	1.27249	0.507032	0.23119	1.21918	0.331661
arahy.Tifrunner.gnm1.ann1.PYKR9B	38.2366	37.1553	16.7438	48.1839	45.3441	26.0286
arahy.Tifrunner.gnm1.ann1.PYQ6LW	16.1273	23.7633	11.0565	17.6049	19.8614	11.6947
arahy.Tifrunner.gnm1.ann1.Q8CNLJ	12.1824	15.8915	3.56494	12.3358	12.8753	7.4034
arahy.Tifrunner.gnm1.ann1.Q99U9Q	166.031	9.20498	68.8046	6.53237	14.0612	87.2107
arahy.Tifrunner.gnm1.ann1.QFK505	9.4949	10.6801	6.04709	8.45435	11.8594	7.57171
arahy.Tifrunner.gnm1.ann1.QG5VWG	9.52089	8.75746	4.17565	10.144	13.3834	7.05721
arahy.Tifrunner.gnm1.ann1.QH0XVM	1.41775	1.75731	0.610413	1.35055	2.17104	1.07908
arahy.Tifrunner.gnm1.ann1.QNA1HW	2.45381	2.36199	0.910327	2.53725	3.31394	1.45785
arahy.Tifrunner.gnm1.ann1.QQ1SRH	1.17817	0.76412	0.199773	2.24894	1.52051	2.22472
arahy.Tifrunner.gnm1.ann1.QR9F0J	5.63971	7.5634	3.82619	7.56141	8.34934	4.1959
arahy.Tifrunner.gnm1.ann1.QS9UFC	17.1434	14.8637	16.1068	17.9255	13.8892	15.9521
arahy.Tifrunner.gnm1.ann1.QTKE08	4.90426	10.3224	2.1986	4.90864	10.8786	4.54325
arahy.Tifrunner.gnm1.ann1.QXG3RX	22.3139	26.3988	7.75745	24.7956	24.8027	7.72648
arahy.Tifrunner.gnm1.ann1.R04HP4	1.02256	1.83015	0.377135	0.902	2.41459	0.882688
arahy.Tifrunner.gnm1.ann1.R0DZQ3	0.964598	1.18339	0.819376	1.09224	1.38459	0.479377
arahy.Tifrunner.gnm1.ann1.R4EZU5	1.23095	0.730553	0.813036	1.00043	0.732897	1.29762
arahy.Tifrunner.gnm1.ann1.R7F6LC	2.09672	2.5535	1.40424	3.0365	3.7362	1.87167
arahy.Tifrunner.gnm1.ann1.R7HTY3	1.65843	2.59052	0.64995	1.63751	2.99757	0.905904
arahy.Tifrunner.gnm1.ann1.RTCN1G	2.06049	3.72248	1.8927	2.00139	3.92889	2.59015
arahy.Tifrunner.gnm1.ann1.RZ2030	1.49977	1.31939	0.348244	1.06009	1.00286	0.959057
arahy.Tifrunner.gnm1.ann1.S0JXUX	1.98352	1.84183	2.4309	1.61216	2.92018	2.88226
arahy.Tifrunner.gnm1.ann1.S2V0TW	9.57145	11.2482	5.30733	10.9729	14.3659	8.53459
arahy.Tifrunner.gnm1.ann1.S4KQB4	5.63544	13.135	29.4903	4.79338	8.67411	12.5584
arahy.Tifrunner.gnm1.ann1.S5QGNM	1.62086	2.21529	0.290226	2.95772	0.961684	1.0914
arahy.Tifrunner.gnm1.ann1.S5W95P	9.69055	10.5615	8.54628	9.69115	10.6067	9.48871
arahy.Tifrunner.gnm1.ann1.S7URRB	1.32483	0.866904	0.501902	1.81547	1.49612	0.771527
arahy.Tifrunner.gnm1.ann1.S8KTUY	8.0296	11.6941	3.06982	6.66128	17.7861	5.77727
arahy.Tifrunner.gnm1.ann1.SF5GS9	12.8011	23.1623	50.3085	13.7826	23.987	30.7728
arahy.Tifrunner.gnm1.ann1.SFT1LS	2.20151	1.25446	0.963472	2.40576	2.16474	1.85985
arahy.Tifrunner.gnm1.ann1.SK03LI	8.37034	11.1194	6.84217	7.79917	12.4226	7.08676
arahy.Tifrunner.gnm1.ann1.SM4L6W	12.2712	18.7917	61.6684	9.00066	12.002	28.9867
arahy.Tifrunner.gnm1.ann1.STU076	3.41577	3.45053	1.06441	5.112	5.19366	0.947706
arahy.Tifrunner.gnm1.ann1.SU5HAA	4.30421	7.49721	9.67737	4.09815	4.92423	5.74189
arahy.Tifrunner.gnm1.ann1.T4YVHB	1.18571	2.4034	1.31535	1.40532	2.56408	1.63811
arahy.Tifrunner.gnm1.ann1.T9C115	3.96168	5.79207	1.7018	4.56557	7.1905	2.90534
arahy.Tifrunner.gnm1.ann1.T9PLK1	7.41145	6.31017	10.8127	5.83512	4.75832	7.81606
arahy.Tifrunner.gnm1.ann1.TAZB16	1.67152	4.49624	1.66975	2.53953	4.59872	2.08782
arahy.Tifrunner.gnm1.ann1.TDW0BY	2.3419	5.65397	2.54434	3.49165	5.68268	3.43925
arahy.Tifrunner.gnm1.ann1.TIY3DH	5.38579	11.5226	11.2884	5.57487	5.94417	8.32522
arahy.Tifrunner.gnm1.ann1.TJSZ1F	3.50067	2.08469	1.41092	3.22462	3.67198	2.27173
arahy.Tifrunner.gnm1.ann1.TT8CUF	3.53473	3.72424	2.12691	3.44458	5.99733	2.97945
arahy.Tifrunner.gnm1.ann1.TXJ4LD	1.8818	4.81516	2.5454	1.991	4.7575	2.39097
arahy.Tifrunner.gnm1.ann1.U0HZSX	6.12957	10.4123	5.61494	6.59481	9.40368	6.61346
arahy.Tifrunner.gnm1.ann1.U0ISBZ	1.01192	1.54556	0.50765	1.31237	1.94261	0.706178
arahy.Tifrunner.gnm1.ann1.U3AWS2	10.6229	7.83619	15.6233	11.1	10.1999	11.0332
arahy.Tifrunner.gnm1.ann1.U5WKYJ	40.5467	26.2282	15.9593	42.3865	29.6964	21.7059
arahy.Tifrunner.gnm1.ann1.U9C9EB	2.7477	3.38561	0.80319	3.18577	2.97113	2.28053
arahy.Tifrunner.gnm1.ann1.U9Q8NZ	6.08755	9.01819	4.67645	5.87893	11.3814	7.11609
arahy.Tifrunner.gnm1.ann1.UBEE9G	8.0515	6.2443	4.34762	7.09471	9.55915	4.95155
arahy.Tifrunner.gnm1.ann1.UCSC4W	17.1521	22.3027	24.4608	16.7304	14.5907	23.2027
arahy.Tifrunner.gnm1.ann1.UDES1U	2.59571	5.2259	2.37633	3.86086	5.0531	3.10847
arahy.Tifrunner.gnm1.ann1.USN2J8	8.17008	7.78021	3.89509	6.81195	8.78669	5.3021
arahy.Tifrunner.gnm1.ann1.UV4XXD	2.79892	5.30726	2.05984	2.40905	5.12232	1.96559
arahy.Tifrunner.gnm1.ann1.V2FEV8	0.105248	1.06202	0.0909457	0.203776	0.42977	0.235822
arahy.Tifrunner.gnm1.ann1.V9UCIZ	117.133	208.842	84.0688	277.429	267.904	174.816
arahy.Tifrunner.gnm1.ann1.VIDV97	0.601892	0.669733	2.07798	0.512361	1.27099	0.432427
arahy.Tifrunner.gnm1.ann1.VIT8JQ	6.12484	5.23781	1.96071	6.58755	6.60282	4.46546
arahy.Tifrunner.gnm1.ann1.VN8AVF	37.2528	25.9936	13.4457	27.4447	19.9904	12.6848
arahy.Tifrunner.gnm1.ann1.VYWU26	54.2741	49.4214	50.2709	54.4049	56.151	49.5779
arahy.Tifrunner.gnm1.ann1.VZUK08	0.680312	1.11325	0.308323	0.890828	1.08225	0.631033
arahy.Tifrunner.gnm1.ann1.W17ZP3	2.91512	5.60916	4.65648	2.71582	4.0272	3.20725
arahy.Tifrunner.gnm1.ann1.W5L64F	2.40995	4.65367	4.52955	2.56096	3.85954	3.34739
arahy.Tifrunner.gnm1.ann1.W8GVKM	3.05037	4.0035	1.39465	2.3157	4.50944	1.9485
arahy.Tifrunner.gnm1.ann1.WAL6D9	1.70873	1.6962	1.41118	2.54431	2.45463	1.44068
arahy.Tifrunner.gnm1.ann1.WITA5J	17.21	14.4535	12.2744	19.3101	19.3057	19.0285
arahy.Tifrunner.gnm1.ann1.WP2HM7	4.08554	3.81189	1.42337	5.53225	5.11241	3.36167
arahy.Tifrunner.gnm1.ann1.WTIT2S	2.38469	2.03695	3.17401	2.51115	2.21841	2.55284
arahy.Tifrunner.gnm1.ann1.WWNC08	1.98721	1.86995	8.61691	1.55146	2.38702	3.85031
arahy.Tifrunner.gnm1.ann1.X0JMED	1.90438	1.92446	1.51466	2.08767	2.95828	2.82044
arahy.Tifrunner.gnm1.ann1.X916ZF	5.45316	7.2729	2.73905	4.84128	9.68932	3.20593
arahy.Tifrunner.gnm1.ann1.XDEJ3R	3.16345	4.68416	6.15012	3.52752	5.78862	4.72614
arahy.Tifrunner.gnm1.ann1.XGZP1J	22.5155	20.9446	14.9453	21.0208	18.2585	20.411
arahy.Tifrunner.gnm1.ann1.XI5WK7	20.3166	20.7931	24.974	24.9825	26.4699	15.5311
arahy.Tifrunner.gnm1.ann1.XJ1GJM	9.76971	10.7536	3.83041	9.9564	10.5756	6.55033
arahy.Tifrunner.gnm1.ann1.XM8XEN	12.5602	13.2363	8.05363	9.95935	13.3527	9.0714
arahy.Tifrunner.gnm1.ann1.XYC619	0.856599	1.77867	0.54579	1.25778	2.99508	0.25685
arahy.Tifrunner.gnm1.ann1.Y6E3CC	4.53381	3.25076	3.06269	3.74723	3.62294	3.18112
arahy.Tifrunner.gnm1.ann1.Y73J7P	1.41368	2.09686	0.728594	1.0703	2.14784	1.32797
arahy.Tifrunner.gnm1.ann1.Y7U2IY	1.10079	1.47427	0.283722	0.827214	1.95971	0.828465
arahy.Tifrunner.gnm1.ann1.YH0B1H	4.98064	11.2327	3.04166	5.76257	13.3697	4.85041
arahy.Tifrunner.gnm1.ann1.YI95N7	8.18677	6.20618	3.41793	7.35106	7.9145	5.45909
arahy.Tifrunner.gnm1.ann1.YIK7D0	6.94451	19.0983	24.8326	5.64522	8.6068	5.39598
arahy.Tifrunner.gnm1.ann1.YJEW4K	1.99306	4.97933	2.07126	4.40323	4.85786	2.99684
arahy.Tifrunner.gnm1.ann1.YQ88M5	1.45866	2.5348	1.12495	1.28928	2.20957	1.31517
arahy.Tifrunner.gnm1.ann1.YW30D2	16.0746	31.1809	23.4315	12.8083	38.5113	11.5306
arahy.Tifrunner.gnm1.ann1.Z30F3P	2.84509	2.62563	1.99805	3.80777	3.39217	2.34861
arahy.Tifrunner.gnm1.ann1.Z37SN9	6.0722	6.2054	2.57782	6.63181	9.15404	4.97013
arahy.Tifrunner.gnm1.ann1.Z8VJJK	15.8044	23.1902	9.22972	18.0673	22.4076	13.6008
arahy.Tifrunner.gnm1.ann1.ZB69EK	3.24706	2.94878	1.85602	3.15816	2.87936	2.60684
arahy.Tifrunner.gnm1.ann1.ZH6VX0	13.0778	14.0137	8.45509	10.1897	16.0961	8.37737
arahy.Tifrunner.gnm1.ann1.ZK5MJC	4.05098	4.5791	2.70624	4.70502	4.91773	3.19441
arahy.Tifrunner.gnm1.ann1.ZL0G7D	1.07364	1.84199	6.66682	0.36872	2.15023	6.10848
arahy.Tifrunner.gnm1.ann1.ZMG720	4.17543	3.02183	1.93011	4.61077	4.15188	2.54745
arahy.Tifrunner.gnm1.ann1.ZST20A	15.2371	17.9887	40.6613	19.5041	16.1665	18.502
Arachis_hypogaea_newGene_14861	4.63781	15.3252	4.11675	7.5597	10.8917	4.5155
arahy.Tifrunner.gnm1.ann1.0B7PBW	3.0896	7.71642	4.4371	4.10777	8.63621	3.5272
arahy.Tifrunner.gnm1.ann1.1KSV8R	5.13953	17.9057	3.62852	4.51982	10.4404	5.0315
arahy.Tifrunner.gnm1.ann1.88J559	8.57288	26.812	9.39568	8.66335	14.2251	12.1426
arahy.Tifrunner.gnm1.ann1.G021HG	3.20951	19.9423	2.06791	3.49744	7.24921	3.26088
arahy.Tifrunner.gnm1.ann1.IIM5IQ	1.19288	4.66235	1.98297	1.90613	4.33429	1.92588
arahy.Tifrunner.gnm1.ann1.K3K8ZL	12.2009	47.4842	10.183	13.0824	37.5251	13.6885
arahy.Tifrunner.gnm1.ann1.L2AMHL	2.88163	7.3098	3.37634	3.77392	6.05389	3.20652
arahy.Tifrunner.gnm1.ann1.M5LFMH	8.43773	24.9629	8.58081	10.2736	21.4552	10.813
arahy.Tifrunner.gnm1.ann1.PSG53D	13.1355	44.9217	13.5577	16.8938	32.6955	11.6325
arahy.Tifrunner.gnm1.ann1.VY5ZYI	61.4092	236.079	69.2016	64.3441	65.5142	91.3822
arahy.Tifrunner.gnm1.ann1.WI4YKF	3.31684	12.0303	3.15896	3.33193	6.57153	3.48242
arahy.Tifrunner.gnm1.ann1.Y46Q6K	10.9196	29.2309	15.7476	9.32937	16.5319	13.9915
arahy.Tifrunner.gnm1.ann1.YI114N	1.54737	5.78559	9.48414	1.3435	2.83189	4.18796
arahy.Tifrunner.gnm1.ann1.Z6D9E8	0.690551	2.20632	1.40695	0.93783	2.52774	1.05284
arahy.Tifrunner.gnm1.ann1.ZPM9RR	1.29811	40.9036	8.49888	1.62836	7.53406	5.18482
arahy.Tifrunner.gnm1.ann1.G5UQVY	0	0.657152	0.198264	0	1.40901	0.441939
arahy.Tifrunner.gnm1.ann1.40PBNN	3.03253	6.01043	2.45002	1.74433	7.26898	1.60182
arahy.Tifrunner.gnm1.ann1.5PC8HY	4.67398	11.3331	1.64357	4.20479	18.1374	3.29023
arahy.Tifrunner.gnm1.ann1.74NP28	1.06634	3.20204	1.03414	1.13902	4.14507	1.61905
arahy.Tifrunner.gnm1.ann1.75451B	0.833388	2.62393	1.12173	0.519705	2.27808	0.74001
arahy.Tifrunner.gnm1.ann1.DFH8S5	0.940719	2.14273	2.64564	0.745642	3.49869	1.66977
arahy.Tifrunner.gnm1.ann1.F7PT0Z	7.21143	13.0781	6.60832	4.66733	13.7831	5.41457
arahy.Tifrunner.gnm1.ann1.G65HTE	3.41225	6.61179	2.7057	3.29946	10.3561	2.50793
arahy.Tifrunner.gnm1.ann1.H23FEH	1.11513	2.62678	1.8914	0.690745	2.35508	1.56839
arahy.Tifrunner.gnm1.ann1.H4HC75	2.51094	6.62351	2.79475	3.14912	9.97262	3.00753
arahy.Tifrunner.gnm1.ann1.H4N6W2	1.067	1.88648	0.423914	0.871645	3.41248	0.61685
arahy.Tifrunner.gnm1.ann1.HSI2D4	0.514619	1.84405	0.236743	0.687438	3.45066	0.719776
arahy.Tifrunner.gnm1.ann1.J2YHHP	2.89628	5.77243	1.9982	2.07829	8.65314	2.18241
arahy.Tifrunner.gnm1.ann1.MU5RY8	1.91279	5.74171	2.22214	1.00108	7.65896	2.80104
arahy.Tifrunner.gnm1.ann1.MX8U3M	2.8531	8.05207	1.94985	2.06614	8.13656	2.41306
arahy.Tifrunner.gnm1.ann1.SDL2CG	4.31793	10.7522	2.78351	4.42086	15.566	3.26898
arahy.Tifrunner.gnm1.ann1.WQ1I1V	11.4505	31.0516	16.9493	14.394	46.878	11.5628
arahy.Tifrunner.gnm1.ann1.X3XZB8	2.32807	4.53402	3.15456	2.53752	6.97119	1.68746
arahy.Tifrunner.gnm1.ann1.0B3TGP	0.138648	1.25826	1.99273	0.063175	0.689462	0.04287
arahy.Tifrunner.gnm1.ann1.3CBS5R	0.708869	6.74533	0.944566	1.17549	8.41479	1.52167
arahy.Tifrunner.gnm1.ann1.4VC5Q7	0.831843	3.54926	1.40976	1.06199	3.91438	1.84241
arahy.Tifrunner.gnm1.ann1.5H33RN	0.919746	3.3821	0.781018	1.00828	7.43571	0.802133
arahy.Tifrunner.gnm1.ann1.5QY6DW	1.53874	4.79988	0.301315	1.19687	3.11135	0.6323
arahy.Tifrunner.gnm1.ann1.66WYUB	2.3959	17.2767	2.21684	3.25945	11.2086	3.16086
arahy.Tifrunner.gnm1.ann1.79BS07	0.837231	3.78657	0.490169	0.713798	3.90522	0.920537
arahy.Tifrunner.gnm1.ann1.8MB6Y9	5.2687	30.2061	7.1808	5.78538	29.1532	8.79724
arahy.Tifrunner.gnm1.ann1.GJWA3D	2.91998	15.0346	8.42341	2.42477	13.1998	3.81105
arahy.Tifrunner.gnm1.ann1.HBE6U5	4.52064	14.3083	4.90438	4.70786	12.9794	4.2495
arahy.Tifrunner.gnm1.ann1.I9R4QS	2.85272	24.2045	2.62859	2.27774	17.7739	4.10998
arahy.Tifrunner.gnm1.ann1.IBLD5M	0.935318	4.37569	0.13478	0.81473	7.21994	0.1924
arahy.Tifrunner.gnm1.ann1.IQ2E51	0.291325	2.18967	0.686361	0.580041	2.42096	1.31036
arahy.Tifrunner.gnm1.ann1.LLG5IK	0.850344	4.04727	0.74796	1.20542	3.58135	0.727971
arahy.Tifrunner.gnm1.ann1.LX1BG3	3.0148	17.5967	2.79317	3.16162	14.8766	4.18176
arahy.Tifrunner.gnm1.ann1.QYWJ3M	4.6548	28.4524	6.50055	5.24859	27.0355	7.1233
arahy.Tifrunner.gnm1.ann1.R0TYU9	3.72995	21.9331	3.23211	3.98163	11.5359	4.27507
arahy.Tifrunner.gnm1.ann1.S68QGU	0.156725	2.20704	0.328882	0.0313803	0.830133	0.135005
arahy.Tifrunner.gnm1.ann1.T6TKQJ	6.73703	24.8903	6.8773	6.69887	19.3764	8.17425
arahy.Tifrunner.gnm1.ann1.US4YA2	0.169427	1.86408	0.102589	0.104233	3.71009	0.0540527
arahy.Tifrunner.gnm1.ann1.VSZL5T	4.67458	18.2027	6.02581	4.73237	15.9507	5.46021
arahy.Tifrunner.gnm1.ann1.VW8XB4	4.89748	31.9951	2.8629	2.30287	6.99641	0.497659
arahy.Tifrunner.gnm1.ann1.XD58IC	13.8336	57.8124	10.1065	12.8802	46.2288	15.2381
arahy.Tifrunner.gnm1.ann1.Y5ZZLQ	3.65628	14.3827	5.05456	3.35485	11.5088	4.00183
arahy.Tifrunner.gnm1.ann1.YHAP2I	8.39619	32.582	6.75643	7.56663	31.8427	7.83174
arahy.Tifrunner.gnm1.ann1.YK9IP3	1.49932	5.12219	1.50962	1.53859	4.69152	0.742593
arahy.Tifrunner.gnm1.ann1.ZXWI6N	2.27501	13.9541	2.83499	2.64907	15.6958	3.61296
Arachis_hypogaea_newGene_12692	0.204547	1.06318	0.601877	0.373799	0.769557	0.0813853
arahy.Tifrunner.gnm1.ann1.3KE8SU	0.0853933	1.50449	0.880918	0.115159	1.72434	0.0276547
arahy.Tifrunner.gnm1.ann1.A8F835	0.480878	1.4061	0.0972803	0.671264	1.0346	0.423938
arahy.Tifrunner.gnm1.ann1.AV275D	1.08649	2.17179	0.455042	0.905709	1.05581	0.414723
arahy.Tifrunner.gnm1.ann1.BUDB0A	0	0.16175	1.2513	0	0.20766	0.0662207
arahy.Tifrunner.gnm1.ann1.CFT0F0	0.156251	1.23874	1.43843	0	0	0.583105
arahy.Tifrunner.gnm1.ann1.FSAK9D	0.115636	1.86441	0	0.482171	0	0.522264
arahy.Tifrunner.gnm1.ann1.GMG9S1	0.300659	0.582048	1.05503	0.614537	0.460058	0.534286
arahy.Tifrunner.gnm1.ann1.PBD1JU	0	0.805062	0	0.542574	1.83502	0
arahy.Tifrunner.gnm1.ann1.QLS1U0	0.027817	0.099268	4.98526	0.109831	0.0924547	1.02933
arahy.Tifrunner.gnm1.ann1.UD7LPN	0.046309	0.492826	1.0947	0.0461877	0.36686	3.82746
arahy.Tifrunner.gnm1.ann1.WRI301	1.02893	0.0219257	3.72525	10.1926	0.125729	1.23448
arahy.Tifrunner.gnm1.ann1.326DW3	1.04988	0.087323	0.269559	0.826046	0.103492	0.177109
Arachis_hypogaea_newGene_8855	0.543441	1.20337	0.937004	0.263365	0.309612	0.118264
arahy.Tifrunner.gnm1.ann1.22F4HD	0.635819	1.04693	0	0	0.009038	0
arahy.Tifrunner.gnm1.ann1.7R7SHJ	3.34564	2.06691	1.15157	0.045293	0.0106917	0.0282173
arahy.Tifrunner.gnm1.ann1.CP6I7X	0.622571	1.02728	0.335774	0.392176	0.615735	0.225378
arahy.Tifrunner.gnm1.ann1.G1SIKM	0.384598	0.84548	3.99511	0.46117	0.530529	0.396251
arahy.Tifrunner.gnm1.ann1.IE6GXI	0.208369	4.27119	3.83824	0.083167	0.179375	2.48225
arahy.Tifrunner.gnm1.ann1.Q9MXQT	0.613288	0.694268	2.0248	0.473665	0.309552	0.565407
arahy.Tifrunner.gnm1.ann1.VC8V91	2.54942	2.01677	1.5773	0.475929	0.436264	0.325156
Arachis_hypogaea_newGene_7333	0.0450903	1.34031	1.10992	0.085587	0.719995	1.64372
arahy.Tifrunner.gnm1.ann1.BR9Y35	0.327267	3.80445	0.91308	0.0805453	0.453162	2.05583
arahy.Tifrunner.gnm1.ann1.HEV2WD	0	22.9473	7.74532	0	0	3.65447
arahy.Tifrunner.gnm1.ann1.05HDV3	0.65574	0.147783	1.02917	1.1807	0.268446	2.46737
arahy.Tifrunner.gnm1.ann1.10ET88	21.5946	3.60364	8.08193	16.2181	5.0348	10.9501
arahy.Tifrunner.gnm1.ann1.11UTVE	1.65551	0.0840533	1.73149	1.49049	0.138552	2.09529
arahy.Tifrunner.gnm1.ann1.18Z3WC	24.1921	6.38082	19.6688	27.4736	8.44854	21.4337
arahy.Tifrunner.gnm1.ann1.28JIBU	14.0965	7.70413	16.5057	16.9782	7.20213	13.0138
arahy.Tifrunner.gnm1.ann1.2F1L5Z	68.28	24.8387	44.4941	64.671	37.2157	45.9763
arahy.Tifrunner.gnm1.ann1.2R4QUJ	21.5648	6.22281	14.4094	19.3907	7.0182	17.3112
arahy.Tifrunner.gnm1.ann1.30RAY8	4.78159	0.438865	2.0557	2.96266	0.614277	1.90913
arahy.Tifrunner.gnm1.ann1.39SMC6	42.9567	18.2842	38.2884	42.1229	21.8073	42.3417
arahy.Tifrunner.gnm1.ann1.3LN7S1	38.6083	15.2628	48.1637	41.169	15.397	45.4321
arahy.Tifrunner.gnm1.ann1.3M3TNE	39.8477	27.7463	48.4238	44.9649	23.1492	42.1633
arahy.Tifrunner.gnm1.ann1.3ZSM3L	14.8607	3.25127	6.55301	14.7342	4.4778	7.39165
arahy.Tifrunner.gnm1.ann1.5IVH5E	4.63393	2.57465	3.21705	5.93027	2.49769	3.51808
arahy.Tifrunner.gnm1.ann1.7AS0KG	14.8373	6.58805	11.0137	21.4256	13.9248	20.5576
arahy.Tifrunner.gnm1.ann1.8BL5SS	19.832	7.00259	12.4507	18.4259	11.3252	11.9209
arahy.Tifrunner.gnm1.ann1.9AN7FM	8.09949	1.68301	6.29588	7.26251	2.60932	5.03885
arahy.Tifrunner.gnm1.ann1.AQ4HSR	21.064	3.80435	22.0865	16.5464	3.74805	17.3204
arahy.Tifrunner.gnm1.ann1.BI8WMI	64.2083	30.1544	50.0421	47.6385	28.5603	43.5322
arahy.Tifrunner.gnm1.ann1.BZ0RB3	50.5195	21.3293	23.5008	51.2725	17.7147	29.8043
arahy.Tifrunner.gnm1.ann1.CR7105	7.24301	1.62575	6.13731	8.70197	5.01626	5.89625
arahy.Tifrunner.gnm1.ann1.DWWZ6G	5.40875	2.72004	2.74273	7.38438	3.94161	4.2968
arahy.Tifrunner.gnm1.ann1.F6FJSK	48.0891	20.1388	43.9137	45.4953	22.3462	49.285
arahy.Tifrunner.gnm1.ann1.FF070U	40.515	3.04773	29.7015	31.1554	2.72164	28.334
arahy.Tifrunner.gnm1.ann1.GZJ4T4	3.73159	0.0369703	1.05265	4.80356	0.179469	1.93118
arahy.Tifrunner.gnm1.ann1.H5SPYF	19.4802	5.35549	18.3119	20.3975	5.56232	19.671
arahy.Tifrunner.gnm1.ann1.H8PYG7	1.07977	0.0107793	0.880224	1.02372	0.108342	1.81764
arahy.Tifrunner.gnm1.ann1.IYU75L	1.64485	0.147118	4.19935	2.14434	0.510206	3.55483
arahy.Tifrunner.gnm1.ann1.LS3LRU	9.2377	5.29187	8.42013	7.17761	4.22519	3.80515
arahy.Tifrunner.gnm1.ann1.MT85JA	11.9226	6.36325	15.3	12.6627	5.47274	12.1062
arahy.Tifrunner.gnm1.ann1.N2VKUZ	2.3418	0.557992	1.44025	1.29078	0.348703	1.20652
arahy.Tifrunner.gnm1.ann1.NSEE4W	31.388	8.61026	29.977	29.6985	10.1896	32.9531
arahy.Tifrunner.gnm1.ann1.PKW5X9	11.2713	2.9454	10.6803	11.4291	5.16701	10.7983
arahy.Tifrunner.gnm1.ann1.Q3LZKR	108.078	52.2332	48.1775	105.358	60.6564	67.0544
arahy.Tifrunner.gnm1.ann1.RCT00R	18.5774	5.17193	14.2303	14.8887	6.56825	16.8267
arahy.Tifrunner.gnm1.ann1.S5ELWT	39.3762	13.8371	22.3411	34.4843	22.1836	27.0343
arahy.Tifrunner.gnm1.ann1.T6QC8B	8.55571	3.30609	4.17962	9.84047	4.62993	6.22196
arahy.Tifrunner.gnm1.ann1.W2MY31	82.7458	36.5201	33.0126	96.6264	51.5213	59.0559
arahy.Tifrunner.gnm1.ann1.X4UQJ0	2.97814	0.901947	1.92662	2.34256	0.444848	1.90628
arahy.Tifrunner.gnm1.ann1.X5QL3X	4.78149	2.28651	2.93782	5.43283	3.48814	2.59657
arahy.Tifrunner.gnm1.ann1.YJ0504	2.48931	0.839105	1.27857	2.18184	0.787258	0.764855
arahy.Tifrunner.gnm1.ann1.6KTC2K	41.0655	42.5279	74.6408	46.8047	31.6702	58.7404
arahy.Tifrunner.gnm1.ann1.7AH051	1.40774	1.20886	0.589144	2.18814	1.61544	0.823508
arahy.Tifrunner.gnm1.ann1.99FZNU	150.253	98.3175	90.9595	149.981	80.986	155.476
arahy.Tifrunner.gnm1.ann1.AHW3IA	7.12894	2.2119	7.411	11.5704	3.96255	7.11985
arahy.Tifrunner.gnm1.ann1.BY45PL	54.6435	33.7397	33.5797	63.2956	40.3706	37.0735
arahy.Tifrunner.gnm1.ann1.CF4A0N	2.60767	1.99554	3.04961	3.33213	1.99688	2.23434
arahy.Tifrunner.gnm1.ann1.H8DQQQ	2.2912	1.09423	1.13203	3.59762	1.83863	2.45754
arahy.Tifrunner.gnm1.ann1.HZZY15	0.669712	0.531271	1.6159	0.772726	0.308145	1.90118
arahy.Tifrunner.gnm1.ann1.I486B7	16.8696	17.365	20.8366	19.5833	10.939	17.1254
arahy.Tifrunner.gnm1.ann1.L14VXE	15.1492	15.7295	42.9095	22.3326	14.3204	20.2434
arahy.Tifrunner.gnm1.ann1.L43R8Z	9.58816	2.7412	6.83266	9.97023	4.76961	5.4255
arahy.Tifrunner.gnm1.ann1.L4EP3N	26.6866	23.4548	23.6601	36.7078	23.607	17.875
arahy.Tifrunner.gnm1.ann1.LQ2ALQ	1.31048	0.656073	1.12714	1.93615	1.26092	1.25171
arahy.Tifrunner.gnm1.ann1.NCR277	2.29667	1.31954	0.859908	3.20378	1.69521	1.19028
arahy.Tifrunner.gnm1.ann1.P5XJ25	4.12558	2.21355	3.45415	5.92907	2.04588	6.3554
arahy.Tifrunner.gnm1.ann1.PG0L05	79.436	66.2869	32.9664	153.737	98.8354	89.4257
arahy.Tifrunner.gnm1.ann1.TIZ9RP	4.76413	2.97998	1.93821	6.00998	3.86285	3.21994
arahy.Tifrunner.gnm1.ann1.U9VUYR	3.05464	0.885653	1.20906	3.44232	2.07162	2.08456
arahy.Tifrunner.gnm1.ann1.V2BP3N	1.43726	1.68722	0.942246	2.39986	1.34722	1.15842
arahy.Tifrunner.gnm1.ann1.VPDB1U	55.476	41.6609	22.9538	115.353	47.7996	54.2811
arahy.Tifrunner.gnm1.ann1.Y6Q89P	29.2739	71.4854	52.1174	34.5661	19.3098	53.6552
arahy.Tifrunner.gnm1.ann1.Y8HZNS	1.96138	1.30576	2.3329	3.21374	0.833517	3.21719
arahy.Tifrunner.gnm1.ann1.0G9KRE	0.647294	0.416612	0.212816	1.07539	0.396316	0.461681
arahy.Tifrunner.gnm1.ann1.11SE8F	0	0.215683	2.82281	1.3408	3.58765	1.82368
arahy.Tifrunner.gnm1.ann1.9TQH81	0.422267	0.189814	0.127858	3.00041	3.49315	2.28546
arahy.Tifrunner.gnm1.ann1.IB1TIP	0.302268	0.0996803	0.221216	8.54984	11.4914	7.60305
arahy.Tifrunner.gnm1.ann1.R8EQGM	0.545299	0.669906	0.48281	0.955325	1.30724	0.785229
arahy.Tifrunner.gnm1.ann1.RPFA7S	0.145233	1.09711	0.356411	0.518434	0.665948	0.319126
arahy.Tifrunner.gnm1.ann1.ZVY5TW	0	0	0	2.72844	4.4268	2.10621
arahy.Tifrunner.gnm1.ann1.42CZAS	2.15665	1.02388	2.61629	2.13306	1.22782	1.43581
arahy.Tifrunner.gnm1.ann1.6FKZ68	2.49263	1.18551	1.444	2.03493	1.56088	1.05801
arahy.Tifrunner.gnm1.ann1.7G97IV	82.6346	38.8352	59.6883	72.6348	45.4588	50.1377
arahy.Tifrunner.gnm1.ann1.7Y8ZYU	4.0478	2.41843	3.22087	7.61573	5.18282	5.0106
arahy.Tifrunner.gnm1.ann1.9P6YIX	8.00283	3.5994	5.90667	8.43519	5.77753	4.60512
arahy.Tifrunner.gnm1.ann1.AV4A1B	5.90044	1.65944	1.22591	4.70059	1.61129	1.8524
arahy.Tifrunner.gnm1.ann1.AY81KB	11.2829	6.84939	4.01236	11.7146	9.29991	6.25111
arahy.Tifrunner.gnm1.ann1.CC9CW3	11.5802	7.13643	7.70596	12.7969	11.0359	7.71196
arahy.Tifrunner.gnm1.ann1.F7J56T	14.9167	8.50616	15.7441	13.2872	11.5466	14.3702
arahy.Tifrunner.gnm1.ann1.H654N0	76.5072	35.7222	52.9865	68.6571	43.8331	48.9464
arahy.Tifrunner.gnm1.ann1.N1W82K	4.38874	2.47119	4.18693	5.35623	3.95577	5.43842
arahy.Tifrunner.gnm1.ann1.NJAK7N	4.91617	3.07015	3.21239	5.2266	3.75923	3.00899
arahy.Tifrunner.gnm1.ann1.NUH3V1	9.98961	4.75783	8.0907	11.4842	8.20757	8.91126
arahy.Tifrunner.gnm1.ann1.PPDU8S	1.05864	0.15832	0.197435	0.863444	0.389214	0.632985
arahy.Tifrunner.gnm1.ann1.ZB0XC1	3.31371	1.73697	1.07203	1.62804	1.71648	1.59429
arahy.Tifrunner.gnm1.ann1.ZDAR2H	23.5992	13.6187	9.74335	24.5836	17.8637	13.0392
arahy.Tifrunner.gnm1.ann1.ZR8MN6	1.38387	0.311024	0.333596	1.20362	0.554256	0.622266
Arachis_hypogaea_newGene_12436	1.96809	1.82544	0.840683	1.30825	0.640007	1.12325
Arachis_hypogaea_newGene_14022	3.48954	3.35464	1.26506	3.66334	3.91796	2.22933
Arachis_hypogaea_newGene_16136	0.90954	1.64169	0.37138	0.243052	1.3325	0.517355
Arachis_hypogaea_newGene_1719	2.9017	1.35975	0.579485	2.10983	2.50854	1.29076
Arachis_hypogaea_newGene_4642	0.595934	1.30901	0.238436	1.926	1.89738	0.898348
Arachis_hypogaea_newGene_4643	1.79855	1.33614	0.843591	1.7279	1.50894	0.942993
Arachis_hypogaea_newGene_5315	1.74296	2.31513	0.69917	1.60754	1.91361	1.22126
Arachis_hypogaea_newGene_5533	10.4743	7.10113	0	12.1553	15.1456	1.09483
Arachis_hypogaea_newGene_701	0.66615	1.06439	0.605198	0.528013	1.6704	0.919028
Arachis_hypogaea_newGene_7755	3.23039	3.87998	2.4579	3.47514	4.53957	3.72946
Arachis_hypogaea_newGene_8584	0.148182	0.826106	0.197805	0.408243	1.50099	0.519674
Arachis_hypogaea_newGene_8752	1.24406	0.756203	0.0669503	1.09761	1.06244	0.337093
arahy.Tifrunner.gnm1.ann1.0003EL	12.2237	20.9835	4.82303	13.7692	20.2448	10.2803
arahy.Tifrunner.gnm1.ann1.02QZYL	26.7641	26.5213	20.5453	21.6791	26.8485	17.9205
arahy.Tifrunner.gnm1.ann1.05M2SK	3.25325	3.75253	3.2937	3.14487	4.3588	3.69892
arahy.Tifrunner.gnm1.ann1.06X6UX	3.22345	7.25303	2.51773	3.41445	6.00066	4.04481
arahy.Tifrunner.gnm1.ann1.07SUKG	8.95931	8.34242	4.20398	9.65795	9.52857	7.28861
arahy.Tifrunner.gnm1.ann1.0IR88Q	5.46514	7.20544	4.69325	4.53492	8.31312	4.8509
arahy.Tifrunner.gnm1.ann1.0KJ6B5	6.36533	9.45349	5.42513	5.90054	9.71964	5.77696
arahy.Tifrunner.gnm1.ann1.0M314Q	3.21488	3.96124	6.23101	3.4269	4.16962	4.98438
arahy.Tifrunner.gnm1.ann1.0NSC2B	2.29664	3.53034	1.41044	3.07344	4.29543	2.28421
arahy.Tifrunner.gnm1.ann1.0S2PTK	4.18805	2.47578	4.20947	2.30244	4.91533	1.23862
arahy.Tifrunner.gnm1.ann1.0SP0C0	1.12102	2.54438	1.91311	1.05555	2.01128	1.27843
arahy.Tifrunner.gnm1.ann1.0TX3JS	1.65232	4.31905	1.81438	2.05016	4.95572	3.59548
arahy.Tifrunner.gnm1.ann1.0ZV8LE	3.87053	6.08093	3.98854	3.63181	6.72344	3.72489
arahy.Tifrunner.gnm1.ann1.159H25	30.6236	70.2974	21.908	29.6129	60.8907	34.545
arahy.Tifrunner.gnm1.ann1.15T1EA	5.04966	5.15486	3.15846	4.56175	5.66846	3.78009
arahy.Tifrunner.gnm1.ann1.1FMC3R	19.2116	16.6451	28.2908	25.6404	28.9993	16.3885
arahy.Tifrunner.gnm1.ann1.1LRU74	4.68034	6.47398	2.92464	5.57845	9.22395	3.81778
arahy.Tifrunner.gnm1.ann1.1RGA44	5.19874	3.83604	2.41288	4.99428	7.10474	4.09019
arahy.Tifrunner.gnm1.ann1.1S754L	8.46031	9.07478	6.67745	9.58266	11.9411	5.83199
arahy.Tifrunner.gnm1.ann1.1V7NTT	5.52025	5.27363	2.49988	8.99525	8.61227	5.04358
arahy.Tifrunner.gnm1.ann1.22JQPB	0.504745	1.6132	0.532599	0.520672	1.58799	0.58041
arahy.Tifrunner.gnm1.ann1.28RV6S	2.85385	2.86606	2.19556	1.94172	4.0756	1.93465
arahy.Tifrunner.gnm1.ann1.2MH90D	8.69508	5.509	2.21866	8.02587	7.53767	4.24739
arahy.Tifrunner.gnm1.ann1.2RH035	11.8727	22.3597	13.2173	14.8924	23.4331	15.0097
arahy.Tifrunner.gnm1.ann1.2U7JMY	4.70218	3.08593	1.58901	4.38021	4.00208	2.06264
arahy.Tifrunner.gnm1.ann1.2WV311	5.84155	5.22086	5.61747	3.60839	5.47875	4.47226
arahy.Tifrunner.gnm1.ann1.32Y4H5	3.37827	2.86453	6.43203	2.13981	2.34666	2.38276
arahy.Tifrunner.gnm1.ann1.35K7H0	4.77064	5.14633	3.63883	5.29053	4.7039	4.04466
arahy.Tifrunner.gnm1.ann1.35XGVT	3.24808	4.22196	2.09331	3.49216	3.7528	3.01993
arahy.Tifrunner.gnm1.ann1.39CHZ5	2.97297	2.23107	2.74306	2.0543	1.59651	2.40185
arahy.Tifrunner.gnm1.ann1.3BKK3V	4.67398	10.7879	4.11833	5.40393	13.7091	6.82605
arahy.Tifrunner.gnm1.ann1.3G454N	3.72114	6.24772	1.5543	3.43851	5.29569	2.61854
arahy.Tifrunner.gnm1.ann1.3M5TZ5	2.88526	1.72106	1.73839	2.76242	2.44112	2.1687
arahy.Tifrunner.gnm1.ann1.3WU3U6	7.39244	3.87996	9.65716	15.6501	1.23546	13.9693
arahy.Tifrunner.gnm1.ann1.3ZSL29	1.10909	1.07309	0.618261	1.39067	1.23815	0.422289
arahy.Tifrunner.gnm1.ann1.407M44	0.343728	1.25293	0.54142	0.177678	1.31905	0.228116
arahy.Tifrunner.gnm1.ann1.4105RR	8.52623	6.03705	5.46068	7.54988	5.22334	6.07363
arahy.Tifrunner.gnm1.ann1.41MNPY	8.5003	10.1109	5.00408	7.68316	10.7953	7.94314
arahy.Tifrunner.gnm1.ann1.42DQ0K	2.2663	1.25175	0.864934	2.84699	2.53726	1.74256
arahy.Tifrunner.gnm1.ann1.44XN4P	11.0469	14.7221	10.888	11.4025	14.618	9.63364
arahy.Tifrunner.gnm1.ann1.45ZUWH	13.0364	25.9859	9.09388	14.1393	29.4573	9.42651
arahy.Tifrunner.gnm1.ann1.47243N	1.46156	1.22721	0.301608	1.16094	1.44478	0.911456
arahy.Tifrunner.gnm1.ann1.477DTQ	4.08855	3.32579	1.06041	4.2158	4.92045	3.90649
arahy.Tifrunner.gnm1.ann1.49015S	0.883847	1.54814	0.916338	0.9537	0.662971	0.733819
arahy.Tifrunner.gnm1.ann1.4A4I8X	1.60067	1.41071	0.296244	1.80776	1.93051	0.740718
arahy.Tifrunner.gnm1.ann1.4E7QKU	41.4277	36.3022	32.8399	56.077	41.5629	30.8179
arahy.Tifrunner.gnm1.ann1.4HY23M	3.26518	2.08765	2.32179	4.31758	3.71712	4.60937
arahy.Tifrunner.gnm1.ann1.4IL771	3.70369	4.18521	1.85985	5.19213	5.64685	2.22899
arahy.Tifrunner.gnm1.ann1.4JJ040	3.49718	3.74779	2.29044	6.09113	6.30881	4.15323
arahy.Tifrunner.gnm1.ann1.4N44WU	2.76053	2.30503	1.42478	3.22301	5.09569	1.13443
arahy.Tifrunner.gnm1.ann1.4QW8I5	4.32722	10.9891	42.6862	4.19828	8.0809	26.4491
arahy.Tifrunner.gnm1.ann1.53VZ2L	2.88565	2.35528	0.503328	2.94105	4.23161	1.60723
arahy.Tifrunner.gnm1.ann1.5497SD	12.7044	19.1834	6.33484	14.3132	19.9274	9.21496
arahy.Tifrunner.gnm1.ann1.54YKSM	0.742652	1.63003	2.24101	0.87464	2.15343	1.45296
arahy.Tifrunner.gnm1.ann1.56JAE5	4.22751	3.87841	1.41351	4.28582	4.44613	2.47604
arahy.Tifrunner.gnm1.ann1.574DNA	3.60908	4.97064	2.20723	3.84375	6.32826	3.71836
arahy.Tifrunner.gnm1.ann1.58CB50	3.19277	2.63165	5.49234	2.46571	3.877	3.32265
arahy.Tifrunner.gnm1.ann1.58VMN1	5.44045	7.50559	3.56815	4.87958	9.03026	3.98142
arahy.Tifrunner.gnm1.ann1.5913QL	2.4112	1.69819	3.23666	2.47888	2.07863	2.47956
arahy.Tifrunner.gnm1.ann1.5A4VTA	13.1522	9.1358	7.09484	11.96	10.526	9.85374
arahy.Tifrunner.gnm1.ann1.5IT4PV	12.8495	10.9351	3.96927	13.0053	21.004	1.63888
arahy.Tifrunner.gnm1.ann1.5IXZ6F	0.903608	1.51136	0.883087	1.26712	2.27802	0.706647
arahy.Tifrunner.gnm1.ann1.5U7Y9H	5.23628	9.65858	9.65841	5.15206	4.89234	4.17398
arahy.Tifrunner.gnm1.ann1.5ZLV04	0.687593	2.19523	4.62958	1.37802	1.58202	1.54927
arahy.Tifrunner.gnm1.ann1.60ZRSI	1.97047	0.926617	0.755887	1.73013	1.38835	1.01271
arahy.Tifrunner.gnm1.ann1.64U7NV	1.78104	1.27366	4.76604	1.88011	1.73176	1.23211
arahy.Tifrunner.gnm1.ann1.68YRKD	2.7131	3.61743	2.49356	2.72992	2.3216	1.55924
arahy.Tifrunner.gnm1.ann1.6AK6JC	1.97624	1.91693	1.07067	1.06588	2.32314	0.939228
arahy.Tifrunner.gnm1.ann1.6DX3GE	3.41361	1.96451	0.261519	4.7467	3.22168	1.20206
arahy.Tifrunner.gnm1.ann1.6FB6MR	23.4921	14.7815	19.0404	21.4154	15.8684	17.3157
