# Supplementary material for: An Advanced Lipid Metabolism System Revealed by Transcriptomic and Lipidomic Analyses Plays a Central Role in Peanut Cold Tolerance
Source: Front Plant Sci. 2020 Jul 21;11:1110. doi: 10.3389/fpls.2020.01110 (PMC7396583; doi:10.3389/fpls.2020.01110)
Supplement: Supplementary file 1 [file DataSheet_1.zip › Supplementary Material/Table S14.xlsx]

## Sheet: Sheet1
Table S14. The 111 continuously differentially expressed genes (CDEGs) involved in lipid metabolic pathways during the early stage of cold stress
Total RNA was extracted from three biological replicates. Time points were taken for 0 (T0, S0), 12 (T1, S1), 24 (T2, S2) h after cold stress at 6°C in NH5 (T) and FH18 (S), respectively. The values indicated in column T0, T1, T2, S0, S1 and S2 are FPKM (stands for: fragments per kilobase of transcript per million fragments mapped).
KEGG pathway: ko00061: Fatty acid biosynthesis; ko00062: Fatty acid elongation; ko00071: Fatty acid degradation; ko00072: Synthesis and degradation of ketone bodies; ko00100: Steriod biosynthesis; ko00561: Glycerolipid metabolism; ko00564: Glycerophospholipid metabolism; ko00565: Ether lipid metabolism; ko00590: Arachidonic acid metabolism; ko00591: Linoleic acid metabolism; ko00592: alpha-Linole…
The yellow region represents the genes that continuously differential expression only in NH5; The green region represents the genes that continuously differential expression only in FH18; The red region represents the genes that the differential expression level in NH5 was significantly higher than that in FH18 [log2 FC(T1/S1) >1 and log2 FC(T2/S2) >1]; The white region represents the genes that …
Tifrunner.gnm1. ann1. CCJH	Gene name	Putative function	KEGG pathway	T0	T1	T2	S0	S1	S2	log2FC (T1/T0)	FDR (T1/T0)	Regulated (T1/T0)	log2FC (T2/T0)	FDR (T2/T0)	Regulated (T2/T0)	log2FC (S1/S0)	FDR (S1/S0)	Regulated (S1/S0)	log2FC (S2/S0)	FDR (S2/S0)	Regulated (S2/S0)	log2 FC(T1/S1)	log2 FC(T2/S2)
arahy.Tifrunner.gnm1.ann1.K55J2B	ACAA1	acetyl-CoA acyltransferase 1	ko00071;ko00592; ko01040	6.07101	30.5434	24.1149	5.14863	11.7091	16.4041	2.04643	6.12815e-10	up	2.40447	0.00616637	up	0.840777	0.0941419	normal	1.88804	3.97892e-10	up	1.20565	0.516433
arahy.Tifrunner.gnm1.ann1.74QZJ8	ACOT1/2/4	acyl-coenzyme A thioesterase 1/2/4	ko00062; ko01040	0	1.13605	2.2952	0.05563	0.504262	0.021773	3.50595	8.84575e-05	up	4.52055	1.2339e-05	up	-0.89	4.12e-05	normal	3.45	3.6e-05	up	4.39595	1.07055
arahy.Tifrunner.gnm1.ann1.5320XR	CDS1/2	phosphatidate cytidylyltransferase	ko00564	1.4776	4.0259	4.13701	2.01601	3.25654	1.50494	1.41553	0.00982967	up	1.48533	0.00466001	up	0.0853574	0.888822	normal	-0.287598	0.718767	normal	1.33018	1.77293
arahy.Tifrunner.gnm1.ann1.JJP1G0	CRLS/CLS	cardiolipin synthase	ko00564	1.85898	8.48411	4.26931	2.1198	5.55525	1.661	2.26959	3.74152e-08	up	2.01218	6.22942e-05	up	1.285	0.000317082	up	0.207728	0.75374	normal	0.98459	1.80445
arahy.Tifrunner.gnm1.ann1.KAI8DY	CRLS/CLS	cardiolipin synthase	ko00564	1.69433	4.01728	2.56472	1.87642	3.61434	1.75203	1.35046	0.0033078	up	1.53496	0.00629045	up	0.975195	0.0148218	normal	0.57145	0.302003	normal	0.375264	0.96351
arahy.Tifrunner.gnm1.ann1.5W0QMQ	DGAT1	diacylglycerol acyltransferase 1	ko00561	0.661138	2.7914	3.48746	1.31975	2.36802	1.75182	1.79233	0.000600684	up	3.02361	2.96528e-10	up	0.362818	0.447547	normal	0.613102	0.199905	normal	1.42952	2.41051
arahy.Tifrunner.gnm1.ann1.G7M3GH	DGK5	diacylglycerol kinase 5	ko00561; ko00564	0.0619637	1.72988	1.63764	0.0674807	0.596536	0.946269	3.83421	2.23141e-06	up	4.62589	4.79937e-07	up	-0.52	0.00098	normal	3.78	0.000612	up	4.35421	0.845886
arahy.Tifrunner.gnm1.ann1.REV2BJ	EPT1	ethanolaminephosphotransferase	ko00564; ko00565	1.18584	3.89418	3.11536	1.49912	3.81603	2.47209	1.25309	2.07439e-05	up	1.51922	1.47971e-05	up	0.864357	0.0599685	normal	0.789107	0.471828	normal	0.388735	0.730115
arahy.Tifrunner.gnm1.ann1.UA9SQ6	EPT1	ethanolaminephosphotransferase	ko00564; ko00565	2.42019	5.05725	7.10641	2.2027	4.79178	2.93316	1.06323	0.00018579	up	2.22842	0.000863358	up	0.671287	0.117769	normal	0.548015	0.3251	normal	0.391945	1.68041
arahy.Tifrunner.gnm1.ann1.JR38A6	GGT3	gamma-glutamyltranspeptidase / glutathione hydrolase / leukotriene-C4 hydrolase	ko00590	0.434568	1.77616	9.95349	0.626668	1.62863	2.71081	1.64076	0.00793269	up	4.86193	4.81603e-19	up	0.967909	0.0849666	normal	2.32742	1.30342e-08	up	0.672852	2.53451
arahy.Tifrunner.gnm1.ann1.AAI0ZL	JMT	jasmonate O-methyltransferase	ko00592	0.00994667	3.91687	5.96111	0.048415	1.37248	5.16376	7.59006	1.06238e-28	up	8.80012	2.72848e-14	up	4.19648	0.0482275	normal	6.44693	1.44891e-41	up	3.39358	2.35319
arahy.Tifrunner.gnm1.ann1.CU7JXX	LOX3	lipoxygenase 3	ko00591; ko00592	5.71258	11.7201	6.94002	6.96554	8.96231	11.2579	1.52682	0.000234698	up	1.85746	0.000195377	up	0.416689	0.566226	normal	1.86781	0.000128055	up	1.11013	-0.0103576
arahy.Tifrunner.gnm1.ann1.S6TVHJ	LOX3	lipoxygenase 3	ko00591; ko00592	0.106769	0.799594	1.46064	0.265727	0.630857	0.615715	2.4831	0.00083014	up	4.09482	1.61277e-09	up	0.817971	0.238359	normal	1.35631	0.0616516	normal	1.66513	2.73851
arahy.Tifrunner.gnm1.ann1.V7KTJ4	LOX5	linoleate 9S-lipoxygenase 5	ko00591	5.50689	45.7802	13.2847	4.38373	8.78022	16.8997	2.74908	5.35216e-14	up	1.64913	0.00010632	up	0.742383	0.0443254	normal	2.22079	1.41802e-08	up	2.0067	-0.571668
arahy.Tifrunner.gnm1.ann1.Q6727A	LTA4H	leukotriene A-4 hydrolase	ko00590	2.13264	8.37624	5.12021	3.07371	10.1334	4.57607	1.50805	5.68123e-05	up	1.59059	0.00058681	up	1.2237	2.81359e-05	up	0.68492	0.066699	normal	0.284348	0.905668
arahy.Tifrunner.gnm1.ann1.67NNK3	MGD	1,2-diacylglycerol 3-beta-galactosyltransferase	ko00561	7.24372	18.6371	21.566	6.62069	6.87667	6.92906	1.36338	2.65539e-05	up	2.08717	5.20342e-07	up	-0.204777	0.79572	normal	0.343653	0.682175	normal	1.56815	1.74352
arahy.Tifrunner.gnm1.ann1.HAI9AH	MGD	1,2-diacylglycerol 3-beta-galactosyltransferase	ko00561	4.97433	10.0635	13.405	4.19331	3.7875	4.41753	1.02	0.000437003	up	1.72014	4.75931e-05	up	-0.569539	0.20972	normal	0.198293	0.687235	normal	1.58954	1.52185
arahy.Tifrunner.gnm1.ann1.FWY8EA	MGLL/CSE	acylglycerol lipase/caffeoylshikimate esterase	ko00561	9.21303	29.8413	21.8881	8.77305	14.7309	38.9629	1.42552	1.43754e-05	up	1.80631	1.44637e-05	up	0.451175	0.150355	normal	2.61085	3.62154e-16	up	0.974343	-0.804542
arahy.Tifrunner.gnm1.ann1.ZR4S3S	MGLL/CSE	acylglycerol lipase/caffeoylshikimate esterase	ko00561	12.1358	37.0432	35.7421	12.0396	31.829	42.1981	1.21404	0.000293662	up	1.86939	1.2339e-05	up	0.952725	0.000464619	normal	1.91983	8.84575e-05	up	0.261312	-0.0504464
arahy.Tifrunner.gnm1.ann1.9Q6XN1	PECT/ET	ethanolamine-phosphate cytidylyltransferase	ko00564	4.05817	10.3894	7.93527	4.22226	10.7897	5.70347	1.07147	0.00435013	up	1.34723	0.00351111	up	0.928238	0.00236161	normal	0.56571	0.149861	normal	0.143234	0.781517
arahy.Tifrunner.gnm1.ann1.YU79V3	PECT/ET	ethanolamine-phosphate cytidylyltransferase	ko00564	3.44342	11.5237	9.62743	3.4897	11.2825	5.58402	1.3284	0.000319567	up	1.74383	9.77997e-05	up	1.31028	1.37937e-05	up	0.910031	0.0124928	normal	0.0181146	0.833794
arahy.Tifrunner.gnm1.ann1.ZN271A	PLA2/LPAAT	phospholipase A2 / LPA acyltransferase	ko00100; ko00561; ko00564; ko00565; ko00590; ko00591; ko00592	3.87221	11.126	11.618	4.68388	11.2275	13.5085	1.16727	0.000672198	up	1.94647	2.72988e-05	up	0.831299	0.00252808	normal	1.67232	3.9798e-08	up	0.335971	0.274142
arahy.Tifrunner.gnm1.ann1.XZ9AUI	PLDζ	phospholipase zeta	ko00564; ko00565	0.253446	3.32799	7.55549	0.452358	1.31036	0.831251	2.98732	1.03326e-07	up	4.80143	4.84636e-22	up	1.07248	0.0951385	normal	1.21242	0.0904775	normal	1.91484	3.58901
arahy.Tifrunner.gnm1.ann1.T1UA0C	PLDζ1	phospholipase D zeta 1	ko00564; ko00565	0.143647	1.78251	1.32302	0.178689	0.24618	0.146268	3.60154	1.43219e-06	up	3.75087	1.86925e-10	up	0.199755	0.84139	normal	0.199422	0.883995	normal	3.40178	3.55145
arahy.Tifrunner.gnm1.ann1.8F881C	PSS1	CDP-diacylglycerol--serine O-phosphatidyltransferase 1	ko00564	2.94667	9.04885	9.58665	3.79398	6.70089	6.31588	1.32019	0.000330889	up	1.95879	0.00190851	up	0.542083	0.10638	normal	1.03847	0.00145709	up	0.778105	0.920314
arahy.Tifrunner.gnm1.ann1.A779NY	PSS1	CDP-diacylglycerol--serine O-phosphatidyltransferase 1	ko00564	4.64688	10.4215	10.1788	5.34898	8.49438	8.39296	1.03467	0.00392387	up	1.68331	9.81721e-05	up	0.414225	0.216946	normal	1.03537	0.00117875	up	0.620446	0.647936
arahy.Tifrunner.gnm1.ann1.IP4RNA	SPHK1	sphingosine kinase	ko00600	5.782	18.7636	15.2656	10.2724	10.9192	10.8041	1.25777	0.000166814	up	1.95801	4.66697e-06	up	0.514323	0.0842855	normal	0.961307	0.00270069	normal	0.743446	0.9967
arahy.Tifrunner.gnm1.ann1.YND711	SPHK1	sphingosine kinase	ko00600	5.39472	19.0386	9.90689	7.89851	16.7398	12.0411	1.49468	5.56889e-06	up	1.26189	0.00388401	up	0.643947	0.0250103	normal	0.750845	0.0262978	normal	0.850737	0.511049
arahy.Tifrunner.gnm1.ann1.L6AUEE	SQD2	sulfoquinovosyltransferase	ko00561	12.419	44.0317	34.1712	12.4058	18.4236	8.8158	1.40661	0.000101186	up	1.73088	0.000118665	up	0.196375	0.787457	normal	-0.239979	0.590868	normal	1.21023	1.97086
arahy.Tifrunner.gnm1.ann1.QM7B5R	ADH7	alcohol dehydrogenase-like 7	ko00071	6.69693	2.10742	1.58353	5.13572	2.76957	2.51367	-2.09747	5.14764e-07	down	-1.7155	0.000940611	down	-1.33443	0.000295125	down	-0.904095	0.0293959	normal	-0.763038	-0.811408
arahy.Tifrunner.gnm1.ann1.U045QQ	PIS1	CDP-diacylglycerol--inositol 3-phosphatidyltransferase	ko00564	3.70048	1.25207	0.673147	3.05084	1.4375	1.1874	-1.99077	0.000300827	down	-2.09656	0.00173731	down	-1.5131	0.00126184	down	-1.19318	0.0243677	normal	-0.477665	-0.903377
arahy.Tifrunner.gnm1.ann1.VHEE5Y	CYP51	sterol 14alpha-demethylase	ko00100	10.3972	5.35537	2.50489	6.57548	6.32952	3.4796	-1.32237	0.000169653	down	-1.69281	0.000150776	down	-0.489818	0.285169	normal	-0.775731	0.0299139	normal	-0.832557	-0.917075
arahy.Tifrunner.gnm1.ann1.4PU0PP	HACD	very-long-chain (3R)-3-hydroxyacyl-CoA dehydratase	ko00062; ko01040	26.5943	12.051	7.85204	20.46	14.9927	7.59912	-1.5387	3.67142e-06	down	-1.43113	0.0018864	down	-0.80651	0.0198909	normal	-1.23947	0.00132355	down	-0.732192	-0.191669
arahy.Tifrunner.gnm1.ann1.0GWZ16	KCR1	very-long-chain 3-oxoacyl-CoA reductase 1	ko00062; ko01040	5.60887	2.94903	1.59743	5.31319	4.29645	1.66767	-1.27132	0.00173415	down	-1.4436	0.00564449	down	-0.743835	0.0304349	normal	-1.52533	4.68899e-05	down	-0.527485	0.0817309
arahy.Tifrunner.gnm1.ann1.KTR7HF	KCR1	very-long-chain 3-oxoacyl-CoA reductase 1	ko00062; ko01040	4.91353	2.34169	0.953394	4.23196	3.26502	1.58531	-1.4957	0.000399674	down	-2.08585	9.91485e-05	down	-0.878221	0.0172427	normal	-1.33754	0.000904498	down	-0.617481	-0.748307
arahy.Tifrunner.gnm1.ann1.74UU32	PLPP4	diacylglycerol diphosphate phosphatase / phosphatidate phosphatase	ko00561; ko00564	12.3954	5.70873	3.95624	13.6335	8.63509	7.04051	-1.49336	1.75181e-05	down	-1.26016	0.00497189	down	-1.09817	4.41602e-05	down	-0.828128	0.014607	normal	-0.395191	-0.432032
arahy.Tifrunner.gnm1.ann1.H2JG0V	PLPP4	diacylglycerol diphosphate phosphatase / phosphatidate phosphatase	ko00561;ko00564	18.3635	6.70525	4.53628	16.9588	7.59043	10.4818	-2.07378	3.26193e-10	down	-1.82065	1.46698e-05	down	-1.8657	1.01355e-12	down	-0.859081	0.00758954	normal	-0.208078	-0.961571
arahy.Tifrunner.gnm1.ann1.EE1039	ACAA1	acetyl-CoA acyltransferase 1	ko00071; ko00592; ko01040	9.63427	36.3611	12.9371	5.99147	14.8876	10.0632	1.80472	7.63152e-08	up	0.97627	0.0386134	normal	1.06311	9.33023e-05	up	1.02491	0.00136702	up	0.741608	-0.0486352
arahy.Tifrunner.gnm1.ann1.F4N1WH	AOC	allene oxide cyclase	ko00592	3.80076	323.64	11.1347	3.73385	91.7393	67.3531	6.07601	2.87609e-30	up	1.92343	0.0352558	normal	4.20084	1.61109e-40	up	4.33517	1.7081e-35	up	1.87517	-2.41175
arahy.Tifrunner.gnm1.ann1.NCJ8FH	DGD1	digalactosyldiacylglycerol synthase 1	ko00561	2.20282	24.3274	5.91843	2.52614	11.8145	10.7529	3.1258	9.43029e-20	up	1.78837	0.260815	normal	1.87874	0.000996098	up	2.33757	1.11568e-14	up	1.24705	-0.549198
arahy.Tifrunner.gnm1.ann1.4EC4CX	ETNK	ethanolamine kinase	ko00564	0.524967	3.74636	0.941109	1.04834	3.24682	1.72341	2.26071	3.87809e-09	up	1.07267	0.0950527	normal	1.65437	4.75565e-07	up	1.34099	0.000539752	up	0.606341	-0.268319
arahy.Tifrunner.gnm1.ann1.80KEYX	CERS	ceramide synthetase	ko00600	0.49846	1.94466	1.25384	0.49036	2.38952	1.49341	1.45718	0.0248339	normal	1.55669	0.0293333	normal	1.71854	0.000798412	up	1.60707	0.0052171	up	-0.261351	-0.0503835
arahy.Tifrunner.gnm1.ann1.PB1D04	KCS12	3-ketoacyl-CoA synthase 12	ko00062	1.32648	5.18111	4.36332	0.74489	9.5437	3.82538	1.54833	0.149585	normal	2.02094	0.0111212	normal	3.23873	1.49544e-06	up	2.50562	0.0014939	up	-1.6904	-0.484673
arahy.Tifrunner.gnm1.ann1.B493EM	ETR1	enoyl-[acyl-carrier-protein] reductase, mitochondrial	ko00062	2.07807	4.67985	8.42195	1.09241	3.67457	4.65987	0.821641	0.0818621	normal	2.31491	2.23966e-07	up	1.31756	0.001764	up	2.17304	1.03205e-08	up	-0.495914	0.141872
arahy.Tifrunner.gnm1.ann1.U54SN6	PEAMT	phosphomethylethanolamine N-methyltransferase	ko00564	15.4292	2.07327	4.61307	26.4084	3.28845	9.57149	-3.43948	0.0137231	normal	-1.36185	0.250014	normal	-3.47956	1.84916e-29	down	-1.2753	5.04735e-05	down	0.0400788	-0.0865465
arahy.Tifrunner.gnm1.ann1.716CPG	PECT/ET	ethanolamine-phosphate cytidylyltransferase	ko00564	1.66055	1.61626	0.30414	1.86888	1.91169	1.15323	-1.18873	0.0118907	normal	-2.39868	5.14351e-05	down	-1.15862	0.00170101	down	-1.38286	0.000614335	down	-0.0301109	-1.01581
arahy.Tifrunner.gnm1.ann1.19WSGG	PLD α1	phospholipase D alpha 1	ko00564;ko00565	0.245456	0.00126952	0.0674561	5.24546	2.43131	1.09594	-1.26554	0.109206	normal	0.144323	0.0364469	normal	-1.54007	1.09206e-06	down	-2.0762	3.64469e-09	down	0.27453	2.22052
arahy.Tifrunner.gnm1.ann1.F74L81	SQLE	squalene monooxygenase	ko00100;	5.73977	5.01578	3.06243	7.52664	5.03702	2.65724	-0.591669	0.120122	normal	-0.62531	0.224881	normal	-1.04235	0.000163877	down	-1.42183	3.62447e-06	down	0.450683	0.796517
arahy.Tifrunner.gnm1.ann1.A31U7C	ALDH3	Aldehyde dehydrogenase family 3	ko00071; ko00561	15.5083	5.78621	5.92893	12.0911	7.18156	3.19239	-1.79471	0.000299257	down	-1.03051	0.0245338	normal	-1.18268	1.54271e-05	down	-1.76771	5.99629e-09	down	-0.612026	0.737198
arahy.Tifrunner.gnm1.ann1.EGRI7M	ALDH3	Aldehyde dehydrogenase family 3	ko00071; ko00561	8.90414	2.79254	3.73446	10.2177	5.18028	1.95131	-2.0586	7.80809e-06	down	-0.886256	0.0696553	normal	-1.41091	6.22702e-07	down	-2.21603	1.8489e-12	down	-0.647696	1.32978
arahy.Tifrunner.gnm1.ann1.F5ML4Q	ALDH7	alcohol dehydrogenase-like 7	ko00071	8.51599	1.80057	3.41765	7.84732	4.92631	3.62649	-2.6392	8.50062e-08	down	-0.994337	0.0493249	normal	-1.18778	0.000305698	down	-1.10215	0.00251987	down	-1.45142	0.107815
arahy.Tifrunner.gnm1.ann1.GG01I1	GPAT1	glycerol-3-phosphate 2-O-acyltransferase 1	ko00561;ko00564	1.27975	0.212753	0.144458	1.49624	0.650332	0.221277	-2.9532	0.00881395	down	-2.87473	0.020215	normal	-1.63174	0.00102189	down	-2.63046	8.33328e-06	down	-1.32146	-0.244269
arahy.Tifrunner.gnm1.ann1.G84CIW	GPAT6	glycerol-3-phosphate 2-O-acyltransferase 6	ko00561; ko00564	13.3027	1.24177	1.90294	16.3057	1.81453	1.34039	-3.83129	0.0067005	down	-2.48943	0.0611703	normal	-3.58791	2.81215e-11	down	-3.44128	1.60008e-10	down	-0.243386	0.951851
arahy.Tifrunner.gnm1.ann1.F78IM4	PDAT1	phospholipid:diacylglycerol acyltransferase	ko00561	28.3836	2.8127	9.86539	26.955	3.61763	11.1017	-3.69205	2.70325e-25	down	-1.15898	0.0154255	normal	-3.36337	1.90434e-30	down	-1.16342	0.000742603	down	-0.328677	0.00444433
arahy.Tifrunner.gnm1.ann1.J8Q3D1	SQLE	squalene monooxygenase	ko00100	5.02886	2.55036	2.08833	5.69635	2.69977	2.56863	-1.19566	0.00198595	down	-0.570753	0.272296	normal	-1.69643	5.77161e-09	down	-1.23021	0.000132815	down	0.500767	0.65946
arahy.Tifrunner.gnm1.ann1.I9A8PV	ACOX1	acyl-CoA oxidase	ko00071;ko00592; ko01040	4.36836	59.0505	15.9176	4.7616	15.1668	9.26707	3.36302	2.94946e-19	up	2.24358	0.00117226	up	1.29208	3.4347e-05	up	1.1359	0.000242515	up	2.07094	1.10768
arahy.Tifrunner.gnm1.ann1.II2GNC	ACSL	long-chain acyl-CoA synthetase	ko00061; ko00071	1.07454	5.85189	5.65004	1.13184	3.16427	3.4958	3.99982	5.53396e-07	up	3.45982	1.30129e-07	up	1.2165	4.46503e-06	up	1.44472	7.28901e-05	up	2.78331	2.0151
arahy.Tifrunner.gnm1.ann1.H5H05M	AOC	allene oxide cyclase	ko00592	4.2008	156.389	13.5167	3.84781	32.7626	44.0351	4.87181	8.6329e-30	up	3.70461	1.67371e-06	up	2.69706	4.51724e-24	up	2.0575	4.51473e-30	up	2.17475	1.63797
arahy.Tifrunner.gnm1.ann1.K79JM6	GPAT2	glycerol-3-phosphate acyltransferase	ko00561; ko00564	0.257769	89.1756	113.497	0.962377	78.9953	46.5699	7.96314	2.79175e-65	up	9.03453	2.95781e-49	up	5.91361	9.51396e-66	up	5.73107	1.07121e-55	up	2.04952	3.30347
arahy.Tifrunner.gnm1.ann1.5U50HE	GPAT2	glycerol-3-phosphate acyltransferase	ko00561; ko00564	0.0680863	55.0064	77.5532	0.255738	53.7361	39.7499	9.0986	2.99335e-82	up	10.3084	1.58654e-58	up	7.21551	1.56525e-51	up	7.36147	6.72941e-24	up	1.88309	2.94696
arahy.Tifrunner.gnm1.ann1.0CE3F9	GPD2	glycerol-3-phosphate dehydrogenase (NAD+)	ko00564	0.665079	2.98159	1.74266	0.457894	5.09669	3.1022	3.25666	0.000994935	up	2.95297	0.00926699	up	1.91845	4.97676e-13	up	1.80646	2.8041e-09	up	1.33622	1.13349
arahy.Tifrunner.gnm1.ann1.PVQF0C	JMT	jasmonate O-methyltransferase/3,7-dimethylxanthine N-methyltransferase 1	ko00592	0.012197	93.1166	15.7037	0.05882	19.9753	30.9076	11.3978	3.05438e-46	up	9.61513	2.02435e-08	up	7.50378	1.74711e-11	up	7.67884	1.52004e-27	up	3.89397	1.93629
arahy.Tifrunner.gnm1.ann1.YC7CVR	JMT	jasmonate O-methyltransferase/salicylate carboxymethyltransferase	ko00592	0.0322317	15.0806	13.629	0	3.97685	5.41331	7.92445	7.1587e-13	up	7.25606	2.12686e-06	up	2.56	6.4075e-28	up	1.98	1.72078e-47	up	5.36445	2.27606
arahy.Tifrunner.gnm1.ann1.EK4G75	JMT	jasmonate O-methyltransferase/7-methylxanthosine synthase 1	ko00592	0.00149833	54.5589	10.7713	0.0539017	4.68096	11.5908	13.1742	1.23216e-95	up	11.5266	7.79329e-11	up	5.50484	0.000108746	up	7.29523	3.24015e-47	up	7.6694	4.23141
arahy.Tifrunner.gnm1.ann1.7CJ2RM	LOX3	lipoxygenase 3	ko00591; ko00592	0	3.89074	1.24854	0	1.89583	2.67227	1.92	8.6807e-43	up	3.64	4.51975e-07	up	0.495241	0.0013164	up	1.36304	1.90326e-05	up	1.42476	2.27696
arahy.Tifrunner.gnm1.ann1.6TJ5BP	LOX3	lipoxygenase/linoleate 13S-lipoxygenase 3	ko00591; ko00592	0.237171	2.36874	5.44298	0.298793	1.2301	1.52392	2.88486	4.87184e-06	up	4.8265	1.14204e-06	up	1.5242	0.00302331	up	2.395	0.000696634	up	1.36066	2.4315
arahy.Tifrunner.gnm1.ann1.ZS7YSR	LOX5	linoleate 9S-lipoxygenase 5	ko00591	0.208346	4.06396	18.5604	0.224679	1.14348	6.14043	3.75819	0.00595471	up	6.66526	1.22213e-40	up	1.79853	0.00213347	up	4.76115	1.14184e-12	up	1.95966	1.90411
arahy.Tifrunner.gnm1.ann1.9A7I0S	PAP1	phosphatidate phosphatase PAH1/LPIN	ko00561; ko00564	1.47524	6.42303	5.67584	1.95323	6.00234	4.9315	2.83365	6.41403e-07	up	3.39923	3.55924e-08	up	1.21001	7.1473e-05	up	1.52566	0.00229598	up	1.62364	1.87357
arahy.Tifrunner.gnm1.ann1.53JHUG	PAP1	phosphatidate phosphatase PAH1/LPIN	ko00561; ko00564	0.565921	3.55177	4.263	0.972834	2.86774	2.3452	2.48512	2.65942e-07	up	3.07533	8.53414e-05	up	1.42212	1.57332e-05	up	1.31065	0.000368886	up	1.063	1.76469
arahy.Tifrunner.gnm1.ann1.Y1617F	PLDζ2	phospholipase D zeta 2	ko00564; ko00565	0.114577	5.86229	3.31473	0.0820617	0.704502	0.743007	5.47551	9.4829e-13	up	5.24104	2.75087e-19	up	2.42698	3.47053e-05	up	2.74862	0.000224501	up	3.04853	2.49242
arahy.Tifrunner.gnm1.ann1.E4P4QB	PLA2/LPAAT	phospholipase A2 / LPA acyltransferase	ko00100;ko00561; ko00564; ko00565; ko00590; ko00591; ko00592	2.75917	18.1071	21.8382	3.85184	12.4814	18.3407	2.37373	5.44454e-13	up	3.35816	3.77845e-14	up	1.25886	2.0103e-06	up	2.09203	1.1625e-10	up	1.11487	1.26613
arahy.Tifrunner.gnm1.ann1.D0ANT3	ADPRM	manganese-dependent ADP-ribose/CDP-alcohol diphosphatase	ko00564	2.40691	0.174422	0.0816093	1.98442	0.407041	0.219649	-4.05063	3.46947e-08	down	-4.4469	1.09978e-07	down	-2.7021	0.000528387	down	-3.02759	0.000446471	down	-1.34853	-1.41931
arahy.Tifrunner.gnm1.ann1.YI6E2M	AKR1B	aldehyde reductase	ko00561	8.39744	2.76234	1.11156	6.72445	3.99292	2.51923	-2.71853	6.16541e-06	down	-3.29355	1.59025e-06	down	-1.0448	0.00120693	down	-1.02203	0.00374722	down	-1.67373	-2.27152
arahy.Tifrunner.gnm1.ann1.AYAJ7Z	KCS1	3-ketoacyl-CoA synthase 1	ko00062	34.4361	9.73189	5.09466	25.037	12.8028	7.27531	-4.63567	3.75151e-10	down	-4.87024	1.93772e-08	down	-3.60286	2.15915e-07	down	-3.1522	5.14783e-07	down	-1.03281	-1.71803
Arachis_hypogaea_newGene_17195	KCS6	3-ketoacyl-CoA synthase 6	ko00062	30.3352	0.012372	0.013182	4.49437	0.00195033	0.0292067	-11.4074	0.00223623	down	-10.7435	0.00423354	down	-2.17	7.8e-05	down	-2.77	3.12e-05	down	-9.23739	-7.97351
arahy.Tifrunner.gnm1.ann1.5S3M3D	TER	very-long-chain enoyl-CoA reductase	ko00062; ko01040	14.7451	3.93617	1.47693	13.2505	5.83806	3.17759	-2.4304	4.53125e-13	down	-3.09938	1.92553e-12	down	-1.20912	1.29449e-10	down	-2.06283	1.08839e-11	down	-1.22128	-1.03655
arahy.Tifrunner.gnm1.ann1.4ZRU7U	TER	very-long-chain enoyl-CoA reductase	ko00062; ko01040	17.8972	5.375	2.45407	15.9439	7.43337	4.48753	-2.90506	2.37502e-10	down	-3.53592	4.92371e-09	down	-1.52898	8.75966e-09	down	-1.72487	1.51013e-08	down	-1.37607	-1.81106
arahy.Tifrunner.gnm1.ann1.Z6ZXKG	ALDH	aldehyde dehydrogenase (NAD+)	ko00071; ko00561	2.45764	25.1637	27.6287	2.29972	12.9434	14.8549	2.89011	5.11902e-18	up	3.63225	3.70298e-13	up	2.03522	1.18168e-06	up	2.65278	1.47384e-18	up	0.854887	0.979474
arahy.Tifrunner.gnm1.ann1.ZMIE54	ALDH	aldehyde dehydrogenase (NAD+)	ko00071; ko00561	1.23253	14.1138	3.14095	1.28303	12.0449	3.46798	3.10633	1.53577e-12	up	1.65508	0.00229836	up	2.78614	2.253e-20	up	1.56868	0.000103042	up	0.320193	0.086403
arahy.Tifrunner.gnm1.ann1.9H5ER3	ALDH	aldehyde dehydrogenase (NAD+)	ko00071;ko00561	1.89989	10.1554	10.5931	1.26804	7.46206	3.18228	1.9995	6.57307e-08	up	2.78013	1.94228e-10	up	2.06831	5.73155e-10	up	1.38804	0.00100947	up	-0.0688161	1.39208
arahy.Tifrunner.gnm1.ann1.I2ECPT	AOS1	hydroperoxide dehydratase 1	ko00592	4.6667	109.036	14.2883	6.63776	49.1972	22.0626	4.18786	5.06536e-22	up	1.97855	5.02731e-06	up	2.45779	2.04895e-16	up	1.8814	0.000123258	up	1.73007	0.0971457
arahy.Tifrunner.gnm1.ann1.B9A644	AOS1	hydroperoxide dehydratase 1	ko00592	4.55016	106.369	13.9994	3.9018	48.1807	21.5512	4.18768	2.96972e-22	up	1.98447	4.64909e-06	up	3.17611	2.57738e-26	up	2.59576	1.10985e-05	up	1.01157	-0.611293
arahy.Tifrunner.gnm1.ann1.F73TU2	AOS3	hydroperoxide dehydratase 3	ko00592	6.7993	151.745	17.1967	7.7451	45.7154	30.7074	4.1195	1.17668e-21	up	1.69943	0.000100432	up	2.12601	1.36712e-14	up	2.13384	5.45821e-12	up	1.99349	-0.434404
arahy.Tifrunner.gnm1.ann1.DB4GMR	AOS3	hydroperoxide dehydratase 3	ko00592	14.3004	179.255	31.9485	14.0906	62.35	55.1666	3.2955	4.14692e-14	up	1.52374	0.000766172	up	1.70964	6.10318e-09	up	2.11417	2.36973e-10	up	1.58587	-0.590429
arahy.Tifrunner.gnm1.ann1.KR5G4U	CK1/EK1	choline/ethanolamine kinase	ko00564	5.96342	103.935	130.908	7.22836	43.3242	137.583	3.75429	1.35864e-13	up	4.75764	1.01704e-20	up	2.10791	1.28336e-09	up	4.36652	9.58973e-32	up	1.64638	0.391127
arahy.Tifrunner.gnm1.ann1.GT1I17	CK1/EK1	choline/ethanolamine kinase	ko00564	8.85566	87.4117	147.755	7.64601	37.1025	137.667	3.12788	1.58972e-18	up	4.59059	6.30916e-20	up	2.15205	8.40073e-08	up	4.68401	1.0335e-35	up	0.975832	-0.0934197
arahy.Tifrunner.gnm1.ann1.BQ87IR	DGD1	digalactosyldiacylglycerol synthase 1	ko00561	2.13945	19.2473	16.9797	2.22743	11.7959	15.192	2.71024	2.65033e-16	up	2.97942	0.000120527	up	1.75173	3.60102e-11	up	2.67789	1.7904e-18	up	0.958503	0.301524
arahy.Tifrunner.gnm1.ann1.8FYK6V	DGK5	diacylglycerol kinase 5 (ATP)	ko00561; ko00564	0.329823	8.29032	11.41	0.374024	8.51524	4.75614	4.26844	3.43433e-24	up	5.49677	1.35301e-30	up	3.8684	3.58114e-29	up	3.71492	3.09607e-23	up	0.400033	1.78185
arahy.Tifrunner.gnm1.ann1.8WED6E	ETNK	ethanolamine kinase	ko00564	0.110987	5.44777	1.30936	0.258597	2.51903	1.8072	5.09558	4.68378e-19	up	3.79814	1.29641e-06	up	2.91295	7.35238e-08	up	2.92806	0.000370699	up	2.18263	0.870079
arahy.Tifrunner.gnm1.ann1.7KI1S0	fabG/OAR1	3-oxoacyl-[acyl-carrier protein] reductase	ko00061;ko01040	5.04763	31.3563	13.2836	3.48476	15.4102	11.0137	2.30057	8.76736e-12	up	1.77794	7.43786e-05	up	1.70336	4.60054e-08	up	1.80458	4.05713e-08	up	0.597216	-0.0266373
arahy.Tifrunner.gnm1.ann1.I5VDER	LOX3	lipoxygenase 3	ko00591; ko00592	0.0144573	3.52186	2.09125	0.0201667	0.875811	2.30778	6.93214	7.96482e-06	up	6.81975	0.000226249	up	4.59787	5.19719e-09	up	6.51848	2.13211e-07	up	2.33427	0.301272
arahy.Tifrunner.gnm1.ann1.J2XU5N	LOX3	lipoxygenase/linoleate 13S-lipoxygenase 3	ko00591;ko00592	3.49342	45.0012	25.2295	3.38069	18.1803	24.8455	3.21795	2.15098e-11	up	3.09123	6.96467e-05	up	1.8608	5.55837e-08	up	2.86734	4.66699e-19	up	1.35715	0.223889
arahy.Tifrunner.gnm1.ann1.TRRP7J	LOX3	lipoxygenase/linoleate 13S-lipoxygenase 3	ko00591;ko00592	5.60273	100.958	32.6569	5.10574	39.6771	35.3802	3.83705	1.0545e-12	up	2.91682	1.4075e-10	up	2.52122	2.57144e-17	up	2.93514	5.68919e-18	up	1.31583	-0.0183138
arahy.Tifrunner.gnm1.ann1.GC5CXU	LOX5	linoleate 9S-lipoxygenase 5	ko00591	1.68727	13.4183	8.05586	1.92913	13.9319	6.65273	2.61942	5.02595e-15	up	2.65182	1.11215e-05	up	2.25772	5.43695e-09	up	1.76732	0.00412578	up	0.361701	0.8845
arahy.Tifrunner.gnm1.ann1.W8AC1S	OPR1	12-oxophytodienoic acid reductase 1	ko00592	0.597711	6.38183	24.1154	0.290601	3.56434	4.88994	2.87381	0.000205767	up	5.46137	4.06365e-32	up	2.68767	9.9378e-09	up	3.80073	6.98646e-21	up	0.18614	1.66064
arahy.Tifrunner.gnm1.ann1.5A3JDR	OPR1	12-oxophytodienoic acid reductase 1	ko00592	1.80212	12.2833	67.8695	1.45715	11.9955	26.6337	2.42559	3.20055e-10	up	5.71137	1.89517e-10	up	2.8177	9.3779e-19	up	4.79708	3.14289e-40	up	-0.392117	0.914292
arahy.Tifrunner.gnm1.ann1.03WWG0	OPR1	12-oxophytodienoic acid reductase	ko00592	3.44377	13.3351	83.2645	2.26973	15.6112	37.4617	2.40313	1.76147e-12	up	5.21628	9.2495e-26	up	3.23922	6.22581e-31	up	4.61565	6.39101e-40	up	-0.836093	0.600637
arahy.Tifrunner.gnm1.ann1.87HDGW	PLDδ	Phospholipase D delta	ko00564; ko00565	0.138322	37.8266	88.3802	0.0685693	0.692507	113.758	7.68404	2.50795e-62	up	9.5973	4.23266e-05	up	2.8186	2.417e-06	up	10.7315	1.0045e-101	up	4.86544	-1.1342
arahy.Tifrunner.gnm1.ann1.V17G3V	PPT1	palmitoyl-protein thioesterase	ko00062	3.32989	14.3965	11.0324	3.97142	11.1714	7.44562	1.71758	0.000202936	up	2.0316	2.79691e-06	up	1.30614	8.66381e-06	up	1.50976	0.000161558	up	0.411445	0.521838
arahy.Tifrunner.gnm1.ann1.3WFA2L	ACSL1	long-chain acyl-CoA synthetase	ko00061; ko00071	48.5001	8.37093	6.93691	40.8214	13.4445	7.70621	-2.89734	5.43942e-15	down	-2.44301	5.45835e-08	down	-2.03433	1.63755e-11	down	-2.25582	7.72283e-12	down	-0.863011	-0.187198
arahy.Tifrunner.gnm1.ann1.I7Z8ND	ACSL1	long-chain acyl-CoA synthetase	ko00061; ko00071	50.6437	10.2848	8.30898	42.5072	16.696	8.07848	-2.68822	3.64877e-05	down	-2.26434	0.000253686	down	-1.78158	5.70926e-09	down	-2.247	9.91331e-12	down	-0.906641	-0.0173435
arahy.Tifrunner.gnm1.ann1.2J48HY	ACAT	acetyl-CoA C-acetyltransferase	ko00071; ko00072	12.372	4.18022	1.8824	16.422	7.59674	4.558	-1.81523	1.02683e-07	down	-2.37952	4.20515e-08	down	-1.46138	2.64394e-08	down	-1.74722	5.16184e-09	down	-0.353847	-0.6323
arahy.Tifrunner.gnm1.ann1.V1ADX0	GLA	alpha-galactosidase	ko00561; ko00600	5.80254	1.48577	1.27452	4.23711	2.38844	0.894617	-2.58303	1.38796e-09	down	-1.8515	0.00034471	down	-1.22719	0.0012311	down	-2.03344	1.39005e-06	down	-1.35584	0.181948
arahy.Tifrunner.gnm1.ann1.US8HBC	GLA	alpha-galactosidase	ko00561; ko00600	3.94396	0.673185	0.488706	2.96413	1.47237	0.431318	-2.80811	0.000187945	down	-2.56	0.000893391	down	-1.43121	0.000915848	down	-2.6077	1.23242e-07	down	-1.37691	0.0476958
arahy.Tifrunner.gnm1.ann1.6V0TML	GPAT2	glycerol-3-phosphate acyltransferase	ko00561;ko00564	5.27642	0.25406	0.119747	4.1953	0.492943	0.154629	-4.67455	7.62927e-22	down	-4.9491	2.84985e-16	down	-3.49064	2.39074e-17	down	-4.5061	6.85706e-21	down	-1.18392	-0.443001
arahy.Tifrunner.gnm1.ann1.YLB5I5	GPAT6	glycerol-3-phosphate 2-O-acyltransferase 6	ko00561;ko00564	5.76191	1.14233	0.898899	4.79503	0.518576	0.664771	-2.72874	0.00122218	down	-2.33349	0.00401997	down	-3.61037	7.98699e-07	down	-2.68781	9.49787e-05	down	0.881626	0.354318
arahy.Tifrunner.gnm1.ann1.IMW3HW	HMGCL	hydroxymethylglutaryl-CoA lyase	ko00072	21.3544	3.93428	4.9638	21.216	4.13391	6.43682	-2.73279	1.55252e-15	down	-1.59755	0.000314597	down	-2.73259	5.1896e-23	down	-1.51605	6.72874e-07	down	-0.000194173	-0.0814975
arahy.Tifrunner.gnm1.ann1.06CD8W	KCS1	3-ketoacyl-CoA synthase 1	ko00062	13.7255	4.89955	1.58086	14.5565	7.9724	2.36438	-1.88322	1.24054e-06	down	-2.87717	2.40977e-11	down	-1.38529	1.64301e-07	down	-2.66094	1.6273e-18	down	-0.497926	-0.216234
Arachis_hypogaea_newGene_5534	KCS6	3-ketoacyl-CoA synthase 6	ko00062	53.0732	2.40063	3.48495	40.4651	4.6575	2.14512	-4.70162	1.67357e-26	down	-3.42593	1.07943e-12	down	-3.49632	1.03494e-05	down	-4.03583	6.52312e-07	down	-1.2053	0.609902
arahy.Tifrunner.gnm1.ann1.7UK7IQ	SQLE	squalene monooxygenase	ko00100	4.76382	1.36182	0.612622	5.20957	2.44709	1.28329	-2.20125	0.00312421	down	-2.60747	0.000915252	down	-1.52493	2.37491e-06	down	-1.87932	8.11186e-08	down	-0.676315	-0.728147
arahy.Tifrunner.gnm1.ann1.HP76IN	SQLE	squalene monooxygenase	ko00100	11.5282	1.60339	1.32561	13.4023	3.27791	1.05789	-3.23145	2.47648e-05	down	-2.78059	0.000172907	down	-2.46101	3.80164e-20	down	-3.50715	1.06232e-28	down	-0.770445	0.72656
