# Supplementary material for: An Advanced Lipid Metabolism System Revealed by Transcriptomic and Lipidomic Analyses Plays a Central Role in Peanut Cold Tolerance
Source: Front Plant Sci. 2020 Jul 21;11:1110. doi: 10.3389/fpls.2020.01110 (PMC7396583; doi:10.3389/fpls.2020.01110)
Supplement: Supplementary file 1 [file DataSheet_1.zip › Supplementary Material/Table S16.xlsx]

## Sheet: Sheet1
Table S16 The content of all lipids molecular species in NH5 and FH18 under cold stress
Total lipid was extracted from six biological replicates (-1, -2, -3, -4, -5 and -6). Time points were taken for 0 (T0, S0) and 24 (T2, S2) h after cold stress at 6°C in NH5 and FH18 (T, S). The values indicated in column T0, T2, S0 and S2 are lipids content (nmol mg-1 DW).
Cer = ceramide; CL = cardiolipin; DAG = diacylglycerol; DGDG = digalactosyldiacylglycerol; GluCer = glucosylceramide; LPC = lyso-phosphatidylcholine; LPE = lyso-phosphatidylethanolamine; LPG = lyso-phosphatidylglycerol; MGDG = monogalactosyldiacylglycerol; PA = phosphatidic acid; PC = phosphatidylcholine; PE = phosphatidylethanolamine; PG = phosphatidylglycerol; PhytoCer = phytoceramide; PI = pho…
Lipids species	T0-1	T0-2	T0-3	T0-4	T0-5	T0-6	T2-1	T2-2	T2-3	T2-4	T2-5	T2-6	S0-1	S0-2	S0-3	S0-4	S0-5	S0-6	S2-1	S2-2	S2-3	S2-4	S2-5	S2-6
PA(32:0)	0.0129457	0.0647329	0.0476672	0.0140126	0.0124742	0.0779986	0.0333357	0.0571359	0.0354102	0.068527	0.0474088	0.0358778	0.0432755	0.0379848	0.0603642	0.0298984	0.0414418	0.0820909	0.0324367	0.129848	0.118975	0.0422428	0.0640837	0.0179168
PA(32:1)	0.0042623	0.0159363	0.0129361	0.010699	0.00732541	0.0155379	0.0120824	0.0102424	0.0114013	0.00873473	0.0109322	0.00927816	0.0132445	0.0126619	0.0165152	0.0165185	0.0156002	0.0172537	0.00913501	0.0170641	0.0144312	0.0137615	0.0150199	0.0114612
PA(34:1)	0.02044	0.123057	0.0391675	0.0636618	0.0772567	0.0455649	0.0304346	0.0896975	0.0315388	0.109382	0.0265319	0.0282905	0.0309645	0.131285	0.0922758	0.0861107	0.102868	0.11844	0.061524	0.054958	0.184617	0.0811849	0.0869221	0.0333686
PA(34:2)	0.0784923	0.0544826	0.0967799	0.0781807	0.117432	0.108852	0.121443	0.0742902	0.110204	0.0894699	0.0840562	0.137124	0.106911	0.126314	0.0936655	0.0928277	0.11074	0.110664	0.129429	0.0760451	0.0880813	0.123961	0.130497	0.141599
PA(34:3)	0.0447836	0.166821	0.132228	0.102474	0.0990105	0.205254	0.139247	0.111085	0.125637	0.190679	0.168846	0.146884	0.0942575	0.181675	0.163464	0.144653	0.136086	0.188789	0.1378	0.253106	0.239234	0.162556	0.205313	0.14856
PA(34:4)	0.0596022	0.0383245	0.055413	0.0423681	0.0587955	0.0572609	0.0517358	0.0425528	0.0470752	0.0304857	0.0456386	0.0561609	0.0515359	0.0543639	0.0625911	0.0556191	0.0487144	0.0480761	0.0725043	0.038715	0.050451	0.0520062	0.0453562	0.064093
PA(36:2)	0.0190318	0.0797948	0.0642686	0.0416157	0.0398781	0.0674971	0.0278152	0.0596861	0.0561549	0.150353	0.0377605	0.0385494	0.0367262	0.0542549	0.0738242	0.0426434	0.0431774	0.0669952	0.0388611	0.122159	0.129139	0.0267122	0.0724954	0.0204477
PA(36:3)	0.0218914	0.0347752	0.0348392	0.0154534	0.0346403	0.028339	0.0132919	0.0392952	0.0335578	0.0463168	0.0253411	0.0360713	0.0316442	0.0281086	0.0437165	0.0300989	0.0301874	0.037021	0.0310492	0.0510724	0.0464967	0.0351952	0.0425252	0.0362023
PA(36:4)	0.166106	0.439175	0.396115	0.253856	0.294855	0.39138	0.338646	0.50917	0.381069	0.670045	0.249504	0.280064	0.346161	0.320389	0.454889	0.237055	0.313964	0.403573	0.368124	0.657289	0.641172	0.362621	0.459684	0.275188
PA(36:5)	0.0598477	0.174245	0.149009	0.192732	0.116409	0.164839	0.241902	0.184268	0.21514	0.409481	0.174425	0.229466	0.264224	0.21483	0.262309	0.141087	0.125445	0.261047	0.202179	0.446269	0.348733	0.304397	0.378924	0.340411
PA(36:6)	0.0916761	0.0846336	0.104833	0.0826466	0.105438	0.0924112	0.159856	0.0901495	0.14123	0.129115	0.12849	0.169979	0.118332	0.126454	0.10449	0.125487	0.106283	0.121561	0.180514	0.105262	0.128481	0.136094	0.147095	0.130202
PA(38:2)	0.0131489	0.006582	0.00975702	0.00921317	0.00998261	0.00867824	0.00850309	0.00677896	0.0103315	0.00788677	0.00871972	0.0122546	0.00960885	0.0113515	0.0082888	0.00953972	0.00897667	0.015488	0.0117568	0.00887859	0.00550715	0.00988971	0.0121587	0.0149823
PA(38:6)	0.00766705	0.0117062	0.0117082	0.00787134	0.00965708	0.0094905	0.0135611	0.0204146	0.0133383	0.0253254	0.011747	0.0173399	0.00600099	0.013264	0.0108024	0.0102728	0.00954526	0.0148212	0.0173251	0.0133741	0.0156679	0.0144765	0.0171727	0.0128914
PC(34:1)	0.0787219	0.290432	0.225319	0.213851	0.230013	0.235603	0.277483	0.249632	0.275274	0.385874	0.267195	0.152729	0.25954	0.479372	0.268177	0.183392	0.199504	0.201089	0.227771	0.295422	0.298077	0.273488	0.270443	0.136272
PC(34:2)	3.32171	2.17997	3.22527	2.77505	2.78177	2.70494	3.64057	3.01553	3.15686	3.83287	3.0138	3.45442	2.95194	3.26315	3.32643	3.41277	2.48573	3.60717	3.39316	2.18998	2.14659	3.90521	2.39175	3.45057
PC(34:3)	3.92757	3.18291	3.03705	4.46113	3.20987	3.71912	2.57272	2.53356	2.47683	1.42054	2.84514	3.45391	2.97044	3.95072	2.98765	4.06134	3.83503	2.87585	2.62413	1.35241	1.47155	2.46877	2.1021	2.50461
PC(34:4)	0.153504	0.362858	0.3083	0.300495	0.244107	0.333047	0.344058	0.433487	0.366741	0.548179	0.37745	0.261461	0.395839	0.714744	0.344321	0.295736	0.305551	0.328355	0.279374	0.415858	0.484285	0.407646	0.414027	0.229159
PC(36:2)	0.229508	0.223983	0.194182	0.127701	0.162654	0.137437	0.190903	0.161022	0.171429	0.169611	0.185805	0.153607	0.130801	0.122039	0.157162	0.12883	0.127291	0.159435	0.16252	0.185568	0.200147	0.148941	0.167637	0.209174
PC(36:3)	0.602144	0.669469	0.896823	0.853316	0.920453	0.565685	1.18629	1.0226	0.731762	0.829497	1.01869	0.875811	0.688696	0.657875	0.602476	0.61139	0.551992	0.658372	0.992828	0.946856	0.864542	0.676356	0.74922	0.653719
PC(36:4)	4.38522	2.7503	2.63999	3.38764	3.67805	3.07736	1.84285	1.99687	1.88743	1.15376	2.07919	1.65345	2.6339	2.53403	1.64036	2.87524	2.67203	1.97323	1.6802	0.98706	0.872115	1.26641	1.31493	1.23779
PC(36:5)	0.702224	1.85486	1.19808	1.22582	1.24798	1.43465	1.48925	1.9977	1.73905	2.24485	1.54269	1.65835	2.15902	1.91243	1.9791	1.62396	1.42793	1.74758	1.55368	1.82123	1.70545	1.44407	2.05264	0.906607
PC(36:6)	0.677523	0.82774	1.25959	1.03568	1.29557	0.891011	1.70826	1.26908	1.33978	1.21323	1.66241	1.29547	1.16178	2.20542	1.01143	0.902023	0.952926	1.28224	1.65705	1.61318	1.24924	1.62804	1.97429	1.57083
PE(34:1)	1.2082	1.718	0.6926	0.5173	0.827	0.964	2.14544	0.403181	0.70758	0.627666	0.937095	0.697535	0.47838	0.309913	0.366217	0.729112	0.369597	0.675587	0.651905	0.642496	0.895649	0.859444	0.805781	1.09053
PE(34:2)	1.2204	0.540488	0.77732	0.459217	0.574116	0.819716	0.598805	0.814082	0.675105	0.291162	0.496268	0.807192	0.759396	1.1091	1.21252	0.904645	0.954309	1.4028	1.01092	0.445625	0.613114	1.19554	0.637806	0.946443
PE(34:3)	1.59929	0.480624	1.60541	0.946812	1.43403	1.14179	2.24468	1.12185	1.36465	1.1422	0.907215	2.22891	2.16784	2.24271	1.46788	1.05763	1.66371	2.15975	1.87237	0.923778	1.33491	2.84022	2.46731	2.57132
PE(34:4)	0.401792	0.250649	0.389992	0.290262	0.432827	0.245723	0.483267	0.42607	0.337009	0.39937	0.2948	0.429032	0.397641	0.291686	0.410957	0.415379	0.335565	0.346607	0.324236	0.303081	0.454247	0.455977	0.402292	0.40272
PE(36:3)	2.71443	0.620815	0.919703	0.845827	1.26174	0.923761	1.54141	2.13834	0.960974	0.868332	1.1579	1.3151	0.934124	0.925554	1.37445	1.22687	1.3729	1.32877	1.49904	0.619543	0.541479	1.04849	0.622279	1.75127
PE(36:4)	14.2295	3.37527	5.51753	4.22796	4.97811	4.32143	6.74155	8.70501	4.48207	3.31412	4.66232	4.25604	3.59287	3.27347	6.20454	3.72001	4.68155	5.78943	3.18004	1.6947	1.77973	5.38887	2.54834	3.78254
PE(36:5)	2.79128	0.989194	1.44867	1.1135	1.41408	1.52984	1.08789	1.10143	0.983774	0.614085	0.961965	0.827718	1.04497	1.3833	1.7607	1.22213	1.37955	1.88607	1.12389	0.58931	0.651413	1.64572	0.967925	1.41573
PE(36:6)	2.14544	0.403181	0.70758	0.627666	0.937095	0.697535	0.604101	0.859018	0.346296	0.258626	0.413523	0.481986	0.651905	0.642496	0.895649	0.859444	0.805781	1.09053	0.47838	0.309913	0.366217	0.729112	0.369597	0.675587
PG(32:0)	0.527402	0.442584	0.687613	0.744543	0.87091	0.768524	1.01914	1.0182	0.879285	0.90498	1.19216	1.0139	0.884222	0.950621	0.739318	1.09707	0.745365	1.00588	1.13284	0.819889	0.726992	0.986772	0.900945	1.36073
PG(32:1)	0.0646131	0.0783646	0.119908	0.124937	0.156876	0.142138	0.224833	0.0814747	0.184636	0.0820298	0.235712	0.180896	0.144047	0.164151	0.122643	0.280098	0.166538	0.153571	0.234449	0.094729	0.0706238	0.203804	0.152076	0.0955572
PG(34:1)	0.424293	0.272609	0.522078	0.464581	0.664675	0.426278	0.651046	0.488081	0.597948	0.480845	0.680841	0.711401	0.695684	0.595985	0.403771	0.584059	0.499253	0.431816	0.808831	0.422443	0.39073	0.62743	0.525928	0.739014
PG(34:2)	1.67171	1.26108	2.45012	1.98511	2.79948	1.85798	3.47818	1.6523	2.98952	1.81157	3.47395	3.67165	2.6791	2.61188	1.7583	2.98842	2.0944	2.96814	3.43804	1.37506	1.94184	2.81759	2.48878	5.0713
PG(34:3)	3.59548	2.52801	2.19701	3.10353	2.45509	2.54415	1.79307	1.81346	1.67267	0.911199	2.31136	1.73429	2.15935	1.90827	1.66949	2.46198	2.28514	1.49185	1.52791	0.698826	0.769743	1.20606	1.02912	1.00493
PG(34:4)	8.95659	6.64562	5.73256	8.09323	6.05075	6.49806	4.78413	4.75095	4.46428	2.52494	6.15322	4.27783	5.92379	4.81215	4.37022	6.77616	6.08219	3.8665	3.97144	1.68501	1.94066	3.31586	2.52237	2.36908
PG(36:1)	0.760786	0.525018	0.7215	0.638526	0.776959	0.529803	0.730832	0.643546	0.762928	0.446533	0.816283	0.726907	0.683795	0.652712	0.643545	0.837826	0.729315	0.666346	0.717205	0.54041	0.456503	0.964516	0.63088	1.05438
PG(36:4)	5.53253	3.86263	5.08309	4.44431	5.54787	3.68572	5.18063	4.53597	5.33001	3.10087	5.84545	5.13915	4.94211	4.63737	4.43445	5.72117	5.05242	4.80437	5.13076	3.54866	3.1751	6.31529	4.53923	7.36764
PG(36:5)	0.293184	0.232379	0.320343	0.215852	0.265157	0.258006	0.542592	0.271261	0.409217	0.312424	0.49518	0.50626	0.289422	0.371434	0.270426	0.242596	0.302792	0.268812	0.557393	0.219504	0.203486	0.395599	0.432608	0.325128
PG(36:6)	0.851301	0.552822	0.366503	0.473208	0.703307	0.362974	0.858229	0.784235	0.323104	0.632177	0.678836	0.955541	0.811153	0.599124	1.40486	0.341166	1.00233	0.368045	0.433323	0.525467	0.477621	0.628516	0.523493	1.27207
PG(38:3)	0.0933442	0.156959	0.2291	0.168246	0.145824	0.192827	0.0799098	0.184439	0.0947882	0.0354376	0.124805	0.0768497	0.0829438	0.134541	0.0854473	0.0925326	0.118882	0.0990662	0.0683404	0.0258123	0.0319275	0.0481651	0.0703806	0.039346
PG(38:4)	1.02651	0.68096	0.600069	1.24013	0.705692	0.764156	0.463791	0.534625	0.453987	0.234803	0.574342	0.486522	0.603046	0.577039	0.584704	0.874463	0.829055	0.532567	0.479807	0.224751	0.244203	0.433144	0.34961	0.39929
PG(38:5)	0.488521	0.368296	0.513408	0.540376	0.663515	0.378819	0.659939	0.570115	0.638584	0.405372	0.602556	0.674251	0.561171	0.57911	0.466779	0.49264	0.672047	0.48586	0.697125	0.486255	0.443513	0.650326	0.578943	0.922694
PG(38:6)	3.95825	2.98575	4.12283	3.54858	5.37072	3.04821	5.32682	4.58355	5.23274	3.30082	4.7499	5.69881	4.56924	4.69969	3.66331	3.85199	4.72673	3.87635	5.48949	3.98264	3.53956	5.24493	4.5521	7.30689
PI(34:1)	0.140605	0.0990772	0.146762	0.113379	0.151196	0.0978889	0.13264	0.211698	0.196638	0.0789695	0.0861426	0.164867	0.0999031	0.121731	0.173459	0.100435	0.119086	0.108934	0.0980449	0.0776801	0.0651621	0.0855842	0.154886	0.106431
PI(34:2)	3.27021	1.4345	2.09431	1.89587	2.1509	1.21611	2.69557	3.58483	3.78279	1.90101	2.06941	3.28293	1.81714	2.04724	2.49628	1.37978	2.02437	2.56551	2.12009	1.68427	1.36038	2.28586	1.83174	2.50772
PI(34:3)	1.15882	1.51027	1.51424	0.824994	0.87217	1.29902	1.44001	1.36092	1.6265	0.937271	0.957715	1.61769	1.1652	1.10034	1.70219	1.22065	1.42181	1.1099	1.29813	1.5965	1.52166	0.977017	1.62847	1.24024
PI(36:2)	0.592664	0.2972	0.472467	0.378738	0.415322	0.266807	0.331044	0.493095	0.594501	0.276679	0.215275	0.43184	0.296506	0.241522	0.324918	0.178869	0.262373	0.335888	0.272044	0.26072	0.235328	0.293377	0.256226	0.352888
PI(36:3)	0.19842	0.118788	0.184143	0.143185	0.166495	0.132937	0.163675	0.192764	0.283249	0.130025	0.119728	0.21731	0.147291	0.138915	0.133183	0.121841	0.136055	0.167665	0.169746	0.139442	0.149537	0.152464	0.144061	0.196667
PI(36:4)	0.212872	0.0756994	0.127255	0.117387	0.108255	0.0809642	0.177174	0.224416	0.166386	0.141254	0.104022	0.137864	0.0758565	0.0971773	0.137983	0.0846846	0.0914482	0.083573	0.125025	0.109314	0.094241	0.132831	0.120732	0.120489
PI(36:5)	0.301292	0.0672376	0.110273	0.155955	0.107347	0.0862379	0.18538	0.207903	0.219441	0.102164	0.243689	0.194321	0.152328	0.237391	0.15981	0.123354	0.128975	0.174286	0.170658	0.136326	0.108898	0.148023	0.127757	0.146165
PS(34:2)	0.03428	0.03182	0.03353	0.03374	0.03228	0.03415	0.0472	0.04891	0.0458	0.0458	0.0493	0.0462	0.0402	0.0371	0.0377	0.0371	0.0369	0.0378	0.0372	0.0368	0.0367	0.0384	0.0369	0.0378
PS(34:3)	0.033	0.0342	0.0349	0.0327	0.0344	0.0336	0.0453	0.0462	0.0443	0.05	0.0469	0.0427	0.0402	0.0435	0.0444	0.0425	0.0463	0.0459	0.0352	0.0359	0.0369	0.0374	0.0359	0.0389
PS(36:2)	0.0017	0.0018	0.0025	0.0016	0.00148	0.00172	0.0036	0.0051	0.0057	0.005	0.0053	0.0047	0.0048	0.005	0.0056	0.0061	0.0054	0.0055	0.004	0.0032	0.0027	0.0027	0.003	0.0036
PS(36:3)	0.0074	0.0082	0.0069	0.0066	0.0073	0.0068	0.0118	0.0132	0.0109	0.0111	0.0127	0.0128	0.0222	0.016	0.0174	0.0226	0.0182	0.0176	0.0101	0.0094	0.0099	0.0103	0.0097	0.0094
PS(36:4)	0.0018	0.0022	0.0025	0.0017	0.002	0.0018	0.0072	0.0077	0.0083	0.0087	0.0074	0.0075	0.0044	0.0047	0.0039	0.0042	0.0045	0.0041	0.0032	0.004	0.0042	0.0035	0.0038	0.0035
PS(38:2)	0.0014	0.0019	0.0017	0.0013	0.0013	0.0014	0.0019	0.0027	0.0025	0.0017	0.002	0.0018	0.0038	0.003	0.0029	0.0041	0.0038	0.0034	0.0027	0.0024	0.0019	0.0017	0.0013	0.0026
CL(72:10)	0.0736972	0.109893	0.135744	0.0917687	0.127551	0.15862	0.156987	0.125286	0.177711	0.0849959	0.151534	0.193913	0.180115	0.179316	0.150327	0.16957	0.14924	0.146588	0.197594	0.0972521	0.131246	0.196212	0.178477	0.15153
CL(72:8)	0.020196	0.0311858	0.0521421	0.0396258	0.0558727	0.0379679	0.0487988	0.0355532	0.0432913	0.0196895	0.0460684	0.0872288	0.0808064	0.0414193	0.0763787	0.0399329	0.0745895	0.0429569	0.079854	0.0216976	0.0218571	0.0514957	0.0378214	0.0436068
CL(72:9)	0.0160752	0.0247424	0.0345792	0.0272	0.0378451	0.0384899	0.0404326	0.0303751	0.0408676	0.0183846	0.0357068	0.0451945	0.0425666	0.0419956	0.0425738	0.0399641	0.0390879	0.039714	0.0467312	0.0214911	0.0245252	0.046268	0.0361068	0.027553
LPC(16:0)	0.0322	0.0348	0.0319	0.0304	0.0311	0.0316	0.0834	0.0821	0.0845	0.0808	0.0827	0.0827	0.0507	0.0486	0.0512	0.0499	0.0488	0.0484	0.0648	0.0712	0.0669	0.0744	0.0682	0.0649
LPC(18:0)	0.0031	0.0027	0.0019	0.002	0.0015	0.002	0.0155	0.0163	0.0158	0.0172	0.0184	0.0182	0.0074	0.0092	0.0088	0.008	0.0085	0.0079	0.0204	0.0186	0.0211	0.02	0.0198	0.0177
LPC(18:1)	0.0174	0.0182	0.0159	0.019	0.0188	0.0175	0.0351	0.0366	0.0359	0.0372	0.0358	0.036	0.0199	0.0204	0.0186	0.0191	0.0194	0.019	0.0293	0.0266	0.03	0.0274	0.0297	0.0274
LPC(18:2)	0.0821	0.0845	0.0856	0.0837	0.0855	0.0838	0.1977	0.2004	0.1965	0.1973	0.2011	0.1998	0.0974	0.1024	0.1038	0.0999	0.1044	0.1047	0.1836	0.182	0.1804	0.1815	0.1824	0.1833
LPC(18:3)	0.0544	0.0557	0.0528	0.0523	0.0562	0.058	0.1637	0.1645	0.1664	0.1632	0.164	0.1634	0.0922	0.0913	0.0951	0.0884	0.0927	0.0911	0.123	0.1254	0.1197	0.122	0.1215	0.1222
LPE(16:0)	0.1038	0.1059	0.1044	0.1027	0.1068	0.1046	0.2155	0.2162	0.2147	0.214	0.2159	0.2149	0.0542	0.0601	0.0512	0.05	0.0588	0.0545	0.1288	0.1279	0.1302	0.1311	0.13	0.1296
LPE(16:1)	0.0072	0.0064	0.007	0.0059	0.0073	0.007	0.0068	0.0075	0.0078	0.006	0.0074	0.0083	0.0031	0.0042	0.0023	0.002	0.0021	0.0025	0.0067	0.0072	0.0078	0.0068	0.0065	0.0076
LPE(18:1)	0.0062	0.0047	0.0055	0.0044	0.0053	0.0045	0.0279	0.0274	0.0288	0.029	0.0294	0.0273	0.0028	0.0037	0.0031	0.0042	0.0039	0.0033	0.0091	0.0087	0.0081	0.0078	0.0089	0.0084
LPE(18:2)	0.1193	0.1188	0.1174	0.118	0.12	0.1181	0.3455	0.3449	0.3461	0.3442	0.3469	0.3442	0.064	0.0589	0.0677	0.0584	0.0693	0.0675	0.2399	0.2402	0.2384	0.2379	0.2391	0.2403
LPE(18:3)	0.0073	0.0064	0.008	0.0069	0.0077	0.0069	0.0207	0.0219	0.022	0.0202	0.021	0.0208	0.006	0.0054	0.0068	0.007	0.0068	0.007	0.0111	0.0098	0.0095	0.0104	0.0095	0.0109
LPG(16:0)	0.0099	0.0105	0.0072	0.0087	0.0098	0.0097	0.0079	0.0088	0.0086	0.0091	0.0072	0.0076	0.0051	0.0047	0.0036	0.004	0.0038	0.004	0.0042	0.0035	0.0039	0.0033	0.0036	0.0043
LPG(16:1)	0.0299	0.0287	0.0274	0.0302	0.0311	0.0291	0.0259	0.026	0.0271	0.0262	0.0274	0.027	0.0337	0.0333	0.0328	0.0329	0.0329	0.033	0.0293	0.0288	0.027	0.0268	0.0277	0.026
LPG(18:1)	0.021	0.0214	0.0199	0.0194	0.0211	0.022	0.0179	0.0188	0.0176	0.0172	0.0193	0.0178	0.0473	0.0501	0.0497	0.049	0.0499	0.0492	0.0337	0.0348	0.031	0.0325	0.0334	0.0338
LPG(18:2)	0.0099	0.0096	0.0111	0.0098	0.0104	0.0098	0.0069	0.0074	0.0079	0.0068	0.007	0.0078	0.0054	0.0051	0.0067	0.0059	0.006	0.0057	0.0051	0.0049	0.0044	0.0045	0.0048	0.0045
LPG(18:3)	0.0264	0.0255	0.024	0.0247	0.0257	0.0255	0.0217	0.0202	0.0221	0.0199	0.0214	0.0213	0.0122	0.0137	0.013	0.0129	0.0118	0.0114	0.0079	0.0092	0.009	0.0095	0.0093	0.0085
Cer(d16:1/18:1)	0.00508629	0.00308228	0.00417844	0.00347987	0.00404798	0.00301011	0.00516015	0.00523141	0.00361463	0.00514341	0.00422947	0.00407479	0.00310603	0.00302551	0.00380696	0.00277292	0.00326121	0.00448036	0.0046324	0.00467982	0.00499243	0.00370022	0.00451406	0.00498693
Cer(d18:1/16:0)	0.0038	0.0042	0.0041	0.003	0.0033	0.0032	0.0038	0.0036	0.0042	0.0041	0.0035	0.0036	0.0041	0.0048	0.0037	0.0039	0.0038	0.0037	0.0045	0.0042	0.0039	0.004	0.0037	0.0049
Cer(d18:1/18:0)	0.0028	0.0019	0.002	0.0023	0.003	0.003	0.0044	0.0039	0.004	0.0043	0.0047	0.0039	0.00372	0.0039	0.0039	0.0037	0.0038	0.0038	0.004	0.0029	0.0028	0.003	0.0033	0.0044
Cer(d18:1/20:0)	0.0027	0.0019	0.0021	0.0028	0.0024	0.0025	0.0036	0.0035	0.0028	0.003	0.0024	0.0033	0.0024	0.0019	0.0021	0.0017	0.0024	0.0021	0.0021	0.0026	0.0019	0.002	0.0018	0.0016
Cer(d18:1/22:0)	0.0027	0.0021	0.0025	0.0019	0.0022	0.0036	0.0035	0.0027	0.003	0.0032	0.0028	0.0034	0.0029	0.0025	0.0027	0.003	0.0024	0.0027	0.0025	0.002	0.0019	0.0028	0.0021	0.0025
Cer(d18:1/22:1)	0.0027	0.0014	0.002	0.0021	0.0021	0.0017	0.002	0.0013	0.0016	0.0016	0.0018	0.0013	0.0014	0.0025	0.0018	0.002	0.0016	0.0015	0.0014	0.0018	0.001	0.001	0.0019	0.0019
Cer(d18:1/24:0)	0.0133	0.014	0.0142	0.0132	0.013	0.0139	0.0199	0.019	0.0185	0.0189	0.0191	0.0198	0.0148	0.0149	0.0142	0.0151	0.0143	0.0147	0.0131	0.0116	0.012	0.0121	0.0119	0.0125
Cer(d18:1/24:1)	0.0032	0.0027	0.0031	0.0025	0.0036	0.0029	0.0035	0.0029	0.0025	0.0036	0.0038	0.0041	0.0038	0.0029	0.004	0.0037	0.0037	0.0035	0.0041	0.0036	0.0037	0.0032	0.0033	0.0043
GluCer(d18:0/h16:0)	0.0148	0.015	0.0142	0.0146	0.014	0.0133	0.0142	0.0149	0.0151	0.0155	0.0152	0.0133	0.0144	0.0127	0.012	0.0134	0.0139	0.0139	0.0144	0.0139	0.0127	0.0148	0.0145	0.0137
GluCer(t18:1/h16:0)	0.0295	0.0306	0.0314	0.031	0.0312	0.0322	0.0301	0.0298	0.0296	0.0325	0.0318	0.029	0.0311	0.0296	0.0285	0.0287	0.0298	0.0284	0.0314	0.031	0.0308	0.0312	0.0313	0.0309
GluCer(t18:1/h18:0)	0.0102	0.0094	0.01	0.0099	0.0083	0.0083	0.0074	0.008	0.0079	0.0082	0.0088	0.0099	0.0098	0.0088	0.0081	0.0094	0.0105	0.0085	0.009	0.0085	0.0083	0.0094	0.0088	0.0088
GluCer(t18:1/h20:0)	0.015	0.0152	0.014	0.0148	0.0154	0.0145	0.0158	0.0136	0.0127	0.0148	0.015	0.0154	0.0144	0.0149	0.0161	0.0142	0.0145	0.0149	0.0155	0.0161	0.0169	0.015	0.0149	0.0158
GluCer(t18:1/h22:0)	0.0102	0.011	0.0091	0.01	0.0089	0.0011	0.0009	0.0015	0.001	0.0008	0.0007	0.0093	0.0096	0.0089	0.0106	0.01	0.0094	0.0094	0.0122	0.0116	0.012	0.0128	0.0125	0.0109
GluCer(t18:1/h24:0)	0.0079	0.0081	0.0074	0.0088	0.0082	0.0083	0.0077	0.008	0.0079	0.0088	0.0079	0.0089	0.0088	0.0094	0.0078	0.0085	0.0091	0.0091	0.0112	0.0106	0.0105	0.0113	0.011	0.0108
GluCer(t18:1/h24:1)	0.0081	0.0071	0.0074	0.0068	0.0072	0.0081	0.0074	0.0078	0.008	0.0069	0.0086	0.0085	0.0078	0.0074	0.0083	0.008	0.0087	0.0077	0.0093	0.009	0.0087	0.0074	0.0082	0.0084
PhytoCer(t18:0/16:0)	0.0029	0.0025	0.0021	0.0032	0.0028	0.0027	0.0038	0.0029	0.003	0.0041	0.0036	0.0036	0.0032	0.0029	0.0031	0.0034	0.0035	0.0037	0.0035	0.0029	0.0026	0.0033	0.0035	0.0028
PhytoCer(t18:0/22:0)	0.0041	0.0036	0.0035	0.0044	0.004	0.0038	0.0047	0.0045	0.0038	0.004	0.0049	0.0045	0.0054	0.0051	0.0046	0.0049	0.0048	0.0052	0.0051	0.0044	0.0049	0.005	0.0053	0.0041
PhytoCer(t18:0/24:0)	0.0214	0.0217	0.0206	0.022	0.02	0.0215	0.022	0.0225	0.0206	0.0211	0.0224	0.0228	0.0211	0.0204	0.02	0.0209	0.0214	0.021	0.0178	0.0214	0.0208	0.0195	0.019	0.0209
PhytoCer(t18:0/26:1)	0.00774	0.0064	0.0066	0.0068	0.0071	0.0068	0.0079	0.0081	0.0074	0.0075	0.008	0.0073	0.0083	0.0074	0.0078	0.0079	0.0076	0.0078	0.0058	0.0063	0.006	0.0061	0.0056	0.0074
PhytoCer(t18:1/16:0)	0.011	0.0112	0.0106	0.01	0.0111	0.0109	0.0121	0.013	0.0119	0.011	0.0114	0.0138	0.0121	0.0119	0.0128	0.013	0.0122	0.0124	0.012	0.0122	0.0116	0.0113	0.0125	0.0118
PhytoCer(t18:1/22:0)	0.0177	0.0174	0.0165	0.0168	0.017	0.0166	0.0199	0.019	0.0188	0.0185	0.0196	0.0194	0.0178	0.0169	0.0174	0.017	0.0179	0.0174	0.0159	0.016	0.0171	0.017	0.0174	0.0174
PhytoCer(t18:1/24:0)	0.0174	0.0168	0.0181	0.0179	0.018	0.0168	0.0188	0.019	0.0195	0.0183	0.0179	0.0181	0.0188	0.0179	0.018	0.0183	0.0184	0.0178	0.0178	0.0185	0.019	0.0195	0.0191	0.0189
PhytoCer(t18:1/26:0)	0.0095	0.0101	0.011	0.0085	0.0093	0.0104	0.0114	0.0106	0.0105	0.011	0.0118	0.0107	0.0111	0.0101	0.0098	0.0108	0.0106	0.01	0.011	0.0115	0.0102	0.0106	0.011	0.0111
S1P(d16:1)	0.00021	0.0005	0.0001	0.0001	0.0001	0.0002	0.0002	0.0003	0.0003	0.0002	0.0004	0.0003	0.00034	0.00037	0.00032	0.00039	0.00028	0.0002	0.0004	0.0003	0.0003	0.0002	0.00041	0.00032
S1P(d18:0)	0.0017	0.0011	0.001	0.0015	0.0014	0.0017	0.0015	0.0017	0.002	0.001	0.0015	0.0013	0.00149	0.00132	0.00141	0.00145	0.0014	0.00133	0.00145	0.00123	0.00136	0.0013	0.001	0.0016
S1P(d18:1)	0.0004	0.0005	0.0007	0.0006	0.0004	0.0004	0.0006	0.0005	0.001	0.0008	0.0009	0.001	0.00062	0.00065	0.00059	0.00053	0.0006	0.00062	0.0005	0.0006	0.0008	0.00078	0.0007	0.0008
S1P(t16:1)	0.0014	0.0009	0.001	0.0012	0.0012	0.0009	0.0018	0.0015	0.0009	0.0007	0.001	0.0007	0.00096	0.0011	0.0012	0.00098	0.00091	0.0011	0.0014	0.0009	0.0011	0.001	0.00089	0.0007
S1P(t18:0)	0.0021	0.0027	0.0016	0.0019	0.0014	0.0023	0.0024	0.0019	0.0025	0.002	0.0022	0.0028	0.0024	0.0019	0.0018	0.002	0.0022	0.0023	0.0021	0.0025	0.0018	0.0019	0.0027	0.0022
S1P(t18:1)	0.0044	0.0045	0.0036	0.0042	0.003	0.0049	0.0047	0.004	0.0045	0.0041	0.0039	0.0052	0.0046	0.0041	0.0043	0.0049	0.0038	0.0041	0.0045	0.0051	0.004	0.0039	0.0037	0.0046
Sph(12:0)	0.00937912	0.00818995	0.00774335	0.00796275	0.0081617	0.00791562	0.00879472	0.008322	0.00862129	0.00884688	0.00818258	0.00833257	0.00862239	0.00827274	0.00907373	0.00838944	0.00682757	0.0069662	0.00767013	0.00811072	0.00795992	0.00816059	0.00695625	0.0134541
Sph(14:0)	0.0355751	0.029054	0.0307386	0.029618	0.0300752	0.0276989	0.0319044	0.0288695	0.0306535	0.0281498	0.0292559	0.029477	0.0288692	0.0277345	0.0304232	0.0292396	0.028074	0.0260476	0.0300233	0.0289963	0.0274257	0.0285228	0.0266797	0.0434447
Sph(16:0)	0.0946645	0.096617	0.0958547	0.0967357	0.0959031	0.0969436	0.0953131	0.096247	0.096185	0.0962208	0.0961107	0.0962138	0.0965359	0.0967859	0.0964715	0.0970459	0.0968319	0.0964556	0.0961436	0.0963072	0.0962069	0.0964178	0.0961656	0.0945806
Sph(16:1)	0.289563	0.190797	0.204597	0.169421	0.19315	0.178852	0.196749	0.164381	0.184019	0.185618	0.162315	0.18603	0.169709	0.185697	0.19598	0.173405	0.180859	0.169841	0.190842	0.171308	0.185686	0.182092	0.164539	0.276548
Sph(18:0)	0.550622	0.364289	0.383708	0.3743	0.419217	0.34738	0.42579	0.381338	0.401989	0.39157	0.394113	0.408179	0.40765	0.395473	0.405771	0.402498	0.365283	0.364012	0.365132	0.400349	0.426591	0.405728	0.3707	0.717012
Sph(18:1)	0.483421	0.353665	0.379049	0.349102	0.374745	0.349789	0.405103	0.351283	0.378087	0.383875	0.35465	0.358244	0.381751	0.390095	0.369862	0.381292	0.32302	0.335756	0.323778	0.372484	0.390282	0.3805	0.344307	0.594851
Sph(20:0)	0.220724	0.189957	0.198741	0.18244	0.190304	0.159859	0.180472	0.160697	0.164176	0.165561	0.169365	0.176461	0.171388	0.186656	0.195704	0.175292	0.188459	0.156049	0.178932	0.164975	0.15919	0.175191	0.16209	0.232935
Sph(22:0)	0.075358	0.0535568	0.0549147	0.0479273	0.0513809	0.048208	0.0518156	0.0457998	0.051424	0.0521159	0.0480822	0.0512074	0.0537962	0.0608599	0.0471522	0.0484937	0.0544247	0.0489599	0.0504588	0.0490694	0.0456629	0.0456012	0.0472456	0.0668472
DGDG(34:1)	0.1088	0.1142	0.0996	0.1048	0.0071	0.1047	0.5545	0.4972	0.5216	0.5018	0.5227	0.5186	0.2776	0.2721	0.2704	0.2744	0.2742	0.2747	0.1352	0.1309	0.1366	0.1288	0.1375	0.1398
DGDG(34:2)	0.9512	0.9338	0.9442	0.9331	0.9416	0.9397	3.7018	3.6542	3.5528	3.6081	3.6974	3.7157	1.0098	1.1123	1.1089	1.0664	1.0885	1.0785	1.117	1.1198	1.1152	1.1145	1.1245	1.1116
DGDG(34:3)	2.9663	2.9589	2.9981	3.0426	2.8974	2.9921	5.5548	5.6142	5.4735	5.5854	5.7473	5.605	3.8288	3.8645	3.7749	3.8308	3.825	3.8302	4.0084	4.0248	4.0104	4.0754	4.4421	3.9677
DGDG(34:4)	0.2242	0.2196	0.2305	0.2374	0.2013	0.2178	0.7452	0.8105	0.7388	0.7508	0.7176	0.7245	0.322	0.3741	0.3042	0.3117	0.3415	0.3187	0.3452	0.3473	0.3459	0.3572	0.342	0.3444
DGDG(34:5)	0.0895	0.0742	0.0906	0.0772	0.0893	0.0874	0.3035	0.3124	0.332	0.2977	0.2859	0.3033	0.1255	0.1117	0.0998	0.1021	0.1008	0.0931	0.1372	0.1219	0.1358	0.1316	0.1458	0.1461
DGDG(34:6)	2.3341	2.3575	2.4088	2.3494	2.3476	2.3452	5.1148	5.2243	5.1692	5.1898	5.0374	4.9875	3.6648	3.7044	3.6991	3.6545	3.7199	3.7483	3.5527	3.5212	3.5078	3.5416	3.5474	3.5669
DGDG(36:1)	0.0911	0.082	0.0796	0.0812	0.0825	0.0834	0.2273	0.2315	0.2014	0.1998	0.2295	0.2593	0.1388	0.1411	0.1402	0.139	0.1347	0.1426	0.1428	0.1456	0.1411	0.1492	0.1418	0.1417
DGDG(36:2)	0.0452	0.0512	0.0433	0.0499	0.0476	0.0508	0.1059	0.1147	0.1098	0.1108	0.0984	0.0976	0.0664	0.0548	0.0721	0.0633	0.069	0.068	0.1131	0.1004	0.0998	0.1022	0.1101	0.1014
DGDG(36:3)	2.4407	2.4538	2.5012	2.4013	2.4496	2.4378	3.2202	3.1058	3.0048	3.3371	3.3452	3.2643	2.6674	2.6542	2.6848	2.6537	2.7471	2.5726	2.5243	2.5059	2.4997	2.5513	2.5078	2.4938
DGDG(36:4)	0.0198	0.0183	0.0155	0.0203	0.0176	0.0159	0.2212	0.1985	0.1993	0.2124	0.1848	0.1916	0.0352	0.0348	0.0377	0.0382	0.0357	0.035	0.0972	0.0991	0.0948	0.1005	0.0996	0.0992
DGDG(36:5)	1.0972	1.1042	1.0748	1.1205	1.1121	1.081	3.9895	3.8752	4.1123	4.0078	4.1198	3.9836	2.1001	2.1125	2.1015	2.0096	2.1458	2.1485	2.0773	2.06	2.0178	2.1102	2.0398	2.0639
DGDG(36:6)	17.1546	17.2243	17.0384	17.0047	17.1418	17.1466	28.2252	27.9987	28.4125	28.214	28.5537	28.0077	20.067	20.1245	20.0321	20.0248	20.0812	20.0634	21.0352	20.9964	21.1314	21.1452	21.0702	21.077
DGDG(38:6)	0.0422	0.0386	0.0399	0.0427	0.0475	0.0411	0.5548	0.5972	0.578	0.5759	0.5814	0.5507	0.0721	0.0812	0.0745	0.0788	0.0774	0.0756	0.1325	0.1312	0.1337	0.1296	0.1308	0.033
MGDG(34:1)	0.1745	0.1802	0.1654	0.1788	0.1802	0.1865	0.1655	0.1692	0.1543	0.1607	0.1784	0.1673	0.1432	0.1455	0.1446	0.145	0.1457	0.1442	0.1542	0.1501	0.1498	0.1527	0.1512	0.1516
MGDG(34:2)	0.4001	0.4132	0.3989	0.4092	0.4071	0.3883	0.3314	0.2918	0.2874	0.3145	0.3098	0.3185	0.426	0.4283	0.4274	0.4288	0.4271	0.4262	0.3352	0.331	0.3327	0.3356	0.3378	0.3371
MGDG(34:3)	7.7669	7.7708	7.7531	7.7552	7.8452	7.727	5.4316	5.4959	5.3048	5.3319	5.4172	5.5392	7.9548	7.9525	7.9533	7.9521	7.9616	7.9449	3.1142	3.1025	3.0021	3.112	3.2012	3.1214
MGDG(34:4)	0.3721	0.3804	0.3779	0.3751	0.3742	0.3841	0.3512	0.3745	0.3677	0.3583	0.3742	0.3611	0.2482	0.2566	0.2508	0.2542	0.2511	0.2517	0.2101	0.2045	0.2012	0.2088	0.212	0.2102
MGDG(34:5)	0.5495	0.5397	0.5502	0.5494	0.5578	0.5426	0.3752	0.3684	0.3714	0.374	0.3793	0.3637	0.3376	0.3379	0.3358	0.3362	0.3381	0.3382	0.3078	0.3021	0.3015	0.3102	0.3005	0.3043
MGDG(34:6)	28.1554	28.0177	28.0472	28.0573	28.0312	28.0314	18.3398	18.2704	18.261	18.4137	18.3375	18.3228	30.0774	30.0813	30.0711	30.0724	30.0632	30.0714	19.1721	19.1654	19.2011	19.1968	19.1296	19.2504
MGDG(36:1)	0.4782	0.4645	0.4578	0.4705	0.4713	0.4771	0.4416	0.4712	0.4538	0.4491	0.4509	0.4472	0.4277	0.4284	0.4266	0.428	0.4259	0.4278	0.4522	0.4538	0.4501	0.4419	0.4525	0.4573
MGDG(36:2)	0.6299	0.6214	0.6237	0.6018	0.6122	0.9418	0.6672	0.6412	0.6477	0.6576	0.6685	0.6706	0.3542	0.3551	0.3521	0.3533	0.3548	0.3539	0.3327	0.3402	0.3355	0.3312	0.3343	0.3331
MGDG(36:3)	0.5524	0.5013	0.4912	0.53	0.5012	0.5001	0.4791	0.4558	0.4672	0.4893	0.4812	0.4654	0.5824	0.5799	0.5802	0.5811	0.5822	0.5826	0.6005	0.6033	0.6044	0.5983	0.5988	0.6019
MGDG(36:4)	6.7012	6.6848	6.6942	6.702	6.7148	6.6946	3.2248	3.2759	3.3042	3	3.3143	3.283	5.5438	5.5455	5.5447	5.5505	5.5382	5.5404	2.7838	2.7763	2.7905	2.7792	2.7896	2.7678
MGDG(36:5)	11.1356	11.1215	11.1078	11.1145	11.1546	11.1382	7.8802	7.7863	7.7658	7.7792	7.8895	7.8184	10.8841	10.8722	10.8759	10.8764	10.8801	10.8667	6.1436	6.1302	6.1205	6.1178	6.1452	6.1473
MGDG(36:6)	68.7102	68.7749	68.7977	68.8102	68.8248	68.8204	40.2773	40.1952	40.8751	39.9759	40.4217	40.2762	79.1147	79.0448	79.0021	78.9942	79.1198	79.1696	53.4538	54.1262	54.0781	53.8745	54.1314	54.1374
SQDG(34:2)	0.0275	0.0412	0.0346	0.0332	0.0364	0.0413	0.0948	0.0779	0.0844	0.0871	0.0745	0.0685	0.0525	0.0612	0.0588	0.0527	0.0543	0.0487	0.0217	0.0196	0.0348	0.033	0.0296	0.0245
SQDG(34:3)	0.1922	0.182	0.1845	0.1791	0.197	0.1974	0.1995	0.1976	0.2022	0.2171	0.1989	0.1955	0.2027	0.2122	0.2031	0.21	0.2055	0.2115	0.1238	0.1296	0.1254	0.1229	0.1243	0.1246
SQDG(36:3)	0.0184	0.0169	0.0192	0.0157	0.0188	0.0184	0.0412	0.0372	0.0402	0.0385	0.0396	0.0409	0.0195	0.0174	0.0188	0.0153	0.0199	0.0183	0.0127	0.0156	0.0208	0.01	0.0112	0.0095
SQDG(36:4)	0.0248	0.0256	0.0194	0.0189	0.0153	0.016	0.0452	0.0412	0.0398	0.0496	0.047	0.0532	0.0156	0.0142	0.0195	0.02	0.0183	0.0186	0.0166	0.0184	0.0153	0.017	0.0178	0.0169
SQDG(36:5)	0.0745	0.0799	0.0742	0.08	0.0797	0.0809	0.1045	0.1121	0.0998	0.0872	0.114	0.1052	0.0829	0.0811	0.0904	0.0918	0.0742	0.0836	0.0248	0.0256	0.0199	0.018	0.0169	0.0148
SQDG(36:6)	0.1121	0.0997	0.1042	0.1078	0.1055	0.0893	0.1258	0.1312	0.1147	0.1082	0.135	0.1255	0.1156	0.1115	0.1138	0.1139	0.1108	0.1088	0.1087	0.102	0.0991	0.0987	0.0996	0.0955
DAG(16:0/16:0)	0.294118	0.137098	0.218174	0.144501	0.257118	0.126375	0.542772	0.525711	0.305918	0.335285	0.343898	0.392585	0.342148	0.261405	0.400273	0.20866	0.306393	0.442441	0.373287	0.4314	0.429479	0.333759	0.352777	0.823527
DAG(16:0/16:1)	0.159159	0.167742	0.185738	0.134661	0.177269	0.116124	0.417715	0.35771	0.305871	0.343639	0.309739	0.289581	0.343948	0.180764	0.28928	0.188159	0.282233	0.356472	0.303067	0.320994	0.284851	0.266534	0.334631	0.323837
DAG(18:0/18:0)	0.39868	0.232573	0.318688	0.230931	0.35025	0.226749	0.760961	0.515878	0.581735	0.553939	0.576951	0.677962	0.52507	0.462371	0.610696	0.513938	0.45409	0.461125	0.440399	0.434915	0.462663	0.466028	0.44975	0.897837
DAG(18:0/16:1)	0.159472	0.0930292	0.127475	0.0923726	0.1401	0.0906995	0.304385	0.206351	0.232694	0.221576	0.23078	0.271185	0.210028	0.184948	0.244279	0.205575	0.181636	0.18445	0.17616	0.173966	0.185065	0.186411	0.1799	0.359135
DAG(18:1/18:0)	0.0672499	0.0362466	0.0515266	0.0339623	0.0501994	0.0288044	0.100312	0.0827302	0.0679845	0.0702987	0.0582894	0.0642498	0.0746543	0.0505677	0.0756427	0.0428576	0.0599269	0.0867607	0.0618551	0.0733356	0.0738882	0.0564285	0.0737549	0.0980586
DAG(18:1/18:1)	0.168125	0.0906165	0.128817	0.0849059	0.125499	0.072011	0.25078	0.206826	0.169961	0.175747	0.145724	0.160624	0.186636	0.126419	0.189107	0.107144	0.149817	0.216902	0.154638	0.183339	0.18472	0.141071	0.184387	0.245146
DAG(18:1/16:0)	0.239208	0.139544	0.191213	0.138559	0.21015	0.136049	0.456577	0.309527	0.349041	0.332364	0.346171	0.406777	0.315042	0.277423	0.366418	0.308363	0.272454	0.276675	0.264239	0.260949	0.277598	0.279617	0.26985	0.538702
DAG(18:1/16:1)	0.269	0.144986	0.206106	0.135849	0.200798	0.115218	0.401249	0.330921	0.271938	0.281195	0.233158	0.256999	0.298617	0.202271	0.302571	0.17143	0.239708	0.347043	0.24742	0.293343	0.295553	0.225714	0.29502	0.392234
DAG(18:2/16:0)	1.68125	0.906165	1.28817	0.849059	1.25499	0.72011	2.5078	2.06826	1.69961	1.75747	1.45724	1.60624	1.86636	1.26419	1.89107	1.07144	1.49817	2.16902	1.54638	1.83339	1.8472	1.41071	1.84387	2.45146
DAG(18:2/16:1)	1.04941	0.423603	0.771754	0.343863	0.743151	0.357013	2.52164	0.962497	1.90998	1.18827	2.33143	1.64995	0.731227	0.498966	0.588824	0.423448	0.555053	0.925038	1.1505	0.435464	0.478152	0.843757	1.18498	1.13
DAG(18:2/18:0)	0.504374	0.27185	0.38645	0.254718	0.376496	0.216033	0.752341	0.620477	0.509884	0.52724	0.437171	0.481873	0.559907	0.379258	0.56732	0.321432	0.449452	0.650705	0.463913	0.550017	0.554161	0.423214	0.553162	0.735439
DAG(18:2/18:1)	0.274143	0.129584	0.218996	0.142752	0.203945	0.0964872	0.473267	0.447484	0.227523	0.325211	0.226187	0.222385	0.327714	0.160676	0.330666	0.150621	0.246702	0.320867	0.315263	0.323794	0.435768	0.290654	0.294691	0.101811
DAG(18:2/18:2)	0.493457	0.233251	0.394192	0.256954	0.367101	0.173677	0.85188	0.805471	0.409541	0.585381	0.407136	0.400293	0.589885	0.289216	0.595198	0.271118	0.444064	0.577561	0.567474	0.582829	0.784383	0.523177	0.530443	0.18326
DAG(18:3/16:0)	0.672499	0.362466	0.515266	0.339623	0.501994	0.288044	1.00312	0.827302	0.679845	0.702987	0.582894	0.642498	0.746543	0.505677	0.756427	0.428576	0.599269	0.867607	0.618551	0.733356	0.738882	0.564285	0.737549	0.980586
DAG(18:3/16:1)	0.205882	0.0959684	0.152722	0.10115	0.179982	0.0884628	0.37994	0.367998	0.214143	0.2347	0.240728	0.27481	0.239503	0.182984	0.280191	0.146062	0.214475	0.309708	0.261301	0.30198	0.300635	0.233631	0.246944	0.576469
DAG(18:3/18:0)	0.699606	0.282402	0.514503	0.229242	0.495434	0.238009	1.68109	0.641664	1.27332	0.792181	1.55429	1.09997	0.487485	0.332644	0.392549	0.282298	0.370036	0.616692	0.767001	0.290309	0.318768	0.562505	0.789984	0.753335
DAG(18:3/18:1)	0.0713435	0.0505681	0.0624095	0.0409748	0.0646349	0.0396841	0.137882	0.114481	0.0851279	0.0989111	0.097212	0.0863957	0.100746	0.0647334	0.0893363	0.0469074	0.078903	0.106881	0.0919906	0.110812	0.0909007	0.0836549	0.101437	0.109187
DAG(18:3/18:2)	0.328972	0.1555	0.262795	0.171303	0.244734	0.115785	0.56792	0.536981	0.273027	0.390254	0.271424	0.266862	0.393257	0.192811	0.396799	0.180745	0.296043	0.385041	0.378316	0.388553	0.522922	0.348785	0.353629	0.122174
DAG(18:3/18:3)	1.74901	0.706004	1.28626	0.573105	1.23859	0.595022	4.20274	1.60416	3.18329	1.98045	3.88572	2.74992	1.21871	0.831611	0.981373	0.705746	0.925089	1.54173	1.9175	0.725773	0.79692	1.40626	1.97496	1.88334
16:0-containng TAG	0.0210164	0.0988316	0.0662127	0.078557	0.0515446	0.039941	0.0771081	0.0746582	0.0504897	0.080037	0.101212	0.0434053	0.0574603	0.126994	0.0372532	0.0484195	0.0506432	0.0746964	0.0586636	0.0867864	0.0876656	0.109945	0.0958043	0.0277792
16:1-containng TAG	0.00518092	0.0178282	0.0109495	0.00811647	0.0122274	0.00883479	0.0138331	0.0142967	0.0127653	0.0142335	0.0128532	0.0110915	0.0146917	0.0149194	0.0114393	0.00758523	0.00976927	0.0127825	0.0125364	0.018359	0.0363025	0.0152431	0.0197642	0.0118054
18:3-containng TAG	0.108732	0.367143	0.21467	0.25245	0.205904	0.223855	0.663648	0.792324	0.690301	0.92561	0.589528	0.399513	0.664384	1.06752	0.164684	0.124677	0.131178	0.14243	0.248368	0.47294	0.396214	0.573434	0.369798	0.1922
18:2-containng TAG	0.409704	1.4306	0.796544	0.296291	0.63878	0.446635	1.01345	0.802594	1.00903	0.926772	0.714497	0.505443	0.863615	0.358401	0.599569	0.229825	0.415501	0.756705	0.550904	0.771099	0.491591	0.506239	1.01048	0.731574
18:1-containng TAG	0.0103618	0.0356564	0.021899	0.0162329	0.0244548	0.0176696	0.0276662	0.0285934	0.0255306	0.028467	0.0257065	0.0221831	0.0293834	0.0298389	0.0228786	0.0151705	0.0195385	0.025565	0.0250727	0.0367179	0.0726051	0.0304861	0.0395284	0.0236108
18:0-containng TAG	0.0105082	0.0494158	0.0331064	0.0392785	0.0257723	0.0199705	0.038554	0.0373291	0.0252448	0.0400185	0.0506061	0.0217027	0.0287301	0.063497	0.0186266	0.0242097	0.0253216	0.0373482	0.0293318	0.0433932	0.0438328	0.0549723	0.0479022	0.0138896
