# Supplementary material for: An Advanced Lipid Metabolism System Revealed by Transcriptomic and Lipidomic Analyses Plays a Central Role in Peanut Cold Tolerance
Source: Front Plant Sci. 2020 Jul 21;11:1110. doi: 10.3389/fpls.2020.01110 (PMC7396583; doi:10.3389/fpls.2020.01110)
Supplement: Supplementary file 1 [file DataSheet_1.zip › Supplementary Material/Table S4.xlsx]

## Sheet: Sheet1
Table S4. The effectively expressed genes in NH5 or FH18.
Total RNA was extracted from three biological replicates. Time points were taken for 0 (T0, S0), 12 (T1, S1), 24 (T2, S2) h after cold stress at 6°C in NH5 (T) and FH18 (S), respectively. The values indicated in column T0, T1, T2, S0, S1 and S2 are FPKM (stands for: fragments per kilobase of transcript per million fragments mapped)
Tifrunner.gnm1. ann1. CCJH	S0	S1	S2	T0	T1	T2
arahy.Tifrunner.gnm1.ann1.ZZZ528	1.13254	2.74915	0.827647	0.592188	0.928909	2.08457
arahy.Tifrunner.gnm1.ann1.ZZYW0T	10.3734	13.1913	9.40891	10.4215	12.8907	6.05569
arahy.Tifrunner.gnm1.ann1.ZZYB6I	1.44479	1.36785	1.2425	1.11727	0.997962	1.44364
arahy.Tifrunner.gnm1.ann1.ZZX97Y	2.11956	26.6374	28.481	2.61196	25.0224	25.639
arahy.Tifrunner.gnm1.ann1.ZZUQ03	2.95401	4.98719	2.90373	2.51374	5.19708	1.68489
arahy.Tifrunner.gnm1.ann1.ZZU9BA	1.41861	1.65168	1.63101	1.27547	3.1438	0.875196
arahy.Tifrunner.gnm1.ann1.ZZK2AU	4.93093	5.96088	3.27841	4.96641	5.96608	2.49941
arahy.Tifrunner.gnm1.ann1.ZZJI2X	16.2905	17.8668	7.73298	11.9135	16.8099	6.10348
arahy.Tifrunner.gnm1.ann1.ZZFR1H	4.33486	4.36619	1.70172	6.19849	3.94773	1.53899
arahy.Tifrunner.gnm1.ann1.ZZD30S	3.28778	5.50487	3.20936	3.1176	4.31243	1.54035
arahy.Tifrunner.gnm1.ann1.ZZBS45	3.48269	0.857679	3.15937	1.10354	0.951032	1.64731
arahy.Tifrunner.gnm1.ann1.ZZ9Q5Y	7.97961	7.73388	4.8308	5.50452	5.36202	7.89273
arahy.Tifrunner.gnm1.ann1.ZZ9MYP	6.08809	4.4172	3.19456	5.83475	4.27557	2.57838
arahy.Tifrunner.gnm1.ann1.ZZ97E1	2.65761	5.81843	2.3059	2.21494	5.32405	1.99756
arahy.Tifrunner.gnm1.ann1.ZZ7G8M	1.92256	1.70773	0.953397	2.49595	2.38614	0.807856
arahy.Tifrunner.gnm1.ann1.ZZ6MF9	5.36834	6.19975	4.68903	3.88023	5.42731	5.29474
arahy.Tifrunner.gnm1.ann1.ZZ4X7A	1.01179	0.787452	0.590594	0.702778	0.671835	0.148647
arahy.Tifrunner.gnm1.ann1.ZZ4VEM	3.0204	3.40803	1.56972	2.67666	2.53444	1.01152
arahy.Tifrunner.gnm1.ann1.ZZ0VZ9	0.643912	3.91542	2.22973	0.184696	2.80836	4.74202
arahy.Tifrunner.gnm1.ann1.ZZ0CH2	8.18541	10.4609	5.83168	7.35521	8.56211	6.00624
arahy.Tifrunner.gnm1.ann1.ZZ08SY	8.44569	12.1571	6.38606	5.71561	10.7891	4.66065
arahy.Tifrunner.gnm1.ann1.ZYZ79R	5.09862	14.0374	5.80025	4.13001	15.5371	7.0561
arahy.Tifrunner.gnm1.ann1.ZYX0UD	2.41731	0.33375	1.06019	2.36631	0.247576	0.919506
arahy.Tifrunner.gnm1.ann1.ZYX06Z	5.45765	2.44907	1.91878	3.89824	2.29835	2.75947
arahy.Tifrunner.gnm1.ann1.ZYWS46	2.63387	2.36499	1.39577	2.08381	1.71707	0.559614
arahy.Tifrunner.gnm1.ann1.ZYW4EC	0.70788	1.58895	0.588873	1.00154	1.10477	0.362802
arahy.Tifrunner.gnm1.ann1.ZYU4S1	22.108	48.2535	17.7335	22.4526	39.5398	23.3264
arahy.Tifrunner.gnm1.ann1.ZYRR1K	2.87911	1.62292	2.3828	3.36938	1.26364	1.20569
arahy.Tifrunner.gnm1.ann1.ZYPR1Z	2.13574	3.47965	2.07814	2.10828	3.56512	1.44937
arahy.Tifrunner.gnm1.ann1.ZYNV17	8.32278	15.9402	9.44694	8.17454	13.9054	4.73605
arahy.Tifrunner.gnm1.ann1.ZYK677	2.41446	2.3135	1.35057	2.547	2.15085	0.86339
arahy.Tifrunner.gnm1.ann1.ZYH4BX	41.5096	47.58	29.5437	35.4479	38.4692	21.8359
arahy.Tifrunner.gnm1.ann1.ZYC9F0	25.3691	28.2947	21.7371	30.6553	29.0418	18.6477
arahy.Tifrunner.gnm1.ann1.ZYC5JB	15.2594	14.0819	11.7222	14.8319	19.421	8.96021
arahy.Tifrunner.gnm1.ann1.ZYC0YM	20.0592	22.7219	15.7914	18.2006	22.5247	9.49196
arahy.Tifrunner.gnm1.ann1.ZYB4F6	1.24041	3.08339	1.85338	1.16717	3.32505	2.24443
arahy.Tifrunner.gnm1.ann1.ZYB2LV	2.01295	3.62443	3.99513	2.40887	3.15001	4.42057
arahy.Tifrunner.gnm1.ann1.ZY9Z94	6.16547	11.9343	4.87844	7.35448	11.2983	2.71451
arahy.Tifrunner.gnm1.ann1.ZY8VEF	4.18009	4.30289	3.4315	3.24295	4.01815	2.83278
arahy.Tifrunner.gnm1.ann1.ZY7ZXH	12.0305	14.993	10.8327	12.6643	15.3263	8.93043
arahy.Tifrunner.gnm1.ann1.ZY7QH2	1.15514	3.40891	1.64	1.07934	3.11529	1.35903
arahy.Tifrunner.gnm1.ann1.ZY6HCY	3.08469	2.77478	3.64891	2.67128	2.44766	2.97423
arahy.Tifrunner.gnm1.ann1.ZY6FPQ	4.69513	3.81162	2.69007	4.8643	3.31245	1.98535
arahy.Tifrunner.gnm1.ann1.ZY683S	3.15203	9.80219	3.38225	3.40994	7.66758	3.63311
arahy.Tifrunner.gnm1.ann1.ZY5T03	12.2002	11.2657	8.93875	13.6454	11.005	7.04626
arahy.Tifrunner.gnm1.ann1.ZY5S91	5.47838	8.20139	6.36369	6.73102	8.9946	4.29094
arahy.Tifrunner.gnm1.ann1.ZY3Q1N	2.76704	3.33387	2.29786	2.67744	2.20524	2.46246
arahy.Tifrunner.gnm1.ann1.ZY1N1V	3.65823	5.08264	4.65069	4.11288	4.8856	3.42328
arahy.Tifrunner.gnm1.ann1.ZY1HAF	18.0667	7.3172	6.37889	12.6181	6.24551	5.66356
arahy.Tifrunner.gnm1.ann1.ZXWI6N	2.64907	15.6958	3.61296	2.27501	13.9541	2.83499
arahy.Tifrunner.gnm1.ann1.ZXT55F	4.55282	3.38075	4.051	3.23389	4.31681	3.04682
arahy.Tifrunner.gnm1.ann1.ZXR7VM	7.09627	6.75841	5.53734	5.94762	6.59037	4.45044
arahy.Tifrunner.gnm1.ann1.ZXP0UV	24.0473	23.6235	19.6934	30.4872	19.4238	11.5193
arahy.Tifrunner.gnm1.ann1.ZXJH7W	6.75609	4.77639	3.3829	7.95669	3.75332	1.06042
arahy.Tifrunner.gnm1.ann1.ZXEF1Z	4.12346	3.95969	3.51081	3.73869	3.46583	2.44779
arahy.Tifrunner.gnm1.ann1.ZXDB76	4.24575	5.36081	3.44801	3.89912	4.34235	1.52641
arahy.Tifrunner.gnm1.ann1.ZXD8B5	75.2882	243.357	145.947	101.617	390.879	189.844
arahy.Tifrunner.gnm1.ann1.ZXD46E	0.863047	4.93631	2.53935	0.917319	7.58975	2.23599
arahy.Tifrunner.gnm1.ann1.ZX9CFH	0	0	1.01548	0	1.07796	0
arahy.Tifrunner.gnm1.ann1.ZX8DBB	8.84435	2.72052	5.05033	12.6863	1.39962	6.87108
arahy.Tifrunner.gnm1.ann1.ZX85RL	3.18308	5.01137	4.96543	1.44657	1.40632	1.6669
arahy.Tifrunner.gnm1.ann1.ZX6GQ3	2.25145	1.53779	1.22706	1.27414	2.18911	0.598111
arahy.Tifrunner.gnm1.ann1.ZX5EIN	9.73852	8.06183	4.49909	7.7296	6.03933	3.62114
arahy.Tifrunner.gnm1.ann1.ZX5C9C	3.59673	4.25989	3.03172	3.96726	2.93822	2.60257
arahy.Tifrunner.gnm1.ann1.ZX441X	6.31098	10.8392	5.29191	5.61266	9.82143	5.27756
arahy.Tifrunner.gnm1.ann1.ZX35QI	1.55926	1.60641	0.525848	0.999407	1.28234	0.233393
arahy.Tifrunner.gnm1.ann1.ZX29KH	0.287481	1.4057	0.095574	1.93396	0.807275	0.893689
arahy.Tifrunner.gnm1.ann1.ZX1X7E	1.79991	2.30623	2.13862	1.17724	2.28122	1.50497
arahy.Tifrunner.gnm1.ann1.ZX076M	5.05088	6.32985	3.52028	4.36034	5.88723	2.89971
arahy.Tifrunner.gnm1.ann1.ZWYX82	2.8367	4.51405	3.23565	2.35265	4.011	2.30242
arahy.Tifrunner.gnm1.ann1.ZWY028	2.15941	7.38869	7.57521	1.91595	8.98935	9.74753
arahy.Tifrunner.gnm1.ann1.ZWX69H	2.29728	3.63814	2.52101	2.48568	3.51004	2.13936
arahy.Tifrunner.gnm1.ann1.ZWX2MJ	1.70381	2.27201	3.17219	1.20938	3.70856	3.69775
arahy.Tifrunner.gnm1.ann1.ZWU3E4	1.39697	1.23983	0.341787	1.94866	1.04727	0
arahy.Tifrunner.gnm1.ann1.ZWR48E	292.542	218.209	207.428	368.984	351.962	281.62
arahy.Tifrunner.gnm1.ann1.ZWND97	36.919	12.053	16.926	28.6072	13.2967	17.4044
arahy.Tifrunner.gnm1.ann1.ZWJH5S	5.81241	11.3219	7.87729	4.51323	10.9747	7.72588
arahy.Tifrunner.gnm1.ann1.ZWJ0BK	0.271416	1.34425	0.57068	0.213832	0.69592	0.243614
arahy.Tifrunner.gnm1.ann1.ZWGB7W	10.0013	8.07866	4.47811	8.68214	5.13654	5.87483
arahy.Tifrunner.gnm1.ann1.ZWC5L9	9.22554	8.75627	6.51609	6.97399	7.2773	7.50296
arahy.Tifrunner.gnm1.ann1.ZWBN17	1.76195	2.30334	1.5496	1.70674	1.78477	1.61901
arahy.Tifrunner.gnm1.ann1.ZWB5UC	5.11958	10.1086	12.7196	5.65358	18.6563	18.1485
arahy.Tifrunner.gnm1.ann1.ZWAD2N	1.55874	1.01356	1.62908	0.676119	0.61384	0.835764
arahy.Tifrunner.gnm1.ann1.ZWA97R	3.5576	3.98413	5.18627	3.78538	3.12666	3.38152
arahy.Tifrunner.gnm1.ann1.ZW9JKZ	1.29527	4.29389	1.14723	0.872165	2.25998	1.31985
arahy.Tifrunner.gnm1.ann1.ZW9ABU	0.919667	1.02582	0.216464	0.641282	0.696181	0.292538
arahy.Tifrunner.gnm1.ann1.ZW82SR	16.3426	7.60812	11.4745	19.5037	7.05433	7.54866
arahy.Tifrunner.gnm1.ann1.ZW7TAG	3.14822	6.1308	5.37458	1.96439	6.66024	5.37369
arahy.Tifrunner.gnm1.ann1.ZW7PV2	6.36254	13.2887	10.3731	5.5651	21.1562	8.19008
arahy.Tifrunner.gnm1.ann1.ZW77VX	2.08083	8.1625	3.53685	1.91094	8.27598	4.39431
arahy.Tifrunner.gnm1.ann1.ZW7540	3.75571	405.687	136.887	4.24835	545.339	213.65
arahy.Tifrunner.gnm1.ann1.ZW54SW	2.45452	2.08986	0.711427	2.57196	1.59432	1.4398
arahy.Tifrunner.gnm1.ann1.ZW245F	7.64692	3.5303	7.15766	5.55998	2.19908	14.9788
arahy.Tifrunner.gnm1.ann1.ZW16GX	3.64435	5.4834	3.95471	4.25991	6.15397	2.91576
arahy.Tifrunner.gnm1.ann1.ZVYX7T	1.32099	1.47774	1.19689	1.81627	1.5751	0.902175
arahy.Tifrunner.gnm1.ann1.ZVY5TW	2.72844	4.4268	2.10621	0	0	0
arahy.Tifrunner.gnm1.ann1.ZVXK34	7.79489	12.7785	10.0586	9.24057	11.4275	9.72453
arahy.Tifrunner.gnm1.ann1.ZVR9LL	4.09849	4.59157	4.11131	4.37339	4.88077	5.00011
arahy.Tifrunner.gnm1.ann1.ZVPG3A	13.1134	21.6503	11.0834	12.3121	20.5469	14.4899
arahy.Tifrunner.gnm1.ann1.ZVP9M0	1.16325	1.13958	1.06397	1.57709	1.06069	0.46247
arahy.Tifrunner.gnm1.ann1.ZVK5KU	1.67879	3.40303	1.0886	1.66919	2.97534	0.665353
arahy.Tifrunner.gnm1.ann1.ZVJ3VC	3.9721	8.0642	14.9242	4.43864	10.9996	30.7035
arahy.Tifrunner.gnm1.ann1.ZVI86Q	2.03395	3.66097	1.14249	2.11724	3.43126	0.773065
arahy.Tifrunner.gnm1.ann1.ZVD3U0	8.45284	6.47341	7.72271	5.60541	4.95381	7.03676
arahy.Tifrunner.gnm1.ann1.ZV98P0	5.93677	0.381676	1.22016	10.4642	1.39008	0.688453
arahy.Tifrunner.gnm1.ann1.ZV83LZ	22.3022	35.1895	18.6292	26.1878	47.5575	13.0582
arahy.Tifrunner.gnm1.ann1.ZV72ZC	3.07575	4.50505	3.19532	3.69895	4.0201	2.60946
arahy.Tifrunner.gnm1.ann1.ZV61IE	1.33436	1.23464	0.62673	0.825671	0.601466	0.231136
arahy.Tifrunner.gnm1.ann1.ZV45BV	2.57997	3.91375	2.07529	2.52523	2.80375	2.45939
arahy.Tifrunner.gnm1.ann1.ZV39IJ	3.70111	3.42318	3.5489	2.39215	2.92027	0.929626
arahy.Tifrunner.gnm1.ann1.ZV36U3	4.05362	1.6996	1.03182	3.37684	1.18649	0.268946
arahy.Tifrunner.gnm1.ann1.ZV22RA	2.10794	2.43377	2.0777	1.70494	1.82931	2.72622
arahy.Tifrunner.gnm1.ann1.ZV0YIE	0.768877	0.732207	0.710042	0.804907	0.497987	1.01137
arahy.Tifrunner.gnm1.ann1.ZV0KA8	2.55312	5.51198	2.64971	2.01273	4.73854	1.79582
arahy.Tifrunner.gnm1.ann1.ZUZF0V	3.3666	5.05713	3.13213	3.68087	4.45705	1.77408
arahy.Tifrunner.gnm1.ann1.ZUV7WX	9.46366	13.4812	9.31323	10.8439	11.6705	5.12343
arahy.Tifrunner.gnm1.ann1.ZUTJ34	0.371995	3.14119	1.30238	0.330788	2.1983	1.0212
arahy.Tifrunner.gnm1.ann1.ZUT89Z	0.292648	3.18602	1.19166	0.732867	3.21354	0.771092
arahy.Tifrunner.gnm1.ann1.ZUNL57	1.16655	2.27754	1.22492	1.31908	1.91036	0.972568
arahy.Tifrunner.gnm1.ann1.ZUN29G	0.641421	1.99126	0.647671	0.278848	1.00197	0.348092
arahy.Tifrunner.gnm1.ann1.ZUL46H	16.5724	11.4086	11.2099	21.0218	6.56028	6.06686
arahy.Tifrunner.gnm1.ann1.ZUK3ZD	0.28032	2.47682	0.340191	0.427898	1.93012	0.125382
arahy.Tifrunner.gnm1.ann1.ZUJJ2F	2.22378	4.98284	2.70912	1.80968	5.26324	3.64554
arahy.Tifrunner.gnm1.ann1.ZUJ3H1	2.33386	3.41305	0.580482	1.53296	2.60881	0.261325
arahy.Tifrunner.gnm1.ann1.ZUG4EU	4.8585	3.42879	3.26611	4.07202	4.50867	6.02175
arahy.Tifrunner.gnm1.ann1.ZUCN90	7.3206	8.12376	6.45164	6.88454	8.09272	5.04363
arahy.Tifrunner.gnm1.ann1.ZU9GYC	4.44683	3.77059	4.50586	5.83939	9.18795	15.5751
arahy.Tifrunner.gnm1.ann1.ZU9B18	1.53235	24.4932	3.54383	3.7523	22.7888	3.154
arahy.Tifrunner.gnm1.ann1.ZU7UIY	3.40249	7.77937	4.72647	3.31719	9.08159	4.66367
arahy.Tifrunner.gnm1.ann1.ZU6JE3	122.88	24.8723	91.4487	119.946	11.341	87.0846
arahy.Tifrunner.gnm1.ann1.ZU4V4B	26.6114	15.3807	9.26075	18.7065	12.7295	8.37038
arahy.Tifrunner.gnm1.ann1.ZU4KSC	3.7743	6.61597	1.67212	3.43737	5.1795	1.08309
arahy.Tifrunner.gnm1.ann1.ZU4F6W	7.78825	8.00286	7.4588	6.58148	8.07365	9.09819
arahy.Tifrunner.gnm1.ann1.ZU426T	2.8304	4.50095	2.61306	2.98693	3.74026	2.61254
arahy.Tifrunner.gnm1.ann1.ZU3NW2	3.43518	7.95292	3.28421	2.61238	7.02916	3.90243
arahy.Tifrunner.gnm1.ann1.ZU3KY9	1.2035	6.88411	1.89136	1.17721	5.72773	0.870273
arahy.Tifrunner.gnm1.ann1.ZU35GG	9.14983	12.4899	7.54323	9.48475	9.19921	5.17472
arahy.Tifrunner.gnm1.ann1.ZU2VWU	170.553	146.215	183.278	165.914	102.73	182.288
arahy.Tifrunner.gnm1.ann1.ZU2PF6	1.15843	2.51442	1.19762	0.681128	1.47617	0.397818
arahy.Tifrunner.gnm1.ann1.ZU2BT9	0.798465	2.05507	0.916747	1.02708	1.24179	0.642949
arahy.Tifrunner.gnm1.ann1.ZU0NEU	2.54622	0.67197	1.38094	3.73112	0.650631	1.67651
arahy.Tifrunner.gnm1.ann1.ZU0I6S	97.1849	46.1913	68.5635	101.891	37.2972	86.9864
arahy.Tifrunner.gnm1.ann1.ZTTB8N	15.1153	10.2697	8.34297	17.746	12.3223	9.29314
arahy.Tifrunner.gnm1.ann1.ZTR0B0	0.671536	0.760922	0.520527	1.06197	1.42162	0.533847
arahy.Tifrunner.gnm1.ann1.ZTQI5E	0.460241	1.52801	0.259553	0.350601	1.26472	0.321383
arahy.Tifrunner.gnm1.ann1.ZTLC2M	1.63317	1.6995	0.447992	1.08823	0.710165	0.132395
arahy.Tifrunner.gnm1.ann1.ZTL1PV	2.87612	3.83124	4.57173	2.72723	4.23854	5.08271
arahy.Tifrunner.gnm1.ann1.ZTJ4VR	15.6343	15.6276	12.231	16.9886	14.3533	12.1781
arahy.Tifrunner.gnm1.ann1.ZTJ4JW	38.4172	39.9687	33.5583	45.8375	35.0922	35.486
arahy.Tifrunner.gnm1.ann1.ZTD7SX	0.100203	0.535233	3.47952	0.0318617	0.305927	1.35941
arahy.Tifrunner.gnm1.ann1.ZTBZ6L	1.61795	3.1627	1.0279	1.95414	2.80545	1.01103
arahy.Tifrunner.gnm1.ann1.ZTB6Z9	7.86505	8.26426	6.8202	7.84075	7.13822	5.08312
arahy.Tifrunner.gnm1.ann1.ZT89Y7	19.9115	13.0091	17.765	21.4465	11.9305	12.4665
arahy.Tifrunner.gnm1.ann1.ZT6WDH	39.7655	65.026	27.9152	43.5018	52.3512	22.9941
arahy.Tifrunner.gnm1.ann1.ZT6JLG	1.58142	1.65986	0.892638	1.21971	1.35984	1.0381
arahy.Tifrunner.gnm1.ann1.ZT5PYH	1.79797	0.390475	0.876218	1.10192	0.0264997	0.274496
arahy.Tifrunner.gnm1.ann1.ZT519T	20.5134	4.73538	33.7646	20.7127	3.40814	27.4982
arahy.Tifrunner.gnm1.ann1.ZT4MYH	4.38742	3.24884	3.36134	4.78407	2.36248	2.63132
arahy.Tifrunner.gnm1.ann1.ZT3MCZ	4.74896	6.47421	4.13115	5.3633	5.66484	1.58243
arahy.Tifrunner.gnm1.ann1.ZT2LDC	19.3838	48.0275	27.4848	27.5757	62.6475	41.4796
arahy.Tifrunner.gnm1.ann1.ZSY7EJ	2.10059	2.22716	0.896385	2.19247	1.5941	0.960809
arahy.Tifrunner.gnm1.ann1.ZSY109	2.36234	4.1489	3.93036	2.69751	2.86893	4.11672
arahy.Tifrunner.gnm1.ann1.ZSX3H1	14.1706	4.08309	8.85014	13.5194	4.63961	6.50979
arahy.Tifrunner.gnm1.ann1.ZSV3DU	17.9993	28.4066	29.328	19.8478	31.2244	22.0802
arahy.Tifrunner.gnm1.ann1.ZST20A	19.5041	16.1665	18.502	15.2371	17.9887	40.6613
arahy.Tifrunner.gnm1.ann1.ZSS812	1.08601	2.83382	0.446654	2.13271	2.07483	0.501201
arahy.Tifrunner.gnm1.ann1.ZSP0P7	4.20018	3.96818	3.93589	5.461	2.67946	2.05031
arahy.Tifrunner.gnm1.ann1.ZSLI3V	8.32176	15.1352	21.018	7.07314	21.5847	28.5662
arahy.Tifrunner.gnm1.ann1.ZSL8AZ	13.1377	12.6454	8.38463	12.5701	10.2187	8.93324
arahy.Tifrunner.gnm1.ann1.ZSH2T8	34.3866	5.41482	21.8004	36.7446	2.69656	13.7611
arahy.Tifrunner.gnm1.ann1.ZSFV9B	5.21717	10.708	6.08626	6.08671	8.12466	4.30011
arahy.Tifrunner.gnm1.ann1.ZSCD81	4.21258	12.6886	4.94306	3.6919	10.8299	4.8625
arahy.Tifrunner.gnm1.ann1.ZSC88Q	3.4023	10.3828	3.59572	2.156	10.9423	4.04801
arahy.Tifrunner.gnm1.ann1.ZS9VWH	143.257	40.3952	110.938	144.17	24.9834	81.705
arahy.Tifrunner.gnm1.ann1.ZS9M1F	5.47005	2.79681	1.55377	4.43673	2.40695	1.48668
arahy.Tifrunner.gnm1.ann1.ZS7YSR	0.224679	1.14348	6.14043	0.208346	4.06396	18.5604
arahy.Tifrunner.gnm1.ann1.ZS76EK	3.77523	7.71743	3.55854	3.4783	6.82934	3.5065
arahy.Tifrunner.gnm1.ann1.ZS6XNI	1.74544	1.40413	1.46106	1.41093	0.82058	1.15489
arahy.Tifrunner.gnm1.ann1.ZS5EQ8	0	0.0687857	2.48244	0	0.288121	11.6293
arahy.Tifrunner.gnm1.ann1.ZS4L0E	0.497559	1.38372	0.611949	0.64018	1.29818	0.381696
arahy.Tifrunner.gnm1.ann1.ZS42GJ	1.31897	1.76633	0.731292	1.29799	0.864267	0.741698
arahy.Tifrunner.gnm1.ann1.ZS3YFB	0.868524	1.32249	1.49383	0.33011	0.514722	0.471325
arahy.Tifrunner.gnm1.ann1.ZS3MQE	14.6113	31.8503	22.4021	16.7435	25.3208	14.9679
arahy.Tifrunner.gnm1.ann1.ZS1M1K	660.338	60.8313	583.908	881.124	43.094	797.514
arahy.Tifrunner.gnm1.ann1.ZS1FXZ	1.81354	3.11254	1.19878	1.73735	3.2004	0.968442
arahy.Tifrunner.gnm1.ann1.ZRY4AM	23.4054	36.3823	24.4395	25.9807	35.8295	14.272
arahy.Tifrunner.gnm1.ann1.ZRX0EM	1.35638	0.465474	0.583223	1.00524	0.587608	0.327912
arahy.Tifrunner.gnm1.ann1.ZRW3HI	9.6329	12.5554	14.6799	6.34834	19.4174	17.4279
arahy.Tifrunner.gnm1.ann1.ZRTB0J	46.9367	52.7433	50.5577	32.9475	53.6198	42.5558
arahy.Tifrunner.gnm1.ann1.ZRSS3A	1.35235	0.322658	1.90924	1.25626	0.719632	2.63519
arahy.Tifrunner.gnm1.ann1.ZRQ19F	1.86765	4.18543	1.95168	1.56201	4.85925	3.84958
arahy.Tifrunner.gnm1.ann1.ZRKH1E	1.69382	2.94584	0.980399	2.12797	1.41257	0.764662
arahy.Tifrunner.gnm1.ann1.ZRDP9E	1.01778	1.19463	0.594496	0.77481	0.962621	0.48193
arahy.Tifrunner.gnm1.ann1.ZRDJ5X	1.69757	4.58146	2.02599	1.34435	3.889	3.32253
arahy.Tifrunner.gnm1.ann1.ZRCJ38	13.751	9.19717	5.82281	9.49944	5.21473	2.60706
arahy.Tifrunner.gnm1.ann1.ZR8MN6	1.20362	0.554256	0.622266	1.38387	0.311024	0.333596
arahy.Tifrunner.gnm1.ann1.ZR8I8Y	0.439926	1.89335	0.288659	0.538008	0.784989	0.38058
arahy.Tifrunner.gnm1.ann1.ZR7FTB	0.307657	1.7053	0.449201	0.168536	1.00188	0.184232
arahy.Tifrunner.gnm1.ann1.ZR77DN	0.233517	0.822199	0.259083	0.105756	1.15082	0.153485
arahy.Tifrunner.gnm1.ann1.ZR769L	3.98833	3.9846	3.02236	2.89035	2.7361	2.37584
arahy.Tifrunner.gnm1.ann1.ZR5QI2	4.67474	7.02919	3.95668	4.59517	6.8529	4.53155
arahy.Tifrunner.gnm1.ann1.ZR4S3S	12.0396	31.829	42.1981	12.1358	37.0432	35.7421
arahy.Tifrunner.gnm1.ann1.ZR40ID	4.88322	8.98845	3.56654	5.29522	7.31399	2.51349
arahy.Tifrunner.gnm1.ann1.ZR3V1T	30.1255	6.52704	12.7653	33.2007	6.06295	12.2997
arahy.Tifrunner.gnm1.ann1.ZR1PS1	14.2543	34.1405	22.9009	16.3361	38.5211	23.1204
arahy.Tifrunner.gnm1.ann1.ZR0QLK	0.256885	1.10809	0.410359	0.481683	0.826153	0.14629
arahy.Tifrunner.gnm1.ann1.ZR07MJ	0.289708	2.09118	0.825164	0.0545917	2.31764	0.253822
arahy.Tifrunner.gnm1.ann1.ZQY6UL	1.18611	2.09063	1.04629	1.19131	2.08141	1.20683
arahy.Tifrunner.gnm1.ann1.ZQXN8Z	1.10558	2.55335	1.062	0.969515	2.49696	0.767978
arahy.Tifrunner.gnm1.ann1.ZQU295	2.3265	2.48159	2.44962	2.60509	2.59114	4.33947
arahy.Tifrunner.gnm1.ann1.ZQTJ2Z	9.98706	14.2084	15.6197	13.4105	19.1609	14.1955
arahy.Tifrunner.gnm1.ann1.ZQT8RJ	10.1123	12.2644	9.5112	8.90148	10.1077	5.48111
arahy.Tifrunner.gnm1.ann1.ZQR06K	55.4608	14.5893	42.7318	57.7768	12.4998	38.1299
arahy.Tifrunner.gnm1.ann1.ZQQY3F	2.18053	2.13415	1.92474	2.70454	2.29787	1.49512
arahy.Tifrunner.gnm1.ann1.ZQK7BT	1.00627	1.44949	0.762973	0.639474	1.40609	1.29654
arahy.Tifrunner.gnm1.ann1.ZQI0WQ	10.0911	13.1811	8.03557	11.3839	12.5624	7.8881
arahy.Tifrunner.gnm1.ann1.ZQH5MP	1.1682	0.704786	0.174228	1.0834	0.906817	0.51298
arahy.Tifrunner.gnm1.ann1.ZQGQ7H	1.49493	6.16496	1.37989	1.35316	7.25038	3.89275
arahy.Tifrunner.gnm1.ann1.ZQC39I	8.99493	4.11305	5.00187	7.87697	2.47328	1.62909
arahy.Tifrunner.gnm1.ann1.ZQBN5H	5.83549	6.15679	4.68749	4.69036	9.10646	8.32414
arahy.Tifrunner.gnm1.ann1.ZQ919F	4.14286	4.02234	2.4459	3.96662	3.22322	1.45594
arahy.Tifrunner.gnm1.ann1.ZQ8TLC	1.14906	0.936698	0.307147	0.749562	0.682852	0.176175
arahy.Tifrunner.gnm1.ann1.ZQ8NAS	0.219004	0.823665	1.70984	0.13862	0.718037	2.8271
arahy.Tifrunner.gnm1.ann1.ZQ7RI8	28.3251	31.1907	19.4629	35.1974	32.773	19.5952
arahy.Tifrunner.gnm1.ann1.ZQ7JRA	2.30082	0.295713	2.18296	2.57412	0.472361	2.73715
arahy.Tifrunner.gnm1.ann1.ZQ702J	1.06819	0.849214	0.710308	1.27234	1.21285	0.686628
arahy.Tifrunner.gnm1.ann1.ZQ62U7	2.40752	6.05692	4.68574	2.46269	5.60163	2.68897
arahy.Tifrunner.gnm1.ann1.ZQ3F6U	408.751	308.235	398.345	527.077	289.081	473.432
arahy.Tifrunner.gnm1.ann1.ZQ37Z0	1.38276	6.70769	7.78598	1.55588	13.2709	14.3683
arahy.Tifrunner.gnm1.ann1.ZQ326X	10.3614	42.7847	14.4553	9.48969	49.0342	30.9449
arahy.Tifrunner.gnm1.ann1.ZQ2RMB	2.66118	4.55443	2.61402	2.76028	3.53644	2.29918
arahy.Tifrunner.gnm1.ann1.ZQ2A8X	0.769057	1.02672	0.198172	0.678341	0.534983	0.149595
arahy.Tifrunner.gnm1.ann1.ZQ0U08	5.84003	11.6946	5.45776	5.45812	10.6153	5.61435
arahy.Tifrunner.gnm1.ann1.ZQ0IV1	4.85287	4.64334	2.05607	5.85593	4.57049	3.8938
arahy.Tifrunner.gnm1.ann1.ZQ0E46	2.62949	7.17107	2.90917	3.44209	9.96529	4.19975
arahy.Tifrunner.gnm1.ann1.ZPWD91	15.2547	17.6601	14.6969	14.4077	16.0122	12.1765
arahy.Tifrunner.gnm1.ann1.ZPUC8C	13.6611	18.2023	11.0235	14.0014	19.8242	9.94606
arahy.Tifrunner.gnm1.ann1.ZPSV32	5.41255	13.5868	9.46711	3.63194	12.9648	7.75621
arahy.Tifrunner.gnm1.ann1.ZPRB1V	26.2229	31.0185	23.3372	26.3753	23.2434	17.9085
arahy.Tifrunner.gnm1.ann1.ZPPD60	0.949086	1.43736	0.884038	0.44072	0.581946	0.416655
arahy.Tifrunner.gnm1.ann1.ZPNK8K	2.78417	4.2483	1.56517	2.95378	3.84258	1.32803
arahy.Tifrunner.gnm1.ann1.ZPNH9W	18.3217	0.722532	14.5801	15.3869	0.447126	12.3242
arahy.Tifrunner.gnm1.ann1.ZPM9RR	1.62836	7.53406	5.18482	1.29811	40.9036	8.49888
arahy.Tifrunner.gnm1.ann1.ZPLF27	2.54624	2.58109	1.51948	3.40951	2.12266	0.989523
arahy.Tifrunner.gnm1.ann1.ZPHF5W	2.25919	4.15738	1.6847	2.22868	2.9137	1.86222
arahy.Tifrunner.gnm1.ann1.ZPEE04	3.60062	7.12267	5.19248	4.82153	5.03345	5.59014
arahy.Tifrunner.gnm1.ann1.ZPE7DX	4.04922	0.489703	1.36242	4.11173	0.484192	0.825513
arahy.Tifrunner.gnm1.ann1.ZPAF0L	19.6425	27.5041	20.1502	20.8796	23.9508	18.801
arahy.Tifrunner.gnm1.ann1.ZPA39L	53.0538	55.1796	41.6164	61.5966	47.7902	30.1818
arahy.Tifrunner.gnm1.ann1.ZP9SCJ	3.99727	13.5802	1.73575	4.87533	9.59602	1.51449
arahy.Tifrunner.gnm1.ann1.ZP9CR3	3.02081	4.46185	2.51857	3.33809	3.54452	1.97899
arahy.Tifrunner.gnm1.ann1.ZP95F7	26.2148	62.8659	35.9265	25.6983	43.3276	25.0077
arahy.Tifrunner.gnm1.ann1.ZP8Y56	12.3838	18.4544	14.9631	14.7791	17.7673	12.9122
arahy.Tifrunner.gnm1.ann1.ZP6UQG	2.71193	6.21119	2.71562	2.26782	6.09246	3.21642
arahy.Tifrunner.gnm1.ann1.ZP6T3L	3.89397	6.52779	4.10244	3.35354	6.77548	2.18449
arahy.Tifrunner.gnm1.ann1.ZP601Q	5.85339	7.46122	5.96765	6.99511	7.29682	4.86389
arahy.Tifrunner.gnm1.ann1.ZP4PDK	1.19422	1.78107	0.863318	1.00209	1.86338	0.793655
arahy.Tifrunner.gnm1.ann1.ZP448L	7.584	7.49992	10.2992	7.70009	10.8794	12.9862
arahy.Tifrunner.gnm1.ann1.ZP3P1W	7.36963	4.06013	10.0157	7.0194	3.53178	8.27659
arahy.Tifrunner.gnm1.ann1.ZP2KRU	0.369917	1.4823	0.710023	0.250727	1.28243	1.01279
arahy.Tifrunner.gnm1.ann1.ZP1L4J	4.25878	4.15569	2.13629	3.9233	2.8302	1.67623
arahy.Tifrunner.gnm1.ann1.ZP0R3F	6.80593	3.89743	2.18597	5.49348	2.40509	1.89664
arahy.Tifrunner.gnm1.ann1.ZNW71Q	3.36479	6.51487	1.29272	3.02739	3.32951	0.7594
arahy.Tifrunner.gnm1.ann1.ZNV7VU	5.5044	7.68592	6.19107	5.08325	6.8838	4.69103
arahy.Tifrunner.gnm1.ann1.ZNL5N1	12.513	16.8385	11.3997	18.4694	17.3586	7.33774
arahy.Tifrunner.gnm1.ann1.ZNK5XH	0.103576	1.10566	0	0	0	0.654794
arahy.Tifrunner.gnm1.ann1.ZNJT9X	2.86619	3.87071	3.69006	2.87127	3.10341	2.45939
arahy.Tifrunner.gnm1.ann1.ZNIJ0J	2.22578	3.36081	8.80389	1.88991	1.89915	8.9411
arahy.Tifrunner.gnm1.ann1.ZNF0Y2	1.53913	3.75799	1.97412	2.38734	3.7908	3.79368
arahy.Tifrunner.gnm1.ann1.ZNEY68	0.501998	1.64172	0.615697	0.53493	1.50197	0.587302
arahy.Tifrunner.gnm1.ann1.ZND7EK	1.75437	1.44246	0.793603	1.44953	1.41478	0.411615
arahy.Tifrunner.gnm1.ann1.ZN9YLD	2.51904	3.79998	1.66592	2.59819	3.52419	0.983764
arahy.Tifrunner.gnm1.ann1.ZN92QR	7.39568	12.5059	9.52939	7.06924	12.726	6.18745
arahy.Tifrunner.gnm1.ann1.ZN8RTC	8.09506	0.0123353	1.87694	11.817	0.0902797	5.41898
arahy.Tifrunner.gnm1.ann1.ZN7Y7A	1.46272	11.2676	24.0194	1.54352	11.393	30.4252
arahy.Tifrunner.gnm1.ann1.ZN76NR	2.31137	7.77199	2.05444	2.515	6.95646	1.64476
arahy.Tifrunner.gnm1.ann1.ZN6V8N	1.3597	2.13432	1.55992	1.11566	1.3868	0.669741
arahy.Tifrunner.gnm1.ann1.ZN271A	4.68388	11.2275	13.5085	3.87221	11.126	11.618
arahy.Tifrunner.gnm1.ann1.ZN1LAP	10.548	12.3509	9.04296	12.8446	9.3045	9.5773
arahy.Tifrunner.gnm1.ann1.ZN0YSQ	10.8945	6.93254	6.37361	7.52669	4.25358	3.74904
arahy.Tifrunner.gnm1.ann1.ZMYY1J	63.9071	51.6061	54.775	72.4623	47.0996	42.3202
arahy.Tifrunner.gnm1.ann1.ZMX436	4.78789	6.66236	5.19377	5.53718	5.45624	4.01954
arahy.Tifrunner.gnm1.ann1.ZMU899	3.58439	5.24592	2.54211	4.61888	4.8939	1.999
arahy.Tifrunner.gnm1.ann1.ZMQ31P	1.30768	2.21185	5.183	1.74472	2.24897	5.22629
arahy.Tifrunner.gnm1.ann1.ZMPK13	40.1	40.6897	47.3513	37.7213	41.3793	15.4
arahy.Tifrunner.gnm1.ann1.ZMN623	2.60523	6.2052	5.42799	2.64438	4.94444	2.76737
arahy.Tifrunner.gnm1.ann1.ZMJT2S	0.816317	0.347645	0.704921	1.25441	0.518485	0.241826
arahy.Tifrunner.gnm1.ann1.ZMIE54	1.28303	12.0449	3.46798	1.23253	14.1138	3.14095
arahy.Tifrunner.gnm1.ann1.ZMGM97	2.63598	23.9516	45.1511	2.52633	17.6815	41.9978
arahy.Tifrunner.gnm1.ann1.ZMG720	4.61077	4.15188	2.54745	4.17543	3.02183	1.93011
arahy.Tifrunner.gnm1.ann1.ZMF41F	2.36934	4.13585	1.45418	3.20143	3.00727	1.46559
arahy.Tifrunner.gnm1.ann1.ZMEP2D	1.74513	2.46424	1.65444	2.81975	2.28239	1.29544
arahy.Tifrunner.gnm1.ann1.ZMDM61	0.921917	0.658713	1.60967	1.03688	1.89115	1.26208
arahy.Tifrunner.gnm1.ann1.ZMB1P7	9.35589	14.4528	5.43295	10.7663	10.0509	5.14242
arahy.Tifrunner.gnm1.ann1.ZM7ZD1	1.88616	5.63418	2.91507	2.30724	4.05502	2.77786
arahy.Tifrunner.gnm1.ann1.ZM6ZIL	0.522433	1.35589	1.18057	0.922993	1.10867	0.577648
arahy.Tifrunner.gnm1.ann1.ZM6M9V	7.42741	11.697	7.02635	8.25933	10.1546	6.14019
arahy.Tifrunner.gnm1.ann1.ZM6EKQ	10.6258	17.3069	13.3295	10.3601	16.2876	11.949
arahy.Tifrunner.gnm1.ann1.ZM4C11	2.11464	4.38616	2.00695	1.46859	3.66135	1.94426
arahy.Tifrunner.gnm1.ann1.ZM38TH	3.20085	4.50602	3.07786	3.10149	3.83734	1.80117
arahy.Tifrunner.gnm1.ann1.ZM2HAN	10.0898	7.00628	1.99951	8.30487	5.58964	1.19735
arahy.Tifrunner.gnm1.ann1.ZM1I0C	0.426856	1.00011	0.319236	0.192151	0.655212	0.414926
arahy.Tifrunner.gnm1.ann1.ZM0CN1	3.13439	2.9995	2.14183	3.92746	2.98609	1.34617
arahy.Tifrunner.gnm1.ann1.ZM0570	2.73878	2.37672	2.40065	2.5034	1.44756	1.11202
arahy.Tifrunner.gnm1.ann1.ZLY334	0.958948	10.0849	12.6445	0.602298	14.5873	21.1232
arahy.Tifrunner.gnm1.ann1.ZLXM61	1.21102	0.666949	0.568066	0.293412	0	1.74614
arahy.Tifrunner.gnm1.ann1.ZLXD81	1.95543	1.36865	0.819163	1.56019	1.11764	0.553221
arahy.Tifrunner.gnm1.ann1.ZLWU4E	12.094	15.7013	14.8511	12.7242	17.8301	14.1067
arahy.Tifrunner.gnm1.ann1.ZLWG22	1.34691	1.75238	1.2675	1.09276	1.5029	0.510414
arahy.Tifrunner.gnm1.ann1.ZLW3JE	0.581683	1.67111	0.654495	0.496834	3.28642	2.33202
arahy.Tifrunner.gnm1.ann1.ZLV99U	2.64981	2.04888	1.69804	1.87692	1.84032	0.569963
arahy.Tifrunner.gnm1.ann1.ZLNV7B	1.28268	0.392876	0.222015	2.24151	0.336845	0.140166
arahy.Tifrunner.gnm1.ann1.ZLN6KV	9.53073	10.2301	10.6989	7.40868	9.53994	4.58517
arahy.Tifrunner.gnm1.ann1.ZLM6U3	6.16132	45.0269	13.1519	5.99483	46.2093	11.6804
arahy.Tifrunner.gnm1.ann1.ZLM6RM	4.11656	5.41053	6.0832	3.45688	5.87541	8.34227
arahy.Tifrunner.gnm1.ann1.ZLL7AW	7.32164	8.75028	8.58289	8.75989	7.36144	5.36658
arahy.Tifrunner.gnm1.ann1.ZLL73C	1.82259	1.03309	1.77236	2.32574	1.16673	3.52986
arahy.Tifrunner.gnm1.ann1.ZLIL7H	0.263854	1.79277	0.203283	0.136805	1.07043	0.296859
arahy.Tifrunner.gnm1.ann1.ZLH777	4.12213	4.34569	4.10802	2.66973	3.04607	3.40519
arahy.Tifrunner.gnm1.ann1.ZLH3PG	19.9302	25.4318	23.2312	13.8686	26.0404	16.4867
arahy.Tifrunner.gnm1.ann1.ZLF8NQ	28.0074	9.39923	14.7229	24.9271	10.1023	9.57539
arahy.Tifrunner.gnm1.ann1.ZL8RP9	5.73028	6.47015	2.73274	5.57682	7.76556	1.89789
arahy.Tifrunner.gnm1.ann1.ZL8L46	2.18263	7.81786	3.13632	2.78562	7.63158	3.19275
arahy.Tifrunner.gnm1.ann1.ZL8253	1.35126	1.45656	0.219192	1.19849	0.965541	0.544087
arahy.Tifrunner.gnm1.ann1.ZL7UIF	4.7124	2.35563	1.0651	4.3191	1.68224	1.26847
arahy.Tifrunner.gnm1.ann1.ZL6KGB	1.36062	6.73853	5.51709	1.485	6.18756	6.01907
arahy.Tifrunner.gnm1.ann1.ZL6HLN	4.21898	6.07748	4.49678	3.64143	5.41241	3.88661
arahy.Tifrunner.gnm1.ann1.ZL64GD	14.0369	14.3125	9.0797	18.3188	17.2835	9.94154
arahy.Tifrunner.gnm1.ann1.ZL4T1U	10.0782	0.547999	0.987166	7.50593	0.666512	0.848324
arahy.Tifrunner.gnm1.ann1.ZL3RZ2	52.2211	20.1606	35.6186	56.4128	15.2106	26.4241
arahy.Tifrunner.gnm1.ann1.ZL1DA1	34.6487	37.2571	32.5691	28.0302	47.9066	36.1196
arahy.Tifrunner.gnm1.ann1.ZL0G7D	0.36872	2.15023	6.10848	1.07364	1.84199	6.66682
arahy.Tifrunner.gnm1.ann1.ZL000T	0.808797	2.89949	0.836691	1.87036	1.94287	0.189122
arahy.Tifrunner.gnm1.ann1.ZKYF3I	2.54476	3.94414	2.19655	1.71606	3.59308	1.14479
arahy.Tifrunner.gnm1.ann1.ZKXL37	0.91513	1.94284	0.442576	0.718124	0.959643	0.659505
arahy.Tifrunner.gnm1.ann1.ZKR6DP	1.59001	3.09791	1.37506	0.967783	2.36945	1.2589
arahy.Tifrunner.gnm1.ann1.ZKQQ6L	1.96592	2.92294	1.22359	1.03314	2.10125	1.72891
arahy.Tifrunner.gnm1.ann1.ZKP4WK	3.22727	5.98697	4.41334	3.46453	5.18498	5.04278
arahy.Tifrunner.gnm1.ann1.ZKNE4R	2.32039	11.2766	3.02349	1.56045	12.6328	3.66274
arahy.Tifrunner.gnm1.ann1.ZKN0VI	7.69648	8.36533	5.14768	7.09652	7.27529	4.57457
arahy.Tifrunner.gnm1.ann1.ZKLX85	0.388783	2.77484	1.8581	0.589843	3.36879	2.58079
arahy.Tifrunner.gnm1.ann1.ZKJP05	8.48152	10.86	13.9148	5.5309	13.2909	11.0599
arahy.Tifrunner.gnm1.ann1.ZKJ34I	0.0130867	1.86816	0.17687	0.129277	2.10225	0.136562
arahy.Tifrunner.gnm1.ann1.ZKBH0L	2.18309	2.31499	1.65753	1.92735	2.01535	1.54733
arahy.Tifrunner.gnm1.ann1.ZK9U10	16.436	26.4873	20.6212	15.9624	19.3681	14.7069
arahy.Tifrunner.gnm1.ann1.ZK9KKJ	10.0128	15.4137	7.41741	10.7659	18.3159	7.04832
arahy.Tifrunner.gnm1.ann1.ZK7SIQ	1.44679	3.34043	1.44059	0.823904	3.18659	1.71807
arahy.Tifrunner.gnm1.ann1.ZK6QPF	2.97525	5.64864	3.96871	3.37906	4.61692	2.21852
arahy.Tifrunner.gnm1.ann1.ZK641K	1.16347	1.77444	0.617047	0.827897	1.49239	1.53532
arahy.Tifrunner.gnm1.ann1.ZK5MJC	4.70502	4.91773	3.19441	4.05098	4.5791	2.70624
arahy.Tifrunner.gnm1.ann1.ZK581Z	3.14613	6.60153	3.63561	3.19914	5.50554	2.42421
arahy.Tifrunner.gnm1.ann1.ZK4XM6	0	0.143924	16.8082	0.002675	0.11417	19.9645
arahy.Tifrunner.gnm1.ann1.ZK4BTX	4.5538	5.75773	3.61959	4.15374	4.3339	2.4641
arahy.Tifrunner.gnm1.ann1.ZK2LT4	5.0424	4.88875	4.23088	5.54006	4.88653	3.81958
arahy.Tifrunner.gnm1.ann1.ZK214A	8.29689	10.1653	5.16386	5.88932	6.12189	3.89948
arahy.Tifrunner.gnm1.ann1.ZK1PAR	0.729691	1.06714	0.753993	0.53487	1.05652	0.499146
arahy.Tifrunner.gnm1.ann1.ZJXU8Q	1.14278	2.14463	0.652936	0.867823	1.2236	0.592719
arahy.Tifrunner.gnm1.ann1.ZJXJ55	3.58415	5.40236	5.51368	2.5595	4.98249	3.28329
arahy.Tifrunner.gnm1.ann1.ZJXA12	0.0136623	0.159473	0.745352	0.014292	0.420204	6.38829
arahy.Tifrunner.gnm1.ann1.ZJVA8M	0.933941	2.84795	1.08176	0.781375	2.23664	0.580918
arahy.Tifrunner.gnm1.ann1.ZJT11U	5.30094	7.70844	5.59218	5.37143	7.294	4.5146
arahy.Tifrunner.gnm1.ann1.ZJN9EZ	32.516	9.61924	21.2683	33.5901	7.4825	18.4338
arahy.Tifrunner.gnm1.ann1.ZJK6D8	1.67896	1.55923	1.65885	1.54087	1.23554	1.59183
arahy.Tifrunner.gnm1.ann1.ZJIV8R	12.5991	11.1281	8.59139	10.9885	8.83102	3.59495
arahy.Tifrunner.gnm1.ann1.ZJIP4K	1.65095	2.44888	1.17506	1.13125	2.32813	0.575957
arahy.Tifrunner.gnm1.ann1.ZJGI0U	1.57726	1.73296	1.71593	1.24334	1.24372	1.16342
arahy.Tifrunner.gnm1.ann1.ZJER8L	0.248393	1.99957	1.03625	0.195409	2.02954	1.75366
arahy.Tifrunner.gnm1.ann1.ZJE6Q6	1.28707	2.1307	0.978734	0.807646	1.2967	0.813059
arahy.Tifrunner.gnm1.ann1.ZJD8NP	0.0440873	0.193065	0	0.815882	1.45023	1.31487
arahy.Tifrunner.gnm1.ann1.ZJD0ZY	0.666806	1.34593	0.676353	0.934456	1.3063	0.902655
arahy.Tifrunner.gnm1.ann1.ZJ6I06	0.947881	0	0.749649	2.18216	0.0598237	1.00723
arahy.Tifrunner.gnm1.ann1.ZJ433C	11.9822	36.7132	13.7844	12.5229	39.7998	19.7159
arahy.Tifrunner.gnm1.ann1.ZJ3UGF	1.51743	3.07661	2.84146	1.65555	2.74584	3.2831
arahy.Tifrunner.gnm1.ann1.ZJ180B	23.928	7.02066	7.7527	21.0381	5.8276	4.05407
arahy.Tifrunner.gnm1.ann1.ZIY6TR	53.8109	29.5525	50.1291	59.0167	20.1908	39.3638
arahy.Tifrunner.gnm1.ann1.ZIXY5S	3.05356	4.60082	2.57485	3.38779	4.80096	1.29606
arahy.Tifrunner.gnm1.ann1.ZIW1BH	2.24227	2.11496	0.535664	2.33963	0.813844	0.826559
arahy.Tifrunner.gnm1.ann1.ZIVF7P	0.207869	0.453368	0.16235	0.122642	0.919278	1.05364
arahy.Tifrunner.gnm1.ann1.ZIU9VW	4.64362	5.26642	4.21246	3.42693	3.58531	4.17834
arahy.Tifrunner.gnm1.ann1.ZIU4UI	33.6095	26.0922	24.8305	40.8328	23.046	28.3115
arahy.Tifrunner.gnm1.ann1.ZINR5T	0.447278	1.29544	0.61608	0.4343	0.782893	0.0792437
arahy.Tifrunner.gnm1.ann1.ZIJB47	5.49224	12.2066	6.17839	3.93359	10.403	7.29234
arahy.Tifrunner.gnm1.ann1.ZIE5B9	3.44359	5.19368	2.81277	3.18506	4.09072	2.86455
arahy.Tifrunner.gnm1.ann1.ZIBD16	5.14624	68.4475	8.7095	4.60236	77.997	12.2184
arahy.Tifrunner.gnm1.ann1.ZI9W5R	1.33563	1.80334	1.62515	1.28893	2.21068	0.872916
arahy.Tifrunner.gnm1.ann1.ZI8PUB	6.55346	6.88973	5.5378	2.74448	5.57366	2.82855
arahy.Tifrunner.gnm1.ann1.ZI8G8M	67.7016	82.3513	70.6608	62.8924	63.8856	30.5223
arahy.Tifrunner.gnm1.ann1.ZI8FA8	13.1724	17.8813	13.2773	14.5374	15.3586	7.09789
arahy.Tifrunner.gnm1.ann1.ZI7BUH	4.82921	4.64575	3.73369	4.75611	5.75753	4.24697
arahy.Tifrunner.gnm1.ann1.ZI6FWF	10.9951	1.96853	3.75522	9.99164	1.10754	2.15725
arahy.Tifrunner.gnm1.ann1.ZI5WB6	9.90823	11.378	7.24191	7.00918	9.0828	6.45486
arahy.Tifrunner.gnm1.ann1.ZI0SGT	3.78973	3.80866	2.7296	4.752	3.58219	2.42058
arahy.Tifrunner.gnm1.ann1.ZI06BM	21.0482	27.989	19.9429	18.9677	25.7709	10.5671
arahy.Tifrunner.gnm1.ann1.ZHVZ7A	6.12227	9.31317	6.33542	6.04444	9.67516	4.56621
arahy.Tifrunner.gnm1.ann1.ZHV6CG	1.20707	2.33135	1.32306	1.26885	1.90951	0.779801
arahy.Tifrunner.gnm1.ann1.ZHT6Z8	15.9307	28.1817	18.2257	16.6655	24.6167	16.6653
arahy.Tifrunner.gnm1.ann1.ZHN7AL	49.543	3.46101	4.21199	20.5454	3.84142	5.56126
arahy.Tifrunner.gnm1.ann1.ZHL4EB	2.02572	1.94379	0.810899	1.51203	1.72457	0.801759
arahy.Tifrunner.gnm1.ann1.ZHL4B7	2.12754	3.41817	2.90632	10.5921	15.5607	1.99036
arahy.Tifrunner.gnm1.ann1.ZHJA83	2.43955	14.0631	17.1632	3.3949	14.4045	17.6201
arahy.Tifrunner.gnm1.ann1.ZHJ1I0	1.11801	5.46152	7.81776	1.24222	6.94825	21.0116
arahy.Tifrunner.gnm1.ann1.ZHHZ35	7.2733	10.5588	6.50938	6.9523	6.28752	3.74705
arahy.Tifrunner.gnm1.ann1.ZHGQ24	3.97719	6.14614	2.24959	2.28896	3.53081	5.85478
arahy.Tifrunner.gnm1.ann1.ZHFU2E	11.1502	18.9498	15.545	10.568	21.7811	18.7572
arahy.Tifrunner.gnm1.ann1.ZHD4SG	0.72028	4.28328	3.623	0.589931	5.15539	3.835
arahy.Tifrunner.gnm1.ann1.ZHC70T	22.1732	29.538	21.6139	24.8296	39.5663	18.8065
arahy.Tifrunner.gnm1.ann1.ZHBG52	66.8884	100.305	79.4621	65.6531	90.2811	69.1263
arahy.Tifrunner.gnm1.ann1.ZHA71P	0.499739	1.86427	2.82783	0.90107	2.74326	3.14726
arahy.Tifrunner.gnm1.ann1.ZH8P6D	0.181063	0.599568	1.01716	0.079072	0.713687	0.957433
arahy.Tifrunner.gnm1.ann1.ZH7W5S	1.70945	7.7125	1.82714	1.45585	5.37779	1.16173
arahy.Tifrunner.gnm1.ann1.ZH6VX0	10.1897	16.0961	8.37737	13.0778	14.0137	8.45509
arahy.Tifrunner.gnm1.ann1.ZH4XKZ	2.07376	1.01213	0.783794	1.29362	0.339336	0.795031
arahy.Tifrunner.gnm1.ann1.ZH4NLG	11.406	14.5371	12.5769	8.59296	14.4923	12.1981
arahy.Tifrunner.gnm1.ann1.ZH41ZF	4.32605	4.21868	4.04201	4.46918	3.21776	1.93268
arahy.Tifrunner.gnm1.ann1.ZH3G1A	0.54537	1.09904	0.338358	0.779643	0.512446	0.146829
arahy.Tifrunner.gnm1.ann1.ZH3B41	1.70836	26.1736	31.948	1.39178	30.2389	75.3508
arahy.Tifrunner.gnm1.ann1.ZH1XWS	1.13716	14.3994	14.3808	5.19088	10.1513	4.2479
arahy.Tifrunner.gnm1.ann1.ZH0CHD	14.7604	26.8277	15.0611	18.2429	22.7585	11.1237
arahy.Tifrunner.gnm1.ann1.ZGZX3T	10.2975	10.4474	8.34375	11.7141	7.07983	7.94367
arahy.Tifrunner.gnm1.ann1.ZGTC82	0.745007	1.73062	0.945541	0.72471	2.77457	0.690936
arahy.Tifrunner.gnm1.ann1.ZGQ8ZR	1.39893	2.23363	2.28124	1.30808	2.14778	1.99448
arahy.Tifrunner.gnm1.ann1.ZGQ44R	3.71436	4.20648	2.24362	2.92733	2.95178	1.19087
arahy.Tifrunner.gnm1.ann1.ZGP79Y	1.29676	3.95047	2.74277	1.31099	2.85931	2.9135
arahy.Tifrunner.gnm1.ann1.ZGF4SU	2.96153	4.28933	1.8312	2.17502	4.25228	3.62869
arahy.Tifrunner.gnm1.ann1.ZGF32Z	2.40945	9.32509	3.03111	3.05793	8.53849	2.16959
arahy.Tifrunner.gnm1.ann1.ZGE2UV	1.69548	5.03761	1.86287	1.54974	3.41244	1.03319
arahy.Tifrunner.gnm1.ann1.ZGDJ5C	14.3235	17.3167	11.0372	12.4155	16.3421	10.1813
arahy.Tifrunner.gnm1.ann1.ZGC9F0	28.0599	14.4794	34.0674	31.8354	12.2075	54.8171
arahy.Tifrunner.gnm1.ann1.ZG9BLK	1.4552	4.58496	1.2299	1.37867	4.18235	1.21852
arahy.Tifrunner.gnm1.ann1.ZG8UEM	0.0434323	0.777227	0.419834	0.171443	1.01022	0.597249
arahy.Tifrunner.gnm1.ann1.ZG8NF1	1.70289	2.15201	1.66331	1.72314	2.88825	0.391197
arahy.Tifrunner.gnm1.ann1.ZG8JDM	0.342329	0.781748	0.45034	0.761414	1.45798	2.75223
arahy.Tifrunner.gnm1.ann1.ZG82L4	2.60128	3.19367	2.64558	2.20479	3.84173	2.40249
arahy.Tifrunner.gnm1.ann1.ZG7XLL	2.65872	4.02183	2.59976	2.51225	3.4337	1.77723
arahy.Tifrunner.gnm1.ann1.ZG5C6W	2.33357	3.5019	2.35947	2.10498	2.61628	1.12238
arahy.Tifrunner.gnm1.ann1.ZG4E8S	1.1514	0.769519	0.771891	1.61103	0.423744	0.355626
arahy.Tifrunner.gnm1.ann1.ZG36KZ	15.7603	14.718	16.0215	15.9159	12.089	13.059
arahy.Tifrunner.gnm1.ann1.ZG31ZK	2.89969	5.64773	8.46603	2.3605	10.1004	21.109
arahy.Tifrunner.gnm1.ann1.ZG0SUW	2.8806	5.71797	2.92863	2.61374	4.28791	2.42552
arahy.Tifrunner.gnm1.ann1.ZFZQ7Q	3.26842	2.4495	2.38319	1.9564	2.63532	3.89556
arahy.Tifrunner.gnm1.ann1.ZFZ3ZQ	15.3917	48.6506	19.8004	12.8204	36.1698	11.4276
arahy.Tifrunner.gnm1.ann1.ZFYB8G	3.08984	7.70284	4.0665	3.66077	5.61556	9.57235
arahy.Tifrunner.gnm1.ann1.ZFW2W7	6.88127	21.2666	10.6104	4.07788	16.0178	6.85722
arahy.Tifrunner.gnm1.ann1.ZFW017	3.66912	9.31697	5.54807	4.654	11.5698	4.73783
arahy.Tifrunner.gnm1.ann1.ZFP9XM	3.33795	5.91852	1.5816	2.90164	5.13894	2.14588
arahy.Tifrunner.gnm1.ann1.ZFLJ4E	2.55967	4.52947	3.91047	1.96554	4.77204	2.8882
arahy.Tifrunner.gnm1.ann1.ZFL6Z0	1.73377	4.51914	1.73724	1.52668	4.61711	2.4226
arahy.Tifrunner.gnm1.ann1.ZFI36T	4.93144	12.6392	6.29532	4.65145	11.173	5.32707
arahy.Tifrunner.gnm1.ann1.ZFHV8M	0.408926	1.20083	0.0341513	0.674586	0.493485	0.0535707
arahy.Tifrunner.gnm1.ann1.ZFC78D	4.92643	145.021	174.123	4.19108	191.01	227.77
arahy.Tifrunner.gnm1.ann1.ZFB1VD	4.44065	5.56963	3.39098	5.1575	4.93722	1.85213
arahy.Tifrunner.gnm1.ann1.ZF8Y37	13.781	5.116	12.4774	18.1413	7.26072	5.49711
arahy.Tifrunner.gnm1.ann1.ZF8TUR	3.07782	3.65602	2.60638	3.99668	2.26104	1.91052
arahy.Tifrunner.gnm1.ann1.ZF8PUQ	1.04367	3.61335	0.859837	1.16341	3.21852	0.936499
arahy.Tifrunner.gnm1.ann1.ZF8MBG	2.99842	2.55541	2.09996	2.76997	2.10206	1.28572
arahy.Tifrunner.gnm1.ann1.ZF7VMT	0.379676	3.17873	9.72284	0	13.3323	8.62095
arahy.Tifrunner.gnm1.ann1.ZF7GKY	7.11514	7.18265	6.93633	5.6581	7.85887	9.4781
arahy.Tifrunner.gnm1.ann1.ZF4YMU	2.55152	3.14183	2.14274	2.68873	2.48309	1.24196
arahy.Tifrunner.gnm1.ann1.ZF4CS3	4.41034	2.44367	2.75613	2.47631	1.1288	2.85356
arahy.Tifrunner.gnm1.ann1.ZF2NNQ	12.8651	21.1607	10.9036	14.631	30.0714	7.56112
arahy.Tifrunner.gnm1.ann1.ZF0ICG	24.1719	11.1717	21.4925	20.5888	18.5707	21.4631
arahy.Tifrunner.gnm1.ann1.ZEZ3DK	1.128	2.97721	3.67187	1.04754	9.1209	6.66455
arahy.Tifrunner.gnm1.ann1.ZES89D	9.55282	4.46834	11.3236	10.6374	3.70293	8.55634
arahy.Tifrunner.gnm1.ann1.ZES6QF	0.0544437	1.1003	0.130637	0.083452	0.543432	0.169597
arahy.Tifrunner.gnm1.ann1.ZENB5B	16.1882	18.3655	15.1096	18.7312	17.7506	12.2989
arahy.Tifrunner.gnm1.ann1.ZEB4CW	51.4598	54.1372	55.459	58.7974	52.683	35.449
arahy.Tifrunner.gnm1.ann1.ZEA1CF	2.63419	121.651	109.674	2.09039	117.037	66.6187
arahy.Tifrunner.gnm1.ann1.ZE8HJS	7.60098	9.90072	5.26779	8.88281	8.03039	5.06853
arahy.Tifrunner.gnm1.ann1.ZE8HCZ	1.18924	2.93901	2.67071	1.01441	2.78973	2.01742
arahy.Tifrunner.gnm1.ann1.ZE7QP6	12.7303	21.0097	11.1209	10.0803	21.0682	9.83113
arahy.Tifrunner.gnm1.ann1.ZE5M4X	0.164775	4.00151	0.0504697	0.095241	0.978722	0.172735
arahy.Tifrunner.gnm1.ann1.ZE4P1V	19.7682	10.3149	10.7199	15.2673	8.1958	8.00733
arahy.Tifrunner.gnm1.ann1.ZE4J6B	4.07271	0.329248	5.23387	2.63985	0.110488	1.96407
arahy.Tifrunner.gnm1.ann1.ZE4ASG	4.06964	5.10275	4.76552	4.14726	5.41046	3.75933
arahy.Tifrunner.gnm1.ann1.ZE2WHA	1.32006	1.98196	1.32698	0.910644	1.27354	0.520453
arahy.Tifrunner.gnm1.ann1.ZE2N9E	2.98168	2.61838	4.71159	1.37063	6.49208	3.02197
arahy.Tifrunner.gnm1.ann1.ZE2ILJ	15.9833	15.4261	10.1212	12.314	12.7682	6.22681
arahy.Tifrunner.gnm1.ann1.ZE2GKX	6.21671	9.6922	8.01433	7.39593	10.698	15.5559
arahy.Tifrunner.gnm1.ann1.ZE2CQ7	0.366513	0.772796	0.074563	0.650167	2.65646	0.390945
arahy.Tifrunner.gnm1.ann1.ZE0YJW	1.25719	7.95336	6.13799	1.62848	8.26923	13.0628
arahy.Tifrunner.gnm1.ann1.ZE0PKC	34.0021	12.1883	18.9248	34.595	10.9435	14.2447
arahy.Tifrunner.gnm1.ann1.ZE0ACQ	4.29282	5.06276	3.40971	3.93862	3.98534	2.83292
arahy.Tifrunner.gnm1.ann1.ZE002I	3.07163	3.17189	1.55049	2.88119	2.83063	0.582394
arahy.Tifrunner.gnm1.ann1.ZDY2DP	0.395843	0.251102	0.60961	1.237	2.99541	2.77431
arahy.Tifrunner.gnm1.ann1.ZDV5ZG	0.847711	0.925001	0.562668	0.505873	0.643286	1.25162
arahy.Tifrunner.gnm1.ann1.ZDU9VW	1.29666	0.588562	0.901025	1.20694	0.578835	0.149997
arahy.Tifrunner.gnm1.ann1.ZDU917	27.8778	1.22708	21.9802	34.759	0.869658	19.0211
arahy.Tifrunner.gnm1.ann1.ZDU287	3.90098	7.10144	3.02298	3.04482	5.20128	2.19216
arahy.Tifrunner.gnm1.ann1.ZDR5QN	3.7153	5.40972	1.76561	3.39019	4.17209	0.946787
arahy.Tifrunner.gnm1.ann1.ZDQ9N1	123.653	17.6143	108.548	197.524	16.7225	87.2434
arahy.Tifrunner.gnm1.ann1.ZDQ75D	0.0131943	0.104032	0.490741	0.100068	0.18666	1.19305
arahy.Tifrunner.gnm1.ann1.ZDQ0NF	1.81223	3.40665	2.20529	1.81908	2.87648	1.60295
arahy.Tifrunner.gnm1.ann1.ZDME2F	1.77053	4.75011	2.94174	1.28371	4.59303	4.10834
arahy.Tifrunner.gnm1.ann1.ZDLG37	2.387	3.28067	1.68285	2.42596	2.68021	1.53413
arahy.Tifrunner.gnm1.ann1.ZDL6BT	0.787219	1.8778	1.0452	0.754524	1.62963	0.538245
arahy.Tifrunner.gnm1.ann1.ZDI5XK	0.861619	1.25779	0.476411	1.11731	1.80599	0.472512
arahy.Tifrunner.gnm1.ann1.ZDGJ2D	37.7544	14.6994	38.5426	33.7899	19.8591	32.6389
arahy.Tifrunner.gnm1.ann1.ZDDP39	0.608466	55.0773	89.0617	0.583555	93.7615	77.468
arahy.Tifrunner.gnm1.ann1.ZDAZ4C	0.700862	2.59306	1.60334	0.816911	2.57028	1.89475
arahy.Tifrunner.gnm1.ann1.ZDAR2H	24.5836	17.8637	13.0392	23.5992	13.6187	9.74335
arahy.Tifrunner.gnm1.ann1.ZD9EP0	36.4944	4.37739	4.48436	33.9059	2.74345	1.38455
arahy.Tifrunner.gnm1.ann1.ZD7DCY	3.1457	6.51416	3.84214	3.412	6.41152	2.68934
arahy.Tifrunner.gnm1.ann1.ZD6HKD	0.998574	1.27478	1.3939	0.946751	2.68206	2.91181
arahy.Tifrunner.gnm1.ann1.ZD5R9E	7.20881	10.6417	9.54686	7.07379	14.8097	8.01102
arahy.Tifrunner.gnm1.ann1.ZD5CML	9.35726	5.5049	5.30922	11.78	5.8107	1.4114
arahy.Tifrunner.gnm1.ann1.ZD4V4J	9.25127	11.6952	16.4167	26.7264	3.36807	7.55052
arahy.Tifrunner.gnm1.ann1.ZD4MPF	8.90889	4.86254	2.74077	6.93732	3.50641	1.07414
arahy.Tifrunner.gnm1.ann1.ZD0NI5	17.1071	82.0124	13.6267	10.9352	66.5381	7.45324
arahy.Tifrunner.gnm1.ann1.ZCX2T9	3.37334	6.81743	4.34617	2.85332	6.8252	4.08765
arahy.Tifrunner.gnm1.ann1.ZCTZ1D	62.9158	38.0016	62.0963	63.5513	37.68	43.2809
arahy.Tifrunner.gnm1.ann1.ZCST78	19.2505	32.4018	16.781	23.8266	32.0286	13.3041
arahy.Tifrunner.gnm1.ann1.ZCN7QC	0.547682	1.10806	2.37733	0.29861	0.65335	1.07029
arahy.Tifrunner.gnm1.ann1.ZCM4RK	2.80777	2.06722	1.43173	2.18412	1.89256	1.02211
arahy.Tifrunner.gnm1.ann1.ZCM31M	1.36918	0.217056	0.381615	0.292365	0.088813	0.0796417
arahy.Tifrunner.gnm1.ann1.ZCFB2D	2.47783	5.03148	3.42313	3.07093	4.55231	3.23712
arahy.Tifrunner.gnm1.ann1.ZC7JX5	3.31851	5.65863	2.54862	3.34445	3.70183	1.62988
arahy.Tifrunner.gnm1.ann1.ZC6WS5	8.20544	1.46231	9.01811	9.69699	3.31394	9.12511
arahy.Tifrunner.gnm1.ann1.ZC6F0H	3.36924	5.35991	2.90119	3.55681	4.67203	1.79016
arahy.Tifrunner.gnm1.ann1.ZC4AM7	33.45	13.6632	21.3342	29.2501	8.19125	15.5387
arahy.Tifrunner.gnm1.ann1.ZC4720	7.61359	10.4641	5.80817	7.11124	9.20906	5.91108
arahy.Tifrunner.gnm1.ann1.ZC3RNY	44.662	47.0051	34.3559	61.5844	66.0768	63.3021
arahy.Tifrunner.gnm1.ann1.ZC30QF	3.03815	5.23548	8.19474	2.00292	6.91253	6.74224
arahy.Tifrunner.gnm1.ann1.ZC2HBN	8.74336	7.21774	4.38858	6.79862	5.29044	2.38908
arahy.Tifrunner.gnm1.ann1.ZC14HK	21.0467	6.67488	15.663	14.3093	4.68687	11.6026
arahy.Tifrunner.gnm1.ann1.ZC0V53	3.13369	1.79077	0.914199	2.55086	1.99106	1.37364
arahy.Tifrunner.gnm1.ann1.ZBZ102	0	0.931798	0.035053	0	1.37226	0.0119893
arahy.Tifrunner.gnm1.ann1.ZBZ06L	121.655	40.0277	94.3709	119.664	20.2812	112.683
arahy.Tifrunner.gnm1.ann1.ZBV59A	0.27599	1.92092	1.34579	0.206577	1.72348	1.11246
arahy.Tifrunner.gnm1.ann1.ZBS9GV	1.66811	2.90949	1.21042	2.11875	2.58717	1.34325
arahy.Tifrunner.gnm1.ann1.ZBS8DW	0	0	1.28185	0	0.270474	0.103019
arahy.Tifrunner.gnm1.ann1.ZBQ80L	0.466582	1.95073	0.355746	0.778229	2.15626	0.774741
arahy.Tifrunner.gnm1.ann1.ZBLA49	1.92291	3.9969	2.07447	1.6923	3.80457	1.45069
arahy.Tifrunner.gnm1.ann1.ZBL3I3	0.478584	0.295884	0.23739	1.22865	0.158649	0.508554
arahy.Tifrunner.gnm1.ann1.ZBK6XN	5.181	7.44625	4.02953	4.46983	7.00697	2.3396
arahy.Tifrunner.gnm1.ann1.ZBJ4Q7	2.42863	1.30376	3.01969	2.43513	1.59801	2.22885
arahy.Tifrunner.gnm1.ann1.ZBIL8C	3.46146	4.92006	3.53852	3.42188	3.60894	3.0912
arahy.Tifrunner.gnm1.ann1.ZBI3RA	3.0818	2.49701	2.4545	3.47815	2.25441	1.82931
arahy.Tifrunner.gnm1.ann1.ZBDE9H	6.93881	22.255	9.6407	7.28995	20.2218	8.06418
arahy.Tifrunner.gnm1.ann1.ZBBI6T	6.93374	9.27183	5.67235	6.06482	8.52955	5.57035
arahy.Tifrunner.gnm1.ann1.ZBAY9J	4.54254	5.4448	6.07083	3.31348	2.38183	2.79121
arahy.Tifrunner.gnm1.ann1.ZB9T5X	0.237456	0.309634	0.666462	0.180942	0.101253	2.38069
arahy.Tifrunner.gnm1.ann1.ZB9HG3	0.642753	1.57718	0.603275	0.367281	0.800148	0.22854
arahy.Tifrunner.gnm1.ann1.ZB69EK	3.15816	2.87936	2.60684	3.24706	2.94878	1.85602
arahy.Tifrunner.gnm1.ann1.ZB5YIW	36.3039	64.3074	40.833	43.4924	75.6337	30.9937
arahy.Tifrunner.gnm1.ann1.ZB5P2M	0.120812	1.05996	0.109197	0.0235207	0.84583	0.130917
arahy.Tifrunner.gnm1.ann1.ZB5N63	0.66176	3.57076	2.62386	1.03728	4.22224	3.93824
arahy.Tifrunner.gnm1.ann1.ZB3H4T	67.9966	108.153	72.9723	67.6112	121.642	64.5813
arahy.Tifrunner.gnm1.ann1.ZB3FGH	0.260778	1.17055	0.742649	0.527911	1.01491	0.275748
arahy.Tifrunner.gnm1.ann1.ZB2C9Z	6.44081	8.50324	6.58877	7.82241	9.20695	4.84713
arahy.Tifrunner.gnm1.ann1.ZB0XC1	1.62804	1.71648	1.59429	3.31371	1.73697	1.07203
arahy.Tifrunner.gnm1.ann1.ZAZ04Q	2.75215	9.57349	8.81697	3.31868	8.00622	22.038
arahy.Tifrunner.gnm1.ann1.ZAYD4R	5.24961	6.16808	4.50541	3.3541	6.33781	4.3486
arahy.Tifrunner.gnm1.ann1.ZAY3TB	0.566673	1.2646	0.901898	0.605721	1.54083	0.457072
arahy.Tifrunner.gnm1.ann1.ZAXM00	30.7563	20.4983	32.901	36.4936	17.5846	26.7572
arahy.Tifrunner.gnm1.ann1.ZAU2KF	1.41718	3.45799	2.31412	1.39818	2.74682	3.9946
arahy.Tifrunner.gnm1.ann1.ZASQ2Z	18.3877	7.07127	2.94138	17.8564	6.523	1.4683
arahy.Tifrunner.gnm1.ann1.ZAPI4Q	7.8838	10.8707	8.6975	7.47572	9.4326	4.86716
arahy.Tifrunner.gnm1.ann1.ZANX40	1.99749	4.13374	3.62138	1.73628	4.37505	8.26511
arahy.Tifrunner.gnm1.ann1.ZAN4A4	7.39252	14.1349	5.76586	9.64824	13.6119	5.40973
arahy.Tifrunner.gnm1.ann1.ZAM17D	0.616147	1.03485	0.869113	0.77999	0.627775	0.422454
arahy.Tifrunner.gnm1.ann1.ZAL8K4	1.1314	2.31985	0.919513	1.47572	0.947898	0.352735
arahy.Tifrunner.gnm1.ann1.ZAK9JQ	1.80702	2.32761	1.04739	2.17772	1.42932	0.774157
arahy.Tifrunner.gnm1.ann1.ZAIR7G	1.53025	1.46185	1.24273	1.74755	1.38804	0.736008
arahy.Tifrunner.gnm1.ann1.ZAGE2X	6.3692	7.19202	6.64221	6.31391	6.37392	5.90868
arahy.Tifrunner.gnm1.ann1.ZAG0TB	1.47437	1.67691	1.42321	1.7555	2.111	1.08242
arahy.Tifrunner.gnm1.ann1.ZACS4K	0	0.329047	1.50926	0	0.673549	0.332354
arahy.Tifrunner.gnm1.ann1.ZABD6C	6.52863	3.99741	2.49714	6.82159	2.72153	2.49218
arahy.Tifrunner.gnm1.ann1.ZA8YKR	0.0759933	0.903503	1.48661	0.77237	0.0620867	1.29131
arahy.Tifrunner.gnm1.ann1.ZA6ZKK	4.30284	5.2671	1.88005	3.82621	3.80987	1.50174
arahy.Tifrunner.gnm1.ann1.ZA5ZVV	0.266336	2.19192	0.499159	0.254304	1.10236	0.490064
arahy.Tifrunner.gnm1.ann1.ZA5VI8	1.93795	1.38593	1.07425	1.72216	1.17641	0.73036
arahy.Tifrunner.gnm1.ann1.ZA5ISV	2.55538	11.9477	8.85907	1.38806	7.47337	7.09667
arahy.Tifrunner.gnm1.ann1.ZA55QJ	9.60079	12.0015	7.26271	10.4679	8.62805	3.04098
arahy.Tifrunner.gnm1.ann1.ZA4S8T	3.72759	5.91183	2.45141	3.86499	5.26962	2.40639
arahy.Tifrunner.gnm1.ann1.ZA4BYI	0.734132	2.57359	0.442416	1.76479	4.29225	0.773566
arahy.Tifrunner.gnm1.ann1.ZA3USG	1.46583	0.147143	0.664397	0.745937	0.122906	0.248493
arahy.Tifrunner.gnm1.ann1.ZA3CQ0	7.58366	8.84933	20.3785	6.35929	8.07825	28.1466
arahy.Tifrunner.gnm1.ann1.ZA2U1L	3.60556	3.93732	11.8255	5.39827	3.02696	10.2988
arahy.Tifrunner.gnm1.ann1.ZA1VNW	0.717649	1.64145	0.199034	0.335509	0.959748	0.180157
arahy.Tifrunner.gnm1.ann1.Z9YTJW	0.724354	2.99896	1.06392	0.825544	2.90344	0.665253
arahy.Tifrunner.gnm1.ann1.Z9YLBS	8.33439	12.8689	9.58125	8.57992	11.661	10.2554
arahy.Tifrunner.gnm1.ann1.Z9Y3M4	0.0426607	1.4624	0.14177	0.114537	1.49585	0.0612827
arahy.Tifrunner.gnm1.ann1.Z9XT7U	1.79531	4.59045	1.59146	1.84006	3.33261	1.61355
arahy.Tifrunner.gnm1.ann1.Z9XA8H	16.5575	25.9332	15.3027	17.9713	21.0459	10.1364
arahy.Tifrunner.gnm1.ann1.Z9UVJT	15.5012	25.5427	19.2913	19.5109	27.0506	17.4477
arahy.Tifrunner.gnm1.ann1.Z9T1G4	3.0498	4.03367	2.93869	3.53022	4.17304	2.0813
arahy.Tifrunner.gnm1.ann1.Z9T13B	2.88506	3.67535	3.15793	1.32297	0.890756	0.41256
arahy.Tifrunner.gnm1.ann1.Z9Q03Z	3.88275	7.9814	5.2027	3.42641	7.11416	4.46826
arahy.Tifrunner.gnm1.ann1.Z9PFJZ	4.12351	5.30567	2.85171	4.64538	2.75045	1.00638
arahy.Tifrunner.gnm1.ann1.Z9NJUF	8.6616	1.3803	1.43871	4.65611	1.60419	0.70696
arahy.Tifrunner.gnm1.ann1.Z9K4G4	3.32525	1.27568	1.18431	2.42988	0.756227	1.34436
arahy.Tifrunner.gnm1.ann1.Z9IJD2	1.59365	2.45215	1.24163	1.06291	2.44082	1.54744
arahy.Tifrunner.gnm1.ann1.Z9H7PX	0.934953	1.53362	1.10599	1.32469	1.28077	1.16702
arahy.Tifrunner.gnm1.ann1.Z9H0PS	3.91221	4.9017	3.91664	3.53792	4.84928	4.85663
arahy.Tifrunner.gnm1.ann1.Z9GIA8	7.09017	6.95148	3.96659	7.25398	6.02579	2.86956
arahy.Tifrunner.gnm1.ann1.Z9FA5A	18.2246	1.64242	17.8296	20.2289	0.911999	17.8125
arahy.Tifrunner.gnm1.ann1.Z9CK98	0.47144	0.658563	0.511332	0.304717	0.532209	1.98043
arahy.Tifrunner.gnm1.ann1.Z9BF3S	1.7231	1.8577	2.69199	1.97529	2.28744	2.46715
arahy.Tifrunner.gnm1.ann1.Z98SD8	1.10973	0.469763	0.670445	1.16212	0.246032	0.792138
arahy.Tifrunner.gnm1.ann1.Z970KM	10.7044	11.244	9.88576	10.1888	9.14289	6.20612
arahy.Tifrunner.gnm1.ann1.Z96I2W	2.44987	6.4674	4.18957	2.30511	7.33217	4.42121
arahy.Tifrunner.gnm1.ann1.Z969QS	0.698413	1.57354	0.667927	1.12538	1.11383	0.365479
arahy.Tifrunner.gnm1.ann1.Z962T9	0.840518	2.07024	0.693497	1.1803	1.92388	0.502727
arahy.Tifrunner.gnm1.ann1.Z95P5D	2.43119	3.08375	19.5948	2.95149	3.10421	10.7759
arahy.Tifrunner.gnm1.ann1.Z94T11	5.83804	7.61095	6.14207	5.03683	7.29675	5.81303
arahy.Tifrunner.gnm1.ann1.Z93KCA	2.235	3.17824	2.0904	2.37797	3.7619	2.55205
arahy.Tifrunner.gnm1.ann1.Z92X92	0.342319	1.57102	0.60591	0.350199	0.68833	0.151443
arahy.Tifrunner.gnm1.ann1.Z91YIY	15.5207	12.981	12.8202	18.7183	12.6998	11.8222
arahy.Tifrunner.gnm1.ann1.Z90ZKN	4.50948	6.74657	5.38038	4.17491	6.93852	2.96905
arahy.Tifrunner.gnm1.ann1.Z900IQ	0.640913	1.08792	0.543322	0.36654	1.30732	0.269004
arahy.Tifrunner.gnm1.ann1.Z8ZBWV	2.32308	3.7558	1.26964	4.30787	1.99038	1.40655
arahy.Tifrunner.gnm1.ann1.Z8Z8QH	1.95759	2.27806	2.23552	1.8062	2.7164	3.18975
arahy.Tifrunner.gnm1.ann1.Z8Y3VF	1.05116	1.41851	0.475882	0.893265	0.786668	0.419169
arahy.Tifrunner.gnm1.ann1.Z8XPG3	7.60154	13.7546	9.38111	5.88095	14.2168	13.1931
arahy.Tifrunner.gnm1.ann1.Z8W766	3.50792	4.29206	1.07351	4.6224	3.7583	2.38403
arahy.Tifrunner.gnm1.ann1.Z8VU36	3.70505	4.38966	2.66586	2.76717	6.13051	6.51709
arahy.Tifrunner.gnm1.ann1.Z8VJJK	18.0673	22.4076	13.6008	15.8044	23.1902	9.22972
arahy.Tifrunner.gnm1.ann1.Z8UJG3	2.78576	4.43854	2.02281	1.88242	3.54626	1.61318
arahy.Tifrunner.gnm1.ann1.Z8UC8R	4.62467	7.49087	4.39395	4.48964	6.50054	2.53438
arahy.Tifrunner.gnm1.ann1.Z8TZMB	15.1288	31.6873	17.0273	11.5969	28.8882	15.44
arahy.Tifrunner.gnm1.ann1.Z8S8NK	15.8869	21.8839	19.1699	16.7618	18.0731	17.7114
arahy.Tifrunner.gnm1.ann1.Z8RB03	15.4891	20.0604	19.2341	14.8753	18.8399	21.4685
arahy.Tifrunner.gnm1.ann1.Z8QTTL	2.54317	3.93913	2.07884	2.74935	1.93455	1.25642
arahy.Tifrunner.gnm1.ann1.Z8NI8D	0.850604	1.545	1.14582	0.927446	1.7817	1.25267
arahy.Tifrunner.gnm1.ann1.Z8M7EL	9.10941	13.3105	7.47091	5.39056	5.55467	2.53979
arahy.Tifrunner.gnm1.ann1.Z8M29T	17.1984	21.5025	13.0469	19.1668	19.2221	5.99307
arahy.Tifrunner.gnm1.ann1.Z8L4ZJ	0.329967	2.08561	0.646684	0.461888	2.51397	1.40374
arahy.Tifrunner.gnm1.ann1.Z8K404	16.9116	22.4978	18.459	14.8749	25.2338	11.8843
arahy.Tifrunner.gnm1.ann1.Z8J4EM	0.801926	0.866065	1.06389	0.676567	1.13296	0.88674
arahy.Tifrunner.gnm1.ann1.Z8IVUX	0.695336	1.16952	0.536543	0.733493	1.17449	0.396801
arahy.Tifrunner.gnm1.ann1.Z8IK7E	3.56828	2.60312	3.30527	2.81206	2.60281	1.09283
arahy.Tifrunner.gnm1.ann1.Z8FS1H	1.59746	0.173	1.1557	0.040389	0.181327	0.256258
arahy.Tifrunner.gnm1.ann1.Z8FB5F	3.88119	9.32013	6.50255	3.93146	7.73462	3.92904
arahy.Tifrunner.gnm1.ann1.Z8ERH5	12.1777	6.20401	4.5143	13.0662	5.73724	5.22465
arahy.Tifrunner.gnm1.ann1.Z8DGG3	1.55996	2.21167	1.35445	1.29074	1.98873	1.15432
arahy.Tifrunner.gnm1.ann1.Z8BAYI	2.26816	3.52342	2.39439	1.67378	3.50682	1.91222
arahy.Tifrunner.gnm1.ann1.Z8B0E4	2.42867	2.12611	1.70665	2.15582	1.88851	1.24235
arahy.Tifrunner.gnm1.ann1.Z89DQ4	4.26439	6.67513	4.51642	4.93733	7.57482	3.82733
arahy.Tifrunner.gnm1.ann1.Z89BXU	35.4011	5.05961	31.4916	38.0111	3.36308	26.3662
arahy.Tifrunner.gnm1.ann1.Z88H36	4.76583	8.04298	4.95987	4.41127	6.36603	3.72556
arahy.Tifrunner.gnm1.ann1.Z87QWF	3.83397	3.19401	13.592	4.58953	1.0012	8.25155
arahy.Tifrunner.gnm1.ann1.Z84XTW	10.8144	19.7387	9.44791	10.4423	15.979	9.12476
arahy.Tifrunner.gnm1.ann1.Z845V7	11.3412	9.50681	5.71653	9.25811	7.60142	2.75908
arahy.Tifrunner.gnm1.ann1.Z7YZLD	2.21941	1.87582	0.695158	2.22692	1.2939	1.03974
arahy.Tifrunner.gnm1.ann1.Z7YL41	2.17712	2.82538	1.39748	2.66154	1.93705	0.478615
arahy.Tifrunner.gnm1.ann1.Z7YHJK	2.42952	4.99521	1.61515	1.97869	3.82494	1.78034
arahy.Tifrunner.gnm1.ann1.Z7XC1R	1.72797	3.40537	1.5473	1.60558	3.00556	1.10468
arahy.Tifrunner.gnm1.ann1.Z7X15P	2.33095	6.2529	3.89618	2.59794	5.21807	2.73303
arahy.Tifrunner.gnm1.ann1.Z7X0SX	10.4934	13.1995	11.7581	10.741	12.1336	7.64984
arahy.Tifrunner.gnm1.ann1.Z7WG4W	16.9427	6.58782	9.31905	11.5785	9.36154	13.2073
arahy.Tifrunner.gnm1.ann1.Z7V5PV	19.4448	7.0041	13.6647	16.2658	5.46009	8.5227
arahy.Tifrunner.gnm1.ann1.Z7UQGQ	6.3657	8.59728	3.20525	9.11372	5.83125	3.99922
arahy.Tifrunner.gnm1.ann1.Z7U9ST	9.88743	19.803	11.9221	8.833	13.904	5.74565
arahy.Tifrunner.gnm1.ann1.Z7TKRX	9.02161	21.7393	11.6136	8.34342	22.2577	9.69691
arahy.Tifrunner.gnm1.ann1.Z7TJ7F	8.85815	13.8411	8.1646	6.49355	14.6836	2.73987
arahy.Tifrunner.gnm1.ann1.Z7SW0Q	3.1766	2.77568	1.67386	3.17022	1.90113	0.970092
arahy.Tifrunner.gnm1.ann1.Z7QWNS	2.24603	2.79185	3.07527	2.28287	2.10287	5.80039
arahy.Tifrunner.gnm1.ann1.Z7PTT4	0.724587	1.55911	1.26225	1.05941	1.66229	0.91904
arahy.Tifrunner.gnm1.ann1.Z7PGHH	32.615	20.9494	22.722	44.4095	21.9298	9.29794
arahy.Tifrunner.gnm1.ann1.Z7I4MG	1.82272	2.77328	1.41975	1.35498	2.8387	0.66984
arahy.Tifrunner.gnm1.ann1.Z7H12U	11.2359	14.9035	13.261	13.9949	10.753	8.38464
arahy.Tifrunner.gnm1.ann1.Z7GNQ3	3.25087	3.90774	1.81185	3.0851	2.76011	1.4665
arahy.Tifrunner.gnm1.ann1.Z7F7FH	6.84808	10.7473	7.7506	7.05155	10.775	7.64502
arahy.Tifrunner.gnm1.ann1.Z7E5WK	3.25983	5.99683	4.23573	2.89779	5.66016	3.45326
arahy.Tifrunner.gnm1.ann1.Z7C896	7.0866	54.178	74.031	5.70707	66.8325	57.1841
arahy.Tifrunner.gnm1.ann1.Z77BB1	1.29916	2.52726	1.41058	1.11346	1.80009	1.58184
arahy.Tifrunner.gnm1.ann1.Z74RH1	18.5725	8.72072	3.54619	15.8041	7.50631	1.56802
arahy.Tifrunner.gnm1.ann1.Z72PTZ	12.3443	9.12177	9.89989	9.4446	6.98082	5.12981
arahy.Tifrunner.gnm1.ann1.Z72FSA	11.158	14.6484	8.63039	8.9015	12.0422	6.23598
arahy.Tifrunner.gnm1.ann1.Z71ZTI	4.91991	6.92445	2.33228	5.00377	3.50715	1.87077
arahy.Tifrunner.gnm1.ann1.Z71440	5.80416	12.0521	6.50134	6.16008	9.7858	4.20281
arahy.Tifrunner.gnm1.ann1.Z70S0B	2.27946	3.99482	3.10985	2.16079	3.37701	2.60392
arahy.Tifrunner.gnm1.ann1.Z700ZP	1.48039	0.431136	0.792712	1.19241	0.379176	0.509104
arahy.Tifrunner.gnm1.ann1.Z6ZXKG	2.29972	12.9434	14.8549	2.45764	25.1637	27.6287
arahy.Tifrunner.gnm1.ann1.Z6X6WE	1.00238	2.62909	2.55875	0.806418	4.69675	2.88054
arahy.Tifrunner.gnm1.ann1.Z6VY1D	40.2944	4.51091	26.4158	51.1105	3.56123	31.7072
arahy.Tifrunner.gnm1.ann1.Z6VQ0W	2.33874	3.63852	1.16141	2.92991	3.17771	0.615082
arahy.Tifrunner.gnm1.ann1.Z6UM0T	1.96508	5.18541	1.53324	2.37161	3.82737	1.47053
arahy.Tifrunner.gnm1.ann1.Z6T6TW	0.805131	0.865332	0.84962	1.26074	0.592273	0.434618
arahy.Tifrunner.gnm1.ann1.Z6S83C	7.01094	7.21735	5.20162	5.89062	7.52617	7.2788
arahy.Tifrunner.gnm1.ann1.Z6S68I	2.72339	8.12533	3.8406	3.59689	9.18452	2.74585
arahy.Tifrunner.gnm1.ann1.Z6RGWR	0.520184	2.52967	1.55037	0.332404	3.00072	1.88107
arahy.Tifrunner.gnm1.ann1.Z6NG0Q	0.798022	2.81143	1.70098	0.669885	3.45515	5.47107
arahy.Tifrunner.gnm1.ann1.Z6MEWL	0.796963	0.784059	0.432556	1.51554	0.541042	0.250012
arahy.Tifrunner.gnm1.ann1.Z6M6LZ	12.1623	29.5911	25.5618	12.392	37.0819	28.0258
arahy.Tifrunner.gnm1.ann1.Z6KLKQ	0.834348	1.66816	0.667034	0.738646	2.32002	0.48533
arahy.Tifrunner.gnm1.ann1.Z6KCP2	6.14971	6.82183	8.78181	6.88764	7.97994	9.41356
arahy.Tifrunner.gnm1.ann1.Z6JTIR	11.2687	19.0366	2.7077	11.4993	12.5984	1.38386
arahy.Tifrunner.gnm1.ann1.Z6JJZG	3.25547	3.46761	2.89039	2.79542	3.83194	2.08474
arahy.Tifrunner.gnm1.ann1.Z6GGIF	5.75659	5.74939	4.39263	5.52283	5.1229	4.0434
arahy.Tifrunner.gnm1.ann1.Z6G03S	4.28214	6.56136	4.28737	4.06785	5.42254	3.29938
arahy.Tifrunner.gnm1.ann1.Z6F81U	1.70251	2.48688	1.32289	1.05563	1.5079	0.717172
arahy.Tifrunner.gnm1.ann1.Z6E1QU	0.826483	27.1766	38.3394	0.799423	43.679	94.9782
arahy.Tifrunner.gnm1.ann1.Z6DGE6	7.29577	13.9452	8.41263	6.57125	15.6343	4.96659
arahy.Tifrunner.gnm1.ann1.Z6D9E8	0.93783	2.52774	1.05284	0.690551	2.20632	1.40695
arahy.Tifrunner.gnm1.ann1.Z6BFU6	2.83547	1.30986	1.92735	2.13147	1.71281	2.57819
arahy.Tifrunner.gnm1.ann1.Z69TJ6	7.38375	9.09881	7.60484	8.94665	13.3159	7.57637
arahy.Tifrunner.gnm1.ann1.Z69A25	14.9767	15.3555	11.328	16.9108	14.2125	14.0327
arahy.Tifrunner.gnm1.ann1.Z67LQN	5.04042	3.0943	2.39969	9.32234	1.97071	1.67951
arahy.Tifrunner.gnm1.ann1.Z66XJ9	10.325	17.2137	14.3205	11.0361	18.3801	14.5385
arahy.Tifrunner.gnm1.ann1.Z66RMF	6.22259	8.84088	6.77769	6.1503	8.33691	6.60268
arahy.Tifrunner.gnm1.ann1.Z64U2Q	49.641	88.0545	48.2175	38.2893	68.072	18.0785
arahy.Tifrunner.gnm1.ann1.Z643MN	5.50469	6.55609	4.20148	6.30491	5.17893	2.91494
arahy.Tifrunner.gnm1.ann1.Z63W7Q	1.87483	18.2806	39.0333	1.46111	26.0548	50.2639
arahy.Tifrunner.gnm1.ann1.Z63BXE	3.21425	2.42283	3.79206	2.24231	1.27835	8.11322
arahy.Tifrunner.gnm1.ann1.Z63BRR	3.74492	5.66762	3.37406	3.05587	3.68137	2.74038
arahy.Tifrunner.gnm1.ann1.Z62NC6	36.5293	23.722	18.6203	25.7677	23.5885	18.9186
arahy.Tifrunner.gnm1.ann1.Z62C6M	4.91881	35.2672	29.3696	3.8878	17.4688	15.3811
arahy.Tifrunner.gnm1.ann1.Z621WW	4.24647	7.76994	6.07203	6.03797	6.75159	3.72512
arahy.Tifrunner.gnm1.ann1.Z621FR	3.60537	11.2415	3.5711	3.85305	10.649	3.28047
arahy.Tifrunner.gnm1.ann1.Z602RZ	12.7664	12.2956	4.67832	13.7739	6.58747	6.9831
arahy.Tifrunner.gnm1.ann1.Z5ZDSF	1.36765	1.87267	1.63338	1.53719	1.8422	0.781131
arahy.Tifrunner.gnm1.ann1.Z5Y4KS	10.1321	5.41184	12.8213	7.82779	4.28375	2.84981
arahy.Tifrunner.gnm1.ann1.Z5WHM0	2.84522	5.44615	2.78622	2.71505	4.98353	2.33768
arahy.Tifrunner.gnm1.ann1.Z5UTBB	20.8396	1.67088	4.07412	20.2996	2.45739	2.65178
arahy.Tifrunner.gnm1.ann1.Z5TSV0	5.17184	3.82689	4.82963	3.97496	3.40978	4.08315
arahy.Tifrunner.gnm1.ann1.Z5SK82	1.75831	5.24249	3.79125	2.73697	5.43668	4.05992
arahy.Tifrunner.gnm1.ann1.Z5RL33	18.2572	21.6599	8.35256	17.4097	14.7786	5.05662
arahy.Tifrunner.gnm1.ann1.Z5N3XR	1.60973	8.29597	1.57782	1.7938	5.29843	1.97028
arahy.Tifrunner.gnm1.ann1.Z5JC91	0.027584	0.0490843	0	0.404332	0.401246	1.14408
arahy.Tifrunner.gnm1.ann1.Z5GGTZ	3.80656	5.12828	2.8776	3.95395	5.43016	2.07099
arahy.Tifrunner.gnm1.ann1.Z5G8E0	4.17043	9.37452	2.51531	3.54462	9.6587	4.6808
arahy.Tifrunner.gnm1.ann1.Z5FZN7	12.0356	19.9083	10.8071	10.5648	16.8132	8.6096
arahy.Tifrunner.gnm1.ann1.Z5E7XJ	5.31334	12.8295	5.91064	6.45587	10.7223	4.30659
arahy.Tifrunner.gnm1.ann1.Z5DNFJ	0.0319303	2.85343	0	0.139647	1.81192	0.126692
arahy.Tifrunner.gnm1.ann1.Z5BLZE	7.29248	6.95795	4.33805	5.96271	6.17114	2.52335
arahy.Tifrunner.gnm1.ann1.Z5A6NW	7.04884	12.6904	4.44782	7.54647	10.0984	5.32771
arahy.Tifrunner.gnm1.ann1.Z58MGP	0.740007	1.03702	0.365255	0.68179	0.910302	0.21703
arahy.Tifrunner.gnm1.ann1.Z56S5U	5.02963	8.65435	5.72594	4.80673	9.25421	4.62217
arahy.Tifrunner.gnm1.ann1.Z569TI	4.56003	7.72607	3.29142	4.03108	9.43741	2.52701
arahy.Tifrunner.gnm1.ann1.Z544U3	21.2522	4.86702	14.1882	23.5608	2.82326	10.2123
arahy.Tifrunner.gnm1.ann1.Z50VDZ	6.01138	9.36316	4.86685	7.77537	10.6277	7.12946
arahy.Tifrunner.gnm1.ann1.Z50281	6.27206	7.21137	8.36028	5.47441	6.38561	6.16567
arahy.Tifrunner.gnm1.ann1.Z4XL8W	3.31672	9.64022	6.1903	3.49543	8.75735	9.80646
arahy.Tifrunner.gnm1.ann1.Z4VD8H	2.32698	2.36286	2.05481	2.58594	2.61667	2.3497
arahy.Tifrunner.gnm1.ann1.Z4V8RQ	7.13261	12.8075	10.8125	6.0493	14.5593	14.6825
arahy.Tifrunner.gnm1.ann1.Z4U2NE	1.33796	2.14606	1.69431	1.55578	2.24444	1.45418
arahy.Tifrunner.gnm1.ann1.Z4U2FE	1.11848	1.33392	1.01977	0.796175	1.38332	0.463505
arahy.Tifrunner.gnm1.ann1.Z4TQX9	6.22821	10.6976	6.70469	7.19344	10.409	6.27386
arahy.Tifrunner.gnm1.ann1.Z4TF31	6.15759	0.98137	2.6906	6.33225	0.815332	3.38665
arahy.Tifrunner.gnm1.ann1.Z4P8EM	6.48144	14.4766	10.3062	5.44194	16.2615	7.21511
arahy.Tifrunner.gnm1.ann1.Z4M8GV	5.67138	5.49198	3.67115	5.66285	3.65914	2.364
arahy.Tifrunner.gnm1.ann1.Z4KSH3	2.31753	3.80662	1.13119	1.66743	2.10448	0.807768
arahy.Tifrunner.gnm1.ann1.Z4K8EF	2.60157	6.25412	6.97194	2.62636	5.91811	6.23285
arahy.Tifrunner.gnm1.ann1.Z4JLGK	2.15263	5.31718	3.34537	2.22242	4.5793	4.71681
arahy.Tifrunner.gnm1.ann1.Z4JI4R	1.15819	2.94926	1.05379	0.939268	3.1857	0.884616
arahy.Tifrunner.gnm1.ann1.Z4J9LG	2.79144	5.83287	3.1181	2.90574	5.6447	4.0894
arahy.Tifrunner.gnm1.ann1.Z4H4PD	2.17914	3.41514	5.95582	1.48304	4.80955	7.44215
arahy.Tifrunner.gnm1.ann1.Z4GW6S	2.60521	10.4765	1.83694	2.75221	5.49526	3.45356
arahy.Tifrunner.gnm1.ann1.Z4GHVI	8.60925	3.48736	13.5133	8.66374	2.38744	11.4618
arahy.Tifrunner.gnm1.ann1.Z4FQG9	2.33125	2.37718	1.46836	2.58975	1.73976	1.28986
arahy.Tifrunner.gnm1.ann1.Z4FKUN	6.71319	8.73248	7.47215	6.74238	9.86937	4.66284
arahy.Tifrunner.gnm1.ann1.Z4F097	10.6185	22.7632	11.9625	8.5358	21.9962	6.08391
arahy.Tifrunner.gnm1.ann1.Z4CKFD	31.7974	12.7035	12.0018	34.1487	13.1939	13.3426
arahy.Tifrunner.gnm1.ann1.Z47KWR	2.66161	3.54086	1.73757	2.88606	3.18591	0.944849
arahy.Tifrunner.gnm1.ann1.Z477D9	1.41155	1.97674	0.722283	1.66645	0.925646	0.42282
arahy.Tifrunner.gnm1.ann1.Z469MH	0.940064	1.96074	0.895988	1.0968	1.72357	0.969111
arahy.Tifrunner.gnm1.ann1.Z456W4	1.73824	3.34341	1.05696	3.34559	5.04226	1.98019
arahy.Tifrunner.gnm1.ann1.Z43HYI	21.2855	5.22762	10.7608	34.3063	4.5765	7.42516
arahy.Tifrunner.gnm1.ann1.Z436FE	3.28251	2.904	3.72818	3.62726	4.5007	8.74174
arahy.Tifrunner.gnm1.ann1.Z42RJD	11.3918	17.4863	9.70262	8.61195	16.8862	4.33288
arahy.Tifrunner.gnm1.ann1.Z42PVZ	3.03358	0.949514	1.10564	1.27622	2.32396	1.63399
arahy.Tifrunner.gnm1.ann1.Z40WPA	9.97648	18.0515	10.0517	10.1583	18.7727	8.31665
arahy.Tifrunner.gnm1.ann1.Z400B0	0.111478	0.202648	1.05299	0.0523777	0.661943	1.55618
arahy.Tifrunner.gnm1.ann1.Z3ZGEB	15.915	19.6868	17.2673	14.9419	17.6248	20.7203
arahy.Tifrunner.gnm1.ann1.Z3Y2S3	1406.23	677.341	1383.26	1830.73	446.856	1871.06
arahy.Tifrunner.gnm1.ann1.Z3XL2P	0.0532597	1.44823	3.08195	0.0592363	4.16558	15.6557
arahy.Tifrunner.gnm1.ann1.Z3WE7L	2.90899	5.5002	3.18532	2.60037	5.4868	2.11367
arahy.Tifrunner.gnm1.ann1.Z3UMR9	6.13216	6.96065	3.66727	6.59745	5.48241	3.88103
arahy.Tifrunner.gnm1.ann1.Z3U2VZ	1.43791	3.08731	1.5098	2.40387	3.25329	0.931779
arahy.Tifrunner.gnm1.ann1.Z3T1FA	20.9414	19.2334	16.7824	15.7217	13.7626	14.7621
arahy.Tifrunner.gnm1.ann1.Z3SLP7	37.9413	29.1333	19.6682	49.0529	19.2862	18.9049
arahy.Tifrunner.gnm1.ann1.Z3R2Q1	6.6954	15.7426	7.2783	5.35924	13.5482	12.5597
arahy.Tifrunner.gnm1.ann1.Z3QZS8	3.39426	1.75594	1.61789	2.05145	1.6011	1.12234
arahy.Tifrunner.gnm1.ann1.Z3NZLL	26.7015	4.25891	36.7114	33.3697	3.58748	36.3233
arahy.Tifrunner.gnm1.ann1.Z3ML6G	16.3788	18.3229	13.3111	15.3409	16.6721	11.6851
arahy.Tifrunner.gnm1.ann1.Z3L6UJ	5.85224	7.23823	3.26424	6.70021	5.73604	3.3645
arahy.Tifrunner.gnm1.ann1.Z3L25C	6.41886	1.01011	0.539739	7.341	2.20719	0.539431
arahy.Tifrunner.gnm1.ann1.Z3JIE5	4.52985	4.34136	2.61438	3.68985	3.51954	1.5134
arahy.Tifrunner.gnm1.ann1.Z3GTES	1.40734	1.31905	0.21629	2.34285	2.94534	0.452327
arahy.Tifrunner.gnm1.ann1.Z3FQSU	8.41799	13.2879	5.53722	7.12754	9.24147	5.45433
arahy.Tifrunner.gnm1.ann1.Z3EVH2	1.99915	3.18333	1.98364	2.16495	2.87927	1.06461
arahy.Tifrunner.gnm1.ann1.Z3E7QY	1.2207	5.14357	2.85362	2.43229	2.32783	2.09331
arahy.Tifrunner.gnm1.ann1.Z3DQ2P	4.58704	5.05483	2.33764	2.91665	4.76998	2.0919
arahy.Tifrunner.gnm1.ann1.Z3DM2X	2.27091	1.70087	1.64482	2.02246	1.22001	1.20529
arahy.Tifrunner.gnm1.ann1.Z3D6FW	0.574929	9.90147	1.03681	0.564098	6.72692	1.02639
arahy.Tifrunner.gnm1.ann1.Z3D5KE	24.275	19.4249	15.1365	14.0129	17.8089	8.95194
arahy.Tifrunner.gnm1.ann1.Z3CGZ5	2.42716	4.26039	2.16251	1.69336	2.36896	1.17907
arahy.Tifrunner.gnm1.ann1.Z3ATEX	1.33575	1.06855	0.760301	1.00459	1.33945	0.312293
arahy.Tifrunner.gnm1.ann1.Z3ANCQ	1.15487	3.93472	2.3228	1.0646	3.27043	2.56397
arahy.Tifrunner.gnm1.ann1.Z38ZL1	6.65481	10.8521	4.43605	6.61141	8.851	3.93877
arahy.Tifrunner.gnm1.ann1.Z38NHD	17.3164	18.1389	9.59998	19.4023	17.3848	7.75273
arahy.Tifrunner.gnm1.ann1.Z37SN9	6.63181	9.15404	4.97013	6.0722	6.2054	2.57782
arahy.Tifrunner.gnm1.ann1.Z36GDV	5.82942	35.4161	154.407	5.52249	137.067	229.178
arahy.Tifrunner.gnm1.ann1.Z34R6V	2.20388	4.13535	1.982	1.83205	3.11415	1.78875
arahy.Tifrunner.gnm1.ann1.Z348XU	4.34964	10.2232	4.45411	4.07511	7.65305	2.08588
arahy.Tifrunner.gnm1.ann1.Z34153	0.683624	1.86034	0.153627	0.905867	1.90295	0.217455
arahy.Tifrunner.gnm1.ann1.Z32ZXD	33.643	11.8916	14.2116	16.232	2.99634	3.77437
arahy.Tifrunner.gnm1.ann1.Z31VM8	1.70208	3.39627	1.3396	1.47562	2.92182	0.855664
arahy.Tifrunner.gnm1.ann1.Z31J18	5.70153	14.727	5.37916	4.69283	13.402	4.03036
arahy.Tifrunner.gnm1.ann1.Z30S1G	1.17252	0.578226	0.687942	1.21237	0.617334	0.790803
arahy.Tifrunner.gnm1.ann1.Z30F3P	3.80777	3.39217	2.34861	2.84509	2.62563	1.99805
arahy.Tifrunner.gnm1.ann1.Z2YVAL	19.8139	37.4047	22.7719	20.0903	39.9233	25.6912
arahy.Tifrunner.gnm1.ann1.Z2W0MN	1.34965	3.26688	0.961671	1.06855	3.00011	0.755385
arahy.Tifrunner.gnm1.ann1.Z2UDZG	0.706144	1.40316	0.624707	0.958983	0.802257	0.327016
arahy.Tifrunner.gnm1.ann1.Z2RDVM	0.0378757	0.0406163	10.6648	0.0284937	0.308599	25.7867
arahy.Tifrunner.gnm1.ann1.Z2QYJ5	6.32614	4.62616	5.70359	5.89915	5.36105	5.55315
arahy.Tifrunner.gnm1.ann1.Z2QY1L	8.47208	6.80429	3.22981	5.06883	3.73972	1.0229
arahy.Tifrunner.gnm1.ann1.Z2MV1Y	6.27723	18.0788	6.32338	4.85491	16.7281	6.67332
arahy.Tifrunner.gnm1.ann1.Z2KR9B	2.3874	7.15148	1.75889	1.83244	5.93819	1.2153
arahy.Tifrunner.gnm1.ann1.Z2KB3N	2.69826	3.50758	2.21657	2.29503	2.59772	1.84557
arahy.Tifrunner.gnm1.ann1.Z2JA3J	3.14996	0.919725	0.787122	2.70544	0.590565	0.581249
arahy.Tifrunner.gnm1.ann1.Z2ISY4	6.04067	3.55201	2.64779	4.1676	2.81249	1.70945
arahy.Tifrunner.gnm1.ann1.Z2IH01	1.78064	4.4743	2.1387	1.51837	4.49715	1.28601
arahy.Tifrunner.gnm1.ann1.Z2GU4A	0.553838	4.10811	3.92247	0.304887	6.89447	3.08693
arahy.Tifrunner.gnm1.ann1.Z2GQ5K	2.51168	4.40712	4.60932	2.42456	3.75043	3.64221
arahy.Tifrunner.gnm1.ann1.Z2FZT8	8.48716	5.33984	3.78339	4.98646	3.89603	1.8099
arahy.Tifrunner.gnm1.ann1.Z2DAXP	3.42873	2.81191	0.978235	4.47913	2.42543	0.574176
arahy.Tifrunner.gnm1.ann1.Z2A8SP	17.9558	11.0196	10.4874	18.7563	9.23594	11.0335
arahy.Tifrunner.gnm1.ann1.Z28QK4	1.75977	3.68417	1.65908	3.9064	3.30226	0.85329
arahy.Tifrunner.gnm1.ann1.Z287JL	24.9732	15.8579	19.4326	18.1529	9.47855	12.4891
arahy.Tifrunner.gnm1.ann1.Z26Q8L	4.72425	3.87911	2.77348	3.80896	3.23688	1.53834
arahy.Tifrunner.gnm1.ann1.Z25GSD	0.0299227	2.7985	8.7097	0.00848567	14.002	5.35677
arahy.Tifrunner.gnm1.ann1.Z23D3B	6.22892	5.50556	4.43873	5.90628	5.3364	4.68867
arahy.Tifrunner.gnm1.ann1.Z23BQJ	8.49366	34.6893	27.893	10.6102	65.8024	10.4174
arahy.Tifrunner.gnm1.ann1.Z231WD	1.33151	0.79608	0.193862	2.09998	0	0.112133
arahy.Tifrunner.gnm1.ann1.Z22D2G	6.18601	9.57886	7.24873	4.67106	6.67938	7.25704
arahy.Tifrunner.gnm1.ann1.Z20ZUZ	4.99506	5.66381	4.03548	4.95463	5.68819	4.6212
arahy.Tifrunner.gnm1.ann1.Z1YI97	0.759043	1.0049	0.56083	0.835636	0.852351	0.264473
arahy.Tifrunner.gnm1.ann1.Z1XI1M	2.86267	3.70587	2.37126	2.29674	3.25231	1.81653
arahy.Tifrunner.gnm1.ann1.Z1X8E4	0.421381	0.317363	0.244113	3.07864	1.01912	1.11596
arahy.Tifrunner.gnm1.ann1.Z1WCUM	7.4051	7.47877	4.22106	5.62966	9.27574	2.07564
arahy.Tifrunner.gnm1.ann1.Z1VD15	1.07415	1.32292	0.468351	0.696715	1.01915	0.270187
arahy.Tifrunner.gnm1.ann1.Z1V611	3.85486	2.62479	2.36991	3.45716	2.22714	2.38801
arahy.Tifrunner.gnm1.ann1.Z1V2E3	0.683199	2.47615	0.978089	0.606701	3.33003	1.23047
arahy.Tifrunner.gnm1.ann1.Z1UMC7	1.79729	2.64513	1.30124	1.33927	2.50222	0.569865
arahy.Tifrunner.gnm1.ann1.Z1TLUT	1.12711	1.3169	1.18922	1.18863	1.69691	0.433158
arahy.Tifrunner.gnm1.ann1.Z1T37B	8.74833	8.8768	5.90516	8.96223	7.50322	5.73882
arahy.Tifrunner.gnm1.ann1.Z1SPH5	4.74448	3.34877	1.4738	3.13764	2.60647	0.813287
arahy.Tifrunner.gnm1.ann1.Z1RKKH	0.307518	1.87535	0.318747	0.325437	0.991181	0.13305
arahy.Tifrunner.gnm1.ann1.Z1QYPE	5.33281	8.43038	8.65167	4.39383	11.6748	10.3204
arahy.Tifrunner.gnm1.ann1.Z1NGKZ	0.189906	2.63374	0.989589	0.272286	4.61395	1.18482
arahy.Tifrunner.gnm1.ann1.Z1MAHQ	28.8968	20.423	25.3897	28.7058	30.1038	23.2594
arahy.Tifrunner.gnm1.ann1.Z1LVAD	6.25514	6.96824	3.21985	3.92621	4.07831	0.841912
arahy.Tifrunner.gnm1.ann1.Z1KKER	10.6346	11.8512	9.54503	9.84449	11.4068	6.0808
arahy.Tifrunner.gnm1.ann1.Z1JPC4	2.06559	2.30145	1.71102	1.6061	2.07654	1.16384
arahy.Tifrunner.gnm1.ann1.Z1GZMD	0.652956	0.033685	2.06783	0.043559	0.012369	1.1739
arahy.Tifrunner.gnm1.ann1.Z1GLJH	22.7538	5.19778	9.96672	25.7159	6.93902	13.7938
arahy.Tifrunner.gnm1.ann1.Z1CJI9	0	0.968592	1.00467	0.050323	1.78318	2.26798
arahy.Tifrunner.gnm1.ann1.Z1AXDZ	21.7235	40.4702	34.4696	21.231	42.5357	46.4278
arahy.Tifrunner.gnm1.ann1.Z186RR	3.18494	5.21394	3.8283	3.70297	4.16684	4.2931
arahy.Tifrunner.gnm1.ann1.Z16TJ0	4.96038	7.47511	5.4413	5.40484	6.98387	2.99133
arahy.Tifrunner.gnm1.ann1.Z1414S	0.659258	1.49425	0.636072	0.562851	1.26366	0.832877
arahy.Tifrunner.gnm1.ann1.Z131DN	2.39219	3.64496	3.30788	2.64763	3.3509	3.54285
arahy.Tifrunner.gnm1.ann1.Z11XNF	9.46135	9.20643	6.37646	9.07324	8.45666	8.62714
arahy.Tifrunner.gnm1.ann1.Z11ITV	0.208323	1.39712	0.282659	0.305365	0.928332	0.258533
arahy.Tifrunner.gnm1.ann1.Z10DQP	7.44512	10.1652	5.57523	6.82478	8.56198	6.08495
arahy.Tifrunner.gnm1.ann1.Z0Z3SY	2.57126	2.29278	2.26699	2.70322	1.41455	0.92447
arahy.Tifrunner.gnm1.ann1.Z0X0W1	55.055	60.227	35.7408	62.307	54.019	54.3123
arahy.Tifrunner.gnm1.ann1.Z0VDVK	1.86505	0	0	0	0	0
arahy.Tifrunner.gnm1.ann1.Z0SJI2	2.42538	2.74247	1.63683	2.09195	2.34656	1.48826
arahy.Tifrunner.gnm1.ann1.Z0RY6M	27.3555	5.52831	22.1826	27.5575	4.41868	27.0621
arahy.Tifrunner.gnm1.ann1.Z0QBJC	0	1.2664	0	0.202344	0.59388	0
arahy.Tifrunner.gnm1.ann1.Z0QB2S	2.74818	4.97843	1.9624	1.78693	3.29796	1.58971
arahy.Tifrunner.gnm1.ann1.Z0P9E6	2.74277	5.02276	0.746814	2.69849	3.69796	0.860411
arahy.Tifrunner.gnm1.ann1.Z0P5BB	5.91186	6.67944	2.94396	5.7568	4.50318	2.56361
arahy.Tifrunner.gnm1.ann1.Z0MF7F	11.1478	11.3823	6.25076	13.2761	9.2613	6.05197
arahy.Tifrunner.gnm1.ann1.Z0JMUR	4.18935	18.1713	9.92879	3.80557	19.9154	11.3032
arahy.Tifrunner.gnm1.ann1.Z0JFW0	6.03122	6.83214	2.47573	5.67395	5.36616	2.61584
arahy.Tifrunner.gnm1.ann1.Z0I5FU	144.34	47.631	126.155	194.362	31.7928	159.314
arahy.Tifrunner.gnm1.ann1.Z0FLIL	3.59318	4.01261	2.27137	3.64883	3.12179	1.2572
arahy.Tifrunner.gnm1.ann1.Z0EWEF	0.996235	1.47611	1.54603	1.00422	2.10001	0.851624
arahy.Tifrunner.gnm1.ann1.Z0DP5C	2.80445	1.53655	2.87584	3.07049	0.929227	1.58577
arahy.Tifrunner.gnm1.ann1.Z0DKXY	1.1765	4.20867	1.0332	1.7711	3.9513	1.25733
arahy.Tifrunner.gnm1.ann1.Z0D2FZ	3.12532	5.04887	2.41645	2.71643	4.37557	1.7959
arahy.Tifrunner.gnm1.ann1.Z0CWV9	2.26195	2.94376	1.37103	1.42307	2.98227	1.13292
arahy.Tifrunner.gnm1.ann1.Z0CB8G	1.91251	3.08777	1.57255	2.03055	3.09245	0.966038
arahy.Tifrunner.gnm1.ann1.Z0C2B4	8.35889	8.26511	6.72848	9.873	7.01037	8.72179
arahy.Tifrunner.gnm1.ann1.Z0BJS7	11.9869	3.34003	11.8792	6.52329	3.98575	9.0887
arahy.Tifrunner.gnm1.ann1.Z0ALQ1	3.16116	5.3377	2.99492	3.98998	5.09063	4.71252
arahy.Tifrunner.gnm1.ann1.Z0ACGZ	9.92017	15.8476	15.7187	9.5783	13.2456	13.4322
arahy.Tifrunner.gnm1.ann1.Z08FR7	0.0235353	0	1.23269	0	0.034339	1.93231
arahy.Tifrunner.gnm1.ann1.Z08FJS	3.91857	4.21731	2.93045	3.61539	3.50604	1.10994
arahy.Tifrunner.gnm1.ann1.Z087RK	11.982	36.9403	14.9021	14.0754	36.9422	22.0142
arahy.Tifrunner.gnm1.ann1.Z05M3L	6.7858	10.1615	6.05024	5.30023	11.1902	4.92123
arahy.Tifrunner.gnm1.ann1.Z04G07	3.74578	8.2086	6.98022	3.13272	9.5643	8.84501
arahy.Tifrunner.gnm1.ann1.Z046N5	0.951958	7.13406	8.20762	0.553773	9.23762	8.48715
arahy.Tifrunner.gnm1.ann1.Z03QFY	6.20957	7.9503	6.06661	4.08502	10.8034	5.10697
arahy.Tifrunner.gnm1.ann1.Z02ZAB	1.7712	0.092106	0.239602	2.54291	0.257189	0.158173
arahy.Tifrunner.gnm1.ann1.Z01VGZ	26.6795	33.3401	24.9681	22.7689	29.6749	13.3225
arahy.Tifrunner.gnm1.ann1.YZY52G	3.46366	5.5413	4.1769	2.81897	5.15284	3.68777
arahy.Tifrunner.gnm1.ann1.YZWE7C	0.13264	19.0986	24.4231	0.134156	17.6561	13.9397
arahy.Tifrunner.gnm1.ann1.YZW0QU	1.43233	0.175616	0.244848	0.456174	1.09515	0.215074
arahy.Tifrunner.gnm1.ann1.YZU4Z1	2.15607	2.5763	2.343	3.25714	1.69811	1.36794
arahy.Tifrunner.gnm1.ann1.YZT8QC	8.43804	15.8619	7.59682	10.9819	16.4088	5.86755
arahy.Tifrunner.gnm1.ann1.YZL4IN	12.8832	16.3991	15.1721	12.4622	17.8473	9.72593
arahy.Tifrunner.gnm1.ann1.YZF1VD	4.88841	10.9857	5.84444	4.59774	8.03787	3.95192
arahy.Tifrunner.gnm1.ann1.YZE6TL	25.8827	19.4426	17.4145	18.5077	14.6599	6.22084
arahy.Tifrunner.gnm1.ann1.YZD8WZ	2.94049	132.904	70.8471	3.87448	221.975	64.2305
arahy.Tifrunner.gnm1.ann1.YZC8KD	0.964355	2.38216	0.91867	0.947995	2.82267	0.900502
arahy.Tifrunner.gnm1.ann1.YZB02J	30.7081	76.7516	31.8208	25.6672	71.0635	21.9844
arahy.Tifrunner.gnm1.ann1.YZ9ULU	15.4416	22.4384	14.657	16.724	44.1862	16.1624
arahy.Tifrunner.gnm1.ann1.YZ918W	41.518	30.1362	7.52342	41.6561	13.4931	7.22229
arahy.Tifrunner.gnm1.ann1.YZ7MCJ	1.66386	2.81614	1.45638	1.64753	2.39778	1.38419
arahy.Tifrunner.gnm1.ann1.YZ7E83	29.7709	24.4949	21.5376	28.0491	19.6158	13.1984
arahy.Tifrunner.gnm1.ann1.YZ2FZM	0.946057	1.29831	1.00649	1.19579	1.89264	0.676759
arahy.Tifrunner.gnm1.ann1.YZ1SAE	11.8655	21.882	13.5975	11.9704	21.42	8.29234
arahy.Tifrunner.gnm1.ann1.YZ1RNT	306.18	227.289	257.069	342.411	176.221	308.308
arahy.Tifrunner.gnm1.ann1.YZ0HQS	7.91147	7.22489	6.92905	7.31952	6.82259	3.52475
arahy.Tifrunner.gnm1.ann1.YZ0F6G	174.672	102.717	79.75	131.413	70.2576	36.9387
arahy.Tifrunner.gnm1.ann1.YZ06AV	5018.66	101.084	3528.61	5896.91	33.503	4555.26
arahy.Tifrunner.gnm1.ann1.YYZ95J	1.87728	2.76438	1.00799	1.32824	2.0698	0.504426
arahy.Tifrunner.gnm1.ann1.YYYQ5L	1.08924	0.712693	0.422856	1.45918	0.863634	0.378943
arahy.Tifrunner.gnm1.ann1.YYW2BF	22.1461	47.7823	26.7567	18.4493	50.158	21.3841
arahy.Tifrunner.gnm1.ann1.YYV7TY	3.01289	4.17883	2.55716	2.53576	4.61514	2.04081
arahy.Tifrunner.gnm1.ann1.YYQ0V2	0.893911	1.55912	1.11776	1.07803	2.3221	1.64579
arahy.Tifrunner.gnm1.ann1.YYM1IM	5.42141	6.70611	3.57937	5.21231	4.77975	2.23809
arahy.Tifrunner.gnm1.ann1.YYH81C	4.31562	6.67213	5.20542	3.28609	5.72898	5.48822
arahy.Tifrunner.gnm1.ann1.YYFQ06	1.50862	7.79918	4.77079	1.07142	8.12004	2.38991
arahy.Tifrunner.gnm1.ann1.YYF952	1.4667	1.34266	0.678337	1.25123	1.86018	1.05278
arahy.Tifrunner.gnm1.ann1.YYE7NP	9.72859	13.1302	10.1882	7.81836	7.69464	6.55075
arahy.Tifrunner.gnm1.ann1.YYC1CT	1.4817	7.99138	1.75142	1.33268	4.73641	2.92266
arahy.Tifrunner.gnm1.ann1.YYBF8M	4.32517	5.73437	3.84064	5.00368	5.73043	3.56615
arahy.Tifrunner.gnm1.ann1.YYB4W1	5.71787	2.66939	2.23045	5.65333	1.84712	1.58305
arahy.Tifrunner.gnm1.ann1.YY9F0M	1.73394	1.47984	1.0985	1.70868	1.48867	1.2601
arahy.Tifrunner.gnm1.ann1.YY6LCE	4.62696	8.88291	2.70845	4.56728	5.80939	2.24785
arahy.Tifrunner.gnm1.ann1.YY6DN0	28.549	45.3188	25.2699	35.1898	49.3963	25.7633
arahy.Tifrunner.gnm1.ann1.YY5SX5	6.5956	9.42282	5.60523	7.30276	7.56109	3.1875
arahy.Tifrunner.gnm1.ann1.YY5454	0.876342	2.58442	1.60445	1.18862	1.80397	19.8269
arahy.Tifrunner.gnm1.ann1.YY53PU	29.8593	38.8968	28.1819	34.6834	39.3799	26.8416
arahy.Tifrunner.gnm1.ann1.YY52IF	7.94832	12.6891	8.39556	7.00844	11.3525	5.44582
arahy.Tifrunner.gnm1.ann1.YY507R	1.41218	1.48161	1.3982	1.05166	1.71338	1.89412
arahy.Tifrunner.gnm1.ann1.YY4I9I	1.85209	5.13725	2.74186	1.28189	4.37913	1.57755
arahy.Tifrunner.gnm1.ann1.YY3FCR	0.907358	1.44292	1.01966	1.07378	1.06684	0.689929
arahy.Tifrunner.gnm1.ann1.YY2SNP	0.846408	1.08563	0.427391	2.60214	3.49005	0.544827
arahy.Tifrunner.gnm1.ann1.YY2DMA	1.22685	1.19666	0.588569	1.07833	0.955315	0.938336
arahy.Tifrunner.gnm1.ann1.YY2ATI	5.04963	6.11147	5.21682	6.03526	6.58357	6.24176
arahy.Tifrunner.gnm1.ann1.YY1VWG	19.0244	15.2056	15.5864	15.9064	14.2471	18.8416
arahy.Tifrunner.gnm1.ann1.YXX8CM	4.21676	4.74228	7.24813	4.77605	5.22303	14.7386
arahy.Tifrunner.gnm1.ann1.YXX0BK	11.1255	13.0421	9.58852	9.89743	11.8338	18.2194
arahy.Tifrunner.gnm1.ann1.YXV5G1	16.2149	10.9265	15.8502	13.1896	24.9442	24.5568
arahy.Tifrunner.gnm1.ann1.YXU9YV	153.462	214.451	316.625	137.802	538.055	460.326
arahy.Tifrunner.gnm1.ann1.YXSX85	10.245	12.6984	6.31769	8.22222	11.5818	5.80386
arahy.Tifrunner.gnm1.ann1.YXRF57	0	3.15302	6.74444	0.220464	12.3813	11.234
arahy.Tifrunner.gnm1.ann1.YXQT7A	1.29569	2.80624	1.86977	1.52656	1.84312	1.41809
arahy.Tifrunner.gnm1.ann1.YXPR95	2.06093	1.85002	1.28926	2.82523	1.68614	1.02984
arahy.Tifrunner.gnm1.ann1.YXHH77	1.99137	2.44817	1.66575	1.71877	2.39804	1.60486
arahy.Tifrunner.gnm1.ann1.YXHF5Z	1.72802	21.3461	6.50046	1.19146	18.0679	3.43405
arahy.Tifrunner.gnm1.ann1.YXH0X8	2.25131	2.34336	1.30804	2.10854	2.15307	1.27072
arahy.Tifrunner.gnm1.ann1.YXGX3A	0.19632	0.176615	1.488	0.144159	0.116126	2.56912
arahy.Tifrunner.gnm1.ann1.YXGI3Q	4.99858	5.79946	4.20575	4.94867	5.00595	4.00665
arahy.Tifrunner.gnm1.ann1.YXCZ83	5.11868	1.86945	2.59189	4.31339	4.50913	1.49534
arahy.Tifrunner.gnm1.ann1.YXC3CU	16.2627	10.3971	12.427	14.0674	8.38912	7.50935
arahy.Tifrunner.gnm1.ann1.YX9VFC	1.16266	0.907667	1.01064	1.27735	0.346437	0.314984
arahy.Tifrunner.gnm1.ann1.YX95HC	2.02235	2.25099	1.18382	1.67581	1.51531	0.81022
arahy.Tifrunner.gnm1.ann1.YX7U7K	0.647388	0.987771	0.382464	0.651364	1.02953	0.358331
arahy.Tifrunner.gnm1.ann1.YX7HJZ	2.16457	4.20487	14.0843	0	2.57963	6.91427
arahy.Tifrunner.gnm1.ann1.YX753W	31.8807	32.6633	23.3287	24.0061	33.0266	19.8426
arahy.Tifrunner.gnm1.ann1.YX69JE	8.48543	12.7439	6.4706	7.44289	12.2578	8.54087
arahy.Tifrunner.gnm1.ann1.YX67LP	1.81597	2.16099	1.39118	1.76674	2.3421	2.70826
arahy.Tifrunner.gnm1.ann1.YX4J0R	0.55743	4.34754	2.13277	1.07226	5.64948	5.3503
arahy.Tifrunner.gnm1.ann1.YX4IN3	2.74087	2.76986	2.70114	2.59696	1.32205	1.08578
arahy.Tifrunner.gnm1.ann1.YX4B4M	4.20155	8.80953	5.08249	3.75731	7.55589	3.30383
arahy.Tifrunner.gnm1.ann1.YX3IJQ	0.541051	1.28087	0.690966	0.524878	1.14162	0.223467
arahy.Tifrunner.gnm1.ann1.YX3ICE	0.622798	3.18515	1.53919	0.582235	1.65011	0.957626
arahy.Tifrunner.gnm1.ann1.YX38R0	2.03642	3.22389	1.65251	1.79374	2.84908	1.3298
arahy.Tifrunner.gnm1.ann1.YX38EM	7.64132	6.80757	3.32253	9.51978	5.09113	1.89213
arahy.Tifrunner.gnm1.ann1.YX2WX2	10.1859	23.2599	8.26038	10.5199	17.4518	8.06878
arahy.Tifrunner.gnm1.ann1.YX0GAM	4.45896	8.01011	7.11575	4.13666	4.78809	6.15295
arahy.Tifrunner.gnm1.ann1.YWY61J	0.415944	1.01515	2.66939	0.65533	4.15084	2.647
arahy.Tifrunner.gnm1.ann1.YWY5YF	5.97929	3.33342	4.32451	4.89343	4.05452	4.15249
arahy.Tifrunner.gnm1.ann1.YWW12F	7.43128	12.8209	10.5715	7.02033	14.299	9.2826
arahy.Tifrunner.gnm1.ann1.YWUF76	1.79614	5.42093	1.85625	1.42447	4.84381	2.38179
arahy.Tifrunner.gnm1.ann1.YWUC8U	0.598253	1.34531	1.49294	0.403109	0.863261	2.75097
arahy.Tifrunner.gnm1.ann1.YWTZ6Y	9.31799	9.10998	6.47975	8.06458	7.71212	5.91485
arahy.Tifrunner.gnm1.ann1.YWPQ0A	2.39651	5.6069	2.63762	2.76655	5.3681	2.28318
arahy.Tifrunner.gnm1.ann1.YWP64R	38.2395	20.6544	51.9759	45.0705	37.2484	79.3291
arahy.Tifrunner.gnm1.ann1.YWP2KZ	24.3864	20.5939	17.9485	27.5405	16.6175	15.1597
arahy.Tifrunner.gnm1.ann1.YWKZ8I	10.0103	10.0209	4.97964	11.1164	8.55687	6.00762
arahy.Tifrunner.gnm1.ann1.YWJ1Q3	3.96189	2.88477	0.896887	3.12643	2.24854	1.0257
arahy.Tifrunner.gnm1.ann1.YWG9MJ	1.26249	1.51265	1.15863	0.810543	1.35095	0.643877
arahy.Tifrunner.gnm1.ann1.YWE2CT	5.39457	14.0041	5.6837	4.80708	13.4546	3.57229
arahy.Tifrunner.gnm1.ann1.YWBP0Q	1.78011	1.57429	2.82913	1.53357	1.72607	2.33078
arahy.Tifrunner.gnm1.ann1.YWBJ1A	1.7455	7.1655	2.00624	1.69421	4.82235	1.35805
arahy.Tifrunner.gnm1.ann1.YW8AP0	1.89013	4.80433	2.73663	1.86373	6.88433	1.03032
arahy.Tifrunner.gnm1.ann1.YW8AM8	3.89832	1.14507	3.2035	3.37198	1.89743	5.90878
arahy.Tifrunner.gnm1.ann1.YW7PU2	2.71038	2.44653	1.64982	2.20014	1.62183	1.14556
arahy.Tifrunner.gnm1.ann1.YW7MJY	3.53256	4.0967	2.95881	2.18681	3.86096	3.69153
arahy.Tifrunner.gnm1.ann1.YW5T73	4.22602	17.0585	3.44948	4.28839	13.822	5.69268
arahy.Tifrunner.gnm1.ann1.YW5LIS	50.5313	36.3045	28.7474	47.386	37.4376	47.9067
arahy.Tifrunner.gnm1.ann1.YW42SM	1.88968	6.0128	1.6193	1.80729	4.72909	3.01898
arahy.Tifrunner.gnm1.ann1.YW30D2	12.8083	38.5113	11.5306	16.0746	31.1809	23.4315
arahy.Tifrunner.gnm1.ann1.YW2UEY	6.28938	11.2368	6.10303	6.89449	9.35605	3.04493
arahy.Tifrunner.gnm1.ann1.YW2RJ0	6.12789	59.5815	90.4979	8.53362	30.2178	124.195
arahy.Tifrunner.gnm1.ann1.YW1SJ5	16.4802	28.8846	16.2987	17.6313	26.3217	12.1446
arahy.Tifrunner.gnm1.ann1.YW1KJA	1.59325	3.6041	3.09945	0.854156	3.77817	2.0601
arahy.Tifrunner.gnm1.ann1.YW0R51	1.33551	4.78223	1.64982	1.52644	2.5931	1.77307
arahy.Tifrunner.gnm1.ann1.YW08C0	2.71703	2.38807	1.13787	2.17007	2.04917	1.08236
arahy.Tifrunner.gnm1.ann1.YVZ5IL	0.314637	0.0391623	0	3.01027	0.0550783	1.30733
arahy.Tifrunner.gnm1.ann1.YVZ59D	12.9893	25.9033	11.2129	15.2474	28.0101	12.8333
arahy.Tifrunner.gnm1.ann1.YVXW4C	1.2917	1.47999	0.952795	0.54631	2.03027	1.19634
arahy.Tifrunner.gnm1.ann1.YVP0PI	1.0184	1.37492	0.88205	0.952938	0.524231	0.598115
arahy.Tifrunner.gnm1.ann1.YVFI37	12.0569	13.8425	4.43861	11.4267	11.6409	2.07956
arahy.Tifrunner.gnm1.ann1.YVF32X	2.93057	5.80912	1.8803	3.02009	4.72935	2.61156
arahy.Tifrunner.gnm1.ann1.YVET13	8.22239	11.0644	8.46772	5.88605	9.79607	11.6659
arahy.Tifrunner.gnm1.ann1.YV8VHR	20.5425	19.3489	21.1749	14.5892	19.1908	19.6071
arahy.Tifrunner.gnm1.ann1.YV81B1	0.650439	1.21177	0.611281	0.532565	1.03793	0.693617
arahy.Tifrunner.gnm1.ann1.YV6W0W	3.49419	2.94678	1.04884	1.91697	1.6612	0.803849
arahy.Tifrunner.gnm1.ann1.YV4Q3G	3.80241	18.87	7.71919	3.73006	14.6662	10.6193
arahy.Tifrunner.gnm1.ann1.YV33P0	56.2563	78.4769	52.47	63.0251	84.7366	60.0627
arahy.Tifrunner.gnm1.ann1.YV310H	0.839219	8.88408	5.33602	1.68913	5.81546	5.35081
arahy.Tifrunner.gnm1.ann1.YV2IKS	3.66519	3.88737	3.4105	3.12072	3.56044	3.0615
arahy.Tifrunner.gnm1.ann1.YV18TB	27.6	19.5955	14.8307	19.262	14.6658	7.28247
arahy.Tifrunner.gnm1.ann1.YUWQ2H	8.98708	9.43665	7.55073	9.12179	7.11461	6.37194
arahy.Tifrunner.gnm1.ann1.YUW7Y0	5.31544	5.14681	1.29831	4.67659	3.94307	0.951819
arahy.Tifrunner.gnm1.ann1.YUMR6G	1.90337	1.18846	0.749675	2.60221	0.476363	0.421758
arahy.Tifrunner.gnm1.ann1.YUL6YW	0.00210233	0.0160683	10.8236	0	0.127683	11.7866
arahy.Tifrunner.gnm1.ann1.YUJY33	13.0254	17.5902	10.8556	13.0496	17.254	9.19698
arahy.Tifrunner.gnm1.ann1.YUGY0X	1.12194	3.75678	1.13962	1.10607	3.47051	0.816427
arahy.Tifrunner.gnm1.ann1.YUGK7S	5.20793	7.02052	7.31564	4.77647	5.89025	5.54548
arahy.Tifrunner.gnm1.ann1.YUD80W	1.14523	3.11869	1.28256	1.04723	3.69587	1.64334
arahy.Tifrunner.gnm1.ann1.YUC3W2	5.53172	9.78143	7.4372	4.85617	9.35293	7.03107
arahy.Tifrunner.gnm1.ann1.YUBK9J	2.59736	6.36815	2.90853	2.59612	4.68528	1.41109
arahy.Tifrunner.gnm1.ann1.YUA9S2	12.0737	12.9605	11.8224	12.507	16.471	13.1947
arahy.Tifrunner.gnm1.ann1.YUA0Y6	23.5277	28.3273	24.8273	29.7261	24.676	22.3192
arahy.Tifrunner.gnm1.ann1.YU9W9A	1.68504	1.10865	1.16979	0.955771	1.35922	2.09489
arahy.Tifrunner.gnm1.ann1.YU9TRY	2.56011	4.50714	2.87418	2.21872	3.76299	2.11886
arahy.Tifrunner.gnm1.ann1.YU9IEB	3.96757	7.04043	4.6889	3.30558	5.90596	3.4947
arahy.Tifrunner.gnm1.ann1.YU79V3	3.4897	11.2825	5.58402	3.44342	11.5237	9.62743
arahy.Tifrunner.gnm1.ann1.YU5GZ6	1.50204	3.96943	1.427	1.43685	3.47424	1.74073
arahy.Tifrunner.gnm1.ann1.YU479Z	1.50922	5.21571	0.933971	2.15011	3.01271	0.413766
arahy.Tifrunner.gnm1.ann1.YU3HKG	0.577947	1.47336	0.58564	0.417193	1.72509	0.89368
arahy.Tifrunner.gnm1.ann1.YU35ML	0.665233	2.77697	4.41416	0.466843	1.93479	10.1277
arahy.Tifrunner.gnm1.ann1.YU1WDM	3.70793	7.12992	3.68763	3.3829	6.58545	3.72477
arahy.Tifrunner.gnm1.ann1.YTZS8L	51.4075	4.78217	22.7788	43.922	5.50611	21.6289
arahy.Tifrunner.gnm1.ann1.YTZ5F3	2.86344	5.60447	1.9451	1.99138	3.31996	1.17029
arahy.Tifrunner.gnm1.ann1.YTYD5C	0.171749	1.96075	5.27132	2.44619	0.580838	0.997705
arahy.Tifrunner.gnm1.ann1.YTW6SU	6.34807	15.1271	4.60751	5.97416	8.62718	3.85291
arahy.Tifrunner.gnm1.ann1.YTUI1C	31.7504	29.9937	31.3241	43.601	31.9572	27.1443
arahy.Tifrunner.gnm1.ann1.YTT6SR	0.266589	2.27238	4.30544	0.762408	1.71241	1.30286
arahy.Tifrunner.gnm1.ann1.YTRP8E	4.00351	2.17296	1.89631	2.92346	1.01797	1.28438
arahy.Tifrunner.gnm1.ann1.YTP6RZ	1.00272	2.11891	2.20766	1.31036	1.96026	1.43426
arahy.Tifrunner.gnm1.ann1.YTN4Z3	3.43556	5.52797	3.41219	3.57448	4.48536	3.45982
arahy.Tifrunner.gnm1.ann1.YTK8KP	1.55449	2.67922	3.07179	1.20189	4.57331	2.16431
arahy.Tifrunner.gnm1.ann1.YTI5QC	1.95986	0.0484923	0.0786613	3.04918	0.0259337	0.0714833
arahy.Tifrunner.gnm1.ann1.YTB47M	6.9582	0.758568	1.40401	6.33798	0.522628	1.20523
arahy.Tifrunner.gnm1.ann1.YTA3II	4.20349	3.60992	2.28755	4.78681	2.88986	1.44961
arahy.Tifrunner.gnm1.ann1.YT9B61	1.08233	0.77772	0.402526	1.09003	0.519733	0.396261
arahy.Tifrunner.gnm1.ann1.YT8U7M	1.89526	2.98714	1.5821	1.54409	2.59549	1.37025
arahy.Tifrunner.gnm1.ann1.YT3TY8	0.849525	4.02049	6.9955	0.829235	4.38484	11.0776
arahy.Tifrunner.gnm1.ann1.YT2ZVF	7.41482	5.60039	5.48647	6.08661	4.54352	2.91627
arahy.Tifrunner.gnm1.ann1.YT2AVE	0.451704	0.171273	0.262768	0.77867	1.68573	0.390274
arahy.Tifrunner.gnm1.ann1.YT22YU	7.0824	7.29204	3.20239	5.77714	4.93953	1.8096
arahy.Tifrunner.gnm1.ann1.YT1TR2	0	0	0.0652247	0	0	4.09116
arahy.Tifrunner.gnm1.ann1.YT02HX	4.06972	8.32724	5.96218	3.53946	10.9786	6.80787
arahy.Tifrunner.gnm1.ann1.YSX6Q2	77.9728	128.69	101.126	85.0333	133.031	93.1472
arahy.Tifrunner.gnm1.ann1.YSVF0U	11.284	13.1236	22.2316	6.8943	9.76951	24.7061
arahy.Tifrunner.gnm1.ann1.YST6Y9	0.078813	0.650066	0.410216	0.126327	1.11895	1.01956
arahy.Tifrunner.gnm1.ann1.YST1YA	9.34928	11.4696	6.82168	10.5229	9.48886	2.68264
arahy.Tifrunner.gnm1.ann1.YSSX7I	8.03906	7.52466	4.91118	6.66971	8.36284	3.40085
arahy.Tifrunner.gnm1.ann1.YSS1PU	0.339705	0.839649	1.02733	0.604571	3.32489	0.332441
arahy.Tifrunner.gnm1.ann1.YSQ5WX	2.22301	2.60685	2.3387	1.55906	1.83684	2.78837
arahy.Tifrunner.gnm1.ann1.YSN9W3	45.5855	81.3987	54.656	34.1334	153.45	42.2783
arahy.Tifrunner.gnm1.ann1.YSN97R	0.0242047	0.613946	0.464887	0.0398957	1.19725	0.121802
arahy.Tifrunner.gnm1.ann1.YSKQ4D	2.4589	2.4951	0.698106	2.40045	2.57211	1.17883
arahy.Tifrunner.gnm1.ann1.YSI06R	0.107853	1.22565	1.4134	0.155162	0.726763	0.733061
arahy.Tifrunner.gnm1.ann1.YSEA5L	1.61876	16.5101	14.0475	2.37377	40.7805	14.4912
arahy.Tifrunner.gnm1.ann1.YS7E3I	2.08126	2.1078	0.944641	1.9957	2.29318	1.46403
arahy.Tifrunner.gnm1.ann1.YS7DWM	0.153954	2.18582	0.625424	0.66189	4.44271	0.27039
arahy.Tifrunner.gnm1.ann1.YS6PIM	0.106367	0.797019	61.8834	0.009213	4.25019	104.334
arahy.Tifrunner.gnm1.ann1.YS5TEC	4.46602	5.13979	4.28027	2.66283	5.81456	2.73037
arahy.Tifrunner.gnm1.ann1.YS5S6S	243.12	35.6016	84.5268	189.341	48.0875	66.3964
arahy.Tifrunner.gnm1.ann1.YS4MRY	5.02495	6.24959	2.88827	4.78905	3.75632	2.24029
arahy.Tifrunner.gnm1.ann1.YS4IQ1	23.1577	5.70612	13.1177	12.6225	7.04824	4.13131
arahy.Tifrunner.gnm1.ann1.YS1RTV	5.3981	5.07753	7.01763	4.45334	3.93044	3.54416
arahy.Tifrunner.gnm1.ann1.YS1HQ5	3.1422	9.40258	3.88276	3.33955	8.40454	3.3796
arahy.Tifrunner.gnm1.ann1.YS0GDU	1.48169	1.81682	0.991765	1.37331	1.23901	0.440913
arahy.Tifrunner.gnm1.ann1.YRY7W4	2.34219	2.54146	1.50022	2.27798	3.4396	0.698239
arahy.Tifrunner.gnm1.ann1.YRX3D0	2.04726	1.77394	1.46641	1.87614	1.89603	5.65747
arahy.Tifrunner.gnm1.ann1.YRV6S7	9.77683	5.85811	5.28176	10.2157	4.56255	8.70703
arahy.Tifrunner.gnm1.ann1.YRV0GJ	1.13477	2.18936	0.820103	1.81523	1.27195	0.455263
arahy.Tifrunner.gnm1.ann1.YRQ04X	14.2124	28.0123	14.5463	14.2159	28.1924	15.0237
arahy.Tifrunner.gnm1.ann1.YRN4PU	0.0250533	1.64875	4.45302	0.032845	4.34642	7.09024
arahy.Tifrunner.gnm1.ann1.YRMJ3W	4.20832	6.87581	4.58448	3.44298	6.30072	2.94916
arahy.Tifrunner.gnm1.ann1.YRL8R4	32.9418	51.6584	50.7921	22.9748	86.9644	54.631
arahy.Tifrunner.gnm1.ann1.YRK7KB	4.04473	6.5159	3.04278	4.22709	5.88665	3.22481
arahy.Tifrunner.gnm1.ann1.YRJ5WN	0.382827	2.53797	4.56761	0.533245	2.72063	1.84239
arahy.Tifrunner.gnm1.ann1.YRJ0LE	0.873845	0.797915	2.97851	1.41116	0.879603	2.32078
arahy.Tifrunner.gnm1.ann1.YRI3HS	10.315	6.78929	5.49633	11.5676	6.972	5.76776
arahy.Tifrunner.gnm1.ann1.YRF88J	0.337623	8.66424	14.5759	0.22512	8.5735	7.07581
arahy.Tifrunner.gnm1.ann1.YREA25	3.54435	3.58539	1.68172	2.71695	3.05297	1.47161
arahy.Tifrunner.gnm1.ann1.YRC4PH	21.7949	9.85757	12.3477	18.5554	10.1992	20.8155
arahy.Tifrunner.gnm1.ann1.YR7R6W	3.41419	4.7911	3.12377	3.91736	3.5583	1.72282
arahy.Tifrunner.gnm1.ann1.YR7HYJ	73.5	28.7944	85.4896	75.8393	22.8999	67.3646
arahy.Tifrunner.gnm1.ann1.YR6AFM	0.869563	2.67861	1.24079	0.537985	3.1535	0.294686
arahy.Tifrunner.gnm1.ann1.YR3A5K	3.47028	4.89351	1.64948	2.83595	3.7024	1.97345
arahy.Tifrunner.gnm1.ann1.YR30XE	0.532844	1.12515	0.235335	0.258814	1.05224	0.929709
arahy.Tifrunner.gnm1.ann1.YR2NFS	8.5537	14.3046	9.28417	9.37992	11.3281	4.34913
arahy.Tifrunner.gnm1.ann1.YR2ABN	12.0521	12.8374	8.33178	12.8807	14.4566	7.75542
arahy.Tifrunner.gnm1.ann1.YR1NZ1	9.67442	5.36238	4.52948	10.7574	4.27592	3.59429
arahy.Tifrunner.gnm1.ann1.YR1LBG	6.71816	7.05482	4.12196	6.4747	5.86664	2.35998
arahy.Tifrunner.gnm1.ann1.YQZL1S	7.53889	10.109	6.64618	6.95024	12.0316	8.65928
arahy.Tifrunner.gnm1.ann1.YQYW9N	4.39187	1.22	1.57752	4.33099	1.33201	1.75723
arahy.Tifrunner.gnm1.ann1.YQYF3H	11.822	16.1257	11.5299	11.9572	11.9906	10.4985
arahy.Tifrunner.gnm1.ann1.YQX6Q2	6.45718	7.30938	4.44208	7.08148	6.19052	3.91231
arahy.Tifrunner.gnm1.ann1.YQW2Y8	6.53994	9.28363	5.95001	5.55679	9.30135	4.42911
arahy.Tifrunner.gnm1.ann1.YQRH3K	3.56218	4.72628	2.66986	3.50356	5.48818	7.10502
arahy.Tifrunner.gnm1.ann1.YQR1YM	1.38528	4.99412	2.11097	4.6696	5.83819	1.80737
arahy.Tifrunner.gnm1.ann1.YQQF81	1.3328	7.00647	22.9667	0.995466	1.663	10.7345
arahy.Tifrunner.gnm1.ann1.YQM2EG	6.77691	11.79	3.58261	8.54996	8.71718	3.62232
arahy.Tifrunner.gnm1.ann1.YQM1P4	1.34051	1.57467	0.949585	1.32516	1.77219	0.911449
arahy.Tifrunner.gnm1.ann1.YQLI8B	2.15132	1.40177	0.770038	1.49826	1.72618	0.628005
arahy.Tifrunner.gnm1.ann1.YQJ5CI	12.3182	17.1648	18.0435	12.0195	24.6594	25.0939
arahy.Tifrunner.gnm1.ann1.YQI87S	0.909279	1.27488	0.328658	0.923511	1.5615	0.329178
arahy.Tifrunner.gnm1.ann1.YQHF2A	11.7007	9.603	6.05626	7.77268	7.38898	4.00523
arahy.Tifrunner.gnm1.ann1.YQG5EZ	0.849006	44.9683	3.04723	1.33766	38.6637	68.5136
arahy.Tifrunner.gnm1.ann1.YQD386	67.4093	31.4894	42.226	86.5684	26.0788	39.3377
arahy.Tifrunner.gnm1.ann1.YQ8SXU	4.90878	16.2276	18.5333	9.15605	27.6052	13.6481
arahy.Tifrunner.gnm1.ann1.YQ8CLY	3.98187	4.95165	3.23945	3.34799	3.7856	2.19851
arahy.Tifrunner.gnm1.ann1.YQ8C5N	81.3616	24.0676	79.6118	88.0333	26.4761	96.4309
arahy.Tifrunner.gnm1.ann1.YQ88M5	1.28928	2.20957	1.31517	1.45866	2.5348	1.12495
arahy.Tifrunner.gnm1.ann1.YQ853S	3.39952	4.68701	2.79307	2.82283	3.95551	2.55087
arahy.Tifrunner.gnm1.ann1.YQ829I	6.17322	9.86678	6.87072	5.80833	11.8334	6.24567
arahy.Tifrunner.gnm1.ann1.YQ76T0	6.3979	7.68623	6.19796	6.1784	7.51018	3.88318
arahy.Tifrunner.gnm1.ann1.YQ72RL	0.284208	0.924882	0.468869	0.254977	1.12423	0.462377
arahy.Tifrunner.gnm1.ann1.YQ5H8C	0.879071	1.4003	0.539167	0.878552	1.01809	0.587917
arahy.Tifrunner.gnm1.ann1.YQ4984	1.56896	2.41098	2.19728	1.23942	2.41543	1.00222
arahy.Tifrunner.gnm1.ann1.YQ2X99	2.42754	6.93357	2.03269	3.42068	5.85955	1.49918
arahy.Tifrunner.gnm1.ann1.YQ2GF9	2.02678	2.9841	2.65512	2.47572	2.52033	2.10703
arahy.Tifrunner.gnm1.ann1.YPZ0ZF	3.75315	5.10244	1.34678	7.07491	2.43978	1.80451
arahy.Tifrunner.gnm1.ann1.YPX3YE	0.0441147	2.49092	7.34923	0.0638887	11.0527	5.69235
arahy.Tifrunner.gnm1.ann1.YPS1PN	3.86743	7.34351	3.78076	4.16147	5.56189	1.72606
arahy.Tifrunner.gnm1.ann1.YPLZ25	9.71891	7.95417	5.22066	8.27108	5.67543	3.94383
arahy.Tifrunner.gnm1.ann1.YPLH9H	1.52694	2.31677	1.91934	1.71138	3.01809	1.97881
arahy.Tifrunner.gnm1.ann1.YPK5FN	1.0992	0.378056	0	1.06767	0.795982	0.11384
arahy.Tifrunner.gnm1.ann1.YPH606	2.48164	7.25331	3.38615	2.92536	5.92933	2.08977
arahy.Tifrunner.gnm1.ann1.YPGZ9D	1.07438	0.983139	0.226967	0.63537	0.439809	0.072026
arahy.Tifrunner.gnm1.ann1.YPG8JQ	2.37631	2.99372	1.6623	2.12451	2.07734	0.653033
arahy.Tifrunner.gnm1.ann1.YPBB19	2.24551	3.98852	1.89097	2.08522	3.18937	1.18551
arahy.Tifrunner.gnm1.ann1.YPAX92	2.20545	2.75561	1.46988	2.07853	1.92597	0.136319
arahy.Tifrunner.gnm1.ann1.YPA2ZU	1.17167	1.11491	0.923669	1.05976	1.13595	0.663039
arahy.Tifrunner.gnm1.ann1.YP9RQ0	0.188473	1.27648	0.289944	0.386249	0.509814	0.115251
arahy.Tifrunner.gnm1.ann1.YP9IVY	0.968442	2.4641	1.04737	0.813018	2.49076	1.09124
arahy.Tifrunner.gnm1.ann1.YP8DRN	15.1227	21.2029	15.9395	12.2949	15.7138	7.91756
arahy.Tifrunner.gnm1.ann1.YP7URC	16.0789	21.8164	12.3472	16.7231	19.5629	9.33901
arahy.Tifrunner.gnm1.ann1.YP7CL0	27.5151	26.4279	25.954	30.0503	26.5559	21.6933
arahy.Tifrunner.gnm1.ann1.YP763J	0.540966	1.5227	1.21117	0.696966	1.63762	0.606137
arahy.Tifrunner.gnm1.ann1.YP465N	6.57281	31.3357	14.6451	6.254	35.2036	29.0807
arahy.Tifrunner.gnm1.ann1.YP3YKY	3.34895	2.35197	2.22927	2.61325	2.4178	2.09956
arahy.Tifrunner.gnm1.ann1.YP2NLQ	8.73627	2.35651	7.49129	8.42659	3.59819	8.01056
arahy.Tifrunner.gnm1.ann1.YP2L4B	2.11977	2.43748	1.88966	1.67863	1.81069	1.54938
arahy.Tifrunner.gnm1.ann1.YP19K2	12.9072	39.019	66.6084	16.2798	28.6505	70.9139
arahy.Tifrunner.gnm1.ann1.YNZQ4S	0.309799	1.27786	0.488544	0.433293	1.67772	0.431524
arahy.Tifrunner.gnm1.ann1.YNZN7C	0.648411	1.45095	1.28525	0.8203	1.30758	0.676324
arahy.Tifrunner.gnm1.ann1.YNXT90	1.5349	0.740404	0.494638	0.980187	0.677166	0.361866
arahy.Tifrunner.gnm1.ann1.YNW4Y6	0	0.42695	0.0327297	0.227026	1.04028	0.0605873
arahy.Tifrunner.gnm1.ann1.YNW1IM	3.2195	5.39522	1.82621	3.69661	7.26388	1.26852
arahy.Tifrunner.gnm1.ann1.YNVN02	0	2.50179	3.94651	0	11.9301	10.3115
arahy.Tifrunner.gnm1.ann1.YNQ283	13.4529	14.0327	10.7993	10.7007	13.2376	14.1835
arahy.Tifrunner.gnm1.ann1.YNP00W	1.88941	24.0581	41.7675	1.28815	36.4591	41.6403
arahy.Tifrunner.gnm1.ann1.YNM2K2	3.76324	2.38141	2.25244	2.98388	3.03316	2.46084
arahy.Tifrunner.gnm1.ann1.YNK9KY	18.943	16.6581	10.4379	19.9941	15.4019	7.436
arahy.Tifrunner.gnm1.ann1.YNH2A3	12.1884	19.3194	15.3778	10.1739	26.1941	18.4203
arahy.Tifrunner.gnm1.ann1.YNG10Q	0.450264	1.31254	0.228391	0.0665483	0.0101467	0.0104133
arahy.Tifrunner.gnm1.ann1.YNEA8K	3.68679	5.81922	4.15438	2.92893	6.36484	4.83606
arahy.Tifrunner.gnm1.ann1.YNE1J7	24.7577	12.9106	17.9943	19.7637	10.5169	9.04404
arahy.Tifrunner.gnm1.ann1.YND711	7.89851	16.7398	12.0411	5.39472	19.0386	9.90689
arahy.Tifrunner.gnm1.ann1.YNCC4F	1.91306	10.1917	7.44261	2.38564	9.51583	10.1989
arahy.Tifrunner.gnm1.ann1.YN9M68	23.1001	9.41319	12.2516	16.601	8.69078	10.9643
arahy.Tifrunner.gnm1.ann1.YN8NC1	8.5859	10.2964	9.39403	6.98608	7.15508	5.84191
arahy.Tifrunner.gnm1.ann1.YN8IJ2	124.934	52.7116	90.7451	139.383	38.2581	123.72
arahy.Tifrunner.gnm1.ann1.YN8C8B	5.10143	2.04873	8.90929	6.34773	2.03975	16.028
arahy.Tifrunner.gnm1.ann1.YN8BSV	7.17148	10.2117	6.15714	5.8167	15.5928	3.97265
arahy.Tifrunner.gnm1.ann1.YN7PRK	2.20375	3.20434	2.27241	1.82998	3.54589	1.83924
arahy.Tifrunner.gnm1.ann1.YN64S2	2.56885	2.6271	1.96827	2.33335	2.37062	1.79528
arahy.Tifrunner.gnm1.ann1.YN40WG	14.1128	17.1081	13.3807	15.3165	32.4234	8.29134
arahy.Tifrunner.gnm1.ann1.YN2E67	0.328634	1.45694	0.629604	0.203675	0.765448	0.416111
arahy.Tifrunner.gnm1.ann1.YN028F	1.36275	0.794425	0.843235	1.35124	0.940013	0.787273
arahy.Tifrunner.gnm1.ann1.YMUB8G	1.26823	1.60757	1.54506	1.70188	3.13545	1.33109
arahy.Tifrunner.gnm1.ann1.YMQ72N	5.44495	9.94044	6.3036	7.67796	14.3944	7.6476
arahy.Tifrunner.gnm1.ann1.YMQ62S	7.5605	6.34485	5.96923	8.12197	5.3602	3.52441
arahy.Tifrunner.gnm1.ann1.YMP0XI	3.52108	5.49365	3.68132	1.82156	4.3923	1.86588
arahy.Tifrunner.gnm1.ann1.YMN7DI	4.33423	3.47384	3.0749	2.22687	0.815688	1.18838
arahy.Tifrunner.gnm1.ann1.YMN08X	21.4141	32.0621	16.018	21.7026	27.4277	15.369
arahy.Tifrunner.gnm1.ann1.YMC104	132.948	103.899	107.259	146.683	83.9779	129.345
arahy.Tifrunner.gnm1.ann1.YMBY6G	2.02034	4.11819	2.53703	1.83804	3.10963	2.91674
arahy.Tifrunner.gnm1.ann1.YM9IV3	0.806972	2.37983	0.494826	0.803468	1.33789	0.487678
arahy.Tifrunner.gnm1.ann1.YM6R3T	1.89766	3.38039	1.99011	2.1799	4.11174	2.45589
arahy.Tifrunner.gnm1.ann1.YM61N8	1.77915	1.40812	1.29971	2.37049	2.19428	1.15378
arahy.Tifrunner.gnm1.ann1.YM50GR	9.91389	13.6299	6.9774	8.14308	11.5774	2.38273
arahy.Tifrunner.gnm1.ann1.YM4VCW	55.4627	12.2891	18.5002	56.2015	4.39936	10.3898
arahy.Tifrunner.gnm1.ann1.YM2W79	3.82775	1.84581	2.55968	3.55435	1.50905	2.92157
arahy.Tifrunner.gnm1.ann1.YM2AH8	40.0844	45.7443	34.4516	42.3302	40.5397	37.6937
arahy.Tifrunner.gnm1.ann1.YM2442	0.756057	1.393	0.441136	0.820266	0.72263	0.327454
arahy.Tifrunner.gnm1.ann1.YM0GIL	8.80531	8.67592	9.52455	5.98344	9.97574	14.3935
arahy.Tifrunner.gnm1.ann1.YLZA1F	84.1598	77.8514	54.9588	82.8382	66.6047	39.9172
arahy.Tifrunner.gnm1.ann1.YLYM4T	6.16993	7.24703	4.19777	5.79669	6.50003	3.86974
arahy.Tifrunner.gnm1.ann1.YLWP30	3.29089	6.90576	1.48353	5.11898	5.9444	1.84928
arahy.Tifrunner.gnm1.ann1.YLS7HT	1.66832	4.33478	2.04849	1.5986	2.99203	1.41017
arahy.Tifrunner.gnm1.ann1.YLI9AK	2.90211	3.11987	1.86105	2.54514	2.15809	0.927965
arahy.Tifrunner.gnm1.ann1.YLDT1P	27.7729	16.1135	27.2251	29.4964	13.0313	22.7232
arahy.Tifrunner.gnm1.ann1.YLB5I5	4.79503	0.518576	0.664771	5.76191	1.14233	0.898899
arahy.Tifrunner.gnm1.ann1.YL9UVR	4.0546	7.76836	3.75714	3.96459	5.26516	2.06857
arahy.Tifrunner.gnm1.ann1.YL8857	25.6654	37.5746	27.9827	27.0221	34.3284	27.0768
arahy.Tifrunner.gnm1.ann1.YL86KT	1.40479	1.71812	0.975108	1.60013	1.88483	1.78321
arahy.Tifrunner.gnm1.ann1.YL670A	2.14642	3.68253	1.97857	2.51375	2.97975	2.10094
arahy.Tifrunner.gnm1.ann1.YL5YHR	17.9745	941.174	26.0331	16.5547	1061.79	29.0904
arahy.Tifrunner.gnm1.ann1.YL5GR7	0.04883	0.287247	0.34739	0.045781	0.836408	1.41797
arahy.Tifrunner.gnm1.ann1.YL5FLY	5.77727	20.023	22.3737	6.71095	14.9076	25.2735
arahy.Tifrunner.gnm1.ann1.YL5ALI	11.1782	5.67987	6.5207	13.7382	2.305	5.79758
arahy.Tifrunner.gnm1.ann1.YL4K0N	7.33173	14.9156	7.3535	9.5222	10.6559	4.87613
arahy.Tifrunner.gnm1.ann1.YL4ID2	2.64106	4.18048	2.21009	3.46184	4.46637	2.16364
arahy.Tifrunner.gnm1.ann1.YL3Z6V	274.718	244.59	209.254	325.519	253.604	223.655
arahy.Tifrunner.gnm1.ann1.YL2KIL	2.62767	1.13135	0.796099	2.33164	0.964553	0.536765
arahy.Tifrunner.gnm1.ann1.YL2AFE	2.06251	2.27333	1.97336	1.90803	2.20251	1.12403
arahy.Tifrunner.gnm1.ann1.YL1JIK	0.237378	1.41185	0.307933	0.294275	0.41803	0.336973
arahy.Tifrunner.gnm1.ann1.YL0VRD	10.802	28.268	14.1387	9.5068	23.605	9.21916
arahy.Tifrunner.gnm1.ann1.YL0UD8	3.42726	4.90201	2.61698	2.40847	4.14559	1.5405
arahy.Tifrunner.gnm1.ann1.YL0Q9N	52.944	6.73174	24.2758	40.3021	6.35625	17.6503
arahy.Tifrunner.gnm1.ann1.YL0K45	3.92606	5.56084	3.44971	3.73435	5.71313	5.35178
arahy.Tifrunner.gnm1.ann1.YL076N	5.32079	44.1525	19.7745	5.23567	38.3988	22.1999
arahy.Tifrunner.gnm1.ann1.YKZY74	3.93787	4.62075	3.67271	4.45186	6.19263	4.1338
arahy.Tifrunner.gnm1.ann1.YKZI9X	0	0.134206	1.22869	0.0865823	0.227313	0.401267
arahy.Tifrunner.gnm1.ann1.YKX5UN	2.43749	1.91552	1.42281	2.08387	1.75693	0.674242
arahy.Tifrunner.gnm1.ann1.YKS4T6	0.342834	1.5692	1.32138	0.32881	1.32893	0.932996
arahy.Tifrunner.gnm1.ann1.YKQP25	0.734696	3.81255	2.73213	1.2162	9.90427	1.15197
arahy.Tifrunner.gnm1.ann1.YKJ7BV	1.42814	4.30509	1.83135	1.35929	3.59172	1.33466
arahy.Tifrunner.gnm1.ann1.YKH51Y	43.6495	41.2939	34.4466	44.8724	41.1744	28.3991
arahy.Tifrunner.gnm1.ann1.YKFK84	3.80319	11.178	9.69942	3.18119	7.70738	13.7202
arahy.Tifrunner.gnm1.ann1.YKDH6D	1.76236	0.943707	0.870416	1.63748	0.901798	2.05565
arahy.Tifrunner.gnm1.ann1.YKD9YR	24.2213	25.1717	23.7237	24.1302	25.7328	36.0391
arahy.Tifrunner.gnm1.ann1.YK9IP3	1.53859	4.69152	0.742593	1.49932	5.12219	1.50962
arahy.Tifrunner.gnm1.ann1.YK8CX2	2.77263	6.73742	3.96969	2.92338	6.78298	4.33125
arahy.Tifrunner.gnm1.ann1.YK7FP4	8.68049	5.60037	3.76345	8.24118	8.36272	5.90554
arahy.Tifrunner.gnm1.ann1.YK7683	15.6901	19.0913	16.7647	11.5185	19.4346	15.6313
arahy.Tifrunner.gnm1.ann1.YK6X8P	11.001	33.6214	40.6747	9.05234	43.2111	43.6628
arahy.Tifrunner.gnm1.ann1.YK6SIT	4.3802	6.04244	5.43417	3.7357	6.27376	6.9198
arahy.Tifrunner.gnm1.ann1.YK6119	3.00481	4.39179	3.04792	2.63852	3.80999	3.05575
arahy.Tifrunner.gnm1.ann1.YK26R7	1.54304	2.82904	1.29167	1.26872	1.92965	1.29825
arahy.Tifrunner.gnm1.ann1.YK20YG	1.95521	4.09534	2.23908	1.99398	6.56966	1.95209
arahy.Tifrunner.gnm1.ann1.YK013F	22.733	4.02442	21.4168	22.9956	7.04337	45.0376
arahy.Tifrunner.gnm1.ann1.YJZS8S	1.86745	3.65153	2.05665	1.93226	3.01082	1.53512
arahy.Tifrunner.gnm1.ann1.YJZ5EZ	11.2661	12.9485	12.3337	9.79513	8.73085	8.59321
arahy.Tifrunner.gnm1.ann1.YJY911	3.09333	8.02365	2.29253	2.53272	5.02285	2.76719
arahy.Tifrunner.gnm1.ann1.YJXG1G	0.763023	1.20453	0.234895	1.08643	0.751834	0.325185
arahy.Tifrunner.gnm1.ann1.YJX7RI	1.28333	1.75363	0.582734	1.89356	1.80425	0.387056
arahy.Tifrunner.gnm1.ann1.YJUR3Z	0.076843	0.711368	0.328571	0.591176	1.15916	0.625424
arahy.Tifrunner.gnm1.ann1.YJU2T0	1.49932	1.43313	0.40587	1.51621	1.17455	0.510943
arahy.Tifrunner.gnm1.ann1.YJRC23	5.31422	4.72108	3.17281	4.79806	4.12546	2.34811
arahy.Tifrunner.gnm1.ann1.YJMT2M	2.55306	3.19916	0.919488	2.64254	2.69673	1.25016
arahy.Tifrunner.gnm1.ann1.YJKT09	0.0732353	1.56667e-05	0.337425	0.0166293	0.193542	1.80382
arahy.Tifrunner.gnm1.ann1.YJK833	1.63178	2.54105	2.54866	1.32316	5.054	9.85057
arahy.Tifrunner.gnm1.ann1.YJK3BU	2.28415	3.4084	2.70099	2.73066	3.17493	1.81059
arahy.Tifrunner.gnm1.ann1.YJI1GZ	9.32792	5.31071	4.16733	6.85807	2.9168	1.41244
arahy.Tifrunner.gnm1.ann1.YJH68W	2.25967	1.83463	0.645584	2.30767	1.47996	0.767313
arahy.Tifrunner.gnm1.ann1.YJFK71	0.750455	1.04214	0.619746	0.887949	0.808921	0.858555
arahy.Tifrunner.gnm1.ann1.YJEW4K	4.40323	4.85786	2.99684	1.99306	4.97933	2.07126
arahy.Tifrunner.gnm1.ann1.YJBK1K	29.3238	29.6416	20.7374	25.2075	22.9282	11.7766
arahy.Tifrunner.gnm1.ann1.YJ9VNC	5.51968	4.38612	5.60045	4.53919	6.02697	4.38385
arahy.Tifrunner.gnm1.ann1.YJ94QI	0.652465	1.21733	0.21327	0.888784	0.656066	0.0335917
arahy.Tifrunner.gnm1.ann1.YJ5L14	3.72335	5.89369	2.72421	2.73	5.26746	3.08497
arahy.Tifrunner.gnm1.ann1.YJ53B6	20.8045	31.9124	22.4086	24.2176	27.5652	16.7987
arahy.Tifrunner.gnm1.ann1.YJ4E0A	0.878992	3.71145	1.33356	0.708371	5.11802	3.33751
arahy.Tifrunner.gnm1.ann1.YJ3JQK	3.69742	6.81134	4.35256	3.98867	5.20688	3.91709
arahy.Tifrunner.gnm1.ann1.YJ1RAA	11.484	18.3043	10.4015	13.5256	18.1486	8.30337
arahy.Tifrunner.gnm1.ann1.YJ1J9B	83.1103	108.164	73.031	75.8086	141.518	54.3081
arahy.Tifrunner.gnm1.ann1.YJ0DCK	0	0	0	0	1.77908	0.340111
arahy.Tifrunner.gnm1.ann1.YJ0504	2.18184	0.787258	0.764855	2.48931	0.839105	1.27857
arahy.Tifrunner.gnm1.ann1.YIXS33	99.3712	30.5489	80.6244	138.672	19.6259	126.905
arahy.Tifrunner.gnm1.ann1.YIX88E	1.50611	2.33203	0.906011	2.06065	1.95327	0.731472
arahy.Tifrunner.gnm1.ann1.YIX46G	3.45357	3.34992	2.27822	4.15353	3.33387	1.71656
arahy.Tifrunner.gnm1.ann1.YIX0R7	9.32795	2.1075	8.72638	7.46757	2.09559	4.77449
arahy.Tifrunner.gnm1.ann1.YIVF98	7.83018	5.87263	3.99315	3.92445	4.65899	3.1103
arahy.Tifrunner.gnm1.ann1.YIV37M	2.57509	0.293764	3.8389	2.73133	0.174566	6.17067
arahy.Tifrunner.gnm1.ann1.YIRY4V	2.88809	2.15339	1.47513	2.32615	1.58417	1.39301
arahy.Tifrunner.gnm1.ann1.YIN61I	1.40526	2.47609	2.06337	1.71731	3.18606	2.45582
arahy.Tifrunner.gnm1.ann1.YILV44	5.89713	9.86065	8.07496	3.89407	8.54758	3.24032
arahy.Tifrunner.gnm1.ann1.YIL91U	0.743986	0.694488	0.376128	1.2418	0.583083	0.891225
arahy.Tifrunner.gnm1.ann1.YIK8JJ	2.16571	4.18432	2.28547	2.37367	3.66724	2.86237
arahy.Tifrunner.gnm1.ann1.YIK7D0	5.64522	8.6068	5.39598	6.94451	19.0983	24.8326
arahy.Tifrunner.gnm1.ann1.YIK4TL	1.28554	1.93651	1.29295	1.4616	0.655799	0.427248
arahy.Tifrunner.gnm1.ann1.YII7CZ	5.24363	9.76104	6.06172	5.73992	7.42031	5.61474
arahy.Tifrunner.gnm1.ann1.YII6YD	0.774063	1.99428	3.08052	1.69499	1.76212	4.2675
arahy.Tifrunner.gnm1.ann1.YIC3VW	3.7385	5.4522	2.76441	2.74393	5.93055	3.08641
arahy.Tifrunner.gnm1.ann1.YIBE0H	2.61872	5.59803	1.12439	2.18874	3.87326	1.84848
arahy.Tifrunner.gnm1.ann1.YIAG1Z	7.17485	8.34358	5.33965	8.28447	8.84715	3.58245
arahy.Tifrunner.gnm1.ann1.YI9QZC	2.55425	5.66099	14.4334	2.71149	16.7922	30.0873
arahy.Tifrunner.gnm1.ann1.YI9GDS	1.8197	1.5224	1.126	1.03027	0.906008	0.505853
arahy.Tifrunner.gnm1.ann1.YI9B6B	1.08346	0.831133	1.05975	1.18934	0.837833	0.424289
arahy.Tifrunner.gnm1.ann1.YI95N7	7.35106	7.9145	5.45909	8.18677	6.20618	3.41793
arahy.Tifrunner.gnm1.ann1.YI8MDQ	7.44582	2.68704	3.35323	10.1983	5.07262	2.7363
arahy.Tifrunner.gnm1.ann1.YI8I4N	1.55388	2.09665	1.15908	1.72099	1.13031	0.429699
arahy.Tifrunner.gnm1.ann1.YI82QK	1.8384	2.55266	1.59709	0.638898	2.22055	0.482792
arahy.Tifrunner.gnm1.ann1.YI7QGP	0.944594	2.07915	0.270674	0.503379	1.88448	0
arahy.Tifrunner.gnm1.ann1.YI6NS6	5.19247	3.34828	1.87792	4.06005	2.19783	1.62568
arahy.Tifrunner.gnm1.ann1.YI6E2M	6.72445	3.99292	2.51923	8.39744	2.76234	1.11156
arahy.Tifrunner.gnm1.ann1.YI62HX	6.34045	7.19382	4.50499	5.06199	6.41387	2.8366
arahy.Tifrunner.gnm1.ann1.YI59MM	3.43616	7.94208	2.10174	2.8003	4.49574	2.56404
arahy.Tifrunner.gnm1.ann1.YI4YN9	4.40991	8.32252	2.85669	4.49567	7.655	3.87237
arahy.Tifrunner.gnm1.ann1.YI4EIM	0.603346	1.35159	1.16812	2.5055	0.58771	1.45443
arahy.Tifrunner.gnm1.ann1.YI4799	2.12007	1.43947	0.469245	2.5534	0.890185	0.467083
arahy.Tifrunner.gnm1.ann1.YI3R6M	4.49656	3.21185	3.91458	2.99364	2.64896	2.43176
arahy.Tifrunner.gnm1.ann1.YI1HYY	128.358	3.588	10.1917	134.751	4.28094	7.93587
arahy.Tifrunner.gnm1.ann1.YI1C88	0.876288	1.00978	0.465035	0.665228	0.632591	0.39407
arahy.Tifrunner.gnm1.ann1.YI1B95	20.2471	2.90755	12.062	12.4754	2.29813	11.8883
arahy.Tifrunner.gnm1.ann1.YI11AC	1.60888	0.82592	1.91184	1.00796	2.13827	0.432167
arahy.Tifrunner.gnm1.ann1.YI114N	1.3435	2.83189	4.18796	1.54737	5.78559	9.48414
arahy.Tifrunner.gnm1.ann1.YHZ4YG	1.40119	0.431147	0.914875	1.70696	0.541958	1.5511
arahy.Tifrunner.gnm1.ann1.YHX78I	3.23204	7.90575	7.38819	4.1228	9.33578	5.43961
arahy.Tifrunner.gnm1.ann1.YHU8PA	173.987	64.732	59.0395	239.235	79.7146	41.9751
arahy.Tifrunner.gnm1.ann1.YHR4LX	5.76795	16.5002	7.77424	5.38156	12.996	5.30424
arahy.Tifrunner.gnm1.ann1.YHQH5W	4.83514	8.39961	5.39772	4.05666	8.1476	3.32532
arahy.Tifrunner.gnm1.ann1.YHM7AJ	1.42172	0.514961	0.246336	0.996837	0.401192	0.0776903
arahy.Tifrunner.gnm1.ann1.YHI9TY	0.0386657	1.13842	0	0.100763	0.548966	0.020577
arahy.Tifrunner.gnm1.ann1.YHH73E	20.3179	33.9409	28.5285	22.0955	39.7436	24.7449
arahy.Tifrunner.gnm1.ann1.YHH5WM	1.22519	2.02649	0.441118	1.24261	0.961072	0.505888
arahy.Tifrunner.gnm1.ann1.YHAP2I	7.56663	31.8427	7.83174	8.39619	32.582	6.75643
arahy.Tifrunner.gnm1.ann1.YH9HLJ	0.306383	0.643845	1.00186	0.694411	0.437925	0.41747
arahy.Tifrunner.gnm1.ann1.YH7XEC	0.497722	5.20707	1.01896	0.591818	4.65723	7.46081
arahy.Tifrunner.gnm1.ann1.YH7NAD	0.54674	0.197641	0.880032	1.07323	0.341009	0.3459
arahy.Tifrunner.gnm1.ann1.YH6MC2	1.67147	3.51497	1.58277	1.27747	2.41609	0.774491
arahy.Tifrunner.gnm1.ann1.YH23E2	4.74897	9.64745	5.52559	5.59644	9.08849	4.52169
arahy.Tifrunner.gnm1.ann1.YH1IQ1	2.04594	3.07083	2.09195	1.68837	3.02226	1.62485
arahy.Tifrunner.gnm1.ann1.YH0XA6	0.3277	1.329	0.771022	0.413526	2.50031	3.16871
arahy.Tifrunner.gnm1.ann1.YH0JLY	17.4695	66.061	20.9792	18.1092	53.6363	15.5046
arahy.Tifrunner.gnm1.ann1.YH0FMF	1.82481	6.70334	2.61563	1.55598	6.42607	3.27282
arahy.Tifrunner.gnm1.ann1.YH0B1H	5.76257	13.3697	4.85041	4.98064	11.2327	3.04166
arahy.Tifrunner.gnm1.ann1.YGX2XM	4.89929	2.2847	1.8684	3.51184	1.08972	1.07365
arahy.Tifrunner.gnm1.ann1.YGS75T	4.50251	5.23858	2.39267	3.92791	3.72931	2.3994
arahy.Tifrunner.gnm1.ann1.YGI54L	0	0.10805	1.04961	0	0.510039	1.01306
arahy.Tifrunner.gnm1.ann1.YGBE80	3.01588	6.76594	4.45457	3.3125	4.87099	7.35594
arahy.Tifrunner.gnm1.ann1.YGB7WG	7.59472	9.18377	7.15787	6.81737	8.72372	9.91636
arahy.Tifrunner.gnm1.ann1.YGA72Z	3.94745	4.58773	2.14612	4.35027	5.72767	5.21939
arahy.Tifrunner.gnm1.ann1.YG9RMG	4.99768	16.9021	50.87	5.09924	30.7441	34.6554
arahy.Tifrunner.gnm1.ann1.YG8T0S	12.7458	21.0646	12.5127	12.9315	17.2302	5.70283
arahy.Tifrunner.gnm1.ann1.YG877J	1.19063	1.77382	1.02996	1.40747	1.971	0.677409
arahy.Tifrunner.gnm1.ann1.YG55AK	2.88577	4.45298	2.61545	3.20285	3.48338	4.8229
arahy.Tifrunner.gnm1.ann1.YG552F	4.53208	7.15898	3.94513	4.36878	5.7365	4.38586
arahy.Tifrunner.gnm1.ann1.YG2QQU	2.96024	4.35769	4.41242	1.99263	10.3058	3.71005
arahy.Tifrunner.gnm1.ann1.YG2Q7Y	179.93	390.396	276.482	151.215	545.205	156.322
arahy.Tifrunner.gnm1.ann1.YG2MQU	6.28254	6.28998	3.7224	6.50417	5.68529	3.00285
arahy.Tifrunner.gnm1.ann1.YG256T	23.9109	10.6861	14.2937	21.4397	10.0386	16.6926
arahy.Tifrunner.gnm1.ann1.YG1L25	4.92767	12.0881	4.49908	6.80161	10.1514	6.89921
arahy.Tifrunner.gnm1.ann1.YG0QBR	2.67951	1.57114	1.74243	2.29201	1.6706	1.68012
arahy.Tifrunner.gnm1.ann1.YFZF4W	5.79823	4.05726	4.61114	6.82613	11.5463	15.7975
arahy.Tifrunner.gnm1.ann1.YFY9ZJ	1.6012	2.23848	0.95505	1.96978	1.54997	0.872095
arahy.Tifrunner.gnm1.ann1.YFTQ52	1.33855	1.48917	0.937876	0.939934	1.27071	1.31167
arahy.Tifrunner.gnm1.ann1.YFT3VK	3.6138	4.27612	2.50345	3.58275	3.61603	2.41112
arahy.Tifrunner.gnm1.ann1.YFRU1Z	2.74419	8.09737	2.93571	2.97609	7.04801	1.818
arahy.Tifrunner.gnm1.ann1.YFMJ6M	6.63769	13.8005	7.03253	6.7127	11.6671	6.14992
arahy.Tifrunner.gnm1.ann1.YFKM11	0.199667	1.77235	20.6318	0.0769807	4.72957	37.7035
arahy.Tifrunner.gnm1.ann1.YFKH51	0.028971	2.34987	1.78648	0.010272	4.51712	0.173545
arahy.Tifrunner.gnm1.ann1.YFJB8W	3.74876	6.35349	3.24169	3.88776	5.73297	2.5172
arahy.Tifrunner.gnm1.ann1.YFIP32	1.13412	6.2405	4.60288	1.3438	8.06777	16.4343
arahy.Tifrunner.gnm1.ann1.YFI140	1.22394	1.6258	0.246998	1.01776	0.840443	0.206978
arahy.Tifrunner.gnm1.ann1.YFH0AU	1.90494	2.00047	1.21269	1.46931	2.65486	0.412965
arahy.Tifrunner.gnm1.ann1.YFG5TV	4.48979	4.33043	4.26044	3.71343	3.95042	3.64393
arahy.Tifrunner.gnm1.ann1.YFBV2Q	6.95331	8.3744	6.22871	8.04127	7.18895	7.03507
arahy.Tifrunner.gnm1.ann1.YF6UR5	3.28819	4.14231	3.06368	4.17055	3.54252	3.21762
arahy.Tifrunner.gnm1.ann1.YF4WKN	13.3608	30.3263	12.3634	13.5639	28.7568	7.90396
arahy.Tifrunner.gnm1.ann1.YF4EPK	1.11202	1.65077	1.15724	0.85677	1.06121	1.03958
arahy.Tifrunner.gnm1.ann1.YF2A1U	10.0001	6.19981	6.04786	6.83847	6.73253	4.21149
arahy.Tifrunner.gnm1.ann1.YF22WB	2.33676	2.79042	1.41639	2.69886	2.28015	0.631385
arahy.Tifrunner.gnm1.ann1.YEZ88R	2.08173	1.69613	1.41623	2.00381	1.29243	2.794
arahy.Tifrunner.gnm1.ann1.YEWY3A	17.085	29.3892	19.2449	19.5653	28.3816	14.3626
arahy.Tifrunner.gnm1.ann1.YETV3L	5.41377	1.7936	9.3604	4.44586	17.8262	0.376053
arahy.Tifrunner.gnm1.ann1.YETR49	1.52328	3.86179	2.77684	1.65902	3.70833	3.18801
arahy.Tifrunner.gnm1.ann1.YET430	10.7733	26.3786	29.7526	9.62189	40.8383	40.3963
arahy.Tifrunner.gnm1.ann1.YEM7S9	2.97865	5.03451	1.97457	2.38325	4.68892	3.07378
arahy.Tifrunner.gnm1.ann1.YEIN47	5.41187	3.89246	4.51573	5.79704	4.07788	4.01941
arahy.Tifrunner.gnm1.ann1.YEIC8N	0.610416	3.78403	1.65149	0.973017	5.40994	2.0289
arahy.Tifrunner.gnm1.ann1.YEH8SC	1.8226	0.700496	1.56676	1.83521	0.912805	0.648479
arahy.Tifrunner.gnm1.ann1.YEFH3D	7.16214	10.8924	9.08179	6.65975	9.2328	4.97111
arahy.Tifrunner.gnm1.ann1.YED2LC	3.47653	3.67112	1.98084	4.8184	4.05772	0.98402
arahy.Tifrunner.gnm1.ann1.YEC905	10.9953	19.9784	17.0445	12.6012	20.4105	17.5959
arahy.Tifrunner.gnm1.ann1.YEAJ9J	0.285566	0.432036	0.0841413	0.775899	1.12868	0.194681
arahy.Tifrunner.gnm1.ann1.YE9H2K	0.551515	2.02104	0.875173	0.520855	1.76659	1.49021
arahy.Tifrunner.gnm1.ann1.YE8PZ8	11.2106	27.3293	19.5305	8.39102	25.799	18.5569
arahy.Tifrunner.gnm1.ann1.YE8881	4.35943	6.13321	3.53732	5.57794	6.55497	3.52759
arahy.Tifrunner.gnm1.ann1.YE7TPW	3.44722	5.52376	5.61703	2.49134	5.40179	7.35564
arahy.Tifrunner.gnm1.ann1.YE7AHB	3.91138	8.20387	5.32491	2.24391	6.87783	5.22217
arahy.Tifrunner.gnm1.ann1.YE6M7N	7.3192	10.5407	5.71255	10.1965	10.1197	7.30495
arahy.Tifrunner.gnm1.ann1.YE5PM3	3.40436	7.05506	3.54666	4.0355	7.00825	3.02294
arahy.Tifrunner.gnm1.ann1.YE4ZXC	0.374809	1.14844	0.0662607	2.04031	0.292225	0
arahy.Tifrunner.gnm1.ann1.YE3XLF	20.3971	15.5344	6.99109	19.4916	11.2729	6.26668
arahy.Tifrunner.gnm1.ann1.YE39MU	4.64372	10.5349	6.20772	6.14812	7.93461	4.62052
arahy.Tifrunner.gnm1.ann1.YE2V2Z	9.31854	14.9493	8.81503	12.7317	16.3885	7.46382
arahy.Tifrunner.gnm1.ann1.YE1T8K	6.08574	14.0295	12.7845	4.81901	15.651	24.316
arahy.Tifrunner.gnm1.ann1.YE14ID	1.1783	3.94259	3.08432	0.752643	3.67521	1.05628
arahy.Tifrunner.gnm1.ann1.YE0N41	0.74205	0.772608	0.373151	1.28831	1.9447	1.01977
arahy.Tifrunner.gnm1.ann1.YDX0XQ	1.45972	3.90458	4.83856	2.15994	4.77734	8.99637
arahy.Tifrunner.gnm1.ann1.YDW0SS	3.7204	4.20417	1.89543	2.54186	3.66076	1.67078
arahy.Tifrunner.gnm1.ann1.YDUQ9T	3.96685	6.22657	3.23275	4.45215	6.29879	1.74937
arahy.Tifrunner.gnm1.ann1.YDUC09	0.197694	0.850403	0.131677	0.0941763	1.18102	0.109949
arahy.Tifrunner.gnm1.ann1.YDS48V	1.29726	0.625675	1.43412	1.49864	0.708874	1.26562
arahy.Tifrunner.gnm1.ann1.YDQ82R	9.52263	2.12881	5.37166	11.2131	2.07162	2.52926
arahy.Tifrunner.gnm1.ann1.YDP8E4	5.47585	8.99172	14.6359	4.47521	16.8563	5.88639
arahy.Tifrunner.gnm1.ann1.YDMB1U	3.36929	4.03671	1.76758	3.25985	2.87384	1.92422
arahy.Tifrunner.gnm1.ann1.YDJ0SS	18.7131	29.6222	9.0126	18.4027	23.3264	15.4486
arahy.Tifrunner.gnm1.ann1.YDHQ7Y	2.4244	3.275	2.27455	2.29218	3.7347	3.7022
arahy.Tifrunner.gnm1.ann1.YDGE1J	1.79713	1.54124	1.24013	1.59537	1.26159	1.63763
arahy.Tifrunner.gnm1.ann1.YDF97G	1.23664	5.49013	1.3272	2.92215	6.75457	1.34803
arahy.Tifrunner.gnm1.ann1.YDD7G1	5.65839	8.12671	5.36513	6.02339	6.33883	7.18781
arahy.Tifrunner.gnm1.ann1.YD7H7P	0	1.23902	3.9028	0.0472133	0.436807	4.97615
arahy.Tifrunner.gnm1.ann1.YD7G6D	3.03613	1.04595	2.43893	3.00734	2.57776	1.71004
arahy.Tifrunner.gnm1.ann1.YD6KBQ	2.46646	2.16979	1.87474	1.86677	1.90909	0.976282
arahy.Tifrunner.gnm1.ann1.YD5ENU	5.93021	9.04194	6.10408	6.01773	8.22484	4.62435
arahy.Tifrunner.gnm1.ann1.YD5AXN	0.0919557	1.43678	0.520122	0.208356	1.12025	0.139376
arahy.Tifrunner.gnm1.ann1.YD44XK	0.823333	1.68157	0.853879	0.710588	1.26013	0.593762
arahy.Tifrunner.gnm1.ann1.YD2F3W	0.230327	0.232687	0.094318	1.27432	1.28611	0.221614
arahy.Tifrunner.gnm1.ann1.YD0KDM	0.933858	1.53253	1.12213	0.62348	1.5174	1.01301
arahy.Tifrunner.gnm1.ann1.YD09X6	2.24626	1.59504	1.5354	2.16136	1.49596	0.959366
arahy.Tifrunner.gnm1.ann1.YCZ32I	4.73017	6.04838	4.62904	6.6109	5.17359	4.41457
arahy.Tifrunner.gnm1.ann1.YCYQ9Q	0.855478	1.55999	0.860897	0.523447	0.789896	0.536199
arahy.Tifrunner.gnm1.ann1.YCXM3R	1.10053	1.77457	1.23749	0.648304	0.820211	0.880012
arahy.Tifrunner.gnm1.ann1.YCX590	4.34302	0	0	0	16.1821	36.5408
arahy.Tifrunner.gnm1.ann1.YCKM6W	3.34282	7.29657	4.32566	3.70654	7.92645	4.61444
arahy.Tifrunner.gnm1.ann1.YCK7VH	3.79397	3.26005	1.39878	2.43141	3.41632	1.64908
arahy.Tifrunner.gnm1.ann1.YCI8P3	11.088	15.7882	8.86285	10.063	15.2778	7.49424
arahy.Tifrunner.gnm1.ann1.YCI793	6.21396	8.37916	9.02739	5.48615	8.38212	8.61007
arahy.Tifrunner.gnm1.ann1.YCFU7L	10.358	14.5961	9.68134	10.0091	10.8495	7.39078
arahy.Tifrunner.gnm1.ann1.YCE7MW	2.5799	3.76091	3.40548	2.11307	3.42904	2.52882
arahy.Tifrunner.gnm1.ann1.YC9QB8	5.63321	6.03733	4.23714	6.21539	3.60616	9.50429
arahy.Tifrunner.gnm1.ann1.YC8C9S	0.7407	2.54875	0.797314	0.825434	2.00398	0.700546
arahy.Tifrunner.gnm1.ann1.YC7CVR	0	3.97685	5.41331	0.0322317	15.0806	0.629029
arahy.Tifrunner.gnm1.ann1.YC6VBU	3.48517	8.61993	3.17145	3.51413	7.09771	2.93955
arahy.Tifrunner.gnm1.ann1.YC4WA7	3.89839	7.44908	4.09338	3.75519	9.57878	3.37492
arahy.Tifrunner.gnm1.ann1.YC4M78	20.657	33.1984	19.0384	17.4532	26.6631	12.5755
arahy.Tifrunner.gnm1.ann1.YC4BVH	2.72316	7.02332	2.19996	2.44139	6.27032	1.96048
arahy.Tifrunner.gnm1.ann1.YC35GQ	8.75821	29.6453	14.4247	6.39551	31.7171	9.46174
arahy.Tifrunner.gnm1.ann1.YC2S1L	4.35481	4.21565	2.6811	2.94416	3.46462	2.78739
arahy.Tifrunner.gnm1.ann1.YBYE48	1.67912	1.53597	1.18995	2.04574	0.650251	0.720139
arahy.Tifrunner.gnm1.ann1.YBW5FY	34.1983	54.9278	30.952	35.2946	48.0816	17.3995
arahy.Tifrunner.gnm1.ann1.YBU18X	2.07038	1.35803	1.11501	2.00541	1.01838	0.909515
arahy.Tifrunner.gnm1.ann1.YBT00D	1.03185	2.55028	0.993972	1.08703	1.48423	0.788227
arahy.Tifrunner.gnm1.ann1.YBSA71	21.3406	37.5205	16.4697	23.7397	37.6252	14.8485
arahy.Tifrunner.gnm1.ann1.YBSA05	410.191	151.179	395.037	620.52	160.426	294.947
arahy.Tifrunner.gnm1.ann1.YBPZ2Q	41.768	67.716	42.5587	42.173	62.138	24.9955
arahy.Tifrunner.gnm1.ann1.YBNU8P	9.76889	1.72127	10.0578	7.99032	4.00974	10.5849
arahy.Tifrunner.gnm1.ann1.YBLQ63	42.0993	22.3302	20.2545	43.7658	16.5679	19.5494
arahy.Tifrunner.gnm1.ann1.YBIH8U	0.0396297	0.166051	0.217957	0.2239	0.151463	2.20807
arahy.Tifrunner.gnm1.ann1.YBGH74	0.316456	22.0908	0.137576	0.230559	17.2454	0.06651
arahy.Tifrunner.gnm1.ann1.YBFT0T	5.40778	4.22807	2.77727	4.01301	3.4289	1.51334
arahy.Tifrunner.gnm1.ann1.YBER36	9.57532	15.0402	9.66463	8.78044	16.1109	10.7664
arahy.Tifrunner.gnm1.ann1.YBE8DS	1.90306	2.33558	1.00607	1.07716	3.30729	1.0556
arahy.Tifrunner.gnm1.ann1.YBC12K	2.49334	1.85098	1.6523	3.7929	2.89024	2.27183
arahy.Tifrunner.gnm1.ann1.YB9YM9	11.2377	8.74397	11.4707	8.35423	12.1572	10.9097
arahy.Tifrunner.gnm1.ann1.YB9VK4	2.23665	3.64313	1.62861	2.53956	4.0795	1.58975
arahy.Tifrunner.gnm1.ann1.YB98JC	2.79411	4.27082	2.8754	1.67633	3.84286	4.84755
arahy.Tifrunner.gnm1.ann1.YB8ZH2	1.47598	2.12076	1.36526	1.5661	1.66126	0.880232
arahy.Tifrunner.gnm1.ann1.YB8WP5	10.3116	8.83043	9.57131	12.0721	10.4303	8.90253
arahy.Tifrunner.gnm1.ann1.YB6FQL	5.04413	2.7965	1.90595	3.39434	5.20358	1.03601
arahy.Tifrunner.gnm1.ann1.YB5YRA	1.40572	1.82991	1.75972	1.28613	1.21462	1.28893
arahy.Tifrunner.gnm1.ann1.YB5EX7	30.3331	39.9913	16.7074	33.285	37.5873	21.6384
arahy.Tifrunner.gnm1.ann1.YB4FNL	10.5853	25.7818	14.4125	11.6952	37.8675	8.90874
arahy.Tifrunner.gnm1.ann1.YB3WUJ	0.821439	0.024229	0.0975457	1.10942	0.0539263	0.19999
arahy.Tifrunner.gnm1.ann1.YB3T89	0.600833	0.829421	0.986607	0.501002	1.10167	0.643387
arahy.Tifrunner.gnm1.ann1.YB2114	2.92567	0.38741	5.78823	0.63002	0.0197927	3.63155
arahy.Tifrunner.gnm1.ann1.YB0CZG	7.2604	7.86167	7.74599	7.34407	9.66536	7.58212
arahy.Tifrunner.gnm1.ann1.YAZD4X	17.5646	21.2522	18.7832	19.2558	22.5631	15.9693
arahy.Tifrunner.gnm1.ann1.YAXL0T	0.919821	1.91372	0.448213	1.33749	2.458	0.379409
arahy.Tifrunner.gnm1.ann1.YAWL8X	14.0929	18.8244	12.235	8.70529	17.7954	9.36989
arahy.Tifrunner.gnm1.ann1.YAS9I4	17.3757	23.4961	15.8624	16.9198	22.5842	17.0408
arahy.Tifrunner.gnm1.ann1.YAPI8V	2.60801	5.83048	3.12189	2.61622	4.26623	1.79574
arahy.Tifrunner.gnm1.ann1.YAN8XY	7.41965	3.87258	7.31584	9.26832	2.52581	4.51511
arahy.Tifrunner.gnm1.ann1.YALI07	1.75045	4.10823	5.22782	1.45248	3.44528	5.15105
arahy.Tifrunner.gnm1.ann1.YAJ938	0.573629	0.999261	0.581359	0.713313	1.0483	0.356179
arahy.Tifrunner.gnm1.ann1.YAGN0V	3.45059	10.2211	2.36925	4.18729	7.46942	1.79946
arahy.Tifrunner.gnm1.ann1.YAG66W	1.32413	3.37567	2.09869	2.01342	3.22683	1.01497
arahy.Tifrunner.gnm1.ann1.YAEJ5M	4.29387	4.32453	0.633318	5.9145	3.57851	0.901498
arahy.Tifrunner.gnm1.ann1.YAD9BD	1.45825	3.29763	1.39028	0.936789	3.29707	1.40348
arahy.Tifrunner.gnm1.ann1.YABM9E	2.30192	0.56042	3.48917	1.59651	1.29637	3.79696
arahy.Tifrunner.gnm1.ann1.YAAB6X	3.03082	2.83191	2.90347	3.03348	3.19631	1.77048
arahy.Tifrunner.gnm1.ann1.YA9X9Q	1.7731	3.87811	2.40138	1.56817	3.41095	2.68997
arahy.Tifrunner.gnm1.ann1.YA99EJ	0.769271	2.84437	0.85041	1.08622	2.338	0.526462
arahy.Tifrunner.gnm1.ann1.YA7R1N	0.0751947	1.08886	0.0976693	0.0891907	0.625309	0.0984893
arahy.Tifrunner.gnm1.ann1.YA7QDL	0.581605	1.31495	1.25967	0.79152	1.6631	1.90996
arahy.Tifrunner.gnm1.ann1.YA6PA2	16.7997	6.3667	5.73946	19.8394	5.59808	3.52118
arahy.Tifrunner.gnm1.ann1.YA60CL	59.0434	287.704	375.893	73.1198	378.125	320.213
arahy.Tifrunner.gnm1.ann1.YA5U61	4.79395	7.45778	5.08271	5.05477	5.73573	2.53455
arahy.Tifrunner.gnm1.ann1.YA5RRX	29.2759	42.0956	44.0061	28.0123	43.8139	16.264
arahy.Tifrunner.gnm1.ann1.YA5C6P	0.279516	1.08336	1.03582	0.364911	0.917109	0.825315
arahy.Tifrunner.gnm1.ann1.YA4UY3	7.63069	2.42172	2.40237	5.15665	1.66815	2.53746
arahy.Tifrunner.gnm1.ann1.YA44CT	0.693352	0.297195	0.0585967	1.30745	0.346428	0.0473367
arahy.Tifrunner.gnm1.ann1.YA0WF3	1.41598	1.06324	1.88677	0.812916	1.09864	2.2978
arahy.Tifrunner.gnm1.ann1.Y9Z9L7	5.33984	4.43683	2.5476	4.01565	2.91498	2.5973
arahy.Tifrunner.gnm1.ann1.Y9YLZ5	1.75652	2.17994	1.05835	1.83367	1.48072	0.927104
arahy.Tifrunner.gnm1.ann1.Y9YBLC	3.99593	5.27751	3.30328	3.84832	5.01446	3.05926
arahy.Tifrunner.gnm1.ann1.Y9XGPW	1.5947	0.122345	0.161521	0.675143	0.013105	0.323772
arahy.Tifrunner.gnm1.ann1.Y9X1U6	6.70525	6.97527	6.83916	6.3049	4.38192	6.60711
arahy.Tifrunner.gnm1.ann1.Y9VXQZ	1.27275	8.63467	3.26666	1.65318	7.29326	3.04234
arahy.Tifrunner.gnm1.ann1.Y9SFAP	2.70975	5.17091	4.82481	2.38059	4.26545	2.45279
arahy.Tifrunner.gnm1.ann1.Y9SFAF	3.17367	5.09066	2.45626	3.69462	4.35791	2.34356
arahy.Tifrunner.gnm1.ann1.Y9S2IA	11.1736	25.6249	13.456	13.1674	20.9812	12.2052
arahy.Tifrunner.gnm1.ann1.Y9RVVK	34.3589	22.1285	35.5486	36.4549	23.6812	27.9689
arahy.Tifrunner.gnm1.ann1.Y9QREV	9.00994	11.325	10.2986	6.55068	14.8357	17.8211
arahy.Tifrunner.gnm1.ann1.Y9PZ1H	2.05041	2.32883	1.84027	2.15236	2.47829	0.710414
arahy.Tifrunner.gnm1.ann1.Y9P708	2.49093	2.38124	1.77408	2.29916	2.58752	0.715936
arahy.Tifrunner.gnm1.ann1.Y9NP63	2.30412	3.17865	0.892808	2.44873	1.77298	0.837988
arahy.Tifrunner.gnm1.ann1.Y9M9U1	41.3649	57.1358	33.8413	67.048	97.5076	45.7889
arahy.Tifrunner.gnm1.ann1.Y9LXYY	0.874135	0.0507217	0	1.2456	0.133552	0.0195217
arahy.Tifrunner.gnm1.ann1.Y9H7JI	2.82792	3.91369	1.96246	2.66706	2.71844	1.91717
arahy.Tifrunner.gnm1.ann1.Y9G6RS	0.549374	0.850946	0.410033	0.546413	1.0105	0.790358
arahy.Tifrunner.gnm1.ann1.Y9G5AQ	13.7129	12.8009	13.3229	13.3428	10.5952	12.2364
arahy.Tifrunner.gnm1.ann1.Y9CT78	4.35934	9.06225	3.4632	7.38321	11.7736	4.68659
arahy.Tifrunner.gnm1.ann1.Y9A7HY	4.8483	8.01625	4.7418	4.68765	7.0447	4.42739
arahy.Tifrunner.gnm1.ann1.Y9A69F	8.50684	5.97527	7.34053	9.96998	3.82185	4.74373
arahy.Tifrunner.gnm1.ann1.Y9A4XN	3.67364	3.13374	3.36405	3.82597	3.59274	2.79063
arahy.Tifrunner.gnm1.ann1.Y99B41	2.07707	3.3694	2.34105	2.32016	2.88251	2.18082
arahy.Tifrunner.gnm1.ann1.Y996HC	15.4656	10.3243	7.06295	11.2101	7.7223	5.71029
arahy.Tifrunner.gnm1.ann1.Y98TR9	0.694869	0.718574	0.731454	0.928361	1.12735	1.0559
arahy.Tifrunner.gnm1.ann1.Y95VYD	2.09149	2.70058	2.36946	1.24201	3.58889	1.57179
arahy.Tifrunner.gnm1.ann1.Y93W5A	4.70885	0.364958	1.89393	2.11422	0.688626	0.586507
arahy.Tifrunner.gnm1.ann1.Y93M2M	0.875396	2.94049	1.85163	0.849517	1.86482	0.656774
arahy.Tifrunner.gnm1.ann1.Y93F21	5.64348	5.86268	4.25986	6.97563	4.41336	2.74565
arahy.Tifrunner.gnm1.ann1.Y92ER0	3.0706	6.48905	3.57942	3.30734	6.94279	2.55501
arahy.Tifrunner.gnm1.ann1.Y91ZV9	1.3051	3.15432	1.53653	1.44595	2.54904	0.794984
arahy.Tifrunner.gnm1.ann1.Y91V86	5.84406	32.39	33.128	5.38122	32.565	88.5835
arahy.Tifrunner.gnm1.ann1.Y8ZHMJ	8.72895	7.70849	6.79502	9.48873	5.6858	7.92881
arahy.Tifrunner.gnm1.ann1.Y8ZFR1	1.17161	4.28641	1.46427	1.25231	7.63412	1.55305
arahy.Tifrunner.gnm1.ann1.Y8WF3A	12.8678	4.03607	3.23575	14.0567	3.9467	1.08846
arahy.Tifrunner.gnm1.ann1.Y8VIVB	1.55684	2.52589	1.4929	1.1909	2.2285	0.917735
arahy.Tifrunner.gnm1.ann1.Y8UHTY	1.23716	1.38535	1.70805	1.11127	1.60428	1.08663
arahy.Tifrunner.gnm1.ann1.Y8U4CK	1.79514	2.68193	1.94702	1.85291	2.61301	1.28571
arahy.Tifrunner.gnm1.ann1.Y8TVDJ	3.64704	4.43068	8.262	3.55728	6.55232	5.38329
arahy.Tifrunner.gnm1.ann1.Y8TUYE	15.2907	20.2301	25.7745	13.0991	42.0295	13.5658
arahy.Tifrunner.gnm1.ann1.Y8SUHG	1.94971	3.02627	2.32927	1.98766	3.67605	1.67153
arahy.Tifrunner.gnm1.ann1.Y8RRZC	8.41615	8.99155	4.81651	7.13148	7.85976	3.24732
arahy.Tifrunner.gnm1.ann1.Y8QVM3	10.8328	9.41825	12.519	10.5379	11.3642	14.9646
arahy.Tifrunner.gnm1.ann1.Y8NJDB	7.19839	11.1623	8.14238	6.68457	10.9278	6.24373
arahy.Tifrunner.gnm1.ann1.Y8LBXW	1.82111	2.4022	1.09563	1.48879	1.91568	1.13743
arahy.Tifrunner.gnm1.ann1.Y8KTYY	0.558156	2.7776	1.42828	0.342612	4.61743	3.23377
arahy.Tifrunner.gnm1.ann1.Y8JRKZ	0.147582	0	0.150199	1.26357	0.145687	0.118681
arahy.Tifrunner.gnm1.ann1.Y8JB9L	2.03013	6.03148	20.4627	1.9169	8.838	31.7835
arahy.Tifrunner.gnm1.ann1.Y8HZNS	3.21374	0.833517	3.21719	1.96138	1.30576	2.3329
arahy.Tifrunner.gnm1.ann1.Y8GTCM	1.6521	5.7776	2.5421	1.28873	0.173372	4.08112
arahy.Tifrunner.gnm1.ann1.Y8G0JB	0.154633	0	0	0	1.22127	0.0438967
arahy.Tifrunner.gnm1.ann1.Y8FRL8	4.02399	3.33864	1.87522	3.82902	2.92896	0.928508
arahy.Tifrunner.gnm1.ann1.Y8FM0Q	5.12988	3.79006	1.64976	3.47294	2.45361	0.864284
arahy.Tifrunner.gnm1.ann1.Y8F5KD	1.26584	1.93075	0.64913	0.960421	1.12979	0.381989
arahy.Tifrunner.gnm1.ann1.Y8D37L	6.28713	12.1865	6.10225	6.52268	8.82694	4.61601
arahy.Tifrunner.gnm1.ann1.Y8CJQK	4.23049	6.14891	3.13634	4.00868	4.08284	2.35054
arahy.Tifrunner.gnm1.ann1.Y8BAPN	1.09649	0.513533	0.400988	0.818188	0.242645	0.178424
arahy.Tifrunner.gnm1.ann1.Y8803N	0.607113	3.07595	6.65913	0.528501	15.7941	5.54612
arahy.Tifrunner.gnm1.ann1.Y87QGW	0.363078	3.18901	2.7605	1.46289	2.87069	1.01354
arahy.Tifrunner.gnm1.ann1.Y876JP	5.58012	8.9534	9.72837	5.09808	11.6073	12.9781
arahy.Tifrunner.gnm1.ann1.Y86I8S	13.417	5.70367	7.30246	12.0115	6.2421	5.50674
arahy.Tifrunner.gnm1.ann1.Y85PUI	7.35553	17.8893	17.8884	3.87963	42.9133	9.52547
arahy.Tifrunner.gnm1.ann1.Y85K9F	19.9233	14.2022	7.55418	20.1754	7.87778	3.17739
arahy.Tifrunner.gnm1.ann1.Y82BEI	1.38277	1.61185	0.658323	1.1347	1.45978	0.399086
arahy.Tifrunner.gnm1.ann1.Y81JPB	2.82427	74.6321	57.932	2.65882	165.364	35.176
arahy.Tifrunner.gnm1.ann1.Y7XFN8	2.761	4.17491	4.98996	3.01331	5.92538	9.37961
arahy.Tifrunner.gnm1.ann1.Y7X6HY	19.1863	13.4275	14.2492	21.4329	14.1511	7.73908
arahy.Tifrunner.gnm1.ann1.Y7W5CB	1.16842	1.91715	1.46031	0.902749	1.56557	0.921618
arahy.Tifrunner.gnm1.ann1.Y7W1NJ	5.27793	6.3919	4.00228	4.30269	5.90845	3.69281
arahy.Tifrunner.gnm1.ann1.Y7U98Q	0.869193	1.24571	0.60881	0.651433	1.28265	0.456258
arahy.Tifrunner.gnm1.ann1.Y7U3HW	3.29342	4.20222	2.07953	3.38225	4.13945	1.41075
arahy.Tifrunner.gnm1.ann1.Y7U2IY	0.827214	1.95971	0.828465	1.10079	1.47427	0.283722
arahy.Tifrunner.gnm1.ann1.Y7T28V	3.13057	4.52895	2.19426	2.6844	3.19706	1.73952
arahy.Tifrunner.gnm1.ann1.Y7SRIQ	0.502139	1.2523	0.528147	0.432433	0.150099	0.681235
arahy.Tifrunner.gnm1.ann1.Y7SLGU	1.91377	0.851308	1.69449	1.28864	0.547148	1.48786
arahy.Tifrunner.gnm1.ann1.Y7RZ17	6.41745	5.8085	4.81881	4.58682	4.48663	3.13718
arahy.Tifrunner.gnm1.ann1.Y7RTA6	14.7142	15.706	9.25659	9.01266	13.8355	9.9113
arahy.Tifrunner.gnm1.ann1.Y7QUAU	4.03932	5.1149	3.7927	4.00016	4.46963	3.57053
arahy.Tifrunner.gnm1.ann1.Y7Q0ZL	4.78556	3.86065	4.1843	5.09659	3.17212	2.29195
arahy.Tifrunner.gnm1.ann1.Y7PKX5	4.39202	4.21879	2.89513	3.83036	5.77639	3.41785
arahy.Tifrunner.gnm1.ann1.Y7NYXA	8.5123	2.65128	4.57394	6.26091	3.98184	4.2411
arahy.Tifrunner.gnm1.ann1.Y7N0XK	6.42657	7.35139	7.04234	8.45028	7.40874	4.22867
arahy.Tifrunner.gnm1.ann1.Y7MJEN	2.95693	10.0187	2.91114	4.80638	17.2893	3.49391
arahy.Tifrunner.gnm1.ann1.Y7IGXD	3.21166	2.01563	2.20078	2.06895	1.02277	0.931212
arahy.Tifrunner.gnm1.ann1.Y7I7Z8	1.10669	3.69428	3.18212	1.21799	5.40838	10.4242
arahy.Tifrunner.gnm1.ann1.Y7HUGW	433.864	223.516	339.378	528.028	181.719	357.265
arahy.Tifrunner.gnm1.ann1.Y7GC2W	180.423	50.5864	133.926	154.667	18.2191	168.434
arahy.Tifrunner.gnm1.ann1.Y7FW0X	0.867207	1.65317	0.679386	0.903394	1.27686	0.313295
arahy.Tifrunner.gnm1.ann1.Y7FKEP	0.671428	0.687095	0.322235	0.308024	0.700148	1.37388
arahy.Tifrunner.gnm1.ann1.Y7FANU	17.1026	33.2466	20.987	18.6075	32.1586	13.973
arahy.Tifrunner.gnm1.ann1.Y7DSHF	2.01159	2.11864	1.59416	2.04229	2.39579	2.81992
arahy.Tifrunner.gnm1.ann1.Y7B72I	8.55672	13.2953	9.51671	8.09735	11.1053	9.70875
arahy.Tifrunner.gnm1.ann1.Y78NPN	3.85039	8.01826	3.23168	3.24528	6.68716	2.2727
arahy.Tifrunner.gnm1.ann1.Y78N6H	40.6831	3.77628	10.1133	46.2674	5.49558	6.29553
arahy.Tifrunner.gnm1.ann1.Y78ILL	1.0859	1.11433	1.37635	1.31358	1.01718	5.46657
arahy.Tifrunner.gnm1.ann1.Y78HYB	2.17992	1.53932	2.13642	2.53414	1.11956	2.64472
arahy.Tifrunner.gnm1.ann1.Y75GMV	1.3101	1.70675	0.995752	1.32369	1.09215	0.668235
arahy.Tifrunner.gnm1.ann1.Y758W9	18.4535	22.8053	13.5523	24.6043	17.1597	9.40064
arahy.Tifrunner.gnm1.ann1.Y74X5L	2.23506	0.608869	0.404745	1.65779	0.516908	0.130211
arahy.Tifrunner.gnm1.ann1.Y73J7P	1.0703	2.14784	1.32797	1.41368	2.09686	0.728594
arahy.Tifrunner.gnm1.ann1.Y73929	1.4447	4.76077	1.53818	1.13943	5.01411	1.11126
arahy.Tifrunner.gnm1.ann1.Y72JU7	1.00648	1.6783	2.21594	0.98239	1.22072	1.75259
arahy.Tifrunner.gnm1.ann1.Y71N98	10.4381	13.5903	8.75899	10.3093	13.3451	6.97883
arahy.Tifrunner.gnm1.ann1.Y71GGS	5.09392	8.09237	5.43704	4.82277	5.75774	3.28422
arahy.Tifrunner.gnm1.ann1.Y6Z03A	7.00349	3.2125	3.93918	7.98248	2.74693	2.09922
arahy.Tifrunner.gnm1.ann1.Y6X7DL	2.941	6.51299	2.91965	2.87254	6.57353	1.9377
arahy.Tifrunner.gnm1.ann1.Y6VK3W	0.176752	2.14973	0.589457	0.193943	5.1099	2.24875
arahy.Tifrunner.gnm1.ann1.Y6TMI0	4.21976	6.19621	4.18177	5.7411	8.00025	3.0244
arahy.Tifrunner.gnm1.ann1.Y6RTQD	7.26307	9.41919	6.55145	6.00303	8.84881	5.67574
arahy.Tifrunner.gnm1.ann1.Y6Q89P	34.5661	19.3098	53.6552	29.2739	71.4854	52.1174
arahy.Tifrunner.gnm1.ann1.Y6Q3ES	10.8324	6.62316	62.8319	8.27798	11.434	102.316
arahy.Tifrunner.gnm1.ann1.Y6NZZQ	0.96825	5.61729	7.22319	0.83485	9.98243	6.1105
arahy.Tifrunner.gnm1.ann1.Y6NHJS	8.37324	16.621	8.86629	6.42988	13.339	6.20576
arahy.Tifrunner.gnm1.ann1.Y6MC50	13.3031	15.1252	10.5907	16.3949	15.4716	10.0388
arahy.Tifrunner.gnm1.ann1.Y6M3VX	0.656105	1.59522	0.402525	0.73237	1.87237	0.422524
arahy.Tifrunner.gnm1.ann1.Y6KX4T	4.31539	5.41797	2.09505	3.4957	3.99487	4.32694
arahy.Tifrunner.gnm1.ann1.Y6JXG3	9.77605	4.32419	6.76358	7.65658	5.33918	8.93467
arahy.Tifrunner.gnm1.ann1.Y6JJLD	6.94325	7.69779	13.9116	3.62701	6.37176	19.1729
arahy.Tifrunner.gnm1.ann1.Y6ILE8	14.1211	3.65515	24.2285	11.9537	4.09671	42.8625
arahy.Tifrunner.gnm1.ann1.Y6HWTN	0.538429	6.14102	1.2335	0.658548	4.08738	0.637848
arahy.Tifrunner.gnm1.ann1.Y6HWEI	7.39667	6.51666	7.83344	4.71012	5.95295	6.31085
arahy.Tifrunner.gnm1.ann1.Y6HHW7	8.56083	1.09399	7.30692	10.2318	7.08801	8.18221
arahy.Tifrunner.gnm1.ann1.Y6FWJK	0.292051	4.9506	2.26719	0.212489	3.1428	1.40486
arahy.Tifrunner.gnm1.ann1.Y6FS7J	5.81023	4.74027	5.83833	4.98392	9.84684	13.9832
arahy.Tifrunner.gnm1.ann1.Y6E9TB	1.42697	2.2936	0.974378	2.00015	2.29802	0.172754
arahy.Tifrunner.gnm1.ann1.Y6E3CC	3.74723	3.62294	3.18112	4.53381	3.25076	3.06269
arahy.Tifrunner.gnm1.ann1.Y6CH9Q	17.7972	281.45	633.657	13.5429	435.741	367.952
arahy.Tifrunner.gnm1.ann1.Y6BJG8	0.655464	1.79209	2.28316	1.0355	2.37727	2.3853
arahy.Tifrunner.gnm1.ann1.Y677VA	3.40031	6.31259	4.81794	5.76712	5.16588	6.82478
arahy.Tifrunner.gnm1.ann1.Y676PW	0.544473	0.145079	1.7535	0.848327	0.145224	0.140396
arahy.Tifrunner.gnm1.ann1.Y66AIQ	1.0297	2.37489	4.52483	1.06317	1.83131	9.22908
arahy.Tifrunner.gnm1.ann1.Y65GI2	4.85483	5.3143	4.67089	4.69091	5.1882	3.09978
arahy.Tifrunner.gnm1.ann1.Y64AFY	4.36069	9.93944	5.66441	3.98235	9.54127	6.65146
arahy.Tifrunner.gnm1.ann1.Y62G5D	3.69829	3.69876	4.25535	3.43547	3.35883	11.053
arahy.Tifrunner.gnm1.ann1.Y62ATV	0	0	0	0	0	1.51071
arahy.Tifrunner.gnm1.ann1.Y61W31	2.09367	2.43785	2.1258	1.76963	2.37786	2.54051
arahy.Tifrunner.gnm1.ann1.Y5ZZLQ	3.35485	11.5088	4.00183	3.65628	14.3827	5.05456
arahy.Tifrunner.gnm1.ann1.Y5ZQX8	5.87462	16.4027	6.97334	4.67234	13.6944	4.7251
arahy.Tifrunner.gnm1.ann1.Y5ZCTQ	4.12976	9.39528	3.90336	3.33542	8.88898	3.43482
arahy.Tifrunner.gnm1.ann1.Y5X1TE	3.69339	7.46753	4.91661	3.28387	7.70405	8.46419
arahy.Tifrunner.gnm1.ann1.Y5WWPU	1.22527	1.46184	0.120463	0.890045	1.25201	0.239446
arahy.Tifrunner.gnm1.ann1.Y5V9TA	1.41129	0.163068	0.263187	0.314671	0.12892	0.12359
arahy.Tifrunner.gnm1.ann1.Y5UW3C	2.15746	2.61962	1.57806	2.23298	3.02925	1.93014
arahy.Tifrunner.gnm1.ann1.Y5U0FM	3.48388	3.77993	2.64761	2.88757	4.1398	4.0904
arahy.Tifrunner.gnm1.ann1.Y5TTPR	74.9181	63.3271	72.8782	92.4488	50.4792	75.4734
arahy.Tifrunner.gnm1.ann1.Y5SS6T	3.40477	5.35233	2.12453	2.94446	3.57863	1.50464
arahy.Tifrunner.gnm1.ann1.Y5SFGR	31.9972	23.5775	19.1864	21.3198	23.1201	10.8518
arahy.Tifrunner.gnm1.ann1.Y5S0RG	9.98401	8.02621	6.9591	10.87	6.58821	6.91456
arahy.Tifrunner.gnm1.ann1.Y5RTEM	8.66347	19.3088	9.85526	7.71953	14.6284	5.65093
arahy.Tifrunner.gnm1.ann1.Y5QTY6	14.4102	30.8904	21.487	14.5325	31.3531	36.9429
arahy.Tifrunner.gnm1.ann1.Y5PHEB	8.44257	3.80972	5.53347	6.81654	3.05923	3.3739
arahy.Tifrunner.gnm1.ann1.Y5NR52	10.8979	16.7698	10.263	8.39657	15.1937	9.8391
arahy.Tifrunner.gnm1.ann1.Y5NGSN	12.2404	9.76069	6.14941	11.1947	6.56377	3.81048
arahy.Tifrunner.gnm1.ann1.Y5LKUA	14.24	9.43596	11.4469	13.8867	8.69701	7.66336
arahy.Tifrunner.gnm1.ann1.Y5LIHD	5.00092	3.98662	3.93451	5.50291	4.35044	3.96225
arahy.Tifrunner.gnm1.ann1.Y5JSF1	6.82208	16.3144	11.2612	6.41818	12.4369	4.63701
arahy.Tifrunner.gnm1.ann1.Y5JHRV	7.73102	6.58858	88.123	9.00748	14.9343	120.578
arahy.Tifrunner.gnm1.ann1.Y5JHNR	0.424467	0.581008	3.64275	0.0833567	1.37268	3.07054
arahy.Tifrunner.gnm1.ann1.Y5JERX	5.70294	9.5446	6.04467	4.733	8.48295	3.45855
arahy.Tifrunner.gnm1.ann1.Y5HWJY	1.28074	11.0248	2.81589	1.71622	7.73249	0.560524
arahy.Tifrunner.gnm1.ann1.Y5G5FZ	8.04783	7.70344	8.4724	7.48282	8.00024	9.19797
arahy.Tifrunner.gnm1.ann1.Y5E155	5.4704	3.74514	2.47055	2.03306	2.05005	1.60207
arahy.Tifrunner.gnm1.ann1.Y5CTR1	0.037931	0.811331	0.574499	0.241867	1.13091	0.353678
arahy.Tifrunner.gnm1.ann1.Y5CARX	3.34666	1.56335	1.87421	3.75917	2.11521	1.37764
arahy.Tifrunner.gnm1.ann1.Y5C6DK	6.57398	3.68132	5.10062	5.5545	9.58648	3.82667
arahy.Tifrunner.gnm1.ann1.Y5BWXR	13.1485	8.65717	4.69743	10.9649	8.22254	3.13151
arahy.Tifrunner.gnm1.ann1.Y5A610	4.63065	2.84072	5.1728	7.4376	1.13734	1.78709
arahy.Tifrunner.gnm1.ann1.Y5A5WX	0.564751	1.11724	0.686215	0.724591	1.21774	0.481153
arahy.Tifrunner.gnm1.ann1.Y59G7X	29.1194	44.188	23.1154	22.8897	40.0733	22.9682
arahy.Tifrunner.gnm1.ann1.Y59FV0	0	1.05442	1.1102	0.015937	0.76136	4.01082
arahy.Tifrunner.gnm1.ann1.Y58TFS	0.495669	0.714793	0.319982	0.396545	1.03521	0.204505
arahy.Tifrunner.gnm1.ann1.Y584KM	0.290395	1.6785	1.92465	0.235907	3.81563	4.42938
arahy.Tifrunner.gnm1.ann1.Y583I3	5.27726	6.85782	4.53577	5.71235	3.10014	3.16961
arahy.Tifrunner.gnm1.ann1.Y57QNR	5.19358	8.50699	3.22179	3.83732	4.6103	1.2311
arahy.Tifrunner.gnm1.ann1.Y57IDA	11.2278	9.15418	8.50989	12.5408	9.48915	5.68017
arahy.Tifrunner.gnm1.ann1.Y568PT	3.78537	2.53187	3.17343	3.65048	2.51131	2.58969
arahy.Tifrunner.gnm1.ann1.Y56548	0.582697	3.95654	1.21955	0.286206	4.32696	1.08388
arahy.Tifrunner.gnm1.ann1.Y550S7	4.27634	6.42208	2.7051	4.25417	5.46303	3.67352
arahy.Tifrunner.gnm1.ann1.Y51BP6	5.35889	10.6431	10.5389	6.06335	11.6807	8.21291
arahy.Tifrunner.gnm1.ann1.Y505N2	0.495043	1.28761	0.26393	0.18656	1.5232	0.078014
arahy.Tifrunner.gnm1.ann1.Y4ZXGE	17.5419	29.0348	16.6747	20.3076	32.8242	20.8304
arahy.Tifrunner.gnm1.ann1.Y4ZCSK	2.14228	4.47821	3.42789	2.32818	3.71233	2.13099
arahy.Tifrunner.gnm1.ann1.Y4Z0CP	3.16244	2.36362	2.66223	3.72615	2.06087	1.04671
arahy.Tifrunner.gnm1.ann1.Y4YZQQ	0.573614	0.733468	1.0954	0.431812	0.765893	0.418598
arahy.Tifrunner.gnm1.ann1.Y4X76M	3.14529	3.29103	4.01253	5.49808	4.03588	3.63863
arahy.Tifrunner.gnm1.ann1.Y4V2H1	1.27652	3.51526	1.49373	1.96297	3.26866	0.853032
arahy.Tifrunner.gnm1.ann1.Y4UZBH	4.60053	5.70947	3.70573	3.93337	5.18213	2.86272
arahy.Tifrunner.gnm1.ann1.Y4TJ2Z	5.29901	7.47256	4.87531	4.52796	5.77804	4.44253
arahy.Tifrunner.gnm1.ann1.Y4RU6H	5.34473	7.7177	3.64064	4.68215	6.09236	4.19629
arahy.Tifrunner.gnm1.ann1.Y4R7AD	6.64181	6.07631	7.5967	7.6271	5.84518	7.05906
arahy.Tifrunner.gnm1.ann1.Y4R4BV	0.442077	1.63248	0.817504	0.228374	2.12982	0.356087
arahy.Tifrunner.gnm1.ann1.Y4R2VT	0	1.23713	0.760777	0.0236567	1.88905	0.771774
arahy.Tifrunner.gnm1.ann1.Y4QQE4	0.901228	2.56312	0.805142	0.801959	2.32834	0.74225
arahy.Tifrunner.gnm1.ann1.Y4QJ2G	4.14748	7.32291	2.41362	6.26405	3.88376	1.72375
arahy.Tifrunner.gnm1.ann1.Y4PZEG	0.209989	4.07411	0.236712	0.030072	1.35046	0.039442
arahy.Tifrunner.gnm1.ann1.Y4PUSS	1.24893	2.38436	2.02385	1.68918	1.73646	1.28927
arahy.Tifrunner.gnm1.ann1.Y4PC7W	0.0303633	0.721739	0.85813	0	5.74048	3.31297
arahy.Tifrunner.gnm1.ann1.Y4MWM5	3.21104	2.73709	2.36333	2.51477	2.75302	1.4827
arahy.Tifrunner.gnm1.ann1.Y4MBDE	1.87153	3.29329	1.87346	1.71169	2.92341	1.19465
arahy.Tifrunner.gnm1.ann1.Y4LYPQ	9.39777	19.7818	8.52184	8.52122	32.1327	5.83138
arahy.Tifrunner.gnm1.ann1.Y4LPGJ	0.887064	2.95543	1.08039	1.1082	3.18247	1.34868
arahy.Tifrunner.gnm1.ann1.Y4L4RH	1.20636	1.1673	1.45061	1.14652	1.48049	1.14418
arahy.Tifrunner.gnm1.ann1.Y4I94H	1.2418	2.27219	1.22132	1.58936	2.58021	0.66779
arahy.Tifrunner.gnm1.ann1.Y4HLQF	3.01048	5.09395	2.91663	2.48635	5.30541	1.66806
arahy.Tifrunner.gnm1.ann1.Y4HKS6	3.08109	1.32651	1.74194	2.28349	1.23407	0.796413
arahy.Tifrunner.gnm1.ann1.Y4GE00	2.86143	1.35834	0.906367	1.96545	0.353552	0.098263
arahy.Tifrunner.gnm1.ann1.Y4DZHH	4.55085	5.47426	3.60023	4.22218	3.98566	2.71316
arahy.Tifrunner.gnm1.ann1.Y4DWZG	10.0102	7.76865	4.89191	10.7862	6.41052	2.13922
arahy.Tifrunner.gnm1.ann1.Y4DE2H	40.3411	30.217	24.4306	28.4984	22.8742	19.0305
arahy.Tifrunner.gnm1.ann1.Y4D700	0.558112	2.79115	1.36133	0.475353	1.10779	0.500584
arahy.Tifrunner.gnm1.ann1.Y4C5P2	5.97499	11.953	6.06453	5.46206	16.4724	9.78593
arahy.Tifrunner.gnm1.ann1.Y4BNGF	28.7583	13.0963	22.9304	23.6966	14.4146	21.2595
arahy.Tifrunner.gnm1.ann1.Y4B2Z0	2.01679	3.01266	2.29795	1.31024	3.76906	0.981601
arahy.Tifrunner.gnm1.ann1.Y4AQW3	1.78773	2.13091	4.73963	1.56278	6.10229	9.65858
arahy.Tifrunner.gnm1.ann1.Y4ABT1	3.0123	9.53983	2.99533	2.70357	6.31804	3.3606
arahy.Tifrunner.gnm1.ann1.Y49WPM	0.812889	7.53992	3.954	0.402132	3.61434	2.37229
arahy.Tifrunner.gnm1.ann1.Y484AZ	1.53467	2.76405	1.47793	1.22319	2.45158	1.18891
arahy.Tifrunner.gnm1.ann1.Y470YU	5.00698	9.0506	9.8062	8.86535	12.6741	8.3612
arahy.Tifrunner.gnm1.ann1.Y46Q6K	9.32937	16.5319	13.9915	10.9196	29.2309	15.7476
arahy.Tifrunner.gnm1.ann1.Y4570Z	5.11418	4.277	2.97751	6.808	3.86356	1.75876
arahy.Tifrunner.gnm1.ann1.Y42B53	0.597552	1.87929	1.19086	1.11383	2.16802	0.469903
arahy.Tifrunner.gnm1.ann1.Y409TN	6.31631	6.31631	4.21216	6.72813	5.74071	4.25691
arahy.Tifrunner.gnm1.ann1.Y407WK	6.03171	4.26208	2.65359	4.76268	3.60864	1.96267
arahy.Tifrunner.gnm1.ann1.Y3WTJM	7.98554	7.3532	4.77065	8.72326	6.74307	3.26675
arahy.Tifrunner.gnm1.ann1.Y3WDI1	2.74168	3.47007	0.876663	4.81092	2.06655	0.808562
arahy.Tifrunner.gnm1.ann1.Y3W4B5	51.6687	9.78228	31.5043	52.6974	6.22377	23.9842
arahy.Tifrunner.gnm1.ann1.Y3SZAS	3.19971	9.78379	5.54313	3.60922	6.43839	4.76217
arahy.Tifrunner.gnm1.ann1.Y3SKWA	4.61314	4.54146	2.98347	5.00114	3.90382	2.43013
arahy.Tifrunner.gnm1.ann1.Y3S9ZW	4.99376	2.762	1.83142	4.21931	1.46377	0.345266
arahy.Tifrunner.gnm1.ann1.Y3RZ5Q	2.95617	2.05596	2.53544	1.38862	1.14986	0.557422
arahy.Tifrunner.gnm1.ann1.Y3QZTF	7.46472	12.4495	9.12024	6.88082	12.7079	9.44378
arahy.Tifrunner.gnm1.ann1.Y3PJTZ	26.1567	23.9286	19.1333	15.31	20.1024	10.787
arahy.Tifrunner.gnm1.ann1.Y3PHS2	12.5204	15.0853	10.5959	9.75356	15.5313	5.74237
arahy.Tifrunner.gnm1.ann1.Y3P1ER	3.39182	5.37112	3.57694	2.41551	4.92325	4.61919
arahy.Tifrunner.gnm1.ann1.Y3MCKA	4.3165	2.38963	1.89893	4.39456	2.68598	1.9088
arahy.Tifrunner.gnm1.ann1.Y3LRN9	4.52655	8.29897	5.56515	4.0412	8.57574	4.99674
arahy.Tifrunner.gnm1.ann1.Y3KVHQ	0.970867	1.7487	1.5825	1.2743	1.51286	1.08286
arahy.Tifrunner.gnm1.ann1.Y3J10V	0.486603	1.20916	0.151814	0.483695	0.631338	0.219848
arahy.Tifrunner.gnm1.ann1.Y3I247	1.93778	3.86663	1.88837	2.15293	3.81711	1.26259
arahy.Tifrunner.gnm1.ann1.Y3HE6F	4.46993	4.23635	2.94824	3.90976	3.4769	1.93916
arahy.Tifrunner.gnm1.ann1.Y3FQDK	0.856769	3.06254	0.480689	0.941255	1.48146	0.413889
arahy.Tifrunner.gnm1.ann1.Y3F33F	0.619195	0.434766	0.194145	1.46546	0.371969	0.381018
arahy.Tifrunner.gnm1.ann1.Y3EBK0	5.5254	1.11596	1.06523	4.63866	0.952302	1.267
arahy.Tifrunner.gnm1.ann1.Y3E92V	1.56124	0.869794	1.64907	1.3601	0.950699	0.624599
arahy.Tifrunner.gnm1.ann1.Y3E72Q	34.2989	45.0099	38.3598	40.5815	48.2991	33.6152
arahy.Tifrunner.gnm1.ann1.Y3DHDC	7.18883	6.81575	4.61351	6.7112	5.41168	4.13073
arahy.Tifrunner.gnm1.ann1.Y3CUXW	7.20391	2.53466	2.58905	7.59998	2.39816	2.80198
arahy.Tifrunner.gnm1.ann1.Y3C6LT	0.373557	4.40766	10.2666	0.230795	4.97453	2.49496
arahy.Tifrunner.gnm1.ann1.Y39XKR	7.74782	7.33723	3.84949	4.66375	5.85747	3.19833
arahy.Tifrunner.gnm1.ann1.Y38JVD	16.6096	22.3839	13.811	13.6431	19.4649	10.6502
arahy.Tifrunner.gnm1.ann1.Y38ELQ	0.695242	0.353115	0.345928	1.81586	0.542165	0.314818
arahy.Tifrunner.gnm1.ann1.Y37WFC	1.09074	1.34257	2.55957	4.09263	1.64928	5.19335
arahy.Tifrunner.gnm1.ann1.Y37JRT	4.27053	7.20617	6.27247	3.88836	6.15266	5.65447
arahy.Tifrunner.gnm1.ann1.Y36X99	4.21964	2.02532	1.22872	5.07352	1.47816	0.948044
arahy.Tifrunner.gnm1.ann1.Y36QTI	2.03273	0.833046	0.684651	1.18465	0.658135	0.31735
arahy.Tifrunner.gnm1.ann1.Y35QAD	1.58814	2.52121	1.62847	1.47939	1.58053	0.583009
arahy.Tifrunner.gnm1.ann1.Y34PHS	60.6039	43.2705	43.9208	68.7307	32.7156	35.222
arahy.Tifrunner.gnm1.ann1.Y31L4R	2.02594	2.14032	1.8206	1.81165	1.79828	2.09257
arahy.Tifrunner.gnm1.ann1.Y31H1M	5.48868	8.47439	5.35618	5.58682	5.43543	5.70013
arahy.Tifrunner.gnm1.ann1.Y2Z9LS	15.022	0.844291	5.80427	17.3054	1.33454	6.74345
arahy.Tifrunner.gnm1.ann1.Y2Y4QF	5.09719	6.94391	5.14587	4.58719	5.49948	3.19144
arahy.Tifrunner.gnm1.ann1.Y2Y1BJ	67.7798	59.8628	175.79	101.56	94.3606	217.973
arahy.Tifrunner.gnm1.ann1.Y2X24R	1.29835	2.04082	1.16689	1.56021	1.50934	0.525392
arahy.Tifrunner.gnm1.ann1.Y2W2NU	2.34848	3.55428	2.46803	3.31194	3.82177	1.19405
arahy.Tifrunner.gnm1.ann1.Y2W1T6	1.02054	2.68238	3.68063	0.992721	2.93131	5.61375
arahy.Tifrunner.gnm1.ann1.Y2VA06	13.8367	17.9543	17.5469	11.6827	21.0666	14.99
arahy.Tifrunner.gnm1.ann1.Y2U2DK	7.19025	9.05238	6.69341	7.82286	8.90562	4.41528
arahy.Tifrunner.gnm1.ann1.Y2U02I	4.83941	41.9198	60.9341	3.52523	74.9209	50.9532
arahy.Tifrunner.gnm1.ann1.Y2TIF7	1.4137	9.14937	6.9368	1.45556	3.46664	3.18081
arahy.Tifrunner.gnm1.ann1.Y2TGKW	1.78688	10.1915	17.497	1.90029	16.234	19.3231
arahy.Tifrunner.gnm1.ann1.Y2T8AX	2.40596	2.88902	1.76629	1.75023	2.18142	0.593449
arahy.Tifrunner.gnm1.ann1.Y2RET6	8.77181	16.8997	9.77013	8.87999	12.997	8.3225
arahy.Tifrunner.gnm1.ann1.Y2QWLJ	1.6512	2.10819	0.746116	1.80073	1.06416	0.638141
arahy.Tifrunner.gnm1.ann1.Y2QIS7	2.65556	3.72639	2.35157	1.8676	2.54877	1.6961
arahy.Tifrunner.gnm1.ann1.Y2PT15	3.62997	5.58731	3.17697	2.92662	4.88902	1.60196
arahy.Tifrunner.gnm1.ann1.Y2NPND	2.99308	5.05563	2.77042	3.4495	4.11536	2.82431
arahy.Tifrunner.gnm1.ann1.Y2NACG	7.65384	12.8059	10.5481	7.92307	14.2495	7.11759
arahy.Tifrunner.gnm1.ann1.Y2LWD9	4.42143	9.7892	5.02159	5.92242	11.0541	7.88902
arahy.Tifrunner.gnm1.ann1.Y2LGU1	0.25383	0.169242	1.92863	0.089843	0.090655	0.232474
arahy.Tifrunner.gnm1.ann1.Y2L847	5.80155	14.2993	36.8784	5.96114	14.7867	11.9791
arahy.Tifrunner.gnm1.ann1.Y2K32V	12.1793	16.4309	9.00202	14.4587	14.9802	10.3605
arahy.Tifrunner.gnm1.ann1.Y2JGKW	7.19659	7.76784	5.22527	10.1829	6.05758	2.04448
arahy.Tifrunner.gnm1.ann1.Y2I1N6	1.61135	0.708435	0.65122	3.08746	0.996339	1.04111
arahy.Tifrunner.gnm1.ann1.Y2HGKC	0.565403	1.0303	1.49607	0.433021	1.3766	1.93434
arahy.Tifrunner.gnm1.ann1.Y2FUU3	26.0002	38.6977	23.9303	42.9456	28.9035	16.2994
arahy.Tifrunner.gnm1.ann1.Y2FERZ	1.08091	3.22043	1.33574	1.01324	2.41041	1.50917
arahy.Tifrunner.gnm1.ann1.Y2ESNI	1.58407	1.73296	1.45867	1.44909	1.18241	1.5459
arahy.Tifrunner.gnm1.ann1.Y2ECTD	5.21086	8.00863	5.96432	4.05324	8.35338	3.40877
arahy.Tifrunner.gnm1.ann1.Y2E5VB	4.44155	5.796	1.98601	5.12604	3.10729	1.87415
arahy.Tifrunner.gnm1.ann1.Y2CVLD	11.94	34.5165	16.023	12.1966	32.6107	14.9668
arahy.Tifrunner.gnm1.ann1.Y2C9I0	1.1076	1.25413	0.671911	1.14	1.59409	0.743891
arahy.Tifrunner.gnm1.ann1.Y2BFPY	130.219	96.6658	111.227	144.797	82.9646	128.854
arahy.Tifrunner.gnm1.ann1.Y28VT2	1.37117	2.11529	2.26808	1.67224	2.04084	1.59465
arahy.Tifrunner.gnm1.ann1.Y27V4H	2.41955	2.91614	2.77864	2.73651	3.02743	1.77026
arahy.Tifrunner.gnm1.ann1.Y27KNC	22.6922	245.637	376.198	33.4305	243.09	413.413
arahy.Tifrunner.gnm1.ann1.Y24I4W	9.63774	37.1804	31.9399	7.87694	54.7303	21.6505
arahy.Tifrunner.gnm1.ann1.Y23DM6	16.7045	2.28517	7.72852	13.8436	2.94212	4.59354
arahy.Tifrunner.gnm1.ann1.Y1Z0G8	6.49354	7.41802	5.79695	6.05183	5.57473	3.96273
arahy.Tifrunner.gnm1.ann1.Y1X04L	4.43039	9.1859	8.42176	6.2152	9.77445	7.87231
arahy.Tifrunner.gnm1.ann1.Y1WP0G	11.1481	10.7856	8.29104	10.7648	10.085	6.23326
arahy.Tifrunner.gnm1.ann1.Y1VXK6	4.48952	4.10697	6.71104	5.28052	11.3593	13.0146
arahy.Tifrunner.gnm1.ann1.Y1VCD4	0.84601	0.883824	0.291237	1.299	0.628169	0.599171
arahy.Tifrunner.gnm1.ann1.Y1UCLC	4.412	6.09116	2.81486	4.90309	5.58406	2.04719
arahy.Tifrunner.gnm1.ann1.Y1U1WE	0.854244	0.973874	0.214683	1.17391	0.744137	0.47878
arahy.Tifrunner.gnm1.ann1.Y1TCZK	1.47943	10.4395	15.2762	0.875685	14.0045	17.672
arahy.Tifrunner.gnm1.ann1.Y1T38L	3.72802	4.10421	3.0015	3.21435	4.36535	3.47873
arahy.Tifrunner.gnm1.ann1.Y1RMCQ	1.09669	0.535649	0.450091	0.15145	0.463683	0.140877
arahy.Tifrunner.gnm1.ann1.Y1PSG0	3.21523	5.12375	1.802	2.65428	4.66859	1.47331
arahy.Tifrunner.gnm1.ann1.Y1MZKW	1.26894	0.288668	0.238946	0.537412	0.149228	0.154105
arahy.Tifrunner.gnm1.ann1.Y1J3AA	3.09009	5.0018	2.13603	2.4434	2.9974	1.39863
arahy.Tifrunner.gnm1.ann1.Y1II92	0.891856	1.42609	0.348546	0.661844	0.549151	0.273856
arahy.Tifrunner.gnm1.ann1.Y1IF3R	9.43116	4.2484	5.26721	10.1279	3.83563	3.96641
arahy.Tifrunner.gnm1.ann1.Y1GKD1	4.05765	5.44255	3.80935	3.56108	5.51634	2.07181
arahy.Tifrunner.gnm1.ann1.Y1FCW9	4.94126	16.9962	9.02753	4.6024	15.7487	6.2856
arahy.Tifrunner.gnm1.ann1.Y1EHRK	4.71377	6.87282	3.76518	5.26874	5.26038	3.15166
arahy.Tifrunner.gnm1.ann1.Y1D24R	26.7482	74.4806	32.3161	32.8679	54.7592	34.1229
arahy.Tifrunner.gnm1.ann1.Y1CLBV	13.6707	20.0352	13.4061	11.6659	18.7417	21.4089
arahy.Tifrunner.gnm1.ann1.Y1B8BD	1.48409	0.896563	0.448872	1.11236	0.422545	0.439244
arahy.Tifrunner.gnm1.ann1.Y1AR9V	4.35786	4.64596	2.80933	3.93279	3.44669	1.88872
arahy.Tifrunner.gnm1.ann1.Y19QZX	4.65397	5.7543	3.29055	4.12214	4.04568	1.4695
arahy.Tifrunner.gnm1.ann1.Y18RV1	9.77754	14.5132	7.93724	9.15509	10.1725	8.65017
arahy.Tifrunner.gnm1.ann1.Y183F3	8.97963	8.81486	6.90151	11.8587	8.21175	5.27709
arahy.Tifrunner.gnm1.ann1.Y173KB	8.15841	6.37759	24.2535	9.23513	10.1787	16.5168
arahy.Tifrunner.gnm1.ann1.Y16MZ1	2.39594	1.54411	1.18889	2.65607	0.890788	0.831021
arahy.Tifrunner.gnm1.ann1.Y16IUA	4.98318	4.14955	4.74898	4.43667	6.71275	4.20136
arahy.Tifrunner.gnm1.ann1.Y1689U	27.4508	71.5987	80.2766	27.4876	60.8582	33.9465
arahy.Tifrunner.gnm1.ann1.Y1617F	0.0820617	0.704502	0.743007	0.114577	5.86229	3.31473
arahy.Tifrunner.gnm1.ann1.Y15IL6	18.4082	20.5596	13.4599	18.5801	17.322	8.80202
arahy.Tifrunner.gnm1.ann1.Y133Z2	0.644104	1.0279	0.567686	0.635845	0.487753	0.504813
arahy.Tifrunner.gnm1.ann1.Y133TV	5.71947	7.22749	5.02738	1.46805	6.05522	1.35449
arahy.Tifrunner.gnm1.ann1.Y12SSB	6.52559	21.488	5.85733	4.79937	21.099	6.03044
arahy.Tifrunner.gnm1.ann1.Y12L7W	3.29478	2.15556	1.09424	3.7703	2.02473	0.533559
arahy.Tifrunner.gnm1.ann1.Y11TJZ	1.20627	1.61214	0.994299	1.23798	1.44618	0.631529
arahy.Tifrunner.gnm1.ann1.Y11EX9	2.29342	1.68174	0.627624	3.62536	1.11595	0.729674
arahy.Tifrunner.gnm1.ann1.Y112HT	2.20807	9.12936	3.71038	1.89362	8.53235	4.2487
arahy.Tifrunner.gnm1.ann1.Y10HXA	6.41641	7.68377	3.78878	6.00617	6.04836	4.00171
arahy.Tifrunner.gnm1.ann1.Y103QL	0.839794	1.4853	2.8979	1.13764	6.3734	6.8808
arahy.Tifrunner.gnm1.ann1.Y0XCRM	0.935132	0.411853	0.742791	1.03358	0.234634	0.437293
arahy.Tifrunner.gnm1.ann1.Y0VUSY	2.1644	2.54799	2.08497	2.00471	2.49301	1.45953
arahy.Tifrunner.gnm1.ann1.Y0U2QZ	3.81659	5.32545	3.66247	3.36824	4.00362	1.92511
arahy.Tifrunner.gnm1.ann1.Y0U1AA	4.85181	16.2691	6.59658	5.11255	13.7489	4.46572
arahy.Tifrunner.gnm1.ann1.Y0TSMC	3.40832	4.47002	2.10149	3.25712	3.86766	2.34126
arahy.Tifrunner.gnm1.ann1.Y0RSJ9	2.01869	11.1969	6.14038	1.86841	11.1842	5.42349
arahy.Tifrunner.gnm1.ann1.Y0QE0E	0.781098	1.47544	0.388738	0.279465	1.14859	0.225733
arahy.Tifrunner.gnm1.ann1.Y0PXUN	10.7798	18.1567	10.2656	11.0451	17.3867	7.61369
arahy.Tifrunner.gnm1.ann1.Y0PJVS	4.26165	6.50201	2.35907	4.73389	4.61479	1.93953
arahy.Tifrunner.gnm1.ann1.Y0P616	1.23015	3.43034	2.12389	0.321718	2.27965	0.492585
arahy.Tifrunner.gnm1.ann1.Y0NWRF	2.51877	0.83857	4.47865	2.84733	0.499527	3.66066
arahy.Tifrunner.gnm1.ann1.Y0NS3Z	1.41097	2.84036	1.17728	1.86613	1.8394	0.785286
arahy.Tifrunner.gnm1.ann1.Y0M1S0	12.6312	6.26747	6.52795	12.2411	5.09256	5.78892
arahy.Tifrunner.gnm1.ann1.Y0LS4I	2.55984	11.1391	5.26902	3.77134	13.9189	7.95186
arahy.Tifrunner.gnm1.ann1.Y0LP2I	0.669883	0.966079	0.54774	0.14306	1.04473	0.67716
arahy.Tifrunner.gnm1.ann1.Y0KW7U	6.3187	13.7095	5.27782	12.739	13.1762	8.17185
arahy.Tifrunner.gnm1.ann1.Y0JIV8	12.3103	18.8737	12.5502	9.84542	13.1373	11.4442
arahy.Tifrunner.gnm1.ann1.Y0J304	3.88771	8.50585	4.53475	3.38482	7.66017	3.91294
arahy.Tifrunner.gnm1.ann1.Y0I0AR	1.41396	0.890672	0.860385	1.24834	0.362795	0.205373
arahy.Tifrunner.gnm1.ann1.Y0EWPD	0.288988	0.0302913	0.0823257	1.30378	0	0.371593
arahy.Tifrunner.gnm1.ann1.Y0EE8X	4.37546	10.9364	5.30677	5.02519	10.298	2.85606
arahy.Tifrunner.gnm1.ann1.Y0BV4U	2.22995	2.67196	1.78153	1.61384	2.76515	2.70584
arahy.Tifrunner.gnm1.ann1.Y09WXD	11.1518	15.5232	14.5677	8.29173	16.535	20.086
arahy.Tifrunner.gnm1.ann1.Y09UDZ	4.62894	1.95167	2.7551	6.33408	1.73893	1.05629
arahy.Tifrunner.gnm1.ann1.Y08NEP	4.7406	14.7501	9.60866	6.64491	17.9826	13.7126
arahy.Tifrunner.gnm1.ann1.Y06RFV	5.1775	6.61514	5.25455	5.21764	7.1751	3.82679
arahy.Tifrunner.gnm1.ann1.Y05B39	7.61615	12.2904	14.701	3.1848	23.6405	11.1579
arahy.Tifrunner.gnm1.ann1.Y057K4	2.76043	3.11303	2.46634	2.98073	2.72998	3.83471
arahy.Tifrunner.gnm1.ann1.Y03F6U	8.70291	3.25987	5.20867	10.1136	2.80924	6.52206
arahy.Tifrunner.gnm1.ann1.Y03563	0.953215	1.30663	0.678266	0.650438	1.26569	0.512151
arahy.Tifrunner.gnm1.ann1.Y01VEH	13.294	12.1098	5.236	24.5592	17.5004	7.31919
arahy.Tifrunner.gnm1.ann1.Y01GTZ	5.18362	6.8298	4.53965	4.69875	6.04582	3.21597
arahy.Tifrunner.gnm1.ann1.Y004SP	3.00532	1.90036	1.25956	2.1756	2.46266	1.90473
arahy.Tifrunner.gnm1.ann1.XZZ81X	1.59583	3.69042	2.38661	1.5746	4.03533	1.10393
arahy.Tifrunner.gnm1.ann1.XZZ787	0.977862	1.32791	0.743276	1.05082	1.14642	0.375463
arahy.Tifrunner.gnm1.ann1.XZZ4TR	1.71619	1.06364	0.603477	2.84004	2.05221	1.24187
arahy.Tifrunner.gnm1.ann1.XZS3UD	4.54241	3.50469	2.24204	3.81298	1.94562	1.40742
arahy.Tifrunner.gnm1.ann1.XZS3QI	0.0272743	0.218339	0.269062	1.55013	1.5976	0.322584
arahy.Tifrunner.gnm1.ann1.XZQ8AB	32.6379	31.5027	26.5905	37.535	24.0648	22.1636
arahy.Tifrunner.gnm1.ann1.XZQ0SM	2.93523	2.80683	2.39436	2.06329	1.86219	0.964298
arahy.Tifrunner.gnm1.ann1.XZLA7I	20.9607	21.2163	20.5238	15.6481	20.0769	13.9082
arahy.Tifrunner.gnm1.ann1.XZJX01	38.2452	10.8642	27.3791	36.8706	9.564	28.0775
arahy.Tifrunner.gnm1.ann1.XZI9IJ	17.7441	29.2542	16.3786	18.7972	26.1206	11.0239
arahy.Tifrunner.gnm1.ann1.XZH3XT	11.5849	8.13084	4.1093	11.4905	6.46367	2.5943
arahy.Tifrunner.gnm1.ann1.XZGJ82	15.5413	22.1265	9.88338	13.2477	14.4124	6.39793
arahy.Tifrunner.gnm1.ann1.XZG5F2	3.91289	10.1858	9.34912	4.33633	12.3018	14.7153
arahy.Tifrunner.gnm1.ann1.XZE3L4	2.50527	3.52677	1.74832	2.52625	2.8151	1.68581
arahy.Tifrunner.gnm1.ann1.XZC4F6	2.14092	1.48762	0.780413	2.18812	1.25917	0.712146
arahy.Tifrunner.gnm1.ann1.XZAR1L	1.22965	19.6003	25.6144	1.18489	22.4726	37.0172
arahy.Tifrunner.gnm1.ann1.XZA3Z3	1.79211	5.21068	2.19948	1.45368	5.39078	1.58289
arahy.Tifrunner.gnm1.ann1.XZ9N91	0.996184	3.99958	2.58944	1.29167	2.47415	1.23907
arahy.Tifrunner.gnm1.ann1.XZ9EX0	6.28615	4.31674	6.92376	6.14738	2.83812	7.96864
arahy.Tifrunner.gnm1.ann1.XZ9AUI	0.452358	1.31036	0.831251	0.253446	3.32799	7.55549
arahy.Tifrunner.gnm1.ann1.XZ8T7F	33.9947	53.1399	57.2254	39.1246	47.1651	84.7997
arahy.Tifrunner.gnm1.ann1.XZ8R5P	5.66079	15.5837	7.31607	5.60114	14.4875	5.83997
arahy.Tifrunner.gnm1.ann1.XZ7Y08	2.3753	3.24872	1.74983	2.52859	3.32238	1.26059
arahy.Tifrunner.gnm1.ann1.XZ7TTG	2.94231	4.56495	1.54294	1.79619	2.52904	0.870652
arahy.Tifrunner.gnm1.ann1.XZ5MVW	1.57524	10.8292	2.8154	0.889434	7.36501	0.603179
arahy.Tifrunner.gnm1.ann1.XZ54ZU	75.6092	25.1997	78.8039	74.3955	18.724	75.416
arahy.Tifrunner.gnm1.ann1.XZ4G98	18.6658	41.6726	17.1065	19.8044	37.1238	17.3575
arahy.Tifrunner.gnm1.ann1.XZ331S	0.337743	1.64414	0.447525	0.544087	1.25611	0.702319
arahy.Tifrunner.gnm1.ann1.XZ28CK	1.21743	3.03602	1.4995	1.31221	2.28743	0.921206
arahy.Tifrunner.gnm1.ann1.XZ22FX	72.6384	11.4864	46.2159	74.6665	10.5981	46.387
arahy.Tifrunner.gnm1.ann1.XYZ5FS	1.85735	2.05423	0.918622	2.11373	1.7115	0.352225
arahy.Tifrunner.gnm1.ann1.XYY1GX	48.1765	53.6467	39.5541	53.7305	57.8771	38.0474
arahy.Tifrunner.gnm1.ann1.XYX0FU	16.1024	8.44866	9.25968	17.654	7.9223	8.99358
arahy.Tifrunner.gnm1.ann1.XYSL2Y	240.688	161.766	153.959	287.154	173.8	172.966
arahy.Tifrunner.gnm1.ann1.XYJ954	6.04743	14.8128	6.43269	6.33401	13.5208	6.45937
arahy.Tifrunner.gnm1.ann1.XYIS5G	9.0806	84.9864	99.6332	10.1081	74.7754	143.877
arahy.Tifrunner.gnm1.ann1.XYC619	1.25778	2.99508	0.25685	0.856599	1.77867	0.54579
arahy.Tifrunner.gnm1.ann1.XYB8E4	1.82749	1.78586	0.929311	2.10995	1.50905	0.329587
arahy.Tifrunner.gnm1.ann1.XYB1GT	0.278312	1.99926	0.375208	0.394447	2.1838	0.617661
arahy.Tifrunner.gnm1.ann1.XYA169	1.85756	0.526246	0.435733	1.84106	0.524418	0.669511
arahy.Tifrunner.gnm1.ann1.XY76Y6	4.39425	6.63608	2.53044	3.74615	5.05887	2.20366
arahy.Tifrunner.gnm1.ann1.XY5X2R	35.6147	35.2531	58.2467	29.9951	51.3068	31.3026
arahy.Tifrunner.gnm1.ann1.XY5MMJ	0.514975	2.82857	0.449246	0.773308	2.06462	0.653865
arahy.Tifrunner.gnm1.ann1.XY4E2W	13.8026	13.2627	10.8791	17.3893	11.5053	11.9106
arahy.Tifrunner.gnm1.ann1.XY3U73	2.47529	3.00021	3.0821	2.24838	3.34946	3.96481
arahy.Tifrunner.gnm1.ann1.XY3TEF	29.4926	26.0734	29.0448	24.6466	22.6408	22.8526
arahy.Tifrunner.gnm1.ann1.XY3DS6	17.427	12.6854	7.30678	13.6195	12.4763	8.53228
arahy.Tifrunner.gnm1.ann1.XY0R0H	12.4917	18.784	16.8115	8.10223	5.04942	10.3058
arahy.Tifrunner.gnm1.ann1.XY0I9M	3.51705	5.09453	2.6809	3.08518	6.21347	2.07687
arahy.Tifrunner.gnm1.ann1.XXZJ0R	1.7977	4.11442	2.39242	1.69531	2.72255	0.881956
arahy.Tifrunner.gnm1.ann1.XXY8CF	2.3695	2.78328	1.42866	2.2313	2.23424	0.85966
arahy.Tifrunner.gnm1.ann1.XXX690	18.0453	14.5732	13.1196	16.8544	15.3225	10.9268
arahy.Tifrunner.gnm1.ann1.XXTB4R	0.751948	2.39569	0.806512	0.400278	1.47899	1.96214
arahy.Tifrunner.gnm1.ann1.XXR9N9	1.327	1.24996	1.11623	1.04728	1.16582	0.875315
arahy.Tifrunner.gnm1.ann1.XXQ95I	10.1727	31.2281	59.3742	9.75321	31.8244	68.9186
arahy.Tifrunner.gnm1.ann1.XXPH7V	3.12255	2.55125	3.55972	3.1985	3.0359	3.80311
arahy.Tifrunner.gnm1.ann1.XXMI3I	1.147	1.05482	1.45647	1.52857	0.875891	1.72617
arahy.Tifrunner.gnm1.ann1.XXIG2Q	0.231118	0.812218	0.503254	0.0911187	1.38907	0.8563
arahy.Tifrunner.gnm1.ann1.XXH2X2	1.08089	6.74414	10.4099	1.15883	5.96906	13.3036
arahy.Tifrunner.gnm1.ann1.XXCQ6D	4.07201	2.69582	2.49371	4.07596	2.45585	1.14055
arahy.Tifrunner.gnm1.ann1.XX77X8	61.8128	77.4432	56.9013	56.7643	73.9702	26.9866
arahy.Tifrunner.gnm1.ann1.XX5QBN	1.2376	0.951451	0.304231	0.845033	0.327941	0.151537
arahy.Tifrunner.gnm1.ann1.XX59BG	1.68011	4.72713	5.71222	1.47775	7.38921	6.88369
arahy.Tifrunner.gnm1.ann1.XX3TAX	12.6443	2.3734	2.45449	11.0169	1.49441	0.267541
arahy.Tifrunner.gnm1.ann1.XX30P2	6.91113	11.9999	7.19682	7.37641	10.304	13.1506
arahy.Tifrunner.gnm1.ann1.XX1T89	3.23155	1.82897	1.09	4.37546	1.46039	1.399
arahy.Tifrunner.gnm1.ann1.XX0NXH	26.3868	4.03052	5.62024	24.6367	1.0435	7.54945
arahy.Tifrunner.gnm1.ann1.XX0MPJ	4.77517	2.39426	2.38993	5.51384	2.83285	2.27335
arahy.Tifrunner.gnm1.ann1.XWZQ7T	4.40453	8.66989	4.76654	3.79899	8.56499	3.97884
arahy.Tifrunner.gnm1.ann1.XWZ74Q	8.07971	18.6589	9.78231	10.9251	19.8933	7.57309
arahy.Tifrunner.gnm1.ann1.XWYM96	7.87032	5.87251	1.72014	6.84921	3.05123	0.92489
arahy.Tifrunner.gnm1.ann1.XWYH2Z	0	0.670122	7.00013	0.0330823	0.936098	4.50749
arahy.Tifrunner.gnm1.ann1.XWXJ6Y	3.25027	4.26998	2.78937	2.00886	2.89215	1.47886
arahy.Tifrunner.gnm1.ann1.XWVY9E	2.24167	3.69086	2.33484	2.40297	2.54253	2.12566
arahy.Tifrunner.gnm1.ann1.XWU7PI	3.35312	5.5276	3.44053	3.45819	4.571	1.9722
arahy.Tifrunner.gnm1.ann1.XWTR79	8.18288	8.10371	5.87926	10.3766	6.54618	7.30821
arahy.Tifrunner.gnm1.ann1.XWQI9I	2.24531	1.05619	1.57063	1.17186	1.17083	0.38229
arahy.Tifrunner.gnm1.ann1.XWQ1KT	1.42377	1.98055	1.0976	0.993192	1.95105	0.740652
arahy.Tifrunner.gnm1.ann1.XWP5FV	38.5831	43.4426	40.4044	31.6477	39.4799	33.1215
arahy.Tifrunner.gnm1.ann1.XWNT9U	4.25667	8.69469	4.68745	4.96372	7.31316	4.24113
arahy.Tifrunner.gnm1.ann1.XWK03B	0.484068	1.64286	0.597512	0.415045	1.27515	0.453725
arahy.Tifrunner.gnm1.ann1.XWIV4W	2.50494	3.43855	2.74019	2.65332	2.7483	1.56776
arahy.Tifrunner.gnm1.ann1.XWIL1F	7.90078	5.20146	6.81967	7.80187	5.48698	3.78029
arahy.Tifrunner.gnm1.ann1.XWH5X4	0.264051	2.56616	0.457518	0.385169	1.62899	0.611383
arahy.Tifrunner.gnm1.ann1.XWD1JY	4.57614	6.85082	2.88782	4.67114	4.3305	1.29421
arahy.Tifrunner.gnm1.ann1.XW6TTL	16.6262	22.9232	19.1368	13.8751	23.0026	13.7044
arahy.Tifrunner.gnm1.ann1.XW5FLG	9.30674	9.1024	5.75921	10.2748	9.40171	5.55087
arahy.Tifrunner.gnm1.ann1.XW59SW	3.39654	4.88566	3.18094	3.76033	4.11298	3.6068
arahy.Tifrunner.gnm1.ann1.XW46IK	4.04531	6.15433	4.00338	3.30714	5.47659	3.63126
arahy.Tifrunner.gnm1.ann1.XW3T4W	14.1851	8.42729	9.20981	14.0461	7.61435	6.89633
arahy.Tifrunner.gnm1.ann1.XW2FM5	9.02828	18.3625	16.7897	9.82862	20.1603	11.5729
arahy.Tifrunner.gnm1.ann1.XW1X8T	1.63034	7.51188	3.36717	1.27007	6.31709	3.80187
arahy.Tifrunner.gnm1.ann1.XW1WV5	0.00707433	0	0	0	0.0978127	1.19063
arahy.Tifrunner.gnm1.ann1.XW0L3B	1.13846	2.77032	0.29141	0.893822	1.70342	0.207226
arahy.Tifrunner.gnm1.ann1.XVX6ST	0.612773	0.44727	0.165448	1.66652	0.476057	0.507339
arahy.Tifrunner.gnm1.ann1.XVW4S2	8.49907	10.7145	6.82908	9.62154	6.95076	5.48053
arahy.Tifrunner.gnm1.ann1.XVT01H	1.27095	0.521395	0.239981	1.52876	0.0811847	0.161983
arahy.Tifrunner.gnm1.ann1.XVR0UH	11.7866	14.4316	10.1754	14.7959	12.2186	7.29894
arahy.Tifrunner.gnm1.ann1.XVLR9R	3.18911	3.58238	3.14532	3.85198	3.21435	2.19457
arahy.Tifrunner.gnm1.ann1.XVLL42	3.58863	6.23273	2.93477	4.33044	7.1334	3.26084
arahy.Tifrunner.gnm1.ann1.XVKA12	1.8443	0.429772	0.337142	1.31882	0.068312	0.075388
arahy.Tifrunner.gnm1.ann1.XVK42B	0.0505123	0.597128	1.80824	0.062852	0.733687	4.21076
arahy.Tifrunner.gnm1.ann1.XVHH14	3.95594	1.46472	1.09792	3.93231	1.37939	1.08483
arahy.Tifrunner.gnm1.ann1.XVGB1U	0.85548	0.919355	0.740115	0.762054	0.819665	1.57668
arahy.Tifrunner.gnm1.ann1.XVFR0N	4.47962	5.77834	2.28465	6.32914	4.70873	1.76099
arahy.Tifrunner.gnm1.ann1.XVD0AF	14.1111	22.7301	17.8383	15.1663	19.5407	14.852
arahy.Tifrunner.gnm1.ann1.XVC3D4	2.23476	4.05463	3.34459	1.74244	3.32969	2.7103
arahy.Tifrunner.gnm1.ann1.XVC037	7.42548	5.94168	4.16607	4.98376	2.65107	1.40711
arahy.Tifrunner.gnm1.ann1.XVBX4A	3.96725	2.08383	1.82024	2.66594	1.44094	0.510938
arahy.Tifrunner.gnm1.ann1.XV9VLA	4.34459	4.73864	3.40823	4.46017	5.17	2.6429
arahy.Tifrunner.gnm1.ann1.XV7JUZ	1.82363	3.1168	1.57622	1.3911	2.52565	0.785785
arahy.Tifrunner.gnm1.ann1.XV6HX4	5.3098	6.7395	8.56076	3.68897	8.37747	4.39274
arahy.Tifrunner.gnm1.ann1.XV68DF	7.73137	7.04821	6.87611	8.84307	9.70413	7.96145
arahy.Tifrunner.gnm1.ann1.XUXX3P	14.0635	17.9688	14.8687	10.0181	19.2095	21.6261
arahy.Tifrunner.gnm1.ann1.XUW287	0.934849	0.913698	1.73902	0.854405	1.84644	2.62523
arahy.Tifrunner.gnm1.ann1.XUU5QY	13.487	22.2137	11.6631	14.0016	16.0117	11.9106
arahy.Tifrunner.gnm1.ann1.XUU1M8	0.580638	3.78113	1.02392	0.468744	2.29943	0.625679
arahy.Tifrunner.gnm1.ann1.XUSV25	1.01379	4.4878	2.39702	0.916728	2.19637	0.100636
arahy.Tifrunner.gnm1.ann1.XUR0TF	2.51788	6.8455	5.56837	2.6344	7.39366	3.96849
arahy.Tifrunner.gnm1.ann1.XUM6CZ	18.1712	12.5065	12.5157	16.2349	9.81901	10.4256
arahy.Tifrunner.gnm1.ann1.XUK5IW	5.05503	6.14464	2.76752	4.71956	7.6481	5.37818
arahy.Tifrunner.gnm1.ann1.XUHW1T	12.0391	28.7137	11.0596	13.0887	18.4393	11.0422
arahy.Tifrunner.gnm1.ann1.XUH3WJ	4.42988	2.74421	2.7108	2.82724	2.26403	2.03666
arahy.Tifrunner.gnm1.ann1.XUG5FC	0.766429	0.594171	1.76415	0.761683	0.737708	10.1431
arahy.Tifrunner.gnm1.ann1.XUEC37	0.151497	3.0257	3.81594	0.201397	9.69152	7.52788
arahy.Tifrunner.gnm1.ann1.XUD8XD	5.05152	4.84042	5.85774	5.42022	4.98079	6.07872
arahy.Tifrunner.gnm1.ann1.XUAZ2L	3.46822	7.06238	3.66937	2.15236	5.14939	1.8297
arahy.Tifrunner.gnm1.ann1.XUAL01	5.11488	58.1003	115.097	3.8072	75.3046	95.9284
arahy.Tifrunner.gnm1.ann1.XU9PSJ	1.07507	2.03035	1.87713	0.969065	2.55511	0.546255
arahy.Tifrunner.gnm1.ann1.XU9KU6	4.84849	9.68908	4.78546	4.66549	10.1519	3.31608
arahy.Tifrunner.gnm1.ann1.XU9J8D	65.7159	36.1846	24.9499	45.2753	27.6747	26.5877
arahy.Tifrunner.gnm1.ann1.XU8J57	4.82416	9.98427	5.67739	5.9059	11.011	4.10076
arahy.Tifrunner.gnm1.ann1.XU6ZBK	8.06576	12.6895	6.25084	5.68228	8.39175	3.32404
arahy.Tifrunner.gnm1.ann1.XU6D8H	2.82431	0.545678	0.888462	2.60003	0.864349	0.64783
arahy.Tifrunner.gnm1.ann1.XU68ZZ	3.48796	7.8326	3.36827	3.17141	7.54578	3.29194
arahy.Tifrunner.gnm1.ann1.XU63JK	1.36702	1.552	0.51115	0.721435	0.802533	0.446196
arahy.Tifrunner.gnm1.ann1.XU51RJ	2.41922	3.36839	2.27722	2.34512	3.70474	2.77826
arahy.Tifrunner.gnm1.ann1.XU4W4S	5.96806	9.80172	6.00202	6.68829	7.75233	6.34096
arahy.Tifrunner.gnm1.ann1.XU41E3	2.44557	7.30357	2.85119	2.82951	6.17325	2.63111
arahy.Tifrunner.gnm1.ann1.XU3UV1	16.9613	6.85082	4.4196	18.4737	6.36623	6.75756
arahy.Tifrunner.gnm1.ann1.XU3QCQ	3.57466	1.89703	0.927455	5.7825	1.82851	0.888442
[truncated: 34,947 more rows]
