# Supplementary material for: An Advanced Lipid Metabolism System Revealed by Transcriptomic and Lipidomic Analyses Plays a Central Role in Peanut Cold Tolerance
Source: Front Plant Sci. 2020 Jul 21;11:1110. doi: 10.3389/fpls.2020.01110 (PMC7396583; doi:10.3389/fpls.2020.01110)
Supplement: Supplementary file 1 [file DataSheet_1.zip › Supplementary Material/Table S6.xlsx]

## Sheet: Sheet1
Table S6 The continuously differentially expressed genes (CDEGs) in NH5.
Total RNA was extracted from three biological replicates. Time points were taken for 0 (T0), 12 (T1), 24 (T2) h after cold stress at 6°C in NH5 (T). The values indicated in column T0, T1 and T2 are FPKM (stands for: fragments per kilobase of transcript per million fragments mapped).
*: FC = fold change. The FC≥ 2 , that is, |log2FC| ≥ 1 is considered as significantly differential expression
**: FDR = false discovery rate. Adjusted for multiple tests. FDR < 0.01 is considered to be statistically significant
***: down : significantly downregulated (FC ≥2 and FDR <0.01); up : significantly upregulated (FC ≥2 and FDR <0.01).
The yellow region represents the genes that continuously significantly upregulated in NH5. The green region represents the genes that continuously significantly downregulated in NH5.
Tifrunner.gnm1. ann1. CCJH	T0	T1	T2	*log2FC (T1/T0)	**FDR (T1/T0)	***regulated (T1/T0)	log2FC (T2/T0)	FDR (T2/T0)	regulated (T2/T0)
arahy.Tifrunner.gnm1.ann1.EK4G75	0.00149833	54.5589	10.7713	13.1742	1.23216e-95	up	11.5266	7.79329e-11	up
arahy.Tifrunner.gnm1.ann1.IG3UT7	0.0123833	96.5433	8.50753	12.2119	1.97308e-88	up	9.40675	7.37678e-06	up
arahy.Tifrunner.gnm1.ann1.N5X18U	0.00345333	25.0752	6.89385	11.7086	1.64045e-93	up	10.2352	2.26366e-08	up
arahy.Tifrunner.gnm1.ann1.PVQF0C	0.012197	93.1166	15.7037	11.3978	3.05438e-46	up	9.61513	2.02435e-08	up
arahy.Tifrunner.gnm1.ann1.84B366	0.00586267	24.6512	5.04281	10.8205	1.32223e-30	up	9.18654	1.88426e-22	up
arahy.Tifrunner.gnm1.ann1.F2F8FV	0.0179333	58.9792	10.8964	10.8124	8.23097e-87	up	8.61686	5.96592e-06	up
arahy.Tifrunner.gnm1.ann1.6CR1D2	0.0420903	153.259	29.4991	10.7048	2.96287e-82	up	9.00938	6.94025e-05	up
arahy.Tifrunner.gnm1.ann1.F7D8SE	0.0532213	102.569	9.77346	10.6499	1.27994e-73	up	8.11557	5.49538e-49	up
arahy.Tifrunner.gnm1.ann1.K2SWWG	0.000971667	23.9652	9.17441	10.3225	1.30044e-43	up	9.63925	3.25957e-07	up
arahy.Tifrunner.gnm1.ann1.Z25GSD	0.00848567	14.002	5.35677	10.2581	4.27153e-29	up	9.60125	6.44893e-26	up
arahy.Tifrunner.gnm1.ann1.WLLD0D	0.0378127	63.8087	89.6289	10.2372	9.68895e-41	up	11.4186	6.67642e-65	up
arahy.Tifrunner.gnm1.ann1.HVT10G	0.0115473	29.3407	10.0167	10.1232	9.19709e-44	up	9.28011	3.71966e-16	up
arahy.Tifrunner.gnm1.ann1.1B13BQ	0.0313857	51.1893	11.7947	10.0834	1.63499e-51	up	8.36524	1.34175e-10	up
arahy.Tifrunner.gnm1.ann1.GAW9KQ	0.00967167	26.1117	3.54767	9.96045	3.75674e-36	up	7.73793	3.45436e-08	up
arahy.Tifrunner.gnm1.ann1.B3UXLR	0.0101803	20.0748	38.1476	9.84839	3.40396e-55	up	11.4573	5.82316e-28	up
arahy.Tifrunner.gnm1.ann1.8TDA44	0.0192333	34.8408	7.10112	9.78027	2.15497e-75	up	8.2101	1.52695e-05	up
arahy.Tifrunner.gnm1.ann1.LNF63F	0.044519	87.9629	6.26498	9.52801	2.5236e-65	up	6.81926	8.46944e-23	up
arahy.Tifrunner.gnm1.ann1.N7IIZM	0.0246423	29.4729	11.3768	9.49839	3.25126e-83	up	8.76006	5.01282e-41	up
arahy.Tifrunner.gnm1.ann1.L5HZ8F	0.0145563	21.3657	23.971	9.49256	1.56078e-44	up	10.3555	2.31743e-10	up
arahy.Tifrunner.gnm1.ann1.IF1UXG	0.064168	67.903	41.7421	9.48201	2.442e-30	up	9.53221	1.89015e-54	up
arahy.Tifrunner.gnm1.ann1.AK3JWY	0.0239527	32.8404	3.53273	9.32037	7.713e-31	up	6.68727	1.66733e-22	up
arahy.Tifrunner.gnm1.ann1.R1Z4C8	0.003705	3.70208	18.6448	9.29989	0.00346046	up	12.3287	1.52608e-32	up
arahy.Tifrunner.gnm1.ann1.NJ1UU6	0.011074	9.2521	2.01106	9.2453	8.39836e-47	up	7.69762	2.93658e-08	up
arahy.Tifrunner.gnm1.ann1.9FI3T7	0.005591	13.0632	10.1104	9.2151	1.36165e-21	up	9.57085	1.93812e-21	up
arahy.Tifrunner.gnm1.ann1.VNK22G	0.109038	94.3079	24.1023	9.10928	5.39748e-74	up	7.8644	7.00982e-29	up
arahy.Tifrunner.gnm1.ann1.A3XHUV	0.0132417	14.5303	4.24146	9.10289	3.45557e-35	up	7.89187	8.43037e-28	up
arahy.Tifrunner.gnm1.ann1.5U50HE	0.0680863	55.0064	77.5532	9.0986	2.99335e-82	up	10.3084	1.58654e-58	up
arahy.Tifrunner.gnm1.ann1.6E5JYA	0.174356	128.211	15.0862	9.02228	1.15879e-19	up	6.68134	8.62167e-35	up
arahy.Tifrunner.gnm1.ann1.LXP1WJ	0.399398	259.352	140.979	9.01082	2.61078e-29	up	8.81446	1.00764e-17	up
arahy.Tifrunner.gnm1.ann1.NL2IIL	0.00314333	6.86756	22.2003	8.92251	6.76614e-12	up	11.3035	6.12883e-15	up
arahy.Tifrunner.gnm1.ann1.A76KD4	0.019833	19.1578	4.12716	8.88103	6.24158e-41	up	7.37867	5.05977e-15	up
arahy.Tifrunner.gnm1.ann1.E5IAKT	0.231168	168.523	6.20448	8.87476	3.26057e-51	up	4.94172	2.40822e-07	up
arahy.Tifrunner.gnm1.ann1.PA1DXY	0.455548	291.033	40.9962	8.85451	1.42757e-50	up	6.73171	2.63193e-05	up
arahy.Tifrunner.gnm1.ann1.I9HEHF	0.026355	19.647	9.52145	8.82007	1.61324e-41	up	8.33403	3.27224e-29	up
arahy.Tifrunner.gnm1.ann1.BDKN1M	0.101113	56.1608	11.2446	8.59198	8.11389e-42	up	7.00324	2.34544e-16	up
arahy.Tifrunner.gnm1.ann1.H8Q38Y	0.12116	92.5482	18.0555	8.51053	1.74533e-50	up	6.99348	2.03573e-06	up
arahy.Tifrunner.gnm1.ann1.AIPG34	0.1316	65.2182	7.08253	8.48883	2.43459e-53	up	5.98345	3.52581e-15	up
arahy.Tifrunner.gnm1.ann1.XIU4QN	0.0599847	43.1324	9.66353	8.48593	2.37631e-79	up	7.09506	1.31842e-38	up
arahy.Tifrunner.gnm1.ann1.68BC0Z	0.013565	8.62682	2.04599	8.48099	1.86055e-10	up	7.14084	6.77197e-14	up
arahy.Tifrunner.gnm1.ann1.I8UD53	0.384501	192.27	40.1985	8.45349	2.01561e-49	up	6.98228	0.000118456	up
arahy.Tifrunner.gnm1.ann1.693WQ9	0.00945267	8.5462	3.16369	8.44772	7.30785e-32	up	7.75692	3.28437e-24	up
arahy.Tifrunner.gnm1.ann1.55B6KH	0.074178	37.3251	98.8176	8.43481	1.44455e-10	up	10.5285	2.59586e-61	up
arahy.Tifrunner.gnm1.ann1.W1X9QM	0.0195173	12.3877	2.94274	8.39663	1.01657e-44	up	7.24351	6.61194e-11	up
arahy.Tifrunner.gnm1.ann1.MBA9QB	0.049284	22.3844	14.414	8.37606	9.7674e-55	up	8.44891	2.67901e-41	up
arahy.Tifrunner.gnm1.ann1.3475Q7	0.655537	290.446	147.029	8.33118	1.11073e-30	up	8.01382	1.7843e-15	up
arahy.Tifrunner.gnm1.ann1.DI5QT1	0.11545	45.7809	44.1441	8.29303	6.47864e-19	up	8.92994	6.11576e-48	up
arahy.Tifrunner.gnm1.ann1.X4ZQ0T	0.058063	25.5282	9.31338	8.26796	2.53344e-70	up	7.55057	3.24458e-09	up
arahy.Tifrunner.gnm1.ann1.LHXL5N	0.013348	7.41601	0.919895	8.19934	2.74842e-31	up	5.66325	1.77241e-11	up
arahy.Tifrunner.gnm1.ann1.WDSQ8J	0.00162167	1.90154	5.50741	8.15537	1.81952e-10	up	10.3833	0.00344128	up
arahy.Tifrunner.gnm1.ann1.RRD2QF	0.0263713	17.5925	4.77688	8.14548	2.47026e-32	up	7.02907	2.03932e-17	up
arahy.Tifrunner.gnm1.ann1.9PJP7K	0.207474	78.36	14.7693	8.06551	1.95432e-52	up	6.39101	5.64e-07	up
arahy.Tifrunner.gnm1.ann1.PI3URC	0.0306007	10.4369	2.30581	8.06134	6.39969e-13	up	6.57352	0.00188034	up
arahy.Tifrunner.gnm1.ann1.5CXD2A	0.00546833	2.54752	9.52978	8.02122	1.59497e-11	up	10.5781	3.98947e-50	up
arahy.Tifrunner.gnm1.ann1.K79JM6	0.257769	89.1756	113.497	7.96314	2.79175e-65	up	9.03453	2.95781e-49	up
arahy.Tifrunner.gnm1.ann1.HN9IMI	0.037624	19.1465	3.52646	7.96081	3.31929e-44	up	6.25061	2.50942e-10	up
arahy.Tifrunner.gnm1.ann1.YC7CVR	0.0322317	15.0806	0.629029	7.92445	7.1587e-13	up	4.25606	2.12686e-06	up
arahy.Tifrunner.gnm1.ann1.JP3FQX	0.00809533	4.36328	3.78421	7.90259	3.6079e-16	up	8.29221	7.23048e-08	up
arahy.Tifrunner.gnm1.ann1.99FV79	0.0612583	34.4094	2.69908	7.88756	2.14467e-37	up	5.02395	0.000702595	up
arahy.Tifrunner.gnm1.ann1.X6RF7Y	1.26932	423.114	42.1511	7.88556	4.48791e-18	up	5.32213	6.6669e-15	up
arahy.Tifrunner.gnm1.ann1.MMGG0C	0.0230683	7.6965	7.69725	7.85787	1.4475e-30	up	8.55895	5.24776e-49	up
arahy.Tifrunner.gnm1.ann1.37P1GN	0.157279	49.5943	146.387	7.84092	3.33331e-21	up	10.1023	6.38302e-27	up
arahy.Tifrunner.gnm1.ann1.FFL3CR	0.0100773	4.62724	26.3396	7.82765	1.92817e-12	up	11.0541	6.60832e-19	up
arahy.Tifrunner.gnm1.ann1.YS6PIM	0.009213	4.25019	104.334	7.81784	4.27431e-12	up	12.9824	6.43405e-67	up
arahy.Tifrunner.gnm1.ann1.H37XJE	0.015434	6.06177	1.21764	7.81483	2.38162e-20	up	6.24891	0.000142846	up
arahy.Tifrunner.gnm1.ann1.UD5KU9	0.00791833	2.65382	1.39408	7.80893	2.07841e-11	up	7.58872	6.34875e-18	up
arahy.Tifrunner.gnm1.ann1.A8YTMR	1.52128	444.004	76.8556	7.76434	2.51811e-33	up	5.96931	3.39481e-05	up
arahy.Tifrunner.gnm1.ann1.A5SP47	0.00901633	3.58198	12.4844	7.75706	1.95004e-07	up	10.257	1.28293e-53	up
arahy.Tifrunner.gnm1.ann1.C70Y3X	0.0771357	19.8797	28.0338	7.74331	1.34686e-06	up	8.91413	1.27627e-23	up
arahy.Tifrunner.gnm1.ann1.MS5PCD	0.174675	77.0933	4.99673	7.73208	3.72034e-69	up	4.96768	7.21022e-14	up
arahy.Tifrunner.gnm1.ann1.BVS13F	0.00598467	3.1269	7.27495	7.72499	3.12312e-23	up	10.0769	5.14979e-22	up
arahy.Tifrunner.gnm1.ann1.VQIY2H	0.00888433	3.80789	2.20324	7.71457	3.14172e-15	up	7.63069	8.7718e-07	up
arahy.Tifrunner.gnm1.ann1.G3R5KE	0.0361153	9.70987	3.79278	7.70462	4.85906e-18	up	7.07828	1.6681e-08	up
Arachis_hypogaea_newGene_14213	0.00792233	2.12852	0.857959	7.68769	3.55866e-08	up	7.19388	0.000212907	up
arahy.Tifrunner.gnm1.ann1.87HDGW	0.138322	37.8266	88.3802	7.68404	2.50795e-62	up	9.5973	4.23266e-05	up
arahy.Tifrunner.gnm1.ann1.EABL5T	0.837343	211.546	263.623	7.66527	1.90266e-36	up	8.69594	1.36661e-25	up
arahy.Tifrunner.gnm1.ann1.IUKN41	0.247376	64.709	24.6831	7.6613	1.13846e-61	up	6.70044	1.33499e-12	up
arahy.Tifrunner.gnm1.ann1.HAG9AR	0.445239	114.457	30.6504	7.61997	1.39396e-35	up	6.44974	6.87664e-12	up
arahy.Tifrunner.gnm1.ann1.AAI0ZL	0.00994667	3.91687	5.96111	7.59006	1.06238e-28	up	8.80012	2.72848e-14	up
arahy.Tifrunner.gnm1.ann1.BK04FV	0.0100257	3.33293	0.600276	7.56276	2.59459e-18	up	5.82148	1.76494e-08	up
arahy.Tifrunner.gnm1.ann1.E2P3C3	0.427499	111.469	110.144	7.5257	4.78827e-56	up	8.23689	2.41678e-44	up
arahy.Tifrunner.gnm1.ann1.0U2YQ3	0.107903	24.8711	159.55	7.51739	1.08203e-10	up	10.896	9.38174e-58	up
arahy.Tifrunner.gnm1.ann1.AC8RV3	0.043162	11.7818	29.0464	7.44631	5.85568e-23	up	9.4574	2.37969e-14	up
arahy.Tifrunner.gnm1.ann1.I7Y4WF	0.191596	56.6666	9.32946	7.41898	0.000341205	up	5.83311	0.00064331	up
arahy.Tifrunner.gnm1.ann1.CIN5QE	0.0331487	10.2157	5.05267	7.38772	3.57635e-52	up	7.04865	1.77037e-32	up
arahy.Tifrunner.gnm1.ann1.V4JBDW	0.021988	7.62417	22.7345	7.35763	3.46124e-22	up	9.61303	1.48803e-58	up
arahy.Tifrunner.gnm1.ann1.SDCR6H	0.107142	24.2525	16.6265	7.34545	2.49595e-52	up	7.50563	1.23712e-17	up
arahy.Tifrunner.gnm1.ann1.M8S3TB	0.0153473	5.92097	2.65105	7.33118	4.66121e-36	up	7.13963	1.78441e-24	up
arahy.Tifrunner.gnm1.ann1.7K9KSG	0.13107	30.4262	29.6816	7.27811	6.43705e-11	up	7.95781	1.48422e-06	up
arahy.Tifrunner.gnm1.ann1.6DX332	0.062513	17.6168	12.7864	7.27356	1.29384e-56	up	7.69523	6.97413e-44	up
arahy.Tifrunner.gnm1.ann1.37ZNH1	0.13107	29.9513	29.2539	7.25484	5.64277e-11	up	7.93657	1.73436e-06	up
arahy.Tifrunner.gnm1.ann1.V5XFCT	0.0325703	9.98236	0.733279	7.23106	1.74395e-32	up	4.44709	1.50238e-06	up
arahy.Tifrunner.gnm1.ann1.RI7QVZ	0.034284	11.5247	17.1147	7.231	7.24454e-50	up	8.58686	1.23284e-35	up
arahy.Tifrunner.gnm1.ann1.3469MM	1.5394	284.532	237.957	7.17043	1.0627e-34	up	7.61055	4.84024e-24	up
arahy.Tifrunner.gnm1.ann1.L77XYR	0.073032	15.1196	88.4226	7.16415	2.30918e-30	up	10.4235	2.87424e-28	up
arahy.Tifrunner.gnm1.ann1.J9K9L3	0.0131247	4.33995	3.1904	7.14375	4.77754e-13	up	7.27616	4.6088e-12	up
arahy.Tifrunner.gnm1.ann1.KVQE6R	0.017397	4.56226	142.953	7.13628	6.51195e-07	up	12.7899	9.80911e-53	up
Arachis_hypogaea_newGene_2169	0.0253037	5.95305	13.7956	7.1252	0.000451584	up	9.05226	3.06708e-05	up
arahy.Tifrunner.gnm1.ann1.D3S8RY	0.299706	54.7098	60.1929	7.0908	4.34202e-19	up	7.957	0.000276382	up
arahy.Tifrunner.gnm1.ann1.BDJ8VI	0.006081	1.70808	9.71888	7.08632	1.91169e-12	up	10.2518	5.11501e-29	up
arahy.Tifrunner.gnm1.ann1.2UMJ73	0.0348277	7.87139	7.6929	7.0777	2.44925e-29	up	7.75287	1.23805e-38	up
arahy.Tifrunner.gnm1.ann1.36H6QC	2.84927	495.648	80.5212	7.0731	3.57871e-28	up	5.12535	1.17428e-17	up
arahy.Tifrunner.gnm1.ann1.C9M3KU	0.573181	102.999	21.2801	7.06534	2.93221e-52	up	5.49164	3.40162e-18	up
arahy.Tifrunner.gnm1.ann1.BH211Y	0.596241	119.514	43.1944	7.03727	3.2593e-60	up	6.26241	3.8279e-17	up
arahy.Tifrunner.gnm1.ann1.76C20C	2.3964	391.907	437.857	6.99664	5.34191e-34	up	7.8852	4.13036e-37	up
arahy.Tifrunner.gnm1.ann1.DPQ6SD	0.310848	49.6246	87.9656	6.99661	3.788e-16	up	8.50735	5.67365e-21	up
arahy.Tifrunner.gnm1.ann1.I63KL3	0.038219	7.49182	5.21813	6.98217	5.8058e-15	up	7.07219	1.72374e-32	up
arahy.Tifrunner.gnm1.ann1.H3HGUT	0.522789	79.927	168.058	6.97279	4.8009e-52	up	8.72301	3.58374e-16	up
arahy.Tifrunner.gnm1.ann1.I5VDER	0.0144573	3.52186	2.09125	6.93214	7.96482e-06	up	6.81975	0.000226249	up
arahy.Tifrunner.gnm1.ann1.76C240	0.746563	111.722	47.6326	6.92392	6.92394e-58	up	6.38617	2.98441e-38	up
arahy.Tifrunner.gnm1.ann1.2G66YZ	0.0552053	10.2045	4.15774	6.91836	2.80547e-13	up	6.34679	1.01695e-11	up
arahy.Tifrunner.gnm1.ann1.S8EST8	0.0390633	9.57367	96.6605	6.91617	2.13571e-11	up	10.8921	3.66229e-63	up
arahy.Tifrunner.gnm1.ann1.ZDDP39	0.583555	93.7615	77.468	6.90936	1.15898e-64	up	7.35373	5.57648e-43	up
arahy.Tifrunner.gnm1.ann1.DQCW8K	1.3113	205.681	28.7322	6.90726	1.73031e-10	up	4.74086	7.7747e-07	up
arahy.Tifrunner.gnm1.ann1.2FYA1K	1.15226	178.911	201.006	6.90655	8.81936e-38	up	7.76928	2.67694e-37	up
arahy.Tifrunner.gnm1.ann1.TLYY08	0.409505	64.7002	181.525	6.90135	4.27617e-07	up	9.06263	6.99663e-28	up
arahy.Tifrunner.gnm1.ann1.WNMX7W	0.161567	28.0571	17.6776	6.87885	5.09114e-64	up	6.91648	1.30756e-29	up
arahy.Tifrunner.gnm1.ann1.FB9R4N	0.21892	33.7729	3.85441	6.81248	2.2096e-62	up	4.45694	4.77977e-13	up
arahy.Tifrunner.gnm1.ann1.LGQQ8W	0.0416967	7.5752	1.03893	6.81126	1.74861e-29	up	4.76099	7.3569e-08	up
arahy.Tifrunner.gnm1.ann1.8HJ1Q1	0.0257493	4.24284	6.03752	6.7991	5.64146e-16	up	8.00433	1.11323e-08	up
arahy.Tifrunner.gnm1.ann1.YPX3YE	0.0638887	11.0527	5.69235	6.794	3.00104e-18	up	6.53714	1.58167e-25	up
arahy.Tifrunner.gnm1.ann1.FWQ16B	0.180042	30.6662	70.6866	6.77397	1.17492e-56	up	8.66501	1.00165e-09	up
Arachis_hypogaea_newGene_10255	0.012245	1.89039	0.630315	6.73722	2.37478e-11	up	5.85528	0.000565469	up
arahy.Tifrunner.gnm1.ann1.4XS3FZ	4.38755	589.765	337.119	6.72386	4.80747e-35	up	6.63404	2.56232e-23	up
arahy.Tifrunner.gnm1.ann1.X1N656	0.00838433	1.3172	8.1972	6.72336	3.59385e-10	up	10.0757	2.67322e-27	up
arahy.Tifrunner.gnm1.ann1.3K2WNH	0.624002	80.892	166.793	6.70321	1.09699e-14	up	8.4458	6.3231e-47	up
arahy.Tifrunner.gnm1.ann1.X47CQ0	0.666664	117.919	166.257	6.69496	1.4401e-54	up	7.92814	4.73449e-12	up
arahy.Tifrunner.gnm1.ann1.Q5WJAA	0.140793	20.5591	4.27348	6.68934	8.82085e-21	up	5.14328	1.90439e-08	up
arahy.Tifrunner.gnm1.ann1.IAPX52	0.214299	29.6374	13.6692	6.67533	8.37428e-62	up	6.30395	6.25554e-32	up
arahy.Tifrunner.gnm1.ann1.ZW7540	4.24835	545.339	213.65	6.66158	7.80302e-36	up	6.04074	0.00610415	up
arahy.Tifrunner.gnm1.ann1.36QZ6D	0.0847033	12.3402	14.4251	6.65691	5.47232e-15	up	7.57897	4.35596e-21	up
arahy.Tifrunner.gnm1.ann1.PE1F6G	0.122248	16.3348	1.96375	6.65049	5.61138e-45	up	4.56845	5.6121e-10	up
arahy.Tifrunner.gnm1.ann1.Q52RY2	0.0541953	7.33783	2.0128	6.62115	5.15942e-32	up	5.45689	1.18904e-12	up
arahy.Tifrunner.gnm1.ann1.805HV8	0.0979283	14.6252	96.487	6.61767	5.90418e-55	up	10.0609	1.89015e-54	up
arahy.Tifrunner.gnm1.ann1.09CI3V	0.339408	42.79	59.0001	6.60412	8.61848e-36	up	7.78176	4.96674e-37	up
arahy.Tifrunner.gnm1.ann1.35SLR1	0.218256	29.0714	85.5141	6.5962	2.94983e-23	up	8.83895	3.23578e-49	up
arahy.Tifrunner.gnm1.ann1.U91BEN	0.006254	1.31793	4.67043	6.58353	1.28444e-11	up	9.17096	2.42563e-35	up
arahy.Tifrunner.gnm1.ann1.EH9MEX	1.42838	170.359	117.514	6.54302	1.08857e-33	up	6.70531	1.19901e-05	up
arahy.Tifrunner.gnm1.ann1.XIH6CG	0.28659	36.0799	32.3803	6.53472	3.45644e-49	up	7.09473	6.93591e-38	up
arahy.Tifrunner.gnm1.ann1.K5UMEJ	0.005736	1.44197	34.1346	6.4959	0.000339834	up	11.4745	1.24558e-61	up
arahy.Tifrunner.gnm1.ann1.Q1PJAN	0.460325	52.3986	47.6613	6.4885	1.16377e-11	up	7.04656	5.37937e-44	up
arahy.Tifrunner.gnm1.ann1.YZWE7C	0.134156	17.6561	13.9397	6.48129	2.75912e-54	up	6.83335	1.85627e-41	up
arahy.Tifrunner.gnm1.ann1.CTE8UD	0.0104553	1.54676	3.5174	6.45322	1.33978e-07	up	8.34075	8.46234e-24	up
arahy.Tifrunner.gnm1.ann1.45DTJR	0.651517	72.7152	138.917	6.44708	9.81105e-60	up	8.09749	2.69262e-46	up
Arachis_hypogaea_newGene_17091	0.0159407	1.87725	1.45318	6.42107	2.80846e-22	up	6.77636	3.35716e-25	up
arahy.Tifrunner.gnm1.ann1.8TG862	1.19465	132.333	57.8867	6.40823	8.4797e-44	up	5.92199	1.18641e-31	up
arahy.Tifrunner.gnm1.ann1.B2PPBR	0.267255	30.56	79.0771	6.39713	3.48028e-09	up	8.46769	1.00267e-52	up
arahy.Tifrunner.gnm1.ann1.0CQJ15	0.328754	32.3787	9.64559	6.39414	7.73186e-59	up	5.27333	3.70165e-06	up
arahy.Tifrunner.gnm1.ann1.BCEI7U	0.443422	47.3249	112.304	6.375	5.61775e-59	up	8.33631	4.33034e-47	up
arahy.Tifrunner.gnm1.ann1.66HKIQ	0.00563433	0.708162	1.86559	6.36571	8.46029e-11	up	8.47494	4.37759e-26	up
arahy.Tifrunner.gnm1.ann1.IAG7Q0	0.0880373	10.5781	52.7699	6.34672	5.86622e-07	up	9.3625	6.85588e-53	up
arahy.Tifrunner.gnm1.ann1.MZFE1X	1.61914	171.449	503.01	6.32386	2.78855e-10	up	8.58036	4.439e-11	up
arahy.Tifrunner.gnm1.ann1.3IB3IU	0.097548	10.7773	144.5	6.31711	3.29004e-12	up	10.7493	1.99375e-42	up
arahy.Tifrunner.gnm1.ann1.SIB906	0.0192733	2.53555	1.48306	6.31028	3.01281e-22	up	6.25953	5.29692e-16	up
arahy.Tifrunner.gnm1.ann1.DSV9VH	0.311987	35.3736	54.3025	6.27385	1.54926e-31	up	7.59485	1.69059e-17	up
arahy.Tifrunner.gnm1.ann1.TPZJ2C	0.00979867	1.21936	0.636682	6.26788	2.07082e-07	up	6.43881	1.68237e-10	up
arahy.Tifrunner.gnm1.ann1.95ZZMZ	0.0826703	9.81261	4.46035	6.24859	9.6397e-26	up	5.72609	6.26787e-20	up
arahy.Tifrunner.gnm1.ann1.H1EMIC	0.180338	18.2303	17.855	6.2406	4.00188e-21	up	6.95046	1.53395e-05	up
arahy.Tifrunner.gnm1.ann1.VDI3WX	0.045324	5.68182	1.17046	6.23807	1.27676e-10	up	4.69093	1.9611e-06	up
arahy.Tifrunner.gnm1.ann1.8XK85C	0.0202733	2.27783	0.570093	6.2371	4.98836e-15	up	5.097	4.38362e-08	up
arahy.Tifrunner.gnm1.ann1.WPHD30	0.647317	84.8943	134.982	6.23694	1.27282e-44	up	7.69672	6.24845e-17	up
arahy.Tifrunner.gnm1.ann1.RRC04T	0.022233	2.64909	32.8097	6.21925	2.19334e-22	up	10.5603	2.7659e-61	up
arahy.Tifrunner.gnm1.ann1.8C0M2R	0.0550057	6.18009	3.50605	6.18576	1.0889e-24	up	6.07572	9.13383e-18	up
arahy.Tifrunner.gnm1.ann1.YRN4PU	0.032845	4.34642	7.09024	6.17662	7.70048e-32	up	7.58449	5.12171e-23	up
arahy.Tifrunner.gnm1.ann1.MX2AUU	0.219104	21.516	64.2885	6.17215	9.77601e-24	up	8.44937	5.49318e-48	up
arahy.Tifrunner.gnm1.ann1.GV0VBM	0.0300493	3.63697	6.05798	6.16842	1.02181e-07	up	7.62472	2.41762e-18	up
arahy.Tifrunner.gnm1.ann1.IE3GQ3	0.0952483	12.7421	30.2191	6.16716	1.06052e-06	up	8.11383	1.45805e-50	up
arahy.Tifrunner.gnm1.ann1.3K6508	0.135101	14.1402	2.35395	6.15694	3.43701e-37	up	4.29008	1.31596e-10	up
arahy.Tifrunner.gnm1.ann1.2KKJ6X	0.147898	15.7989	19.0559	6.15351	1.50655e-24	up	7.08484	6.49011e-40	up
arahy.Tifrunner.gnm1.ann1.Q37X17	0.102998	11.6083	7.79649	6.14478	4.17226e-15	up	6.31258	2.55554e-10	up
arahy.Tifrunner.gnm1.ann1.ELH53L	0.0151193	2.56326	1.05812	6.13732	5.52459e-13	up	5.67006	1.47132e-09	up
arahy.Tifrunner.gnm1.ann1.1GC9V5	0.109269	12.4137	20.1299	6.1343	9.39961e-25	up	7.53253	2.76747e-47	up
arahy.Tifrunner.gnm1.ann1.0PE2EF	0.141212	13.9619	2.70851	6.12912	6.77514e-06	up	4.43169	2.21715e-11	up
arahy.Tifrunner.gnm1.ann1.02L9SB	0.166579	12.4385	0.657267	6.12198	1.85617e-54	up	2.50559	0.000588168	up
arahy.Tifrunner.gnm1.ann1.P8XRWE	0.657824	53.719	2.31553	6.11724	2.39218e-52	up	2.41876	1.30106e-05	up
arahy.Tifrunner.gnm1.ann1.5T95J3	0.117787	10.7324	11.6679	6.0834	5.38588e-38	up	6.90656	1.21015e-25	up
arahy.Tifrunner.gnm1.ann1.R1BU5M	1.33145	121.326	19.0385	6.07618	4.80382e-25	up	4.10581	8.06829e-20	up
arahy.Tifrunner.gnm1.ann1.21ET8L	0.259824	20.8794	5.15083	6.05444	2.07921e-50	up	4.46805	1.11061e-15	up
arahy.Tifrunner.gnm1.ann1.LD2WL8	0.174299	15.017	7.61526	6.04079	4.75563e-45	up	6.067	9.41536e-27	up
arahy.Tifrunner.gnm1.ann1.KA4332	0.017393	2.4033	11.9297	6.03058	1.0313e-05	up	9.06946	2.7207e-42	up
arahy.Tifrunner.gnm1.ann1.V1SQNE	0.120887	9.84375	22.1448	6.01446	2.80858e-31	up	7.86156	2.42466e-48	up
arahy.Tifrunner.gnm1.ann1.F2D5GR	0.0585737	7.05508	32.3285	6.00327	1.41324e-23	up	8.8954	3.58303e-09	up
arahy.Tifrunner.gnm1.ann1.GPD3P7	0.277544	23.6377	14.774	5.98701	3.9112e-35	up	6.02274	7.02371e-26	up
arahy.Tifrunner.gnm1.ann1.CR3DPP	0.240439	20.0209	56.9505	5.98685	1.7864e-07	up	8.18908	2.12049e-10	up
arahy.Tifrunner.gnm1.ann1.68L72N	0.784361	59.9617	114.48	5.97779	9.69781e-23	up	7.57274	9.4406e-39	up
arahy.Tifrunner.gnm1.ann1.3BU2IH	0.06512	5.98209	0.955983	5.969	4.19293e-25	up	4.043	1.13281e-06	up
arahy.Tifrunner.gnm1.ann1.NHL70K	0.313951	26.0454	14.9148	5.96604	7.15272e-37	up	5.8668	9.14076e-19	up
arahy.Tifrunner.gnm1.ann1.72Q128	2.44046	206.256	71.9076	5.96582	4.90634e-38	up	5.14654	6.08997e-07	up
arahy.Tifrunner.gnm1.ann1.4D2SB5	0.348038	38.5136	46.1602	5.9624	5.37972e-11	up	7.06908	1.90679e-29	up
arahy.Tifrunner.gnm1.ann1.7SV8ZX	2.76583	206.964	55.9778	5.95108	4.08659e-30	up	4.82693	7.01692e-23	up
Arachis_hypogaea_newGene_15381	0.759405	59.0177	42.3833	5.93824	4.02976e-25	up	6.17139	1.32014e-28	up
arahy.Tifrunner.gnm1.ann1.58NQ7F	0.345624	26.8481	3.4496	5.93307	7.81033e-25	up	3.72749	1.44004e-05	up
arahy.Tifrunner.gnm1.ann1.6GN4C8	0.146653	11.6918	35.5153	5.93178	2.90926e-19	up	8.25243	3.58812e-09	up
arahy.Tifrunner.gnm1.ann1.G729YX	2.9091	226.649	120.123	5.91246	5.63588e-31	up	5.70568	1.50387e-27	up
arahy.Tifrunner.gnm1.ann1.4S1WXZ	0.09732	8.78084	17.7822	5.88838	8.40404e-42	up	7.61397	6.03062e-48	up
arahy.Tifrunner.gnm1.ann1.ITS9LF	0.399895	39.1421	62.1155	5.87856	1.38546e-23	up	7.29003	4.71539e-09	up
arahy.Tifrunner.gnm1.ann1.YL5YHR	16.5547	1061.79	29.0904	5.87138	2.50183e-22	up	1.74308	2.87314e-05	up
arahy.Tifrunner.gnm1.ann1.R531TT	0.131289	11.0819	6.16106	5.86401	1.96899e-27	up	5.73713	1.7574e-21	up
arahy.Tifrunner.gnm1.ann1.MMYB4K	0.0926043	8.74158	10.1086	5.85923	3.5165e-06	up	6.76459	1.26729e-33	up
arahy.Tifrunner.gnm1.ann1.0Y92P4	0.233984	19.8805	12.335	5.85752	4.56834e-16	up	5.84114	1.40672e-11	up
arahy.Tifrunner.gnm1.ann1.6F5CM0	0.329537	21.0724	12.9726	5.8561	6.39124e-06	up	5.86108	2.07046e-06	up
Arachis_hypogaea_newGene_1778	0.00781067	1.29569	0.980548	5.84914	8.82865e-09	up	6.39855	9.49419e-06	up
arahy.Tifrunner.gnm1.ann1.WQJ971	0.006616	0.589998	0.793719	5.84106	7.90214e-10	up	6.95999	4.84452e-15	up
arahy.Tifrunner.gnm1.ann1.1WCV8C	0.277824	20.5097	29.7026	5.82851	6.97811e-11	up	7.04782	3.01948e-28	up
arahy.Tifrunner.gnm1.ann1.LF558K	0.114273	8.78887	4.79198	5.81678	2.65535e-37	up	5.64963	1.27207e-24	up
arahy.Tifrunner.gnm1.ann1.B4XBIM	2.4845	180.701	48.4531	5.81237	4.6491e-21	up	4.63998	0.000631033	up
arahy.Tifrunner.gnm1.ann1.34LCL9	0.12671	10.3497	2.37674	5.78437	4.81182e-08	up	4.60226	8.57998e-09	up
arahy.Tifrunner.gnm1.ann1.QR3Y2J	0.164752	11.8553	7.64006	5.76795	0.00260083	up	5.88277	1.27205e-09	up
arahy.Tifrunner.gnm1.ann1.G7VI5W	0.0821127	7.72654	76.4037	5.763	3.45101e-25	up	9.73777	5.36891e-56	up
arahy.Tifrunner.gnm1.ann1.NZ6SRJ	0.055524	5.96282	3.80651	5.76054	7.19128e-07	up	5.89504	4.46109e-19	up
arahy.Tifrunner.gnm1.ann1.PIMJ0B	0.007799	0.852297	3.22485	5.73967	0.00157035	up	8.37524	2.17951e-26	up
arahy.Tifrunner.gnm1.ann1.SKP2YY	0.0434227	2.66542	1.07726	5.73895	1.69621e-28	up	5.04806	1.69494e-05	up
arahy.Tifrunner.gnm1.ann1.RNDG53	0.339512	20.7969	21.5992	5.71696	5.10346e-14	up	6.46256	1.11138e-23	up
arahy.Tifrunner.gnm1.ann1.0WPF7D	0.224304	16.3254	5.91439	5.71229	4.72689e-14	up	4.96776	3.95844e-06	up
arahy.Tifrunner.gnm1.ann1.KB6CC9	0.148605	11.5732	26.2921	5.71117	1.85007e-23	up	7.62894	2.4782e-09	up
arahy.Tifrunner.gnm1.ann1.XE45GC	0.597151	45.8636	133.742	5.70683	3.92728e-05	up	7.98893	3.8563e-32	up
arahy.Tifrunner.gnm1.ann1.9X1AFC	0	52.0648	45.8003	5.70224	5.54024e-20	up	5.51729	2.8452e-11	up
arahy.Tifrunner.gnm1.ann1.Q6HX7B	1.33161	86.5144	52.4258	5.7007	5.27633e-33	up	5.69708	2.18141e-27	up
arahy.Tifrunner.gnm1.ann1.WIW9GD	0.0385573	2.77176	1.4283	5.68904	0.000586526	up	5.42602	6.35427e-11	up
arahy.Tifrunner.gnm1.ann1.42QIIL	2.4355	136.365	12.6813	5.64975	4.31783e-32	up	2.72057	5.21929e-07	up
arahy.Tifrunner.gnm1.ann1.ISEY34	0.199998	12.9306	7.35264	5.64163	2.91481e-23	up	5.56123	0.00167381	up
arahy.Tifrunner.gnm1.ann1.EB1VUM	0.101979	7.30566	1.47117	5.6387	3.74228e-21	up	4.07545	8.61792e-07	up
arahy.Tifrunner.gnm1.ann1.R41K8Z	0.118733	9.39073	9.0183	5.62459	2.39571e-12	up	6.25896	1.54156e-34	up
arahy.Tifrunner.gnm1.ann1.VJM3FC	0.05673	3.70703	1.16435	5.62233	2.90106e-21	up	4.59577	0.00318133	up
arahy.Tifrunner.gnm1.ann1.TC7Y0P	0.752666	42.938	39.4954	5.59258	3.13624e-10	up	6.29157	1.38066e-21	up
arahy.Tifrunner.gnm1.ann1.E0MG3A	0.81363	39.1321	85.1623	5.59004	5.63871e-34	up	7.34599	1.55301e-41	up
arahy.Tifrunner.gnm1.ann1.Y81JPB	2.65882	165.364	35.176	5.58286	2.67986e-31	up	4.08976	1.14087e-12	up
arahy.Tifrunner.gnm1.ann1.YFKM11	0.0769807	4.72957	37.7035	5.5773	1.39473e-12	up	9.26248	3.30864e-23	up
arahy.Tifrunner.gnm1.ann1.6X3X3D	0.313602	20.8301	35.2423	5.57473	6.61241e-41	up	6.96343	4.41061e-18	up
arahy.Tifrunner.gnm1.ann1.X5M96P	0.0237987	2.1892	2.8535	5.56571	1.33504e-09	up	6.72142	5.82988e-15	up
Arachis_hypogaea_newGene_13873	0.031053	2.26684	12.1111	5.5617	7.42063e-08	up	8.68564	6.43034e-19	up
arahy.Tifrunner.gnm1.ann1.80FISQ	0.0436887	2.97423	7.03616	5.54757	1.05629e-17	up	7.31896	1.36106e-35	up
arahy.Tifrunner.gnm1.ann1.916YDT	0.122372	7.70873	81.036	5.54665	4.52523e-16	up	9.66741	3.84103e-16	up
arahy.Tifrunner.gnm1.ann1.3DZG8W	0.027754	1.91048	24.198	5.52703	8.99856e-11	up	9.89457	4.3721e-58	up
arahy.Tifrunner.gnm1.ann1.I5Q2RG	0.060293	4.72702	12.6909	5.52599	1.67012e-14	up	7.56921	2.11508e-44	up
arahy.Tifrunner.gnm1.ann1.WYH7K2	0.3962	24.1152	24.7617	5.51686	3.94847e-38	up	6.26392	2.10422e-14	up
arahy.Tifrunner.gnm1.ann1.HQ6B45	1.01854	59.1803	189.256	5.49672	5.52186e-12	up	7.86307	8.52813e-49	up
arahy.Tifrunner.gnm1.ann1.SW5XY7	0.0475447	4.8199	17.4244	5.48925	3.00038e-18	up	8.08027	5.43935e-17	up
arahy.Tifrunner.gnm1.ann1.36PEC4	0.303225	18.3302	9.25499	5.48145	2.56787e-33	up	4.94535	1.27399e-14	up
arahy.Tifrunner.gnm1.ann1.BD6PFY	0.0871753	5.74016	10.8451	5.47684	4.15759e-31	up	7.17304	9.09126e-05	up
arahy.Tifrunner.gnm1.ann1.Y1617F	0.114577	5.86229	3.31473	5.47551	9.4829e-13	up	5.24104	2.75087e-19	up
arahy.Tifrunner.gnm1.ann1.YZD8WZ	3.87448	221.975	64.2305	5.47426	1.71906e-27	up	4.40127	4.56497e-20	up
arahy.Tifrunner.gnm1.ann1.Z6E1QU	0.799423	43.679	94.9782	5.46351	1.05105e-26	up	7.29522	1.54657e-21	up
Arachis_hypogaea_newGene_9364	0.0859267	4.92593	10.4048	5.45207	7.34962e-31	up	7.25655	1.235e-44	up
arahy.Tifrunner.gnm1.ann1.F7UUKP	0.0556877	3.44617	62.4382	5.44393	1.85297e-08	up	10.2969	9.74062e-58	up
arahy.Tifrunner.gnm1.ann1.ZEA1CF	2.09039	117.037	66.6187	5.43994	1.08341e-25	up	5.29643	1.6082e-26	up
arahy.Tifrunner.gnm1.ann1.2CFU61	0.044769	3.16483	41.3457	5.43316	1.14009e-11	up	9.85264	3.05311e-59	up
arahy.Tifrunner.gnm1.ann1.X5NWFC	0.0800363	4.77916	53.9931	5.43078	2.98326e-13	up	9.64292	6.99288e-47	up
arahy.Tifrunner.gnm1.ann1.Z3XL2P	0.0592363	4.16558	15.6557	5.42974	5.6653e-06	up	7.97659	5.46776e-16	up
arahy.Tifrunner.gnm1.ann1.E02I8A	1.05683	59.0949	12.5729	5.42957	1.89395e-05	up	4.51862	6.13135e-23	up
arahy.Tifrunner.gnm1.ann1.6M56FL	0.334989	18.8196	10.2208	5.41357	1.09719e-47	up	5.25102	6.53526e-30	up
arahy.Tifrunner.gnm1.ann1.I5UB9Z	0.0341563	2.15294	0.634457	5.38394	3.03584e-13	up	4.35684	6.85915e-08	up
arahy.Tifrunner.gnm1.ann1.AF4FIK	4.99898	254.765	253.678	5.37632	2.22103e-19	up	6.08005	4.3851e-29	up
arahy.Tifrunner.gnm1.ann1.893SZW	0.204547	12.3924	15.7383	5.37544	3.02972e-24	up	6.44622	1.85992e-28	up
arahy.Tifrunner.gnm1.ann1.AWH9V3	1.64134	74.7788	18.4314	5.37317	1.0497e-19	up	4.06313	1.82019e-06	up
arahy.Tifrunner.gnm1.ann1.FXE6GW	0.215925	11.7273	7.85807	5.35624	1.71713e-19	up	5.5676	2.65939e-14	up
arahy.Tifrunner.gnm1.ann1.JP9AM4	0.68889	37.8352	9.30857	5.35347	2.15303e-38	up	4.05295	2.03776e-12	up
Arachis_hypogaea_newGene_2544	0.207206	10.6276	83.041	5.33495	2.1615e-08	up	8.98095	9.00685e-19	up
arahy.Tifrunner.gnm1.ann1.DLXF41	2.01474	109.459	352.183	5.33355	4.39466e-06	up	7.67274	3.08344e-10	up
arahy.Tifrunner.gnm1.ann1.RKC0UA	0.0167057	1.08545	1.03108	5.33193	9.94819e-06	up	6.03087	2.39346e-09	up
arahy.Tifrunner.gnm1.ann1.2VU9BG	0.0360173	4.04141	13.5085	5.31961	3.09311e-11	up	7.82502	1.48323e-45	up
arahy.Tifrunner.gnm1.ann1.CNV9AJ	0.182815	9.66249	22.7467	5.31603	1.15866e-08	up	7.25349	1.62322e-43	up
Arachis_hypogaea_newGene_4412	0.866818	43.4936	48.0067	5.30628	1.71426e-13	up	6.16159	6.17124e-31	up
arahy.Tifrunner.gnm1.ann1.EXJ5K8	1.53201	78.2366	47.3542	5.30451	2.15983e-16	up	5.26134	8.26521e-11	up
arahy.Tifrunner.gnm1.ann1.MB389E	0.189106	9.00025	6.74314	5.30356	3.32709e-43	up	5.53045	1.69231e-18	up
arahy.Tifrunner.gnm1.ann1.3BV3CB	0.178214	10.8794	1.79872	5.30244	3.17306e-39	up	3.14488	0.00374958	up
arahy.Tifrunner.gnm1.ann1.YXRF57	0.220464	12.3813	11.234	5.29913	5.40586e-09	up	5.84513	4.36824e-05	up
arahy.Tifrunner.gnm1.ann1.DNS17T	0.386752	17.448	23.5305	5.2938	0.000937073	up	6.44235	0.00608573	up
arahy.Tifrunner.gnm1.ann1.6R4MXJ	0.21168	10.7055	2.42024	5.28205	1.08843e-08	up	3.84762	4.20228e-13	up
arahy.Tifrunner.gnm1.ann1.11MVEE	0.0527377	2.82528	1.83057	5.27674	6.19474e-17	up	5.36641	2.94178e-14	up
arahy.Tifrunner.gnm1.ann1.57JU0W	0.053796	3.3018	1.3366	5.26182	4.1133e-10	up	4.74135	0.000136205	up
arahy.Tifrunner.gnm1.ann1.7WJT5G	0.0318203	1.99017	3.95981	5.25386	5.28472e-06	up	6.87408	1.73563e-23	up
arahy.Tifrunner.gnm1.ann1.P7UIV5	0.647708	31.5011	11.8283	5.24703	7.16092e-26	up	4.56538	4.72286e-24	up
arahy.Tifrunner.gnm1.ann1.GM51F1	0.478408	26.4138	14.8843	5.24212	4.22271e-08	up	5.07064	1.55976e-28	up
arahy.Tifrunner.gnm1.ann1.9PT08I	0.0585973	4.14311	70.6683	5.23264	6.01719e-13	up	9.98784	1.8429e-25	up
arahy.Tifrunner.gnm1.ann1.HQGJ2Y	0.1162	5.64937	11.5774	5.22962	1.68863e-30	up	7.02249	1.0528e-10	up
arahy.Tifrunner.gnm1.ann1.J9YHEP	2.52137	119.468	339.041	5.22888	1.15517e-09	up	7.43897	5.70195e-35	up
arahy.Tifrunner.gnm1.ann1.4IR4JS	0.414301	27.5804	9.62683	5.22722	3.03642e-08	up	4.47064	8.06927e-14	up
arahy.Tifrunner.gnm1.ann1.TI8HRK	0.412629	21.151	69.5772	5.22006	1.03783e-37	up	7.77369	4.84788e-46	up
arahy.Tifrunner.gnm1.ann1.Q44N8G	2.52283	118.491	336.48	5.21696	2.19446e-09	up	7.42747	6.2148e-35	up
arahy.Tifrunner.gnm1.ann1.B60I9T	7.26349	348.724	198.307	5.21657	1.84103e-24	up	5.11845	1.88426e-22	up
arahy.Tifrunner.gnm1.ann1.1366SV	1.58406	71.5689	318.445	5.20137	5.06477e-19	up	8.01834	1.70558e-36	up
arahy.Tifrunner.gnm1.ann1.QC4UQW	0.118468	5.44093	3.28336	5.18688	2.95953e-27	up	5.15546	1.10169e-19	up
arahy.Tifrunner.gnm1.ann1.Y4R2VT	0.0236567	1.88905	0.771774	5.17866	7.7827e-10	up	4.70088	1.78803e-07	up
arahy.Tifrunner.gnm1.ann1.VCF3H0	3.3717	163.715	313.222	5.17552	1.78079e-19	up	6.8306	2.19753e-30	up
arahy.Tifrunner.gnm1.ann1.F3VNHJ	1.32377	58.6581	18.7963	5.16891	8.94509e-33	up	4.22223	1.17278e-21	up
arahy.Tifrunner.gnm1.ann1.ZFC78D	4.19108	191.01	227.77	5.15457	1.39071e-29	up	6.1061	1.61043e-19	up
arahy.Tifrunner.gnm1.ann1.E9IFW5	0.065492	3.31816	3.36593	5.14132	5.99918e-12	up	5.89187	9.42949e-17	up
arahy.Tifrunner.gnm1.ann1.1XU02A	0.105555	5.52026	1.31219	5.13504	2.50479e-28	up	3.66806	1.00736e-07	up
arahy.Tifrunner.gnm1.ann1.MSQ054	0.0724817	3.02445	5.74283	5.12695	1.68098e-17	up	6.75057	8.23918e-36	up
arahy.Tifrunner.gnm1.ann1.7A8YUR	0.0824867	4.19212	1.60832	5.11375	5.02428e-16	up	4.47468	7.43563e-05	up
arahy.Tifrunner.gnm1.ann1.SIK5UM	0	34.2905	11.6996	5.09974	3.70888e-25	up	3.54838	6.33774e-10	up
arahy.Tifrunner.gnm1.ann1.8WED6E	0.110987	5.44777	1.30936	5.09558	4.68378e-19	up	3.79814	1.29641e-06	up
arahy.Tifrunner.gnm1.ann1.2KYQ06	0.223742	13.1448	16.9987	5.09218	4.1442e-37	up	6.29545	2.81555e-38	up
arahy.Tifrunner.gnm1.ann1.7L16MH	0.554804	25.6954	6.20057	5.07748	3.04084e-43	up	3.77637	3.33243e-16	up
arahy.Tifrunner.gnm1.ann1.4H3PV4	1.83959	74.8284	19.8346	5.07536	6.97083e-23	up	3.88741	8.56149e-19	up
arahy.Tifrunner.gnm1.ann1.7QKH3M	0.0870643	3.65832	34.7096	5.07496	4.25141e-09	up	9.00693	2.89379e-27	up
arahy.Tifrunner.gnm1.ann1.DH8F8S	0.874455	39.1774	67.2969	5.06788	6.78231e-36	up	6.44148	1.90727e-31	up
arahy.Tifrunner.gnm1.ann1.BWTU0I	1.38797	66.9002	57.5303	5.05957	2.95685e-36	up	5.53537	5.65662e-05	up
arahy.Tifrunner.gnm1.ann1.H4J3HI	2.28028	92.2431	132.452	5.05379	5.65452e-22	up	6.18269	1.13074e-30	up
arahy.Tifrunner.gnm1.ann1.5D0U8Z	0.0406907	2.43951	0.894029	5.04863	9.4829e-13	up	4.29265	1.73482e-07	up
arahy.Tifrunner.gnm1.ann1.TW2SCU	0.194808	8.77269	12.96	5.04683	4.01205e-05	up	6.31883	8.18918e-13	up
arahy.Tifrunner.gnm1.ann1.XUEC37	0.201397	9.69152	7.52788	5.04624	1.94619e-22	up	5.34662	2.43671e-30	up
arahy.Tifrunner.gnm1.ann1.FVXT0M	0.233203	10.2287	15.1487	5.04342	4.25144e-30	up	6.33492	6.22868e-14	up
arahy.Tifrunner.gnm1.ann1.6K80GF	0.339851	13.8396	16.9562	5.02778	0.000406208	up	5.96565	4.49008e-33	up
arahy.Tifrunner.gnm1.ann1.QIB13C	0.560548	21.9671	6.58661	5.02682	6.53704e-09	up	4.08012	1.29278e-18	up
arahy.Tifrunner.gnm1.ann1.XGFC55	3.16209	113.186	34.6307	5.02597	7.37183e-30	up	3.99559	1.95054e-18	up
arahy.Tifrunner.gnm1.ann1.F1ZF7M	0.106683	5.93325	1.94358	5.02207	1.30714e-05	up	4.05609	0.00200118	up
arahy.Tifrunner.gnm1.ann1.U7IVDN	0.412357	16.7184	13.3733	4.99428	3.23125e-38	up	5.3504	5.17528e-07	up
arahy.Tifrunner.gnm1.ann1.N0B4J9	0.010258	0.565186	1.04467	4.99029	2.42958e-08	up	6.57729	9.22858e-14	up
arahy.Tifrunner.gnm1.ann1.BD8YIG	0.558644	22.451	41.0336	4.9862	2.57069e-17	up	6.58543	2.35978e-39	up
arahy.Tifrunner.gnm1.ann1.3N6K0N	2.72595	104.103	43.1444	4.98316	2.00691e-27	up	4.39673	5.26272e-09	up
arahy.Tifrunner.gnm1.ann1.Z1CJI9	0.050323	1.78318	2.26798	4.96886	2.01218e-07	up	6.16071	1.3717e-11	up
arahy.Tifrunner.gnm1.ann1.DM6804	0.763057	29.9599	22.7851	4.96141	3.30245e-34	up	5.26941	9.89184e-28	up
arahy.Tifrunner.gnm1.ann1.XD5HYR	0.0207357	1.13997	1.81039	4.95086	2.22242e-06	up	6.09218	5.15111e-14	up
arahy.Tifrunner.gnm1.ann1.1P6DI5	0.846302	32.172	39.0914	4.94685	4.70601e-05	up	5.91029	0.00693528	up
arahy.Tifrunner.gnm1.ann1.6H61SH	0.017845	0.910051	1.31965	4.94411	1.95159e-09	up	6.03958	2.45823e-15	up
arahy.Tifrunner.gnm1.ann1.RQ7QZ9	5.42636	198.385	212.402	4.94061	4.77168e-19	up	5.74797	3.4573e-26	up
arahy.Tifrunner.gnm1.ann1.GMDI7B	1.43799	46.4977	84.6917	4.93801	6.33504e-32	up	6.56745	1.20699e-15	up
arahy.Tifrunner.gnm1.ann1.CTV7SW	1.66273	64.6713	13.6536	4.93682	1.52841e-42	up	3.41455	1.78071e-13	up
arahy.Tifrunner.gnm1.ann1.80ML42	0.0680627	2.66023	2.63546	4.93167	9.47364e-07	up	5.61251	4.19127e-10	up
arahy.Tifrunner.gnm1.ann1.L9IK9Y	2.53513	103.505	42.9879	4.92735	1.76504e-20	up	4.41421	8.49488e-05	up
arahy.Tifrunner.gnm1.ann1.Q36S6K	8.5173	340.849	35.8101	4.92584	2.12917e-23	up	2.39259	1.96024e-05	up
arahy.Tifrunner.gnm1.ann1.EM7V1A	1.31487	48.3671	145.566	4.92539	4.83867e-39	up	7.20621	2.6664e-35	up
arahy.Tifrunner.gnm1.ann1.S987R3	0.185479	8.67819	20.4515	4.91328	4.35968e-06	up	6.87525	3.0012e-28	up
Arachis_hypogaea_newGene_17917	3.64459	136.741	86.3849	4.91219	5.53039e-20	up	4.96058	1.75676e-26	up
arahy.Tifrunner.gnm1.ann1.LV1MMJ	0.609431	24.0243	2.58222	4.89115	4.46046e-34	up	2.42512	5.93514e-05	up
arahy.Tifrunner.gnm1.ann1.MWQM2H	0.02399	1.22374	4.29228	4.88915	9.82777e-06	up	7.39926	6.34875e-18	up
arahy.Tifrunner.gnm1.ann1.H5H05M	4.2008	156.389	13.5167	4.87181	8.6329e-30	up	2.06461	1.67371e-06	up
arahy.Tifrunner.gnm1.ann1.LA1S8R	0.577351	25.806	8.85325	4.86515	5.37719e-07	up	4.04323	6.20451e-09	up
arahy.Tifrunner.gnm1.ann1.N5UJMF	0.0209183	0.927932	0.727859	4.8514	7.17056e-10	up	5.20901	1.0342e-10	up
arahy.Tifrunner.gnm1.ann1.LVF3KP	0.652729	25.3106	22.4212	4.84942	1.87877e-31	up	5.40333	3.4006e-21	up
arahy.Tifrunner.gnm1.ann1.H9FJ3E	0.671329	24.1286	64.9889	4.83466	2.31744e-07	up	6.94743	1.08441e-06	up
arahy.Tifrunner.gnm1.ann1.16M659	0.0656267	2.6403	6.64216	4.83331	1.86767e-12	up	6.86176	1.37388e-32	up
arahy.Tifrunner.gnm1.ann1.QSS1IG	0.546756	20.0461	25.6837	4.81455	4.65713e-39	up	5.89387	1.97085e-29	up
arahy.Tifrunner.gnm1.ann1.MYD918	0.132454	5.78857	0.696613	4.81096	6.06727e-19	up	2.65529	0.00113337	up
Arachis_hypogaea_newGene_11145	0.0694583	2.49185	6.03179	4.80372	1.55853e-05	up	6.77397	1.28043e-37	up
arahy.Tifrunner.gnm1.ann1.7QB2HQ	0.187612	7.00187	25.6421	4.79694	0.000837629	up	7.34826	2.06329e-13	up
arahy.Tifrunner.gnm1.ann1.S73L53	0.100447	3.56325	1.19274	4.79606	8.89115e-08	up	3.94541	1.32519e-06	up
arahy.Tifrunner.gnm1.ann1.SPKK1S	0.240474	9.74019	20.38	4.78505	1.21681e-18	up	6.58979	1.73671e-39	up
arahy.Tifrunner.gnm1.ann1.3V0V2N	0.555531	21.6558	65.8142	4.78377	4.885e-20	up	7.11949	7.31748e-39	up
arahy.Tifrunner.gnm1.ann1.U6UPFE	0.0520153	1.81129	5.99739	4.78187	3.91205e-09	up	7.21581	1.98222e-20	up
arahy.Tifrunner.gnm1.ann1.4YM0ZW	0.0728337	3.56073	2.32809	4.7643	8.471e-22	up	4.63506	5.81533e-15	up
arahy.Tifrunner.gnm1.ann1.6ER5HC	0.097508	3.57229	31.4799	4.75995	1.50708e-07	up	8.59003	2.71135e-43	up
arahy.Tifrunner.gnm1.ann1.F4PGJ6	1.26633	45.1493	9.93305	4.75339	1.46337e-37	up	3.28529	1.56208e-06	up
arahy.Tifrunner.gnm1.ann1.4UQ2XQ	0.654147	22.614	101.598	4.75204	1.66314e-07	up	7.61903	9.48231e-44	up
arahy.Tifrunner.gnm1.ann1.R16MRH	0.104008	5.15244	9.57458	4.72645	2.95953e-27	up	6.23387	1.00943e-36	up
arahy.Tifrunner.gnm1.ann1.AI33FF	0.31712	12.1685	7.66875	4.72308	3.8941e-33	up	4.71088	8.19238e-23	up
arahy.Tifrunner.gnm1.ann1.3Z0Y0Z	0.0514703	2.06456	2.09328	4.72073	1.47575e-07	up	5.07854	2.88943e-10	up
arahy.Tifrunner.gnm1.ann1.ILN3K9	0.34473	12.2542	45.5745	4.71862	6.63907e-15	up	7.33194	1.53992e-25	up
arahy.Tifrunner.gnm1.ann1.MVB9VE	0.0133923	0.670631	5.35416	4.7009	6.58501e-07	up	8.42674	1.45448e-37	up
arahy.Tifrunner.gnm1.ann1.E54J1V	0.321414	9.44732	67.2236	4.69369	0.000487738	up	8.1689	4.5945e-51	up
arahy.Tifrunner.gnm1.ann1.9C1IJD	0.185985	7.59199	11.0419	4.69183	2.57309e-15	up	6.02902	2.79656e-13	up
arahy.Tifrunner.gnm1.ann1.9ZTQ0N	5.03549	162.367	97.4738	4.68922	2.9395e-26	up	4.65523	4.63784e-21	up
arahy.Tifrunner.gnm1.ann1.FK15VW	0.759317	29.248	7.26113	4.68217	1.45228e-12	up	3.44777	9.36666e-15	up
arahy.Tifrunner.gnm1.ann1.X8YVGZ	0.138191	4.87662	2.28959	4.67733	5.2288e-17	up	4.1531	0.0020591	up
arahy.Tifrunner.gnm1.ann1.Y6CH9Q	13.5429	435.741	367.952	4.67628	1.09964e-25	up	5.12166	2.80894e-06	up
arahy.Tifrunner.gnm1.ann1.EMB553	0.0215853	1.37776	5.38048	4.67261	3.61174e-08	up	7.51141	1.30694e-32	up
arahy.Tifrunner.gnm1.ann1.90BUAB	0.352815	11.4282	9.41492	4.66946	1.20374e-34	up	5.0722	3.54298e-23	up
arahy.Tifrunner.gnm1.ann1.VT8T5I	0.703954	22.5108	47.9716	4.66589	9.48692e-07	up	6.46417	3.96291e-36	up
arahy.Tifrunner.gnm1.ann1.5C222Z	0.576458	21.7154	50.1795	4.6634	4.62019e-11	up	6.58114	5.91559e-39	up
arahy.Tifrunner.gnm1.ann1.KLG2UC	0.184972	6.09509	4.65673	4.65897	1.59755e-15	up	4.97329	3.59958e-17	up
arahy.Tifrunner.gnm1.ann1.R0KKYG	0.462949	15.0685	46.0253	4.65888	1.29689e-09	up	6.97686	7.77717e-22	up
arahy.Tifrunner.gnm1.ann1.WQ3Q24	0.0238343	1.05673	1.12831	4.65046	6.02612e-05	up	5.77717	8.4119e-12	up
arahy.Tifrunner.gnm1.ann1.ZLY334	0.602298	14.5873	21.1232	4.64975	1.36298e-19	up	5.60656	4.29245e-31	up
arahy.Tifrunner.gnm1.ann1.R5P48D	0.289392	9.10039	12.6375	4.64209	0.00021987	up	5.76938	4.76436e-05	up
arahy.Tifrunner.gnm1.ann1.7US5GV	0.101716	3.27701	2.51023	4.63798	1.57692e-12	up	4.95529	1.03237e-17	up
arahy.Tifrunner.gnm1.ann1.UI3LS8	0.0380733	1.67002	1.78277	4.63599	1.95266e-05	up	5.42284	1.03404e-10	up
arahy.Tifrunner.gnm1.ann1.BRNL8L	0.954251	32.9826	22.9478	4.62486	6.36201e-38	up	4.81991	1.6344e-10	up
arahy.Tifrunner.gnm1.ann1.6ERU87	3.76657	80.9912	49.9311	4.61585	6.58667e-18	up	4.41915	1.57198e-13	up
arahy.Tifrunner.gnm1.ann1.57AKVM	0.386566	12.0638	35.4686	4.61401	1.54442e-14	up	6.88499	2.64142e-27	up
arahy.Tifrunner.gnm1.ann1.D2QNFF	0.0422637	1.51025	5.96493	4.60902	2.40859e-09	up	7.29	7.47883e-35	up
arahy.Tifrunner.gnm1.ann1.M803HM	0.151118	4.09743	1.05662	4.60845	4.03619e-18	up	3.43077	3.47754e-06	up
arahy.Tifrunner.gnm1.ann1.JNS4CJ	0.427517	14.082	4.65601	4.60776	9.92777e-37	up	3.71251	8.85364e-15	up
arahy.Tifrunner.gnm1.ann1.U180LC	0.223157	7.94495	8.16936	4.60743	3.86706e-18	up	5.42532	1.88367e-28	up
arahy.Tifrunner.gnm1.ann1.B23GPN	0.360245	12.1692	19.1233	4.60619	6.18309e-13	up	5.96431	3.03376e-35	up
arahy.Tifrunner.gnm1.ann1.L44UVB	0.112764	3.65234	3.66864	4.60445	6.3727e-16	up	5.21073	3.79476e-18	up
arahy.Tifrunner.gnm1.ann1.EBDX7F	2.83677	85.6265	25.2699	4.6027	1.17636e-25	up	3.59216	3.10082e-15	up
arahy.Tifrunner.gnm1.ann1.X5MG7Q	1.03425	33.5106	81.7605	4.60258	3.4586e-32	up	6.58877	1.23885e-08	up
arahy.Tifrunner.gnm1.ann1.LH9WUE	0.21803	8.75296	32.4627	4.60163	3.80489e-05	up	7.17236	6.59056e-45	up
arahy.Tifrunner.gnm1.ann1.TG1GNW	0.126728	4.69865	1.16672	4.60126	9.12434e-10	up	3.23848	0.000105508	up
arahy.Tifrunner.gnm1.ann1.NEML9D	0.863235	30.0838	28.441	4.59824	5.53762e-17	up	5.17043	9.13721e-13	up
arahy.Tifrunner.gnm1.ann1.L5HKCU	0.230199	7.47595	5.55091	4.59687	1.36066e-23	up	4.87799	3.46453e-20	up
arahy.Tifrunner.gnm1.ann1.31KTN8	0.018204	0.87645	4.13153	4.57598	3.11994e-07	up	7.42822	3.67859e-28	up
arahy.Tifrunner.gnm1.ann1.VKVT6A	0.0242517	0.738225	0.340505	4.57171	1.7568e-09	up	4.2304	4.55525e-07	up
arahy.Tifrunner.gnm1.ann1.V5WJ5Y	0.149574	5.02268	14.4541	4.56916	3.78846e-12	up	6.79879	5.17094e-35	up
arahy.Tifrunner.gnm1.ann1.2H5638	0.0330377	0.803791	1.97206	4.56193	0.00214124	up	6.46696	3.26043e-15	up
arahy.Tifrunner.gnm1.ann1.NDX0CI	0.213218	6.55995	18.8543	4.55662	1.77733e-07	up	7.00714	8.62581e-44	up
arahy.Tifrunner.gnm1.ann1.YQG5EZ	1.33766	38.6637	68.5136	4.5551	8.12199e-08	up	6.13997	2.67531e-05	up
arahy.Tifrunner.gnm1.ann1.I6VHAV	1.4819	44.2895	217.485	4.52656	3.62534e-36	up	7.56431	5.83858e-36	up
arahy.Tifrunner.gnm1.ann1.SQ16A9	0.328439	12.0543	11.2868	4.52608	1.84247e-32	up	4.93607	1.64564e-26	up
arahy.Tifrunner.gnm1.ann1.CTM7LX	0.479315	12.7628	65.7349	4.52209	3.35319e-14	up	7.56891	1.58902e-43	up
Arachis_hypogaea_newGene_11656	0	22.8993	32.1662	4.51723	6.17591e-66	up	5.00747	4.67448e-64	up
arahy.Tifrunner.gnm1.ann1.710ZX6	0.156323	5.66436	3.63248	4.50997	1.9882e-06	up	4.5658	6.73048e-14	up
arahy.Tifrunner.gnm1.ann1.9R5XSH	0.960776	24.5818	41.6245	4.50955	9.8777e-35	up	6.10957	7.60371e-36	up
arahy.Tifrunner.gnm1.ann1.0A9D4I	0.069424	1.98782	6.46324	4.50387	2.2151e-09	up	6.862	1.21952e-30	up
arahy.Tifrunner.gnm1.ann1.H71TAS	1.24467	24.8297	8.88086	4.50149	1.42064e-17	up	3.92369	0.00643228	up
arahy.Tifrunner.gnm1.ann1.Y8803N	0.528501	15.7941	5.54612	4.498	4.44977e-12	up	3.7051	1.9174e-12	up
arahy.Tifrunner.gnm1.ann1.FP6DCA	0.106965	3.26694	8.27259	4.49531	1.24427e-13	up	6.55793	5.21833e-22	up
arahy.Tifrunner.gnm1.ann1.HXV4VT	0.438404	12.663	17.1852	4.49369	7.77586e-14	up	5.6104	4.85192e-31	up
arahy.Tifrunner.gnm1.ann1.JRK96Z	2.52012	80.2444	347.456	4.49367	6.85496e-18	up	7.29782	4.05884e-32	up
arahy.Tifrunner.gnm1.ann1.ALL85F	0.597633	16.8994	11.1885	4.48625	4.8319e-30	up	4.59205	2.52098e-12	up
arahy.Tifrunner.gnm1.ann1.T2ECEG	4.21388	121.411	28.3917	4.48292	9.29066e-30	up	3.12304	1.95116e-13	up
arahy.Tifrunner.gnm1.ann1.CT3KKI	4.68147	117.284	51.1612	4.48046	3.78635e-19	up	3.93529	4.18688e-16	up
arahy.Tifrunner.gnm1.ann1.JWR0C3	0.741098	21.7884	30.8923	4.4743	1.61645e-10	up	5.6981	1.18747e-13	up
arahy.Tifrunner.gnm1.ann1.MQY6TT	4.8407	149.207	89.9138	4.46581	2.20298e-13	up	4.59603	0.000386687	up
arahy.Tifrunner.gnm1.ann1.QT2ZDW	0.154265	5.27236	0.557883	4.46088	3.12155e-13	up	2.20004	0.000888784	up
arahy.Tifrunner.gnm1.ann1.1B7IGJ	0.447221	12.3949	6.10312	4.45357	7.09589e-19	up	4.11771	0.000310853	up
Arachis_hypogaea_newGene_136	1.043	29.2381	75.4319	4.4522	5.75473e-09	up	6.51498	1.48945e-34	up
arahy.Tifrunner.gnm1.ann1.P8N4GI	0.0496393	1.55162	4.39067	4.45101	6.84962e-07	up	6.6546	4.4049e-18	up
arahy.Tifrunner.gnm1.ann1.QR5V20	1.14456	33.545	15.4356	4.44748	5.21141e-34	up	3.90136	8.67414e-05	up
arahy.Tifrunner.gnm1.ann1.9U88P8	0.210578	5.74402	1.99141	4.43183	2.37115e-14	up	3.63597	7.75772e-05	up
arahy.Tifrunner.gnm1.ann1.BHH2Q1	0.147157	4.30992	4.02915	4.42967	8.68779e-19	up	5.00977	4.18462e-05	up
arahy.Tifrunner.gnm1.ann1.RKK33X	0.303637	8.85135	1.28163	4.429	5.20772e-06	up	2.36143	0.0022924	up
arahy.Tifrunner.gnm1.ann1.R5RNX8	0.48062	16.8242	18.6625	4.42899	4.08012e-12	up	5.54502	1.73543e-16	up
arahy.Tifrunner.gnm1.ann1.0F554D	0.321413	8.96279	8.03278	4.42057	1.24761e-26	up	4.9684	1.26006e-22	up
arahy.Tifrunner.gnm1.ann1.F19H1J	0.116543	3.86091	1.78256	4.41817	2.63669e-13	up	3.96938	1.65212e-08	up
arahy.Tifrunner.gnm1.ann1.6FS9GU	3.69624	105.289	49.6868	4.41808	1.10592e-24	up	4.06795	8.08784e-18	up
arahy.Tifrunner.gnm1.ann1.PEHM2U	0.0594277	2.35482	39.758	4.41555	0.00569115	up	9.07219	5.87735e-30	up
arahy.Tifrunner.gnm1.ann1.FMZ7HW	0.0483147	1.41537	0.4876	4.41551	9.92947e-12	up	3.61128	1.55419e-06	up
arahy.Tifrunner.gnm1.ann1.D9C684	3.28083	98.9002	100.023	4.40632	4.20323e-25	up	5.13581	5.01108e-23	up
arahy.Tifrunner.gnm1.ann1.DRB5KP	0.374815	9.97647	2.7378	4.40341	8.72009e-27	up	3.24442	2.04477e-08	up
arahy.Tifrunner.gnm1.ann1.W1F2QM	7.07123	190.599	41.7464	4.39041	3.57126e-23	up	2.89662	5.79553e-05	up
arahy.Tifrunner.gnm1.ann1.42V4U6	0.082249	3.11877	73.3967	4.38789	1.70318e-06	up	9.72162	0.00392681	up
arahy.Tifrunner.gnm1.ann1.VYJ22Y	0.10044	3.00368	2.2772	4.38401	5.65263e-11	up	4.73169	0.000850822	up
arahy.Tifrunner.gnm1.ann1.BA0153	1.29166	35.0009	23.5882	4.38088	3.9112e-35	up	4.5236	9.95241e-24	up
arahy.Tifrunner.gnm1.ann1.7CM6K7	0	20.8237	3.91826	4.38015	4.73156e-16	up	1.97021	0.00211036	up
arahy.Tifrunner.gnm1.ann1.UTRD0U	0.042704	1.37866	3.53447	4.36916	2.43415e-07	up	6.43008	6.85823e-10	up
arahy.Tifrunner.gnm1.ann1.36CNLM	0.0491253	1.57685	0.939268	4.36648	9.13451e-10	up	4.23555	7.18767e-08	up
arahy.Tifrunner.gnm1.ann1.VGZ3RK	3.37918	85.7463	115.446	4.35244	3.75669e-20	up	5.50198	4.7463e-11	up
arahy.Tifrunner.gnm1.ann1.FH2JLQ	0.041673	1.2275	0.914626	4.3508	5.91414e-11	up	4.60171	7.4766e-11	up
arahy.Tifrunner.gnm1.ann1.VMU3NF	0.0668203	2.03831	1.20315	4.34518	1.0973e-10	up	4.36868	4.37509e-09	up
arahy.Tifrunner.gnm1.ann1.1BTX43	0.306068	8.77464	2.74839	4.3372	1.37322e-21	up	3.37913	6.84286e-11	up
arahy.Tifrunner.gnm1.ann1.L5L12B	0.376703	9.75191	46.2516	4.33519	2.35231e-12	up	7.29678	2.68466e-27	up
Arachis_hypogaea_newGene_28	0.250105	6.69756	16.938	4.32988	1.13567e-12	up	6.38812	7.15164e-13	up
arahy.Tifrunner.gnm1.ann1.2R4GL5	2.26792	70.4155	99.6853	4.32955	1.64307e-13	up	5.43895	0.00045738	up
arahy.Tifrunner.gnm1.ann1.HZCB2X	0.856033	23.8304	12.9021	4.32626	2.3934e-34	up	4.11869	1.14098e-20	up
arahy.Tifrunner.gnm1.ann1.6WM8G7	0.161239	5.05906	10.906	4.32616	5.88216e-06	up	6.12245	3.54972e-07	up
Arachis_hypogaea_newGene_83	0.124461	3.29727	11.7582	4.32576	1.90279e-08	up	6.86483	0.000468997	up
arahy.Tifrunner.gnm1.ann1.5395L8	0.109639	2.77237	8.51153	4.32346	0.000107272	up	6.627	9.37255e-18	up
arahy.Tifrunner.gnm1.ann1.KMWM4V	1.28962	32.6363	172.399	4.32193	5.74734e-11	up	7.44064	2.96528e-10	up
arahy.Tifrunner.gnm1.ann1.YNP00W	1.28815	36.4591	41.6403	4.31479	2.75278e-07	up	5.32052	1.24722e-08	up
arahy.Tifrunner.gnm1.ann1.X32MFV	0.336238	9.81586	5.09162	4.31034	4.67336e-26	up	4.02344	3.10369e-15	up
arahy.Tifrunner.gnm1.ann1.I8E435	0.495056	14.5481	3.32106	4.30865	2.97806e-25	up	2.9074	5.13142e-09	up
arahy.Tifrunner.gnm1.ann1.S25UJZ	0.990708	24.6185	33.5072	4.30834	2.63393e-34	up	5.37457	2.18916e-28	up
arahy.Tifrunner.gnm1.ann1.9ET73H	0.607339	16.8727	8.96039	4.3023	1.41777e-21	up	4.13317	1.25386e-19	up
arahy.Tifrunner.gnm1.ann1.EZ0DFJ	4.15681	104.583	159.878	4.30095	2.33903e-29	up	5.61531	9.14845e-10	up
arahy.Tifrunner.gnm1.ann1.743C1F	3.80552	89.2886	20.4614	4.29766	1.96613e-25	up	2.90339	9.59121e-12	up
arahy.Tifrunner.gnm1.ann1.Z36GDV	5.52249	137.067	229.178	4.29551	1.68847e-13	up	5.74374	1.56154e-26	up
arahy.Tifrunner.gnm1.ann1.V7YFUL	3.31247	82.1051	149.623	4.29006	3.54359e-12	up	5.84266	2.26201e-06	up
arahy.Tifrunner.gnm1.ann1.PFNU0X	1.14872	33.9565	9.65914	4.28975	3.93642e-33	up	3.20699	8.74733e-14	up
arahy.Tifrunner.gnm1.ann1.GYR78M	0.468495	14.1838	50.5487	4.28895	1.16333e-16	up	6.7655	1.05756e-14	up
arahy.Tifrunner.gnm1.ann1.SM1KCJ	0	19.5462	4.0479	4.28882	4.43976e-92	up	2.01717	1.36065e-08	up
arahy.Tifrunner.gnm1.ann1.R7X80S	0.0487017	1.58404	1.94365	4.28825	1.16088e-06	up	5.31686	0.00114188	up
arahy.Tifrunner.gnm1.ann1.SFTJ5P	8.47523	213.23	353.092	4.28816	1.233e-16	up	5.70247	0.000223444	up
arahy.Tifrunner.gnm1.ann1.3PZ9PI	0.362271	8.91513	2.86513	4.28419	2.66264e-29	up	3.10974	1.58565e-05	up
arahy.Tifrunner.gnm1.ann1.E11MFK	0.180674	3.75887	2.13619	4.27133	5.61588e-17	up	4.31107	6.05308e-13	up
arahy.Tifrunner.gnm1.ann1.CZ9TB2	0.85221	19.5491	30.0518	4.26923	1.73076e-11	up	5.63884	3.32641e-30	up
arahy.Tifrunner.gnm1.ann1.AUV3TU	0.238581	5.6619	2.72988	4.26922	9.67468e-20	up	3.99761	2.61105e-13	up
arahy.Tifrunner.gnm1.ann1.8FYK6V	0.329823	8.29032	11.41	4.26844	3.43433e-24	up	5.49677	1.35301e-30	up
arahy.Tifrunner.gnm1.ann1.NK6UX8	0.669137	17.9526	32.5823	4.25984	1.75808e-29	up	5.83382	2.58257e-32	up
arahy.Tifrunner.gnm1.ann1.E35BH4	4.69302	105.618	13.3591	4.2591	5.82173e-19	up	1.87783	1.67442e-05	up
arahy.Tifrunner.gnm1.ann1.DG580Z	1.47867	35.4206	44.7054	4.25452	1.63518e-22	up	5.30523	2.47183e-13	up
arahy.Tifrunner.gnm1.ann1.NW6N51	2.20228	52.6286	38.7272	4.25053	1.13638e-32	up	4.52831	5.00665e-13	up
Arachis_hypogaea_newGene_109	0.348504	8.45379	13.8471	4.24858	2.74998e-07	up	5.66259	2.53213e-27	up
arahy.Tifrunner.gnm1.ann1.FU1JML	10.1882	232.133	160.091	4.2471	1.38791e-22	up	4.49316	2.58533e-19	up
arahy.Tifrunner.gnm1.ann1.ND5IN9	0.235238	6.59307	5.79252	4.24527	5.27775e-27	up	4.53125	3.3947e-14	up
arahy.Tifrunner.gnm1.ann1.4J5UF2	0.92172	24.6273	53.1668	4.24288	9.30935e-21	up	6.13743	3.18688e-30	up
arahy.Tifrunner.gnm1.ann1.V9CJ7F	0.0565253	1.41093	5.65814	4.24247	3.09162e-06	up	6.92246	7.62929e-22	up
arahy.Tifrunner.gnm1.ann1.09HEKB	0.436251	12.0752	4.48954	4.23259	5.97238e-10	up	3.49482	7.04473e-08	up
arahy.Tifrunner.gnm1.ann1.JED1KU	0.734349	17.9083	25.6926	4.22963	8.0052e-07	up	5.45908	1.06045e-30	up
arahy.Tifrunner.gnm1.ann1.3F2LJ6	0.520084	11.9887	24.7744	4.22866	1.95079e-11	up	5.95352	0.00183266	up
arahy.Tifrunner.gnm1.ann1.76ZR72	0.308575	7.49515	15.515	4.21262	1.27064e-12	up	5.95637	8.76673e-21	up
arahy.Tifrunner.gnm1.ann1.PUH2BT	0.563111	13.5938	21.5053	4.21112	2.08975e-10	up	5.58477	3.5661e-12	up
arahy.Tifrunner.gnm1.ann1.77E9KA	0.613583	14.4824	43.4158	4.2087	9.16421e-07	up	6.47996	1.18763e-37	up
arahy.Tifrunner.gnm1.ann1.ELNY98	0.164365	3.9545	1.13535	4.20766	2.08938e-12	up	2.54303	0.00232306	up
arahy.Tifrunner.gnm1.ann1.LM0T65	0.0161383	0.522335	3.73423	4.20306	2.06414e-06	up	7.69629	4.12446e-35	up
arahy.Tifrunner.gnm1.ann1.DF7IVU	0.0763523	2.10107	3.1844	4.19684	1.97987e-07	up	5.51033	6.19261e-12	up
arahy.Tifrunner.gnm1.ann1.R7UPJF	0.356549	8.52171	19.0723	4.19084	7.19051e-17	up	6.07151	9.96036e-36	up
arahy.Tifrunner.gnm1.ann1.RY2Y1Z	15.1979	344.317	27.5296	4.18793	3.66917e-24	up	1.2478	0.00415665	up
arahy.Tifrunner.gnm1.ann1.I2ECPT	4.6667	109.036	14.2883	4.18786	5.06536e-22	up	1.97855	5.02731e-06	up
arahy.Tifrunner.gnm1.ann1.B9A644	4.55016	106.369	13.9994	4.18768	2.96972e-22	up	1.98447	4.64909e-06	up
arahy.Tifrunner.gnm1.ann1.A9179A	4.40949	90.0156	37.2759	4.18684	8.97183e-25	up	3.59643	2.69607e-15	up
arahy.Tifrunner.gnm1.ann1.RL39CN	0.763412	16.844	5.69951	4.18252	7.39282e-22	up	3.08309	0.000339606	up
arahy.Tifrunner.gnm1.ann1.P4WXL8	0	18.1043	6.09469	4.17826	4.12749e-42	up	2.60755	2.81538e-11	up
arahy.Tifrunner.gnm1.ann1.6494R5	0.186371	4.08725	1.78936	4.17824	4.41061e-10	up	3.67483	0.000320603	up
arahy.Tifrunner.gnm1.ann1.0J3BLQ	0.070527	1.84753	1.32894	4.16789	9.21436e-08	up	4.13145	3.25354e-05	up
arahy.Tifrunner.gnm1.ann1.X60LSS	0.143998	3.76009	6.63134	4.16371	4.8321e-14	up	5.51964	5.47515e-25	up
arahy.Tifrunner.gnm1.ann1.NX6A0A	1.63416	35.5718	120.745	4.15416	3.55086e-12	up	6.6278	1.5874e-16	up
arahy.Tifrunner.gnm1.ann1.RHZ4EV	11.9317	267.567	814.355	4.14307	1.56668e-06	up	6.42846	4.15144e-06	up
arahy.Tifrunner.gnm1.ann1.EK6KWW	4.70394	101.223	90.1429	4.13402	2.23233e-22	up	4.67945	1.09484e-11	up
arahy.Tifrunner.gnm1.ann1.0AWF5M	9.89359	224.663	58.1825	4.12986	4.94667e-19	up	2.90504	8.76025e-11	up
arahy.Tifrunner.gnm1.ann1.F73TU2	6.7993	151.745	17.1967	4.1195	1.17668e-21	up	1.69943	0.000100432	up
arahy.Tifrunner.gnm1.ann1.AY8I6Y	0.934498	21.0548	4.2632	4.119	3.03151e-21	up	2.52666	1.64437e-06	up
arahy.Tifrunner.gnm1.ann1.KZM1SZ	0.815469	17.9962	10.1311	4.11824	1.3378e-21	up	3.98313	5.28807e-15	up
arahy.Tifrunner.gnm1.ann1.C5XSWP	1.89756	41.043	44.2987	4.11695	1.81907e-17	up	4.93211	1.1591e-24	up
arahy.Tifrunner.gnm1.ann1.3FT6ZD	0.619027	14.3451	2.41051	4.11571	6.56824e-29	up	2.34165	1.58565e-05	up
arahy.Tifrunner.gnm1.ann1.H8H452	1.37192	33.1429	16.3282	4.1154	2.39218e-29	up	3.93132	1.68232e-18	up
arahy.Tifrunner.gnm1.ann1.GRY8GW	2.8002	58.8156	79.4304	4.11484	8.96481e-31	up	5.20044	0.00219201	up
arahy.Tifrunner.gnm1.ann1.3BDP96	1.07126	24.1628	34.5172	4.11077	1.95243e-27	up	5.32518	1.92608e-05	up
arahy.Tifrunner.gnm1.ann1.KHQI9Q	0.307325	7.2477	12.7483	4.10321	5.27785e-14	up	5.67464	1.97101e-33	up
arahy.Tifrunner.gnm1.ann1.AR1CII	0.053776	1.96411	1.35198	4.09656	1.20583e-07	up	4.15849	4.00477e-07	up
arahy.Tifrunner.gnm1.ann1.BT0STD	0.0151467	0.45359	0.346477	4.09401	1.91364e-06	up	4.36741	4.87206e-05	up
arahy.Tifrunner.gnm1.ann1.1BB2MM	1.71807	31.7128	51.5833	4.09156	2.45184e-11	up	5.5396	4.37752e-16	up
arahy.Tifrunner.gnm1.ann1.QM3HVQ	0.125616	2.78537	3.58327	4.09061	4.10601e-06	up	5.02028	1.63385e-12	up
Arachis_hypogaea_newGene_7870	0.176374	3.60139	6.24323	4.08976	1.17903e-09	up	5.56343	2.0654e-20	up
arahy.Tifrunner.gnm1.ann1.CQ0716	0.0284547	0.67711	3.31439	4.08913	6.40647e-07	up	7.03331	1.93371e-07	up
arahy.Tifrunner.gnm1.ann1.ZZ0VZ9	0.184696	2.80836	4.74202	4.08667	3.41392e-16	up	5.54377	1.85992e-28	up
arahy.Tifrunner.gnm1.ann1.Y2U02I	3.52523	74.9209	50.9532	4.07981	4.77168e-19	up	4.19603	0.000185335	up
arahy.Tifrunner.gnm1.ann1.KS3LQK	0.069008	1.87272	2.98695	4.07509	2.70901e-06	up	5.53173	2.99102e-15	up
arahy.Tifrunner.gnm1.ann1.JNTF40	5.5801	121.545	23.8595	4.07441	3.27287e-08	up	2.44033	1.22909e-08	up
arahy.Tifrunner.gnm1.ann1.VSM3NT	5.01505	92.6173	22.5226	4.0691	1.07091e-26	up	2.71566	8.44594e-11	up
arahy.Tifrunner.gnm1.ann1.13YX47	1.80812	37.7201	32.4378	4.06695	1.24808e-11	up	4.5275	1.31423e-05	up
arahy.Tifrunner.gnm1.ann1.QT2H54	4.9457	106.884	32.9396	4.0659	1.72066e-26	up	3.07635	7.56455e-13	up
arahy.Tifrunner.gnm1.ann1.ZH3B41	1.39178	30.2389	75.3508	4.05905	2.12197e-12	up	6.06916	8.51017e-29	up
arahy.Tifrunner.gnm1.ann1.EGIR32	1.07205	22.9955	12.233	4.05194	4.32008e-15	up	3.83022	9.80054e-10	up
arahy.Tifrunner.gnm1.ann1.WXJ9GG	0.631506	13.7197	21.0367	4.04288	9.01823e-10	up	5.36618	5.54089e-29	up
arahy.Tifrunner.gnm1.ann1.4FG6XW	0.051801	1.17188	0.764658	4.0419	2.31712e-05	up	4.54706	2.12049e-10	up
arahy.Tifrunner.gnm1.ann1.Z2GU4A	0.304887	6.89447	3.08693	4.0409	3.47874e-20	up	3.60876	1.66647e-10	up
arahy.Tifrunner.gnm1.ann1.D90B1M	0.460652	10.5819	9.74403	4.0375	1.41336e-28	up	4.66157	3.67443e-25	up
arahy.Tifrunner.gnm1.ann1.N2L19B	3.77535	78.6545	11.6046	4.03741	2.97024e-18	up	1.99884	3.90189e-06	up
arahy.Tifrunner.gnm1.ann1.83IFXD	0.761545	15.1777	34.4175	4.02101	2.78974e-11	up	5.89039	8.45174e-15	up
arahy.Tifrunner.gnm1.ann1.7X1NZD	0.635797	13.5665	8.18411	4.0123	1.39779e-21	up	4.0271	2.01718e-15	up
arahy.Tifrunner.gnm1.ann1.7WY9PV	0.297279	8.29947	30.5638	4.00464	2.28819e-23	up	6.50382	1.9662e-38	up
arahy.Tifrunner.gnm1.ann1.1H33IB	0.611647	13.3969	5.63275	4.00178	1.60608e-21	up	3.5001	1.09588e-10	up
arahy.Tifrunner.gnm1.ann1.HCCD38	1.13355	38.6468	13.0724	3.99297	2.00551e-29	up	3.3165	2.26543e-09	up
arahy.Tifrunner.gnm1.ann1.1QMW5J	0.493401	12.1023	15.3078	3.97886	1.75951e-27	up	5.08615	8.3192e-06	up
arahy.Tifrunner.gnm1.ann1.HLXV4L	0.167023	3.25572	11.7221	3.97166	1.56727e-05	up	6.50895	1.99493e-08	up
arahy.Tifrunner.gnm1.ann1.T5R681	0.0559537	1.54209	5.59035	3.96741	5.94146e-05	up	6.31841	2.51315e-26	up
arahy.Tifrunner.gnm1.ann1.77K1W8	0.41263	7.96267	22.3828	3.96653	0.000213499	up	6.13539	1.71473e-10	up
arahy.Tifrunner.gnm1.ann1.HPB1RW	1.38722	28.3074	20.2597	3.96602	3.99675e-20	up	4.23301	7.42063e-07	up
arahy.Tifrunner.gnm1.ann1.E3VS3U	0	15.6157	44.207	3.96492	1.51378e-12	up	5.4662	9.21972e-24	up
Arachis_hypogaea_newGene_8987	0.39478	8.11413	13.6633	3.96108	2.95542e-11	up	5.43866	7.61086e-06	up
arahy.Tifrunner.gnm1.ann1.BNAN8S	24.2395	488.999	74.2459	3.95963	8.70717e-14	up	1.86607	4.58733e-05	up
arahy.Tifrunner.gnm1.ann1.3JC75E	0.143265	3.02684	15.9423	3.95943	2.71418e-09	up	7.06858	5.37587e-41	up
arahy.Tifrunner.gnm1.ann1.DC2BWZ	0.0383097	0.750525	0.478895	3.95147	1.15697e-06	up	3.95666	3.64331e-06	up
arahy.Tifrunner.gnm1.ann1.U6WHGD	1.21717	23.8776	105.501	3.94212	3.66266e-10	up	6.79064	1.62036e-41	up
arahy.Tifrunner.gnm1.ann1.XUAL01	3.8072	75.3046	95.9284	3.93544	2.43139e-14	up	4.9957	0.000141647	up
arahy.Tifrunner.gnm1.ann1.S04SQP	7.24682	140.768	43.6423	3.92885	1.03625e-22	up	2.86875	6.42227e-06	up
arahy.Tifrunner.gnm1.ann1.7VUN8S	0.112612	2.7876	1.32587	3.92745	5.57067e-13	up	3.47704	3.81192e-07	up
arahy.Tifrunner.gnm1.ann1.2YRL0L	0.278144	5.61479	2.0925	3.92349	6.83954e-14	up	3.20758	2.83249e-05	up
arahy.Tifrunner.gnm1.ann1.965PKQ	1.42436	28.0193	4.70688	3.91641	1.05155e-29	up	2.16594	7.04421e-06	up
Arachis_hypogaea_newGene_15288	0.0871383	1.73687	3.80093	3.91448	1.81994e-07	up	5.74744	1.66501e-19	up
arahy.Tifrunner.gnm1.ann1.A8EX91	0.36129	7.14756	30.3976	3.90769	7.86057e-08	up	7.08985	3.39091e-10	up
arahy.Tifrunner.gnm1.ann1.K12VEC	0.124496	2.80588	1.63738	3.90616	2.51422e-09	up	3.76596	2.6498e-07	up
arahy.Tifrunner.gnm1.ann1.7V9HWT	0.314715	7.12988	26.0741	3.90401	8.19167e-05	up	5.96987	2.01892e-06	up
arahy.Tifrunner.gnm1.ann1.HXMH4K	4.42795	82.8066	170.925	3.8957	9.04507e-05	up	5.64174	8.14359e-25	up
arahy.Tifrunner.gnm1.ann1.7TT8S3	0.58101	11.241	9.64534	3.88965	2.38561e-11	up	4.36306	3.09916e-08	up
arahy.Tifrunner.gnm1.ann1.9E4VJ9	0.453239	8.33145	12.5108	3.8894	8.64464e-15	up	5.16632	1.19039e-11	up
arahy.Tifrunner.gnm1.ann1.CVA9UE	0.345033	4.85992	9.61651	3.88477	2.02925e-06	up	5.56685	4.82564e-28	up
arahy.Tifrunner.gnm1.ann1.G1DJHB	0.717343	13.2367	97.4034	3.88423	4.05556e-11	up	7.46362	1.06907e-46	up
arahy.Tifrunner.gnm1.ann1.6187DS	5.17679	96.5667	24.2241	3.87875	2.94983e-23	up	2.5976	9.35381e-10	up
arahy.Tifrunner.gnm1.ann1.M40XL9	1.25812	27.7869	45.6	3.87641	3.60109e-29	up	5.32878	6.88638e-28	up
arahy.Tifrunner.gnm1.ann1.H0A24T	0.222507	4.90322	2.70818	3.87416	1.52008e-18	up	3.80921	2.76205e-13	up
arahy.Tifrunner.gnm1.ann1.X4UCF1	1.20707	22.7242	41.4445	3.87139	3.28912e-12	up	5.44436	1.83426e-28	up
arahy.Tifrunner.gnm1.ann1.VEK22B	0.110351	2.19368	2.65855	3.86915	3.13989e-16	up	4.85921	2.43059e-22	up
arahy.Tifrunner.gnm1.ann1.XZAR1L	1.18489	22.4726	37.0172	3.8655	1.3049e-24	up	5.29139	1.43145e-10	up
arahy.Tifrunner.gnm1.ann1.80NE1D	1.56264	28.7718	44.3964	3.86357	5.2104e-22	up	5.21745	0.000317217	up
arahy.Tifrunner.gnm1.ann1.IP6Y6A	0.0722827	1.50999	2.06933	3.86261	3.27e-07	up	5.0479	8.07464e-10	up
arahy.Tifrunner.gnm1.ann1.0Q6B9J	2.58929	47.0095	34.74	3.86085	2.27233e-13	up	4.14012	6.30936e-11	up
arahy.Tifrunner.gnm1.ann1.UUXJ7Q	0.190328	3.5857	0.805035	3.86021	4.36188e-16	up	2.43622	0.000735621	up
arahy.Tifrunner.gnm1.ann1.27N6DD	0.107138	2.42159	0.652034	3.85439	0.000215209	up	2.4748	0.00332727	up
arahy.Tifrunner.gnm1.ann1.FH4MAJ	0.324265	6.18011	10.4598	3.84987	2.1045e-15	up	5.30209	2.90152e-18	up
arahy.Tifrunner.gnm1.ann1.QR4UDV	0.0128043	0.278116	0.287491	3.84486	3.59938e-05	up	4.59912	3.05167e-06	up
arahy.Tifrunner.gnm1.ann1.6G1FH3	2.5504	48.6772	7.98365	3.84353	8.11693e-13	up	1.71031	0.000679432	up
arahy.Tifrunner.gnm1.ann1.V2MLU3	0.595797	11.0558	4.88107	3.84248	3.14528e-08	up	3.38993	1.10748e-05	up
arahy.Tifrunner.gnm1.ann1.435I7G	0.229377	4.43061	12.5983	3.84004	4.54833e-11	up	6.04695	4.82901e-10	up
arahy.Tifrunner.gnm1.ann1.75SBZZ	0.0667967	1.34404	2.84657	3.83882	2.53654e-06	up	5.64072	8.28812e-10	up
arahy.Tifrunner.gnm1.ann1.BQK7VT	0.763166	14.181	3.91659	3.83855	2.47256e-09	up	2.73239	0.000794208	up
arahy.Tifrunner.gnm1.ann1.TVU1YR	3.52742	64.5304	115.052	3.83791	3.39808e-14	up	5.37108	5.15481e-15	up
arahy.Tifrunner.gnm1.ann1.TRRP7J	5.60273	100.958	32.6569	3.83705	1.0545e-12	up	2.91682	1.4075e-10	up
arahy.Tifrunner.gnm1.ann1.D51ZYB	4.1194	73.6218	14.2352	3.83586	3.22092e-24	up	2.18691	2.4601e-07	up
arahy.Tifrunner.gnm1.ann1.G7M3GH	0.0619637	1.72988	1.63764	3.83421	2.23141e-06	up	4.62589	4.79937e-07	up
arahy.Tifrunner.gnm1.ann1.DBZ9PS	3.20916	56.1212	131.202	3.8306	1.09308e-05	up	5.76245	3.52852e-18	up
arahy.Tifrunner.gnm1.ann1.63KD8W	5.62339	101.177	28.0204	3.82616	9.57701e-23	up	2.68409	3.06499e-10	up
arahy.Tifrunner.gnm1.ann1.GB3LZN	0.123091	2.46133	9.95972	3.81998	3.78539e-05	up	6.51957	5.42377e-05	up
arahy.Tifrunner.gnm1.ann1.YL5GR7	0.045781	0.836408	1.41797	3.81983	4.8097e-07	up	5.28469	6.96645e-15	up
arahy.Tifrunner.gnm1.ann1.5E2E13	9.70497	172.474	183.756	3.81345	2.34429e-24	up	4.62762	2.12392e-08	up
arahy.Tifrunner.gnm1.ann1.I81STG	1.64435	29.9674	9.94582	3.81183	7.67093e-13	up	3.06338	5.06249e-13	up
arahy.Tifrunner.gnm1.ann1.JCCX09	0.372483	6.60978	4.82641	3.80995	1.24783e-13	up	4.05556	7.91942e-10	up
arahy.Tifrunner.gnm1.ann1.1VY1KX	0.0322743	0.557708	1.26813	3.80834	1.27447e-05	up	5.64577	3.63374e-13	up
arahy.Tifrunner.gnm1.ann1.4A70PZ	0.75828	13.7219	12.8532	3.8024	1.66591e-07	up	4.41924	5.69835e-05	up
arahy.Tifrunner.gnm1.ann1.Z63W7Q	1.46111	26.0548	50.2639	3.79085	7.88426e-25	up	5.43202	5.28339e-07	up
arahy.Tifrunner.gnm1.ann1.96VLZ9	4.92628	86.7851	12.3785	3.78922	3.80558e-23	up	1.69659	8.45376e-05	up
arahy.Tifrunner.gnm1.ann1.FDG2A7	0.0365173	0.732219	0.440823	3.7824	5.43829e-06	up	3.7857	1.40896e-05	up
arahy.Tifrunner.gnm1.ann1.BQXP8E	0	13.7338	2.11193	3.77965	3.06742e-26	up	1.07856	3.43469e-07	up
arahy.Tifrunner.gnm1.ann1.19AV4Q	0.353145	6.03788	10.9938	3.7764	0.000227304	up	5.3517	1.04736e-07	up
arahy.Tifrunner.gnm1.ann1.TPIF41	8.97395	156.035	68.6864	3.77585	2.74581e-18	up	3.31056	7.95188e-12	up
arahy.Tifrunner.gnm1.ann1.GP7L65	0.246985	4.5559	2.37733	3.7746	7.25268e-05	up	3.55979	3.09112e-07	up
arahy.Tifrunner.gnm1.ann1.0SEA8T	2.50657	43.7172	22.1992	3.77338	8.01205e-13	up	3.48755	0.00275219	up
arahy.Tifrunner.gnm1.ann1.SWJY0L	0.506021	6.84001	1.75235	3.77091	7.4238e-22	up	2.54463	6.36355e-05	up
arahy.Tifrunner.gnm1.ann1.19VE15	0.0691823	1.40015	1.37089	3.768	1.53331e-06	up	4.65312	1.0575e-09	up
arahy.Tifrunner.gnm1.ann1.CH5A50	0.24901	5.14587	5.87497	3.76534	1.80896e-20	up	4.70733	5.11802e-24	up
arahy.Tifrunner.gnm1.ann1.RW3D4K	0.701693	8.68481	1.59952	3.76069	7.81981e-08	up	2.30512	1.29499e-05	up
arahy.Tifrunner.gnm1.ann1.6RPF32	0.118644	2.19665	0.689679	3.75968	9.5824e-10	up	2.90969	0.000156591	up
arahy.Tifrunner.gnm1.ann1.ZS7YSR	0.208346	4.06396	18.5604	3.75819	0.00595471	up	6.66526	1.22213e-40	up
arahy.Tifrunner.gnm1.ann1.LDX8EP	1.83601	31.3791	56.5183	3.75791	3.1829e-19	up	5.30616	1.04764e-23	up
arahy.Tifrunner.gnm1.ann1.B12291	0.024644	0.905812	1.21143	3.75519	1.70155e-05	up	4.17292	1.83257e-06	up
arahy.Tifrunner.gnm1.ann1.AF3FG0	0.984912	16.5824	19.5726	3.75496	4.70601e-28	up	4.70246	9.26126e-25	up
arahy.Tifrunner.gnm1.ann1.KR5G4U	5.96342	103.935	130.908	3.75429	1.35864e-13	up	4.75764	1.01704e-20	up
arahy.Tifrunner.gnm1.ann1.2F1UPX	0.600215	10.7282	10.9526	3.75242	6.23656e-24	up	4.54752	4.07116e-24	up
arahy.Tifrunner.gnm1.ann1.L6TRL0	0.173653	3.12908	6.55441	3.7523	1.48931e-05	up	5.40446	2.93426e-20	up
arahy.Tifrunner.gnm1.ann1.ITK18S	0.139668	3.01928	0.635486	3.75148	0.000450535	up	2.27869	0.00351881	up
arahy.Tifrunner.gnm1.ann1.XG9Q6Z	1.28885	22.1948	28.1977	3.7424	4.02945e-12	up	4.79374	1.89363e-26	up
arahy.Tifrunner.gnm1.ann1.6480K7	17.8977	324.753	402.533	3.74127	1.93941e-12	up	4.80283	5.68966e-06	up
arahy.Tifrunner.gnm1.ann1.6Z3GTT	0.763238	10.5523	11.536	3.73912	8.5431e-06	up	4.64395	0.000174736	up
arahy.Tifrunner.gnm1.ann1.QDL5QZ	12.5122	209.323	195.253	3.73487	2.38585e-19	up	4.34959	6.32051e-18	up
arahy.Tifrunner.gnm1.ann1.EJ82H8	0.434476	9.55276	115.226	3.7323	0.000144096	up	8.00006	2.91224e-41	up
arahy.Tifrunner.gnm1.ann1.PHM8DT	0.0701773	1.26183	3.07332	3.72903	1.24805e-08	up	5.7721	7.04603e-26	up
arahy.Tifrunner.gnm1.ann1.ZIBD16	4.60236	77.997	12.2184	3.72765	3.94873e-23	up	1.78547	0.00140237	up
arahy.Tifrunner.gnm1.ann1.E0G2VY	0.792949	14.4746	5.35485	3.72496	9.12297e-26	up	2.99339	5.87613e-11	up
arahy.Tifrunner.gnm1.ann1.X3UFUD	1.43763	23.2836	3.62604	3.72241	0.000153625	up	1.80559	0.000116438	up
arahy.Tifrunner.gnm1.ann1.0EHV1A	0.0574453	0.995708	0.574232	3.72213	3.22328e-07	up	3.62758	0.00222367	up
arahy.Tifrunner.gnm1.ann1.I4CLT8	0.111475	2.27485	1.62674	3.7203	4.39365e-07	up	4.02111	1.82699e-08	up
arahy.Tifrunner.gnm1.ann1.3GMY5M	0.414054	7.02323	13.4263	3.71655	9.43029e-20	up	5.37116	1.48985e-30	up
arahy.Tifrunner.gnm1.ann1.V3UUR8	0.682683	11.086	9.75292	3.71378	3.85982e-15	up	4.18287	1.40092e-21	up
arahy.Tifrunner.gnm1.ann1.GF06UQ	7.53344	115.39	77.3453	3.7096	2.82188e-23	up	4.12802	2.80045e-18	up
arahy.Tifrunner.gnm1.ann1.BHHB36	0.542202	8.29092	2.93406	3.70726	5.4094e-06	up	2.95008	4.37502e-05	up
arahy.Tifrunner.gnm1.ann1.VB8HUC	0.355232	4.51139	6.53167	3.69863	1.67558e-13	up	4.77666	4.86601e-21	up
arahy.Tifrunner.gnm1.ann1.KX701I	0.233407	3.85177	8.27972	3.69618	2.04643e-09	up	5.51407	2.14558e-16	up
arahy.Tifrunner.gnm1.ann1.K5TY51	0.588747	9.89507	2.19197	3.69472	1.68955e-24	up	2.29663	6.6487e-06	up
arahy.Tifrunner.gnm1.ann1.V20ZHW	5.40119	86.0732	78.7144	3.69369	2.93996e-16	up	4.27506	5.99742e-18	up
arahy.Tifrunner.gnm1.ann1.MV0L3R	0	12.8676	3.62102	3.68567	1.00009e-48	up	1.8564	2.43096e-26	up
arahy.Tifrunner.gnm1.ann1.Y2N0N5	0.0275383	0.528627	0.363368	3.68281	5.52021e-06	up	3.86073	3.24013e-06	up
arahy.Tifrunner.gnm1.ann1.NLIW19	7.05583	69.0461	46.7684	3.68158	4.22706e-24	up	3.2704	6.74937e-14	up
arahy.Tifrunner.gnm1.ann1.Y1TCZK	0.875685	14.0045	17.672	3.67984	1.43303e-25	up	4.73503	8.27235e-26	up
arahy.Tifrunner.gnm1.ann1.A9G6ZW	0.121467	2.02279	119.663	3.67391	0.000173247	up	10.2103	4.62485e-52	up
arahy.Tifrunner.gnm1.ann1.V4JZWV	1.16407	25.5906	15.4657	3.66689	2.9962e-16	up	3.52646	9.90293e-13	up
arahy.Tifrunner.gnm1.ann1.RS5FH0	0.0707623	1.1874	2.93769	3.66589	7.94156e-06	up	5.66782	4.15144e-06	up
arahy.Tifrunner.gnm1.ann1.QE00FV	0.307167	5.09181	2.38668	3.66502	1.14068e-07	up	3.29481	1.44216e-07	up
arahy.Tifrunner.gnm1.ann1.YSEA5L	2.37377	40.7805	14.4912	3.66208	1.15324e-07	up	2.89087	6.41029e-12	up
arahy.Tifrunner.gnm1.ann1.W4ZQ00	0.623668	10.542	4.7748	3.65831	5.91703e-05	up	3.24406	5.24488e-07	up
arahy.Tifrunner.gnm1.ann1.2T4TQI	1.08511	19.055	40.0618	3.65019	1.90984e-25	up	5.43328	4.47865e-29	up
arahy.Tifrunner.gnm1.ann1.QB4GTW	0.549282	9.20172	8.88795	3.64923	6.7459e-10	up	4.29523	4.38952e-21	up
arahy.Tifrunner.gnm1.ann1.A1HR66	0.767094	12.2002	12.7782	3.64497	4.67395e-26	up	4.41826	2.81693e-21	up
arahy.Tifrunner.gnm1.ann1.Z1NGKZ	0.272286	4.61395	1.18482	3.64467	2.64381e-17	up	2.378	0.000280257	up
arahy.Tifrunner.gnm1.ann1.RRAK1Y	1.08342	18.3435	2.75045	3.64287	9.03631e-09	up	1.68625	0.00290421	up
arahy.Tifrunner.gnm1.ann1.632UCW	3.12093	49.5295	281.269	3.64235	1.54613e-15	up	6.86473	2.7908e-25	up
arahy.Tifrunner.gnm1.ann1.1UE66A	4.39804	71.0375	56.5737	3.6417	6.76717e-17	up	3.99706	2.00125e-16	up
arahy.Tifrunner.gnm1.ann1.UE7BNI	3.05529	48.0991	21.9124	3.63797	2.14498e-19	up	3.24141	0.00343844	up
arahy.Tifrunner.gnm1.ann1.X2BKCZ	11.8765	182.16	390.491	3.63734	3.10302e-06	up	5.42606	1.8554e-15	up
arahy.Tifrunner.gnm1.ann1.7VP81J	1.30501	20.5625	24.6512	3.63548	3.19334e-11	up	4.64581	1.27207e-24	up
arahy.Tifrunner.gnm1.ann1.7C4JLW	0.335004	4.07822	3.09933	3.63406	1.22309e-06	up	3.8545	3.48536e-08	up
arahy.Tifrunner.gnm1.ann1.RLZ54R	0.346932	5.58011	3.67956	3.62852	3.33646e-16	up	3.74557	1.41976e-12	up
arahy.Tifrunner.gnm1.ann1.EQCY18	1.38561	21.4921	12.5007	3.62406	4.05118e-13	up	3.54351	1.50205e-16	up
arahy.Tifrunner.gnm1.ann1.GMB1MS	8.16235	128.545	21.5933	3.62029	3.64832e-13	up	1.75734	0.00153054	up
arahy.Tifrunner.gnm1.ann1.GV4WAN	0.312634	6.61159	11.7958	3.62021	1.46871e-06	up	5.09856	4.66554e-13	up
arahy.Tifrunner.gnm1.ann1.V8JY38	0.180814	3.0652	1.94652	3.61771	6.50592e-13	up	3.6909	5.01698e-10	up
arahy.Tifrunner.gnm1.ann1.RDBF7Y	2.01784	31.4275	41.0693	3.61606	8.68434e-09	up	4.71619	1.29033e-12	up
arahy.Tifrunner.gnm1.ann1.XPR4K7	5.43706	82.0139	81.0072	3.6136	7.35822e-15	up	4.32794	8.50976e-17	up
arahy.Tifrunner.gnm1.ann1.Q3DN0U	1.43698	23.3138	8.12568	3.6118	2.37158e-20	up	3.27994	4.14279e-11	up
arahy.Tifrunner.gnm1.ann1.A5JIR8	0.72386	11.2782	7.56248	3.60732	5.87392e-21	up	3.74581	7.78748e-16	up
arahy.Tifrunner.gnm1.ann1.V842G6	1.11034	14.624	15.8511	3.60707	1.184e-23	up	4.45986	1.48488e-23	up
arahy.Tifrunner.gnm1.ann1.Y584KM	0.235907	3.81563	4.42938	3.60463	2.29064e-05	up	4.50467	1.1964e-16	up
arahy.Tifrunner.gnm1.ann1.BAFS43	0.619589	9.56919	28.1928	3.60271	6.74741e-15	up	5.86525	4.63599e-11	up
arahy.Tifrunner.gnm1.ann1.T1UA0C	0.143647	1.78251	1.32302	3.60154	1.43219e-06	up	3.75087	1.86925e-10	up
arahy.Tifrunner.gnm1.ann1.ZJER8L	0.195409	2.02954	1.75366	3.6013	5.52235e-07	up	3.66367	6.30741e-12	up
arahy.Tifrunner.gnm1.ann1.KF4G8Z	1.73144	25.134	20.7472	3.59988	1.14146e-23	up	4.0371	5.11916e-20	up
arahy.Tifrunner.gnm1.ann1.W8TIS9	6.94241	105.406	51.2401	3.58897	1.11615e-24	up	3.27444	7.17426e-06	up
arahy.Tifrunner.gnm1.ann1.0NK0N0	0.930239	14.2715	43.4483	3.58855	3.56064e-08	up	5.89643	7.02913e-28	up
arahy.Tifrunner.gnm1.ann1.FB6B2S	12.256	183.349	482.717	3.58804	4.74614e-07	up	5.6751	1.21877e-16	up
arahy.Tifrunner.gnm1.ann1.T0F6V3	1.44006	25.8309	7.78069	3.58435	8.5811e-05	up	2.67079	4.32778e-06	up
arahy.Tifrunner.gnm1.ann1.Y5JHNR	0.0833567	1.37268	3.07054	3.58032	5.38118e-06	up	5.44248	1.67537e-07	up
arahy.Tifrunner.gnm1.ann1.GX00WG	15.9678	237.484	410.866	3.5799	6.0601e-12	up	5.06095	4.26351e-09	up
arahy.Tifrunner.gnm1.ann1.RMT1KV	0.521449	8.5964	9.00057	3.57905	3.38279e-18	up	4.41548	2.09673e-11	up
arahy.Tifrunner.gnm1.ann1.E0GHFU	17.9177	252.355	132.36	3.57701	8.49121e-12	up	3.3544	4.19318e-11	up
Arachis_hypogaea_newGene_11359	0.0493423	0.869366	2.27173	3.57558	1.77236e-05	up	5.63712	1.74802e-15	up
arahy.Tifrunner.gnm1.ann1.374HIW	0.826423	12.4784	31.7366	3.57399	1.60134e-20	up	5.75774	2.10892e-33	up
arahy.Tifrunner.gnm1.ann1.WVH2H8	1.31196	19.8853	4.87733	3.57267	1.90234e-14	up	2.27457	3.30835e-06	up
arahy.Tifrunner.gnm1.ann1.PJH2K4	1.70948	27.3905	87.882	3.56998	1.9837e-25	up	6.01438	2.06091e-30	up
arahy.Tifrunner.gnm1.ann1.XXIG2Q	0.0911187	1.38907	0.8563	3.5685	2.19583e-05	up	3.60702	3.12178e-05	up
arahy.Tifrunner.gnm1.ann1.AGF01G	0.0593217	1.02069	0.937369	3.56706	1.50962e-05	up	4.18046	0.00150515	up
arahy.Tifrunner.gnm1.ann1.W5G5TD	2.26971	34.4583	109.651	3.56681	6.71798e-17	up	5.94438	9.6492e-31	up
arahy.Tifrunner.gnm1.ann1.3PYJ1V	0.756926	12.6352	7.74834	3.56477	3.49472e-22	up	3.821	1.41085e-17	up
arahy.Tifrunner.gnm1.ann1.H4ECE6	1.32529	19.7377	8.29207	3.5626	3.60749e-22	up	3.01722	1.09765e-10	up
arahy.Tifrunner.gnm1.ann1.E948KA	0.11948	1.87613	6.08444	3.55855	0.0051126	up	6.02516	1.26476e-33	up
arahy.Tifrunner.gnm1.ann1.Z046N5	0.553773	9.23762	8.48715	3.55636	0.006298	up	4.1524	3.05376e-06	up
arahy.Tifrunner.gnm1.ann1.EDW718	2.89993	43.6554	58.5994	3.5563	3.72841e-24	up	4.69322	5.60963e-22	up
Arachis_hypogaea_newGene_4370	1.31033	20.5739	22.3864	3.55459	4.96106e-08	up	4.39091	0.00193969	up
arahy.Tifrunner.gnm1.ann1.YXHF5Z	1.19146	18.0679	3.43405	3.55423	6.25046e-19	up	1.89158	0.00355617	up
arahy.Tifrunner.gnm1.ann1.BLVN7J	2.7451	41.4426	15.8469	3.55421	5.86633e-25	up	2.8857	6.02458e-11	up
arahy.Tifrunner.gnm1.ann1.52KDTF	3.81114	56.8848	13.0494	3.5529	2.99634e-16	up	2.00483	5.53973e-06	up
arahy.Tifrunner.gnm1.ann1.CF7XAP	8.20738	120.279	122.742	3.55282	3.27896e-19	up	4.28555	2.12654e-18	up
arahy.Tifrunner.gnm1.ann1.JDV80H	1.07711	18.0369	7.85124	3.55075	7.05692e-23	up	3.21499	1.6192e-12	up
arahy.Tifrunner.gnm1.ann1.00DB5A	2.88654	36.1191	31.4723	3.5493	5.07093e-19	up	4.28513	1.63749e-21	up
arahy.Tifrunner.gnm1.ann1.FIIU1N	0.240724	3.88878	3.36343	3.5469	7.85101e-07	up	4.04031	2.64808e-08	up
arahy.Tifrunner.gnm1.ann1.U1NDJ4	0.94633	14.5559	12.4054	3.5463	3.20128e-11	up	4.26756	3.73593e-22	up
arahy.Tifrunner.gnm1.ann1.SAFK3A	0.204291	3.42657	5.76317	3.54407	0.000176954	up	4.99654	7.46839e-17	up
arahy.Tifrunner.gnm1.ann1.4TVW2I	0.861722	11.6562	26.4157	3.53505	0.000783522	up	5.50737	5.0532e-32	up
Arachis_hypogaea_newGene_2523	0.254654	3.7892	13.5872	3.53411	0.000313225	up	6.07541	4.89927e-36	up
Arachis_hypogaea_newGene_18231	0.198136	3.17736	2.47532	3.53252	1.069e-07	up	3.88623	2.6682e-08	up
arahy.Tifrunner.gnm1.ann1.BE452Y	0.156652	2.33028	9.89567	3.52512	1.02863e-06	up	6.36336	5.027e-36	up
arahy.Tifrunner.gnm1.ann1.W4DS2P	0.025938	0.442003	0.753901	3.52472	0.000109296	up	4.79267	5.9901e-08	up
arahy.Tifrunner.gnm1.ann1.PMI9F5	0.0414943	0.743658	1.51751	3.5173	5.20183e-05	up	5.17866	4.6015e-09	up
arahy.Tifrunner.gnm1.ann1.35VVQ3	1.12047	17.5038	14.1397	3.51576	6.50624e-25	up	3.66107	4.7421e-07	up
arahy.Tifrunner.gnm1.ann1.B4WRN4	1.43827	18.7835	25.4862	3.51173	2.25357e-05	up	4.61577	0.000468976	up
arahy.Tifrunner.gnm1.ann1.240KDJ	0.229921	3.28885	18.6928	3.51173	1.27709e-06	up	6.71953	3.84697e-36	up
arahy.Tifrunner.gnm1.ann1.271GPI	0.0466823	0.712829	1.1927	3.51142	7.20741e-05	up	5.08887	2.31966e-09	up
arahy.Tifrunner.gnm1.ann1.TK2Q97	2.13839	27.3222	15.4752	3.5084	8.85527e-25	up	3.41681	2.43889e-05	up
arahy.Tifrunner.gnm1.ann1.T4NGX3	0.062466	1.00832	3.33109	3.50456	8.10144e-05	up	5.92093	4.21314e-19	up
arahy.Tifrunner.gnm1.ann1.71ALCZ	0.529711	7.30239	5.04282	3.50453	1.59548e-17	up	3.67276	0.00300532	up
arahy.Tifrunner.gnm1.ann1.RP0VY0	1.99403	21.568	8.64393	3.50447	5.67456e-15	up	2.91033	1.2942e-11	up
arahy.Tifrunner.gnm1.ann1.G3J01C	1.00048	13.7844	7.26812	3.49641	5.08921e-24	up	3.02811	5.2253e-12	up
arahy.Tifrunner.gnm1.ann1.D6EDPL	0.719761	10.8946	2.69079	3.49609	1.40636e-17	up	2.51557	0.00629045	up
Arachis_hypogaea_newGene_3682	1.53996	25.4911	27.9427	3.49563	1.27417e-17	up	4.46252	4.10335e-22	up
arahy.Tifrunner.gnm1.ann1.QGFJ76	21.2597	302.483	210.898	3.49528	4.46986e-14	up	3.683	9.68342e-15	up
arahy.Tifrunner.gnm1.ann1.G42Z1Q	0.0950707	1.84431	6.1304	3.49443	5.3174e-09	up	5.94464	3.52842e-32	up
arahy.Tifrunner.gnm1.ann1.SF5CY1	2.26888	35.0848	19.8902	3.49342	2.94935e-24	up	3.53055	0.00060505	up
arahy.Tifrunner.gnm1.ann1.27RA9F	2.50155	31.0328	14.3938	3.49238	3.4378e-17	up	2.85489	1.10802e-11	up
arahy.Tifrunner.gnm1.ann1.CEXW72	0.101898	1.57564	4.41852	3.48961	3.72304e-06	up	5.67506	4.14144e-21	up
Arachis_hypogaea_newGene_10030	0.240593	3.79053	3.54409	3.48861	8.87928e-07	up	4.10959	1.05394e-08	up
Arachis_hypogaea_newGene_447	4.48077	64.5048	54.1779	3.48611	5.96158e-21	up	3.94126	5.01453e-17	up
arahy.Tifrunner.gnm1.ann1.NBK6NR	4.59604	59.8462	35.7317	3.48458	4.5648e-22	up	3.38517	1.41054e-14	up
arahy.Tifrunner.gnm1.ann1.QZZL54	11.3302	162.854	52.8118	3.48097	1.41635e-08	up	2.57362	2.06283e-06	up
arahy.Tifrunner.gnm1.ann1.T6ZDCV	0.882626	13.1814	15.0212	3.4734	2.34473e-20	up	4.41181	8.04159e-23	up
arahy.Tifrunner.gnm1.ann1.8E46TB	0.522048	7.49624	5.56715	3.47208	2.81799e-14	up	3.85482	5.10583e-08	up
arahy.Tifrunner.gnm1.ann1.5NL3D9	2.76534	37.149	34.3733	3.46635	6.6114e-20	up	4.112	1.65265e-17	up
arahy.Tifrunner.gnm1.ann1.5V6QPU	2.72274	48.0652	73.8256	3.46179	3.52684e-21	up	5.02235	3.30716e-05	up
arahy.Tifrunner.gnm1.ann1.M6T21B	0.32853	5.05168	7.53944	3.46028	2.62691e-06	up	4.79196	2.0014e-10	up
arahy.Tifrunner.gnm1.ann1.1SCL5Q	0.677731	7.2906	23.931	3.45914	1.67833e-06	up	5.88732	1.96101e-07	up
arahy.Tifrunner.gnm1.ann1.V703XR	1.44858	16.6137	14.1815	3.45643	1.77184e-13	up	3.87709	1.91007e-18	up
arahy.Tifrunner.gnm1.ann1.U8XEFG	1.6464	23.2193	36.8702	3.45068	7.10618e-20	up	4.83707	1.03101e-26	up
arahy.Tifrunner.gnm1.ann1.27RHGS	1.73057	23.2526	81.0409	3.44863	5.20858e-07	up	5.88961	7.08271e-31	up
arahy.Tifrunner.gnm1.ann1.3U22LJ	0.259793	3.50628	8.99492	3.44537	2.12708e-06	up	5.5034	5.37934e-09	up
arahy.Tifrunner.gnm1.ann1.Q2KLD3	1.13514	18.2479	30.5092	3.44415	5.92533e-21	up	5.25351	2.34423e-29	up
arahy.Tifrunner.gnm1.ann1.Y6FWJK	0.212489	3.1428	1.40486	3.44093	4.19932e-08	up	3.00491	7.00552e-05	up
arahy.Tifrunner.gnm1.ann1.TSY9FT	0.258031	3.28011	6.51982	3.44011	0.00743828	up	5.09351	3.85419e-14	up
Arachis_hypogaea_newGene_16432	0.433834	6.7066	3.98758	3.43768	3.85211e-19	up	3.50387	5.07758e-08	up
Arachis_hypogaea_newGene_17632	0.127246	1.80803	1.98167	3.43293	1.04789e-05	up	4.25987	1.65647e-08	up
Arachis_hypogaea_newGene_1981	0.132401	2.15585	3.42917	3.43183	3.11006e-05	up	4.80021	0.000148495	up
arahy.Tifrunner.gnm1.ann1.U9EWE2	0.609252	8.62728	66.4942	3.43048	5.2878e-19	up	7.0918	1.05866e-24	up
arahy.Tifrunner.gnm1.ann1.N4K2VQ	0.469374	5.97547	10.7335	3.42269	9.54271e-06	up	5.0472	4.14725e-14	up
arahy.Tifrunner.gnm1.ann1.VQ0B27	1.589	17.5496	4.0589	3.41834	6.02525e-07	up	2.03721	0.000596575	up
arahy.Tifrunner.gnm1.ann1.KA93GS	0.0510227	0.933053	0.658301	3.41716	1.8703e-05	up	3.74308	5.07357e-06	up
arahy.Tifrunner.gnm1.ann1.TYCH8N	1.08382	17.1453	9.64181	3.41183	2.59739e-22	up	3.36663	1.17917e-14	up
arahy.Tifrunner.gnm1.ann1.BXVS1E	7.19382	116.566	70.0807	3.41172	4.68877e-16	up	3.36495	2.23772e-12	up
arahy.Tifrunner.gnm1.ann1.7G7SK7	0.61574	8.62527	36.7135	3.40686	1.13919e-15	up	6.19718	3.26427e-07	up
arahy.Tifrunner.gnm1.ann1.N1Q6NI	1.88198	21.9872	4.62268	3.40674	9.56548e-24	up	1.68068	0.000655128	up
arahy.Tifrunner.gnm1.ann1.D8DD79	0.669388	8.95407	8.0651	3.40434	5.37035e-24	up	3.96923	1.49011e-19	up
arahy.Tifrunner.gnm1.ann1.Z7C896	5.70707	66.8325	57.1841	3.40265	1.37697e-18	up	3.86283	9.07889e-13	up
arahy.Tifrunner.gnm1.ann1.WG5ADN	0.0851247	1.23099	1.57037	3.39718	1.05006e-05	up	4.46238	9.57277e-10	up
arahy.Tifrunner.gnm1.ann1.BP1V8D	0.201479	3.65293	3.12904	3.39451	2.81569e-09	up	3.79315	2.69019e-06	up
arahy.Tifrunner.gnm1.ann1.6C44PS	0.231361	3.44806	2.53375	3.39439	6.10149e-05	up	3.6712	2.38809e-05	up
arahy.Tifrunner.gnm1.ann1.H2E4IE	1.06412	10.0106	28.0778	3.39317	8.57233e-06	up	5.44532	1.24659e-30	up
arahy.Tifrunner.gnm1.ann1.9NB33V	0.328162	4.3789	15.7893	3.39228	9.46368e-08	up	5.93979	1.18098e-34	up
arahy.Tifrunner.gnm1.ann1.TZ4EFW	40.6335	547.128	82.5012	3.38942	1.09695e-14	up	1.36792	0.00360607	up
arahy.Tifrunner.gnm1.ann1.EGDZ1U	5.42936	32.263	10.9214	3.38625	8.46136e-21	up	2.16683	2.06845e-07	up
arahy.Tifrunner.gnm1.ann1.L7JIJ5	2.51249	34.955	10.2646	3.38505	6.09591e-10	up	2.33674	5.47214e-05	up
arahy.Tifrunner.gnm1.ann1.4AIN5Y	0.811609	11.8837	6.16407	3.38458	1.3417e-19	up	3.11472	4.24152e-11	up
arahy.Tifrunner.gnm1.ann1.77CZVH	4.90776	65.0598	25.2409	3.38406	3.37961e-23	up	2.71835	7.60989e-07	up
arahy.Tifrunner.gnm1.ann1.W16IV2	1.14929	19.0685	22.4879	3.38319	1.00146e-11	up	4.38748	3.90868e-18	up
arahy.Tifrunner.gnm1.ann1.GQ1BIK	0.180836	2.56026	6.59635	3.38015	7.71676e-06	up	5.44163	5.2586e-22	up
arahy.Tifrunner.gnm1.ann1.W8C8ZP	0.257044	3.82912	4.19348	3.37837	1.66964e-16	up	4.22996	4.73483e-20	up
arahy.Tifrunner.gnm1.ann1.0188KY	0.199253	2.6752	3.41774	3.37585	1.69087e-07	up	4.4966	1.46752e-18	up
arahy.Tifrunner.gnm1.ann1.UH3WW7	0.074825	1.10843	1.97204	3.37451	0.00106208	up	4.89037	2.52318e-10	up
arahy.Tifrunner.gnm1.ann1.AJY7W8	10.5847	142.378	17.076	3.37278	3.15723e-18	up	1.5599	0.000376844	up
arahy.Tifrunner.gnm1.ann1.82L1EP	0.829136	10.3484	10.9739	3.36911	1.212e-19	up	4.08197	5.81966e-08	up
arahy.Tifrunner.gnm1.ann1.SM3TC1	3.98675	55.3415	11.0447	3.36848	2.52265e-07	up	1.7798	3.88419e-05	up
arahy.Tifrunner.gnm1.ann1.I9A8PV	4.36836	59.0505	15.9176	3.36302	2.94946e-19	up	2.24358	0.00117226	up
arahy.Tifrunner.gnm1.ann1.AYFT4X	0.618216	8.85445	9.58914	3.35757	1.86729e-15	up	4.20524	4.25402e-05	up
arahy.Tifrunner.gnm1.ann1.WI5JT9	2.7728	33.4199	95.724	3.35571	3.02238e-22	up	5.96471	2.49375e-17	up
arahy.Tifrunner.gnm1.ann1.96N6MD	0.442363	5.80781	2.74212	3.34989	1.72472e-14	up	2.98741	0.00865938	up
arahy.Tifrunner.gnm1.ann1.QVT58A	0.119054	2.10679	1.50771	3.34618	1.51395e-11	up	3.65265	1.23845e-07	up
arahy.Tifrunner.gnm1.ann1.S4RYGS	0.458423	5.88149	3.68528	3.34225	1.88039e-05	up	3.36836	3.20549e-05	up
arahy.Tifrunner.gnm1.ann1.C5W65I	0.321306	4.27725	8.38539	3.3396	1.12004e-13	up	5.15227	3.44135e-05	up
arahy.Tifrunner.gnm1.ann1.G5G1MY	0.0484693	0.729655	0.737657	3.33938	0.000147707	up	4.07234	1.35878e-06	up
Arachis_hypogaea_newGene_5696	1.16617	14.8682	9.58366	3.33727	1.00553e-14	up	3.41061	2.734e-11	up
arahy.Tifrunner.gnm1.ann1.P8AW7B	0.398116	5.72591	3.108	3.33484	1.92798e-15	up	3.09177	0.00202574	up
arahy.Tifrunner.gnm1.ann1.AW6SSY	0.893232	11.6121	5.09704	3.33218	1.39336e-07	up	2.85915	2.84629e-08	up
arahy.Tifrunner.gnm1.ann1.P5X8WX	0.06043	1.60022	0.767806	3.32951	2.72942e-05	up	3.41533	2.95699e-05	up
arahy.Tifrunner.gnm1.ann1.JNR4LI	0.763433	9.66612	10.3737	3.32942	3.7237e-05	up	4.11639	1.41147e-20	up
Arachis_hypogaea_newGene_2225	11.3612	143.635	158.135	3.3258	1.56554e-15	up	4.19117	1.3859e-05	up
arahy.Tifrunner.gnm1.ann1.K54NA5	5.88899	73.4839	55.525	3.32469	2.96259e-22	up	4.05547	7.65948e-19	up
arahy.Tifrunner.gnm1.ann1.JQ7JP5	1.20233	14.8558	18.593	3.32444	6.73863e-23	up	4.37606	4.59116e-17	up
arahy.Tifrunner.gnm1.ann1.V1EM73	1.14009	14.1796	17.873	3.32377	7.77062e-23	up	4.38693	1.51375e-13	up
arahy.Tifrunner.gnm1.ann1.Y6NZZQ	0.83485	9.98243	6.1105	3.32094	2.95612e-06	up	3.31779	2.00073e-14	up
arahy.Tifrunner.gnm1.ann1.SMIY5J	2.82836	35.0117	20.9249	3.32077	2.83595e-22	up	3.27603	2.94178e-14	up
arahy.Tifrunner.gnm1.ann1.LK05G0	12.3063	156.368	280.665	3.31976	8.00741e-12	up	4.87455	6.35595e-19	up
arahy.Tifrunner.gnm1.ann1.94WCMP	1.56855	14.2498	3.89296	3.31934	3.92796e-19	up	2.08122	0.00870259	up
arahy.Tifrunner.gnm1.ann1.QW336R	0.152431	2.05157	10.4687	3.31686	0.000783522	up	6.32005	2.71892e-35	up
arahy.Tifrunner.gnm1.ann1.NZB2J0	0.79985	11.2433	19.283	3.31122	4.33209e-22	up	4.74179	4.7104e-09	up
arahy.Tifrunner.gnm1.ann1.L3AKFM	3.53818	42.7165	76.0225	3.3099	1.65083e-17	up	4.86914	4.44252e-23	up
Arachis_hypogaea_newGene_11157	0.0472727	0.728603	1.89122	3.30863	1.00538e-05	up	5.991	6.28914e-26	up
arahy.Tifrunner.gnm1.ann1.CV4FMG	1.92787	21.3934	5.59162	3.30467	4.79283e-20	up	2.16919	1.71682e-05	up
arahy.Tifrunner.gnm1.ann1.3U78JA	0.0879787	1.12979	5.33002	3.30141	3.6082e-08	up	6.27283	4.1691e-19	up
arahy.Tifrunner.gnm1.ann1.F7W7FE	1.0498	13.3869	45.5433	3.30098	6.63173e-16	up	5.77653	6.90727e-34	up
arahy.Tifrunner.gnm1.ann1.LCNF64	0.54987	7.39637	10.8401	3.30006	3.16988e-15	up	4.55079	8.46944e-23	up
arahy.Tifrunner.gnm1.ann1.7WV7S8	0.262033	4.11838	10.7873	3.29836	0.00056433	up	5.44941	3.96813e-31	up
arahy.Tifrunner.gnm1.ann1.DB4GMR	14.3004	179.255	31.9485	3.2955	4.14692e-14	up	1.52374	0.000766172	up
arahy.Tifrunner.gnm1.ann1.XQA3SR	1.44219	20.7061	6.96181	3.29508	1.62541e-11	up	2.54641	6.2817e-06	up
arahy.Tifrunner.gnm1.ann1.XNP3RF	0	9.81199	14.2665	3.29455	5.67604e-37	up	3.83455	4.23559e-13	up
arahy.Tifrunner.gnm1.ann1.ZQ37Z0	1.55588	13.2709	14.3683	3.28451	1.07263e-15	up	4.34922	1.13135e-22	up
arahy.Tifrunner.gnm1.ann1.PM7G6R	0.109993	1.47674	1.27627	3.28383	1.80506e-05	up	3.78747	9.60598e-07	up
arahy.Tifrunner.gnm1.ann1.S3AGI0	0.941734	12.4025	35.4248	3.27618	1.75957e-07	up	5.51304	5.05604e-09	up
arahy.Tifrunner.gnm1.ann1.KKXN3R	1.03999	13.3301	6.87553	3.27574	6.93331e-17	up	3.04103	6.24436e-10	up
arahy.Tifrunner.gnm1.ann1.Y8KTYY	0.342612	4.61743	3.23377	3.26693	1.15042e-08	up	3.40226	1.57412e-10	up
arahy.Tifrunner.gnm1.ann1.34GL3D	27.336	310.921	239.792	3.2653	5.29672e-11	up	3.54459	3.9304e-12	up
arahy.Tifrunner.gnm1.ann1.J4XL7B	1.5463	18.4768	19.4815	3.26526	0.000392767	up	4.0304	9.67562e-10	up
arahy.Tifrunner.gnm1.ann1.JBT1X5	2.06345	17.1346	12.2451	3.25877	6.87734e-21	up	3.25774	2.44173e-06	up
arahy.Tifrunner.gnm1.ann1.77LVUR	0.630607	7.30622	2.41043	3.2587	1.24997e-14	up	2.36516	7.67386e-05	up
arahy.Tifrunner.gnm1.ann1.G4LPCX	0.0459323	0.629754	0.951424	3.25792	0.000110079	up	4.23844	2.02497e-07	up
arahy.Tifrunner.gnm1.ann1.VQV1LI	0.155954	2.18896	3.48785	3.25666	1.02469e-05	up	4.6985	1.65797e-12	up
arahy.Tifrunner.gnm1.ann1.VX60JM	6.74132	82.839	42.0486	3.24789	6.37035e-14	up	2.99162	1.11283e-11	up
arahy.Tifrunner.gnm1.ann1.J9EPM7	2.64473	31.6783	38.205	3.24733	1.19076e-12	up	4.21072	2.75449e-18	up
arahy.Tifrunner.gnm1.ann1.C2CW14	2.22516	18.1452	5.74674	3.24681	5.87114e-12	up	2.06352	1.56161e-05	up
arahy.Tifrunner.gnm1.ann1.5JCW6G	0.0469673	0.967121	1.09091	3.24394	0.000245096	up	4.24726	8.80035e-07	up
arahy.Tifrunner.gnm1.ann1.09V7NE	5.28552	59.216	135.6	3.24317	1.82549e-15	up	5.14699	1.57301e-21	up
arahy.Tifrunner.gnm1.ann1.N2ZMXM	1.81187	21.0047	29.1283	3.24028	5.67568e-13	up	4.46239	2.27831e-23	up
arahy.Tifrunner.gnm1.ann1.N1L3G9	3.08307	36.1784	15.3897	3.23903	1.69312e-10	up	2.72429	0.000467803	up
arahy.Tifrunner.gnm1.ann1.2029R4	1.23638	15.1246	6.30598	3.2303	2.14303e-19	up	2.65705	7.32209e-09	up
arahy.Tifrunner.gnm1.ann1.3I642Y	6.4759	71.2601	79.8403	3.22831	5.31395e-09	up	4.09563	2.71424e-17	up
arahy.Tifrunner.gnm1.ann1.5BR3PR	1.90966	18.1311	28.9846	3.2271	1.27013e-13	up	4.70637	1.35604e-13	up
Arachis_hypogaea_newGene_19299	0.331605	3.84729	34.8021	3.22619	4.08526e-06	up	7.10235	2.51861e-40	up
arahy.Tifrunner.gnm1.ann1.M0MHR4	0.202865	1.71523	1.5147	3.22568	0.0002092	up	3.78026	3.65038e-09	up
arahy.Tifrunner.gnm1.ann1.I3Z0BD	0.0465867	0.628869	1.73596	3.22346	0.000275726	up	5.34401	5.22452e-11	up
arahy.Tifrunner.gnm1.ann1.T7TSKU	0.958115	12.6659	9.04123	3.2227	3.89423e-12	up	3.40671	3.23297e-15	up
arahy.Tifrunner.gnm1.ann1.156AYJ	2.33646	10.0706	19.631	3.22252	9.36229e-22	up	4.35854	1.084e-13	up
arahy.Tifrunner.gnm1.ann1.VT3BTZ	2.82185	34.3104	47.1361	3.221	3.45973e-10	up	4.32014	2.57356e-22	up
arahy.Tifrunner.gnm1.ann1.L7L2H1	0.502281	4.60666	3.08415	3.21971	1.10905e-07	up	3.32855	0.00940473	up
arahy.Tifrunner.gnm1.ann1.J2XU5N	3.49342	45.0012	25.2295	3.21795	2.15098e-11	up	3.09123	6.96467e-05	up
arahy.Tifrunner.gnm1.ann1.N6CTXA	1.92348	24.5535	75.9332	3.21663	2.36944e-21	up	5.55649	1.46509e-27	up
arahy.Tifrunner.gnm1.ann1.L6WGFW	0.861197	10.1167	11.8989	3.21228	1.33116e-11	up	4.1631	9.72759e-17	up
arahy.Tifrunner.gnm1.ann1.XNH79U	0.0757133	1.34979	4.08134	3.20769	4.83306e-05	up	5.62397	4.94745e-20	up
arahy.Tifrunner.gnm1.ann1.JQ4W8U	0.357301	3.46691	2.7283	3.20096	1.07663e-08	up	2.70674	9.16878e-05	up
arahy.Tifrunner.gnm1.ann1.SD1YX7	5.17426	57.0097	27.0081	3.19933	3.52105e-16	up	2.93958	9.97534e-06	up
arahy.Tifrunner.gnm1.ann1.JA81W4	1.89695	22.6687	18.1338	3.1989	2.24679e-21	up	3.42935	1.98827e-07	up
arahy.Tifrunner.gnm1.ann1.46FXJU	0.787837	9.0869	6.32225	3.19655	2.33145e-05	up	3.39725	6.61265e-08	up
arahy.Tifrunner.gnm1.ann1.01DT97	2.63893	34.1492	54.7198	3.19308	3.22188e-20	up	4.37506	2.44871e-22	up
arahy.Tifrunner.gnm1.ann1.BAL5EB	1.40764	15.6003	16.4979	3.19228	1.1581e-10	up	3.94798	8.69576e-20	up
arahy.Tifrunner.gnm1.ann1.96XQBG	0.303621	3.64975	7.36181	3.19194	2.06771e-10	up	4.89743	1.16379e-10	up
arahy.Tifrunner.gnm1.ann1.89XWV7	0.747877	8.77603	17.9735	3.19056	6.28526e-06	up	5.02328	3.41546e-25	up
arahy.Tifrunner.gnm1.ann1.SPD1GG	0.645059	7.66267	55.7842	3.19025	2.1718e-16	up	6.7759	2.59012e-25	up
arahy.Tifrunner.gnm1.ann1.3WH5A3	0	9.12683	9.03891	3.19011	1.8255e-05	up	3.17615	1.00558e-22	up
Arachis_hypogaea_newGene_5863	0	9.08423	10.3856	3.18336	3.43782e-45	up	3.37651	2.36039e-10	up
arahy.Tifrunner.gnm1.ann1.X7139Q	0.319686	3.76469	4.11637	3.17853	4.50202e-08	up	4.03012	4.83256e-12	up
arahy.Tifrunner.gnm1.ann1.P6WC9A	1.31038	15.5792	16.033	3.17772	2.93272e-05	up	3.93	1.33869e-19	up
arahy.Tifrunner.gnm1.ann1.DR13K8	0.114365	1.54236	1.68605	3.1769	0.000351834	up	4.02196	3.30835e-06	up
arahy.Tifrunner.gnm1.ann1.K1TFPH	1.74118	23.664	47.8144	3.17519	1.04139e-20	up	4.96404	3.18531e-05	up
arahy.Tifrunner.gnm1.ann1.I4L3EJ	4.48416	51.9804	24.014	3.17495	7.81029e-21	up	2.81572	3.32184e-11	up
arahy.Tifrunner.gnm1.ann1.MFKE4U	0.122639	1.35266	3.04857	3.1746	2.67599e-07	up	4.99707	3.92761e-21	up
arahy.Tifrunner.gnm1.ann1.W1K19V	3.53092	33.9357	26.468	3.17195	2.94927e-21	up	3.60135	1.60754e-16	up
Arachis_hypogaea_newGene_8633	0.0346653	0.426906	1.21163	3.16929	0.000229895	up	5.3563	8.91779e-13	up
arahy.Tifrunner.gnm1.ann1.BH9RMT	1.39298	15.1124	6.57588	3.16918	1.50416e-19	up	3.20761	5.03474e-12	up
arahy.Tifrunner.gnm1.ann1.B7DDIS	0.545673	6.36661	2.30205	3.16913	1.02033e-12	up	2.5782	0.000486984	up
arahy.Tifrunner.gnm1.ann1.DIS81S	0.364929	4.55694	6.54805	3.16393	1.89812e-14	up	4.55296	0.00113181	up
arahy.Tifrunner.gnm1.ann1.79IGHD	0.419115	5.09536	1.51585	3.16147	7.6049e-11	up	1.91151	0.00754437	up
arahy.Tifrunner.gnm1.ann1.RZ10DS	0.65939	7.35943	2.59508	3.16123	8.15757e-18	up	2.34944	1.68914e-06	up
arahy.Tifrunner.gnm1.ann1.T8C104	1.95698	18.0374	20.2886	3.15764	1.67558e-13	up	4.05039	2.49145e-18	up
arahy.Tifrunner.gnm1.ann1.S65KYS	0.128367	1.5441	3.12525	3.1575	2.47375e-05	up	4.87409	1.02763e-14	up
arahy.Tifrunner.gnm1.ann1.AZF06J	0.434256	5.11894	1.45579	3.15635	1.00918e-07	up	2.05066	0.00902963	up
arahy.Tifrunner.gnm1.ann1.89ZP41	0.396578	4.6111	5.23582	3.15432	8.62966e-10	up	4.06335	9.56726e-19	up
arahy.Tifrunner.gnm1.ann1.7Q4ER6	2.48373	27.5258	20.1785	3.15209	6.74768e-09	up	3.39906	1.8554e-15	up
arahy.Tifrunner.gnm1.ann1.51DSAI	1.72389	23.3513	38.7585	3.15141	7.30616e-20	up	4.7013	6.08293e-25	up
arahy.Tifrunner.gnm1.ann1.XAI7HT	0.753961	8.67492	4.16813	3.1506	1.46058e-14	up	2.80997	3.13008e-10	up
arahy.Tifrunner.gnm1.ann1.AF70II	1.712	20.8678	17.4767	3.14912	3.21809e-20	up	3.51584	2.09401e-16	up
arahy.Tifrunner.gnm1.ann1.PK90TP	3.83806	45.6895	18.0636	3.13928	3.56165e-20	up	2.5749	7.04772e-10	up
arahy.Tifrunner.gnm1.ann1.DT5ZWB	0.115562	1.87154	0.670395	3.13821	4.18369e-10	up	2.48534	0.000197392	up
arahy.Tifrunner.gnm1.ann1.IQ3ZPK	0.240381	2.99923	7.45179	3.13593	7.2202e-05	up	5.14956	5.23607e-15	up
arahy.Tifrunner.gnm1.ann1.WYEN9E	4.17455	42.3151	36.8547	3.13369	2.30876e-05	up	3.548	1.82565e-15	up
arahy.Tifrunner.gnm1.ann1.AM3VD0	7.03843	74.5366	21.303	3.13278	3.51964e-10	up	2.0395	5.92109e-06	up
arahy.Tifrunner.gnm1.ann1.UUH4DG	0.193046	2.70236	0.927895	3.13092	1.27897e-08	up	2.46974	0.000455516	up
arahy.Tifrunner.gnm1.ann1.XFK2HS	0.0720817	0.77431	0.426885	3.13078	2.8194e-05	up	2.85757	0.000390725	up
arahy.Tifrunner.gnm1.ann1.FTDV76	0.49368	3.44403	4.44851	3.13066	6.73094e-09	up	3.95325	6.61861e-13	up
arahy.Tifrunner.gnm1.ann1.JGYC2J	7.49123	97.3265	219.111	3.13027	0.000148894	up	4.93102	3.08101e-20	up
arahy.Tifrunner.gnm1.ann1.GT1I17	8.85566	87.4117	147.755	3.12788	1.58972e-18	up	4.59059	6.30916e-20	up
arahy.Tifrunner.gnm1.ann1.N1E5J3	4.10449	44.1951	230.149	3.12773	3.22284e-18	up	6.20412	6.3715e-28	up
arahy.Tifrunner.gnm1.ann1.4I3R3X	0.151005	1.78303	3.37198	3.12573	4.71683e-05	up	4.76672	0.00132557	up
arahy.Tifrunner.gnm1.ann1.QXFT5L	0.938447	9.492	6.68236	3.1221	8.55508e-18	up	3.15062	1.23343e-13	up
Arachis_hypogaea_newGene_4880	0.890402	9.35563	4.85452	3.11507	5.85907e-10	up	2.88948	3.18324e-11	up
arahy.Tifrunner.gnm1.ann1.JCYU2I	2.74848	31.3521	27.1898	3.11457	8.62173e-09	up	3.64138	4.96018e-09	up
arahy.Tifrunner.gnm1.ann1.S9FRTX	0.332994	4.19032	10.0684	3.11261	4.02978e-09	up	5.10416	4.83256e-12	up
arahy.Tifrunner.gnm1.ann1.IM6RX7	1.56719	16.827	209.135	3.11221	5.0784e-10	up	7.41715	3.98829e-35	up
arahy.Tifrunner.gnm1.ann1.8MB9CM	1.80058	19.2209	32.298	3.1109	2.31085e-13	up	4.63364	7.42254e-05	up
arahy.Tifrunner.gnm1.ann1.97GSLL	2.40246	25.2832	49.9279	3.11071	2.16505e-06	up	4.76269	3.79579e-12	up
arahy.Tifrunner.gnm1.ann1.3HQ27V	1.2436	13.5556	5.19567	3.11038	7.15449e-16	up	2.43885	2.96112e-06	up
arahy.Tifrunner.gnm1.ann1.Y103QL	1.13764	6.3734	6.8808	3.11036	1.20443e-10	up	3.22251	2.98284e-06	up
arahy.Tifrunner.gnm1.ann1.ZMIE54	1.23253	14.1138	3.14095	3.10633	1.53577e-12	up	1.65508	0.00229836	up
arahy.Tifrunner.gnm1.ann1.BDT6Z1	8.12004	94.0466	25.9103	3.10396	3.75401e-16	up	1.94064	4.16721e-06	up
arahy.Tifrunner.gnm1.ann1.N1Y57V	1.1741	13.2725	6.55426	3.10289	3.85833e-12	up	2.83108	1.87327e-11	up
arahy.Tifrunner.gnm1.ann1.1C185Z	0.391929	4.31285	3.70067	3.10277	1.04591e-07	up	3.52712	2.98906e-15	up
arahy.Tifrunner.gnm1.ann1.C9ICWX	4.2621	47.6327	45.6139	3.10155	2.06322e-09	up	3.72791	6.37858e-15	up
arahy.Tifrunner.gnm1.ann1.ED1SF9	0.391137	4.15194	16.3927	3.09908	0.000358102	up	5.7818	1.25097e-16	up
arahy.Tifrunner.gnm1.ann1.VYR2NH	2.64696	28.4732	83.1089	3.09511	2.72908e-08	up	5.36655	8.14738e-26	up
arahy.Tifrunner.gnm1.ann1.CDW9W4	0.717657	8.19398	5.48703	3.09488	1.51237e-18	up	3.27402	8.28395e-14	up
arahy.Tifrunner.gnm1.ann1.648H43	1.64266	15.2413	14.733	3.09263	8.76154e-07	up	3.82192	5.5229e-08	up
arahy.Tifrunner.gnm1.ann1.92DGJ8	0.809358	9.17484	24.423	3.08929	4.2489e-15	up	5.23464	2.41191e-19	up
arahy.Tifrunner.gnm1.ann1.QYND6D	3.85709	42.1113	14.6083	3.08878	2.76058e-20	up	2.27801	1.15075e-07	up
arahy.Tifrunner.gnm1.ann1.DW1R6S	0.294537	3.70255	3.01937	3.08825	1.18254e-13	up	3.50962	3.1783e-13	up
arahy.Tifrunner.gnm1.ann1.6FC4ID	0.388401	3.42603	2.37465	3.08109	1.8178e-11	up	3.19142	4.6015e-09	up
arahy.Tifrunner.gnm1.ann1.RJ3HQ5	0.121553	1.28302	0.732642	3.07388	1.17387e-06	up	2.97993	2.78171e-05	up
arahy.Tifrunner.gnm1.ann1.SD5LLS	2.09355	19.9937	19.2869	3.07375	2.06266e-12	up	3.75695	3.96762e-18	up
arahy.Tifrunner.gnm1.ann1.ENB4BT	0.348988	4.05463	22.2529	3.06251	4.99163e-06	up	6.24601	1.02597e-34	up
arahy.Tifrunner.gnm1.ann1.C3FF4U	0.697612	7.86514	17.4318	3.06114	2.1045e-15	up	4.91468	8.06409e-27	up
arahy.Tifrunner.gnm1.ann1.663RID	3.07183	32.8734	10.1364	3.06078	1.37178e-19	up	2.07467	2.94931e-06	up
arahy.Tifrunner.gnm1.ann1.44QEU2	6.29696	63.6552	51.2835	3.05909	9.57499e-15	up	3.40122	8.79599e-13	up
arahy.Tifrunner.gnm1.ann1.6A0IVA	0.989907	11.5443	9.82865	3.05849	3.8122e-16	up	3.56684	1.39988e-15	up
arahy.Tifrunner.gnm1.ann1.A4AUQP	1.12059	11.0609	24.2785	3.05329	1.16333e-16	up	4.92083	3.14167e-08	up
arahy.Tifrunner.gnm1.ann1.66PPWS	0.159764	1.84008	6.14723	3.05183	7.65547e-05	up	5.51792	2.59683e-05	up
arahy.Tifrunner.gnm1.ann1.3JIH5H	0.160812	1.74978	5.37963	3.05071	2.61432e-05	up	5.37603	2.04544e-21	up
arahy.Tifrunner.gnm1.ann1.ETT26Z	1.3422	13.9185	17.0771	3.05052	1.55256e-18	up	4.05327	2.14869e-20	up
arahy.Tifrunner.gnm1.ann1.Y85PUI	3.87963	42.9133	9.52547	3.05004	5.88583e-16	up	1.62863	0.00010207	up
arahy.Tifrunner.gnm1.ann1.DQ1S7W	0.140152	1.50593	5.27837	3.0491	3.69059e-06	up	5.55579	2.29727e-07	up
arahy.Tifrunner.gnm1.ann1.IF8SZ4	1.41097	15.012	7.51038	3.04687	1.67642e-15	up	2.75868	9.09074e-09	up
arahy.Tifrunner.gnm1.ann1.GD47LP	0.175264	1.90468	5.05679	3.04236	1.64159e-05	up	5.15927	2.08686e-19	up
arahy.Tifrunner.gnm1.ann1.T3C7Q8	3.1761	37.1783	8.27997	3.04185	6.61512e-19	up	1.65141	0.000190527	up
arahy.Tifrunner.gnm1.ann1.7K0X2P	10.5901	99.3532	77.8175	3.04057	4.13278e-14	up	3.42527	0.000220003	up
arahy.Tifrunner.gnm1.ann1.SCR8HV	0.780921	7.90557	6.06441	3.0403	3.4141e-15	up	3.32396	6.51776e-13	up
arahy.Tifrunner.gnm1.ann1.SL37VU	0.251451	3.13896	1.11092	3.03305	3.52906e-09	up	2.31369	0.001059	up
arahy.Tifrunner.gnm1.ann1.F82WRM	3.01581	31.0091	97.5661	3.03245	9.48924e-06	up	5.39901	1.65621e-12	up
arahy.Tifrunner.gnm1.ann1.8I98WG	0.449436	4.45342	2.3522	3.02876	1.9748e-10	up	3.08146	4.39542e-08	up
arahy.Tifrunner.gnm1.ann1.9WJ8JE	0.095397	1.23516	2.44068	3.02546	0.000574534	up	4.77374	5.0807e-09	up
arahy.Tifrunner.gnm1.ann1.IFA20P	0.080436	0.956904	5.29905	3.0234	0.000186103	up	6.21787	1.20588e-09	up
arahy.Tifrunner.gnm1.ann1.VIP11X	0.774595	9.43279	14.8044	3.01741	6.50897e-19	up	4.27849	1.5448e-21	up
arahy.Tifrunner.gnm1.ann1.NW9GXH	0.0385213	0.428966	3.04793	3.01339	0.00427663	up	6.32984	4.77529e-16	up
arahy.Tifrunner.gnm1.ann1.96UBDB	3.48766	29.7494	51.9627	3.01325	5.6118e-09	up	4.67575	1.54682e-22	up
arahy.Tifrunner.gnm1.ann1.IS81NZ	0.256349	2.99759	3.86461	3.01228	1.82931e-06	up	4.0355	3.78815e-13	up
arahy.Tifrunner.gnm1.ann1.1J8Q1W	0.109718	1.13592	0.396543	3.01125	5.34248e-05	up	2.34219	0.00555671	up
arahy.Tifrunner.gnm1.ann1.Q60T31	2.6245	19.0391	2.36813	3.01105	4.75386e-15	up	1.73415	8.47383e-05	up
arahy.Tifrunner.gnm1.ann1.69MPHZ	0.227201	1.14214	0.78103	3.00735	0.000656477	up	4.26271	0.00816442	up
arahy.Tifrunner.gnm1.ann1.PU8JJL	0.36497	3.77914	3.85185	3.00342	1.00244e-12	up	3.74001	2.32772e-15	up
arahy.Tifrunner.gnm1.ann1.6EG4FQ	2.82555	30.1164	101.648	3.00317	2.83143e-19	up	5.40047	3.98322e-25	up
arahy.Tifrunner.gnm1.ann1.H4FASW	0.0760233	0.956741	6.82996	2.99939	0.00105894	up	6.48451	9.9931e-11	up
arahy.Tifrunner.gnm1.ann1.JA1EPG	4.24683	44.4028	54.3245	2.99895	0.000446832	up	3.9868	9.39959e-05	up
arahy.Tifrunner.gnm1.ann1.9PR62B	0.824817	9.00051	8.22918	2.99555	4.61372e-10	up	3.55326	3.00628e-15	up
arahy.Tifrunner.gnm1.ann1.1ING2C	0.129224	1.36484	1.3317	2.98839	3.65044e-06	up	3.67526	2.2541e-08	up
arahy.Tifrunner.gnm1.ann1.XZ9AUI	0.253446	3.32799	7.55549	2.98732	1.03326e-07	up	4.80143	4.84636e-22	up
Arachis_hypogaea_newGene_13393	0	7.92745	3.69735	2.98686	1.62328e-69	up	1.88649	3.26349e-10	up
arahy.Tifrunner.gnm1.ann1.H8QNW8	0.0531453	0.604792	0.718649	2.98649	0.000215844	up	3.9596	3.81857e-07	up
arahy.Tifrunner.gnm1.ann1.9E5BV9	3.15652	30.031	47.567	2.98643	2.97167e-19	up	4.36839	8.70111e-21	up
arahy.Tifrunner.gnm1.ann1.FF44RV	2.13535	22.4181	16.3312	2.98459	6.26018e-19	up	3.21702	6.24486e-09	up
arahy.Tifrunner.gnm1.ann1.5TEF42	0.411228	4.07352	2.11785	2.98435	1.2913e-08	up	2.88414	3.54029e-06	up
arahy.Tifrunner.gnm1.ann1.PHP5T6	0.660654	6.96425	5.06571	2.98134	0.0025283	up	3.21322	1.03367e-13	up
arahy.Tifrunner.gnm1.ann1.UMM9A2	0.776994	7.41929	22.12	2.97996	1.22224e-05	up	5.22803	8.15181e-24	up
arahy.Tifrunner.gnm1.ann1.AG2MXP	9.20359	88.9981	80.4041	2.97921	6.43408e-08	up	3.70327	5.69964e-11	up
arahy.Tifrunner.gnm1.ann1.HLP03A	3.05218	27.9375	16.1668	2.9776	4.71328e-19	up	2.82593	0.000178545	up
arahy.Tifrunner.gnm1.ann1.A1NYJ3	5.04414	48.5304	12.2206	2.97564	6.86236e-17	up	1.79608	4.13461e-05	up
arahy.Tifrunner.gnm1.ann1.546D2B	0.371464	4.06536	8.11591	2.9739	0.000179614	up	4.66167	0.000787463	up
arahy.Tifrunner.gnm1.ann1.B86L8S	2.00684	19.5005	14.9518	2.96802	3.6161e-12	up	3.26113	6.61016e-14	up
arahy.Tifrunner.gnm1.ann1.KBQI3L	0.295717	3.05481	2.82764	2.9639	0.000261891	up	3.62854	5.19268e-10	up
arahy.Tifrunner.gnm1.ann1.TV59XI	0.371365	4.01213	3.66733	2.96353	6.93333e-11	up	3.67192	5.65662e-05	up
arahy.Tifrunner.gnm1.ann1.0525TE	0.380623	7.05592	2.36712	2.96092	1.18215e-08	up	2.36732	0.000565951	up
arahy.Tifrunner.gnm1.ann1.DN7S30	9.97274	96.7716	78.4113	2.95894	2.99347e-13	up	3.28599	6.22339e-12	up
arahy.Tifrunner.gnm1.ann1.AWY9EV	26.1213	256.444	86.5327	2.95754	1.38454e-09	up	1.93597	4.93761e-05	up
arahy.Tifrunner.gnm1.ann1.Q4LS46	3.34648	31.4306	26.594	2.95338	1.42092e-18	up	3.39487	4.63673e-15	up
arahy.Tifrunner.gnm1.ann1.7E2TSQ	0.495737	5.13268	8.54168	2.95195	4.39689e-15	up	4.43013	6.24818e-14	up
arahy.Tifrunner.gnm1.ann1.J3J419	0.70423	6.97621	3.57578	2.94844	1.05249e-08	up	2.73834	6.85598e-06	up
arahy.Tifrunner.gnm1.ann1.84CMUG	0.34889	3.40572	7.40793	2.94823	5.00147e-09	up	4.781	1.4289e-23	up
arahy.Tifrunner.gnm1.ann1.50YJF0	0.0438447	0.49139	1.38987	2.94687	0.000641819	up	5.13313	9.96659e-12	up
arahy.Tifrunner.gnm1.ann1.V9JC55	81.1842	794.896	1821.03	2.94409	2.06773e-13	up	4.85207	5.36378e-19	up
arahy.Tifrunner.gnm1.ann1.XH6BES	3.11755	30.1119	23.8734	2.94311	2.52432e-12	up	3.31085	0.000902988	up
arahy.Tifrunner.gnm1.ann1.8URL6V	2.6913	26.6447	7.93921	2.94304	1.68589e-18	up	1.98234	9.20824e-06	up
arahy.Tifrunner.gnm1.ann1.MQZQ11	0.587638	5.75662	7.36323	2.94214	0.00793269	up	3.9843	1.35582e-12	up
arahy.Tifrunner.gnm1.ann1.MZNG30	5.91838	59.2232	11.351	2.93924	1.61387e-13	up	1.34649	0.0023653	up
arahy.Tifrunner.gnm1.ann1.6PB5HV	6.13455	60.8598	88.8892	2.93722	6.39114e-08	up	4.18348	1.84046e-17	up
arahy.Tifrunner.gnm1.ann1.H49T8T	0.459575	4.74438	1.29243	2.93457	5.87675e-18	up	1.94933	2.63722e-05	up
arahy.Tifrunner.gnm1.ann1.XA2ZF2	0.410899	2.15132	0.840071	2.93257	9.44976e-05	up	2.2516	0.00982927	up
arahy.Tifrunner.gnm1.ann1.VA5NBW	0.493555	4.88009	4.46466	2.931	5.29291e-08	up	3.50814	1.47687e-08	up
arahy.Tifrunner.gnm1.ann1.Q0W2B6	0.265606	2.70862	34.0138	2.92742	0.00292521	up	7.28977	2.28552e-31	up
arahy.Tifrunner.gnm1.ann1.QV6DWR	0.141427	1.50172	1.41081	2.9267	2.70212e-05	up	3.71518	5.64163e-08	up
arahy.Tifrunner.gnm1.ann1.H3CMIK	0.154213	2.12147	0.860433	2.92478	5.36184e-07	up	2.43403	0.00071235	up
arahy.Tifrunner.gnm1.ann1.425ZXH	0.346847	3.41892	3.72597	2.92367	0.00131562	up	3.76587	2.62025e-08	up
arahy.Tifrunner.gnm1.ann1.D9H2LP	2.94329	30.6277	6.98484	2.92284	1.30335e-17	up	1.3416	0.00236787	up
Arachis_hypogaea_newGene_505	0.148196	1.50321	1.30491	2.91545	0.000356586	up	3.32467	5.27669e-05	up
arahy.Tifrunner.gnm1.ann1.E75PZG	2.29397	21.3155	12.4249	2.91364	1.22759e-12	up	2.79373	1.24888e-09	up
arahy.Tifrunner.gnm1.ann1.R9UC9A	4.76322	45.8298	25.2031	2.91157	4.38138e-17	up	2.77025	1.75265e-10	up
arahy.Tifrunner.gnm1.ann1.BCQ67I	0	7.51993	158.129	2.91072	1.4232e-14	up	7.30496	1.50813e-42	up
arahy.Tifrunner.gnm1.ann1.8X0KIE	1.22845	11.9776	13.388	2.90875	7.8461e-17	up	3.65382	4.44756e-17	up
arahy.Tifrunner.gnm1.ann1.I68MR0	0.243603	3.09183	12.7414	2.90775	3.87477e-07	up	5.71686	7.95381e-12	up
arahy.Tifrunner.gnm1.ann1.9WK1AZ	2.85174	28.3699	53.4479	2.90157	4.60901e-18	up	4.53195	1.15251e-06	up
arahy.Tifrunner.gnm1.ann1.VSCA53	1.50114	15.174	11.9249	2.90112	1.38647e-16	up	3.26662	3.25952e-14	up
arahy.Tifrunner.gnm1.ann1.V5WQ77	0.469599	4.67791	2.15907	2.90102	0.000583817	up	2.46211	0.00160855	up
arahy.Tifrunner.gnm1.ann1.ALIF31	1.30801	12.4452	46.3354	2.89928	0.00509403	up	5.48624	4.51036e-32	up
arahy.Tifrunner.gnm1.ann1.U2WZ8A	0.115144	1.18096	1.22599	2.89702	9.44976e-05	up	3.63303	5.94014e-07	up
arahy.Tifrunner.gnm1.ann1.PC8EL3	0.45289	4.59848	8.51074	2.89591	9.73209e-11	up	4.55769	1.49176e-17	up
arahy.Tifrunner.gnm1.ann1.40T6WH	5.90952	57.6358	11.6188	2.89392	9.77168e-14	up	1.27134	0.00484391	up
arahy.Tifrunner.gnm1.ann1.K5L3ZW	3.94936	34.994	30.7561	2.89313	2.52498e-06	up	3.36905	7.93399e-15	up
arahy.Tifrunner.gnm1.ann1.85WIHV	6.50978	61.8893	38.5234	2.89144	4.34103e-15	up	2.91745	8.99479e-08	up
arahy.Tifrunner.gnm1.ann1.EDV7ZC	1.29102	12.0326	6.13993	2.89026	8.27755e-16	up	2.63853	4.00979e-09	up
arahy.Tifrunner.gnm1.ann1.Z6ZXKG	2.45764	25.1637	27.6287	2.89011	5.11902e-18	up	3.63225	3.70298e-13	up
arahy.Tifrunner.gnm1.ann1.4AL876	0.139067	1.6565	0.572634	2.88926	2.69024e-06	up	2.2928	0.00268129	up
arahy.Tifrunner.gnm1.ann1.H3DQ8S	3.63605	28.7094	10.858	2.88608	5.23153e-14	up	2.21869	1.00388e-07	up
arahy.Tifrunner.gnm1.ann1.6TJ5BP	0.237171	2.36874	5.44298	2.88486	4.87184e-06	up	4.8265	1.14204e-06	up
arahy.Tifrunner.gnm1.ann1.GK1SJ0	0.203784	1.83792	9.56012	2.88441	2.29757e-05	up	6.10395	9.81822e-19	up
arahy.Tifrunner.gnm1.ann1.QL8U34	1.08821	10.3537	3.514	2.88373	7.19648e-14	up	2.04149	0.00014556	up
arahy.Tifrunner.gnm1.ann1.WULW7H	1.22575	11.3224	24.4783	2.88283	4.96631e-08	up	4.6735	0.00448808	up
arahy.Tifrunner.gnm1.ann1.J270P7	0.630114	6.8837	5.76885	2.88255	2.41534e-10	up	3.38082	2.56157e-13	up
arahy.Tifrunner.gnm1.ann1.WXF9Z5	0.791368	7.98189	10.3001	2.87979	3.99625e-14	up	4.03539	2.89032e-14	up
arahy.Tifrunner.gnm1.ann1.206U1W	8.34668	77.5038	64.7835	2.87864	1.14902e-17	up	3.3026	1.30434e-07	up
arahy.Tifrunner.gnm1.ann1.CSX36S	0.413139	3.9551	2.71153	2.87615	1.24579e-07	up	3.02771	8.76606e-07	up
arahy.Tifrunner.gnm1.ann1.1PK53M	0.404422	4.47253	11.078	2.87459	2.38582e-11	up	4.84287	1.17156e-26	up
arahy.Tifrunner.gnm1.ann1.W8AC1S	0.597711	6.38183	24.1154	2.87381	0.000205767	up	5.46137	4.06365e-32	up
arahy.Tifrunner.gnm1.ann1.2XR4L9	1.13937	7.36187	5.13821	2.86746	6.14124e-17	up	3.06635	7.23318e-13	up
arahy.Tifrunner.gnm1.ann1.AKPI0I	7.39178	61.7612	36.903	2.86683	1.24682e-13	up	2.92634	1.60314e-10	up
arahy.Tifrunner.gnm1.ann1.FD543A	1.4834	14.1202	9.48043	2.86508	5.96896e-14	up	3.01632	8.01874e-11	up
arahy.Tifrunner.gnm1.ann1.YH7XEC	0.591818	4.65723	7.46081	2.86375	1.14381e-06	up	4.22669	2.05327e-09	up
arahy.Tifrunner.gnm1.ann1.R06BW0	7.59824	67.7915	56.9066	2.86223	1.57705e-05	up	3.29101	3.01124e-12	up
arahy.Tifrunner.gnm1.ann1.026BRM	0.481361	4.0298	1.73118	2.86062	1.59086e-12	up	2.46026	3.863e-06	up
arahy.Tifrunner.gnm1.ann1.36MNWU	0.47852	4.66113	4.50119	2.85754	1.75663e-05	up	3.54442	5.12132e-09	up
arahy.Tifrunner.gnm1.ann1.13GHM6	0.562196	5.21862	5.35052	2.85711	3.97808e-07	up	3.60377	3.0957e-10	up
arahy.Tifrunner.gnm1.ann1.WT34VK	0.487402	3.40992	2.27564	2.8571	8.56679e-06	up	2.8786	4.84697e-05	up
arahy.Tifrunner.gnm1.ann1.GE3SEL	0.528287	4.54873	1.88872	2.85546	2.72292e-05	up	2.8207	0.00180941	up
arahy.Tifrunner.gnm1.ann1.LMNG4E	1.39954	9.07351	5.95783	2.85436	1.46469e-16	up	3.25216	6.16156e-09	up
arahy.Tifrunner.gnm1.ann1.PDF2MW	15.8891	144.29	146.215	2.85399	4.30172e-14	up	3.58881	8.88204e-14	up
arahy.Tifrunner.gnm1.ann1.EXG4FA	1.35818	9.72961	2.32459	2.84929	1.48502e-15	up	1.42411	0.00755509	up
arahy.Tifrunner.gnm1.ann1.G88L7W	1.50823	13.8773	14.996	2.84762	1.27782e-13	up	3.66807	5.90927e-16	up
arahy.Tifrunner.gnm1.ann1.J5SZ1I	0.400017	3.89616	42.8207	2.8469	1.47655e-06	up	7.04179	0.000238291	up
arahy.Tifrunner.gnm1.ann1.JG8SFN	2.63931	22.6262	9.18609	2.84553	1.87127e-11	up	2.58719	1.42977e-06	up
arahy.Tifrunner.gnm1.ann1.02VXE5	0.836084	7.52612	28.513	2.84343	4.45954e-09	up	5.49387	1.32843e-07	up
arahy.Tifrunner.gnm1.ann1.I97S71	15.3373	137.467	246.541	2.84249	1.84739e-13	up	4.39189	2.74609e-17	up
arahy.Tifrunner.gnm1.ann1.5A78WG	0.882044	8.44756	9.58427	2.84086	0.000384217	up	3.68894	6.93882e-17	up
Arachis_hypogaea_newGene_14384	2.50552	22.9581	20.1831	2.84049	2.05815e-16	up	3.37919	8.52577e-10	up
arahy.Tifrunner.gnm1.ann1.GDF15N	1.03259	9.30831	3.60403	2.83977	1.84276e-12	up	2.19095	2.44306e-05	up
arahy.Tifrunner.gnm1.ann1.TSI7FX	0.627889	5.61932	5.92649	2.8388	3.66862e-13	up	3.87271	3.8276e-18	up
arahy.Tifrunner.gnm1.ann1.4CC3R7	3.51361	32.304	13.0727	2.83854	1.41528e-17	up	2.3668	0.00477835	up
arahy.Tifrunner.gnm1.ann1.FMR35J	0.360383	3.33396	4.47215	2.83728	1.9203e-06	up	3.9909	5.48264e-16	up
arahy.Tifrunner.gnm1.ann1.ABYE4R	3.72785	35.9073	7.13972	2.83646	3.48073e-17	up	1.26711	0.00628139	up
arahy.Tifrunner.gnm1.ann1.04JNDX	0.154941	1.51391	2.03408	2.82966	0.000472296	up	3.98178	1.95913e-07	up
arahy.Tifrunner.gnm1.ann1.V0ST4M	0.77375	7.31909	16.8425	2.82902	4.23161e-13	up	4.80948	0.00191539	up
arahy.Tifrunner.gnm1.ann1.F2S2JF	4.1059	25.8622	10.7284	2.82787	0.000151768	up	2.01978	0.00384013	up
arahy.Tifrunner.gnm1.ann1.RU0HW5	3.74847	33.8876	36.686	2.82748	2.37766e-17	up	3.6601	5.6781e-16	up
arahy.Tifrunner.gnm1.ann1.IT02W3	6.12405	50.2571	10.1976	2.82674	6.02153e-15	up	1.24025	0.00484006	up
arahy.Tifrunner.gnm1.ann1.BLXL3H	0.798336	6.79137	12.2068	2.82604	6.64107e-12	up	4.55277	7.88276e-24	up
arahy.Tifrunner.gnm1.ann1.91G1W9	1.11163	8.31128	12.5117	2.82317	1.26212e-12	up	4.09405	1.47611e-15	up
arahy.Tifrunner.gnm1.ann1.1XW75L	1.78991	16.2842	17.3076	2.82001	2.43931e-17	up	3.60198	6.00139e-16	up
arahy.Tifrunner.gnm1.ann1.28TKL1	0.747979	7.05344	3.63801	2.81941	7.23352e-10	up	2.47055	3.64792e-05	up
arahy.Tifrunner.gnm1.ann1.41SNZJ	0.687961	6.31421	19.9047	2.81804	4.48739e-08	up	5.1484	3.60224e-09	up
arahy.Tifrunner.gnm1.ann1.DB172U	3.24449	31.6682	17.7941	2.81079	3.82328e-05	up	2.71869	9.98437e-10	up
arahy.Tifrunner.gnm1.ann1.PDB40E	0.223388	3.2298	1.32419	2.8107	1.96772e-07	up	2.38569	0.00021993	up
arahy.Tifrunner.gnm1.ann1.3L0H24	2.70802	25.6361	18.2252	2.8061	8.32104e-17	up	3.02566	4.21795e-12	up
arahy.Tifrunner.gnm1.ann1.AS0C7C	21.472	189.782	156.792	2.80598	2.52686e-08	up	3.24233	2.27027e-12	up
arahy.Tifrunner.gnm1.ann1.AAI9J8	3.14716	28.3738	12.0022	2.80323	1.52304e-15	up	2.28453	5.8138e-07	up
arahy.Tifrunner.gnm1.ann1.IRIV1V	0.736314	6.84424	61.9496	2.8016	4.40484e-09	up	6.72198	4.08473e-08	up
arahy.Tifrunner.gnm1.ann1.R78M2C	1.25647	11.0787	4.94797	2.79789	1.36754e-13	up	2.36116	1.36274e-06	up
arahy.Tifrunner.gnm1.ann1.189BXD	53.0943	448.653	414.421	2.79692	1.519e-11	up	3.36776	0.000280366	up
arahy.Tifrunner.gnm1.ann1.W5ECAN	4.45277	41.3547	29.1233	2.79411	1.19871e-13	up	3.00477	7.34802e-11	up
arahy.Tifrunner.gnm1.ann1.JZYL5C	0.215386	1.36935	2.08363	2.78844	0.000776018	up	4.2281	0.000621099	up
arahy.Tifrunner.gnm1.ann1.V1EQXE	0.860244	7.80145	2.87903	2.78649	8.69885e-07	up	2.00411	0.000123798	up
arahy.Tifrunner.gnm1.ann1.3VR7C0	2.05032	17.6856	10.931	2.78526	3.3435e-16	up	2.87311	2.52284e-11	up
arahy.Tifrunner.gnm1.ann1.Q1JK99	2.44513	16.2413	41.1629	2.78193	6.74784e-17	up	4.93333	2.9044e-11	up
arahy.Tifrunner.gnm1.ann1.G9KXLY	2.07972	19.0008	22.6346	2.77914	4.77181e-10	up	3.79321	2.69297e-18	up
arahy.Tifrunner.gnm1.ann1.FKJ1CZ	0.948705	8.28866	6.73245	2.77882	1.01556e-10	up	3.09897	9.73389e-06	up
arahy.Tifrunner.gnm1.ann1.HB1RT4	0.118633	1.11385	0.840428	2.77582	0.000158229	up	3.09179	5.02202e-05	up
arahy.Tifrunner.gnm1.ann1.QHK75C	0.931436	8.54166	20.1446	2.77428	1.31056e-09	up	4.74103	7.82273e-25	up
arahy.Tifrunner.gnm1.ann1.5H969I	19.0599	166.89	110.176	2.77349	9.58912e-11	up	2.89096	2.85608e-09	up
arahy.Tifrunner.gnm1.ann1.D18R6M	1.6071	14.3525	4.68932	2.77232	3.11424e-16	up	1.91271	6.52141e-05	up
arahy.Tifrunner.gnm1.ann1.IM9LRW	0.264406	2.78146	1.39495	2.77116	2.33445e-05	up	3.0759	0.00222632	up
arahy.Tifrunner.gnm1.ann1.T2UMYP	1.63424	14.2459	12.9141	2.7707	1.85586e-05	up	3.34214	4.70465e-15	up
arahy.Tifrunner.gnm1.ann1.F71Y9J	1.72658	13.1131	10.9213	2.76808	5.04297e-09	up	3.11256	2.64452e-09	up
arahy.Tifrunner.gnm1.ann1.V43J5N	3.24725	26.9428	5.70157	2.76701	7.93547e-17	up	1.29823	0.00669166	up
arahy.Tifrunner.gnm1.ann1.BMN4NJ	10.82	91.138	54.8904	2.76634	1.18028e-07	up	2.79351	2.88211e-09	up
arahy.Tifrunner.gnm1.ann1.HNJH2P	4.623	41.2977	23.8687	2.7658	3.18989e-10	up	2.64343	2.4782e-09	up
arahy.Tifrunner.gnm1.ann1.V960AN	0.209042	1.98415	103.475	2.76522	3.26327e-06	up	9.21798	2.23046e-47	up
Arachis_hypogaea_newGene_16240	0.20299	1.94623	1.84968	2.76496	0.000456843	up	3.41085	1.27247e-05	up
Arachis_hypogaea_newGene_2527	0.404445	3.50674	3.74031	2.76284	1.75595e-09	up	3.58863	1.46761e-05	up
arahy.Tifrunner.gnm1.ann1.YST6Y9	0.126327	1.11895	1.01956	2.75892	0.000306452	up	3.29753	1.17224e-06	up
arahy.Tifrunner.gnm1.ann1.3UW96L	1.03429	8.89493	22.4656	2.75821	0.00168991	up	4.78856	2.85738e-25	up
arahy.Tifrunner.gnm1.ann1.EASN3F	1.42031	12.2546	8.82993	2.75712	1.09695e-14	up	3.00492	7.62451e-12	up
arahy.Tifrunner.gnm1.ann1.G02YMJ	0.344765	3.52134	2.70045	2.75681	1.14824e-08	up	3.31618	1.30665e-14	up
arahy.Tifrunner.gnm1.ann1.99WGGU	3.08035	25.8838	6.48227	2.75655	2.74364e-16	up	1.4607	0.000810832	up
arahy.Tifrunner.gnm1.ann1.018Q39	0.822955	6.86481	3.139	2.75547	8.38938e-09	up	2.21282	2.26847e-06	up
Arachis_hypogaea_newGene_895	1.09039	8.04336	2.27821	2.75416	0.00267337	up	1.71239	0.00309638	up
arahy.Tifrunner.gnm1.ann1.RK7RJ4	2.29935	21.7742	10.3353	2.75367	5.20489e-07	up	2.31674	1.88831e-07	up
arahy.Tifrunner.gnm1.ann1.9D2PT6	0.787467	6.61113	4.28528	2.7525	1.92955e-07	up	2.83386	3.95415e-11	up
arahy.Tifrunner.gnm1.ann1.V7KTJ4	5.50689	45.7802	13.2847	2.74908	5.35216e-14	up	1.64913	0.00010632	up
arahy.Tifrunner.gnm1.ann1.SB3XQV	1.48435	12.6763	14.1633	2.74876	1.28713e-14	up	3.63238	6.65572e-17	up
arahy.Tifrunner.gnm1.ann1.SFE8AG	1.34584	11.6582	16.5867	2.74665	1.55835e-13	up	3.96069	2.21674e-12	up
arahy.Tifrunner.gnm1.ann1.UIG78U	19.322	151.242	62.1238	2.74648	3.57165e-09	up	2.1566	6.3614e-06	up
arahy.Tifrunner.gnm1.ann1.DS0JBP	0.536519	4.06424	3.53536	2.74198	3.07763e-06	up	3.17657	3.35612e-05	up
arahy.Tifrunner.gnm1.ann1.P1JLUS	0.740622	6.05083	62.4002	2.73443	5.62261e-05	up	6.80022	1.12964e-41	up
arahy.Tifrunner.gnm1.ann1.5M2FQR	2.20922	14.9425	5.33532	2.7302	3.37463e-10	up	1.9566	6.56082e-05	up
Arachis_hypogaea_newGene_7120	0.0501263	0.437445	1.5832	2.72918	0.000670609	up	5.28617	2.85272e-17	up
arahy.Tifrunner.gnm1.ann1.PCT7KU	2.50089	20.9022	8.6861	2.72797	0.001428	up	2.16295	0.00689825	up
arahy.Tifrunner.gnm1.ann1.UH3N3K	0.334245	3.18383	0.83426	2.72648	7.36328e-08	up	1.68457	0.00898201	up
arahy.Tifrunner.gnm1.ann1.NGDM9G	2.91314	24.7245	10.7984	2.72593	1.21296e-16	up	2.23937	0.00105392	up
arahy.Tifrunner.gnm1.ann1.B6D6GK	0.342073	3.05126	2.30249	2.71873	7.07889e-06	up	2.9794	8.59672e-07	up
arahy.Tifrunner.gnm1.ann1.P11UPH	0.750957	6.26798	8.95814	2.71788	1.86703e-11	up	3.93322	1.02923e-18	up
arahy.Tifrunner.gnm1.ann1.N1U5TX	2.84672	25.5341	24.392	2.71696	5.55151e-14	up	3.32057	1.10781e-12	up
arahy.Tifrunner.gnm1.ann1.HR8ZWH	0.220671	1.90189	1.47552	2.71468	1.78977e-05	up	3.0463	4.86239e-06	up
arahy.Tifrunner.gnm1.ann1.F01EC9	1.71041	12.4668	7.07666	2.71265	5.57866e-09	up	2.82797	0.00173291	up
arahy.Tifrunner.gnm1.ann1.BQ87IR	2.13945	19.2473	16.9797	2.71024	2.65033e-16	up	2.97942	0.000120527	up
arahy.Tifrunner.gnm1.ann1.ZXD46E	0.917319	7.58975	2.23599	2.70744	8.26699e-15	up	1.67425	0.000550816	up
arahy.Tifrunner.gnm1.ann1.KV2TLG	3.36845	30.0902	101.34	2.70669	1.51119e-15	up	4.96994	8.00049e-12	up
arahy.Tifrunner.gnm1.ann1.470EJV	0.879439	8.64974	11.1209	2.70382	5.67043e-14	up	3.93974	7.43949e-07	up
arahy.Tifrunner.gnm1.ann1.B6M0S6	4.1484	33.1229	14.019	2.70282	5.98566e-16	up	2.10937	5.90811e-07	up
arahy.Tifrunner.gnm1.ann1.8D549Y	1.24733	6.21622	5.84495	2.70202	3.87311e-13	up	3.32613	0.000183986	up
arahy.Tifrunner.gnm1.ann1.ZEZ3DK	1.04754	9.1209	6.66455	2.70051	7.46354e-09	up	2.9182	3.94846e-11	up
arahy.Tifrunner.gnm1.ann1.GX4ZEE	3.05057	18.8983	18.4712	2.69764	3.5698e-10	up	3.43955	2.19477e-15	up
arahy.Tifrunner.gnm1.ann1.Z6RGWR	0.332404	3.00072	1.88107	2.69575	1.47422e-12	up	2.07844	6.01223e-05	up
arahy.Tifrunner.gnm1.ann1.Y49WPM	0.402132	3.61434	2.37229	2.69478	1.95766e-06	up	2.86294	0.000172214	up
arahy.Tifrunner.gnm1.ann1.HG1KKP	1.34877	9.9628	18.1532	2.69117	8.91873e-07	up	4.53057	1.00526e-23	up
arahy.Tifrunner.gnm1.ann1.JBU48Q	100.505	775.795	511.864	2.68784	1.52321e-05	up	2.73758	2.39906e-07	up
arahy.Tifrunner.gnm1.ann1.MVM4LK	2.45556	18.3543	4.64458	2.68643	8.17612e-16	up	1.37807	0.00351709	up
arahy.Tifrunner.gnm1.ann1.DZPX8Q	0.0662653	0.589059	1.59009	2.68137	0.00905195	up	4.88404	4.87438e-14	up
arahy.Tifrunner.gnm1.ann1.8AEQ4X	1.391	11.1463	8.34955	2.67943	2.46245e-13	up	2.93607	6.74664e-06	up
arahy.Tifrunner.gnm1.ann1.FVW9RW	1.57329	12.8354	21.1578	2.67784	1.17825e-09	up	4.09769	0.00546518	up
arahy.Tifrunner.gnm1.ann1.IVEQ23	1.86481	14.6927	14.2737	2.6743	5.72696e-13	up	3.32697	8.71312e-15	up
arahy.Tifrunner.gnm1.ann1.7UA4HL	0.432019	3.74296	4.80002	2.67335	1.49518e-10	up	3.80044	2.36895e-07	up
arahy.Tifrunner.gnm1.ann1.A1Q64B	0.69041	5.64888	2.70892	2.67276	6.26764e-15	up	2.3932	1.35488e-06	up
arahy.Tifrunner.gnm1.ann1.S0IMIY	0.133102	1.18715	1.39659	2.6696	0.000201728	up	3.26127	6.02436e-06	up
arahy.Tifrunner.gnm1.ann1.1NU69P	3.72936	29.6711	20.2422	2.6669	4.1148e-07	up	2.86427	2.25148e-08	up
arahy.Tifrunner.gnm1.ann1.9HL91G	3.35807	28.4616	9.31614	2.66681	1.61031e-08	up	1.75399	0.00037813	up
arahy.Tifrunner.gnm1.ann1.N0HV1Z	0.551541	4.22785	2.48251	2.66668	0.00103356	up	2.60926	2.99265e-06	up
arahy.Tifrunner.gnm1.ann1.FE7SUA	0.149105	1.93646	0.911829	2.66275	1.67911e-12	up	2.18406	1.15602e-05	up
arahy.Tifrunner.gnm1.ann1.D9U3VU	3.6338	27.1456	47.7544	2.6622	7.17105e-05	up	4.1748	6.29774e-19	up
arahy.Tifrunner.gnm1.ann1.ZBV59A	0.206577	1.72348	1.11246	2.65992	0.00103039	up	2.73573	0.00130935	up
arahy.Tifrunner.gnm1.ann1.11BQ2X	4.66534	29.4124	11.8424	2.65897	1.59481e-14	up	2.03954	0.00644921	up
arahy.Tifrunner.gnm1.ann1.6MF5PG	2.21044	16.2945	11.0567	2.65808	1.1425e-09	up	2.78164	9.95078e-11	up
arahy.Tifrunner.gnm1.ann1.0PNZ7T	1.91076	14.4577	27.3818	2.65777	4.48983e-06	up	4.29835	8.94725e-08	up
arahy.Tifrunner.gnm1.ann1.HE9KP0	0.13235	1.76535	9.47928	2.65685	0.0073205	up	5.52484	0.000889033	up
Arachis_hypogaea_newGene_10454	0.0584513	0.499169	0.760372	2.65534	0.000866196	up	3.96137	1.8767e-08	up
arahy.Tifrunner.gnm1.ann1.ZKNE4R	1.56045	12.6328	3.66274	2.65238	1.02016e-15	up	1.58821	0.000263651	up
arahy.Tifrunner.gnm1.ann1.0R0FR4	0.356253	3.20082	3.77564	2.65164	8.47476e-06	up	3.57205	5.78766e-10	up
arahy.Tifrunner.gnm1.ann1.7Q54VN	0.135667	1.42817	1.77169	2.64951	0.000585269	up	3.75532	0.0093585	up
Arachis_hypogaea_newGene_13500	0.683407	5.36248	5.41368	2.64781	1.47908e-08	up	3.57052	0.00531365	up
arahy.Tifrunner.gnm1.ann1.L8L5ZS	0.337827	2.58339	6.64848	2.64552	1.09055e-05	up	4.63326	2.73445e-21	up
arahy.Tifrunner.gnm1.ann1.SG819P	2.81205	17.0479	9.56017	2.64191	2.53456e-15	up	2.30539	4.77083e-08	up
arahy.Tifrunner.gnm1.ann1.W1ZQFR	4.82499	35.593	18.9258	2.64032	1.01372e-14	up	2.41731	1.27904e-08	up
arahy.Tifrunner.gnm1.ann1.BJ4LEE	7.29221	25.266	14.8625	2.63975	1.37396e-15	up	2.79371	0.000525532	up
arahy.Tifrunner.gnm1.ann1.B1753N	0.672105	4.07485	8.08853	2.63353	0.007746	up	4.38016	3.73235e-06	up
arahy.Tifrunner.gnm1.ann1.M9HC5A	1.19474	7.53636	6.30767	2.63326	1.12456e-12	up	2.62432	1.18257e-08	up
arahy.Tifrunner.gnm1.ann1.I84R0N	5.17604	40.9633	40.6564	2.63264	2.91776e-07	up	3.36941	0.00438116	up
arahy.Tifrunner.gnm1.ann1.5JCG6L	0.189623	1.91088	0.562965	2.6319	4.5619e-11	up	1.69079	0.00405735	up
arahy.Tifrunner.gnm1.ann1.W2FYD0	0.546238	4.52395	9.59029	2.62936	8.86431e-08	up	4.4132	6.72941e-21	up
arahy.Tifrunner.gnm1.ann1.HGQ0MH	0.599226	4.94556	8.95612	2.62899	3.72809e-10	up	4.19244	1.58465e-21	up
arahy.Tifrunner.gnm1.ann1.T65EYX	0.708518	5.73367	6.51342	2.62623	0.000110928	up	3.45309	3.58767e-15	up
arahy.Tifrunner.gnm1.ann1.3QP4KI	0.138895	1.09826	6.80124	2.62243	9.51173e-05	up	5.92934	4.62558e-14	up
arahy.Tifrunner.gnm1.ann1.296U9Y	2.08848	16.6819	48.5801	2.62237	2.84214e-06	up	4.87815	3.76362e-24	up
arahy.Tifrunner.gnm1.ann1.06ZF6Z	1.63914	12.9028	27.7393	2.62127	6.11472e-13	up	4.44314	4.35467e-23	up
arahy.Tifrunner.gnm1.ann1.79XMYU	0.342829	2.92451	2.22322	2.62109	2.68305e-07	up	2.92426	2.40646e-07	up
arahy.Tifrunner.gnm1.ann1.GC5CXU	1.68727	13.4183	8.05586	2.61942	5.02595e-15	up	2.65182	1.11215e-05	up
arahy.Tifrunner.gnm1.ann1.3PSU39	4.66969	38.1089	65.3712	2.61911	8.18144e-15	up	4.10388	9.638e-18	up
arahy.Tifrunner.gnm1.ann1.C6L0PV	0.266951	2.19627	0.671842	2.61907	0.00296999	up	1.63725	0.0018766	up
arahy.Tifrunner.gnm1.ann1.D04KR2	0.342818	2.73322	2.64069	2.61751	5.24811e-09	up	3.33236	1.05603e-05	up
arahy.Tifrunner.gnm1.ann1.NB8KRW	11.8644	92.7255	59.4886	2.61717	1.69325e-06	up	2.70341	1.55428e-09	up
arahy.Tifrunner.gnm1.ann1.W6YZV5	1.75658	14.8005	13.4568	2.61618	7.51475e-15	up	3.34984	7.95595e-15	up
arahy.Tifrunner.gnm1.ann1.TWT7AM	0.688217	5.95092	2.98055	2.61553	9.77604e-13	up	2.23029	5.01439e-06	up
arahy.Tifrunner.gnm1.ann1.SWF8K2	0.860562	6.07681	4.86534	2.61351	3.74731e-13	up	2.50344	2.26371e-08	up
arahy.Tifrunner.gnm1.ann1.BTYH0Z	3.45088	27.1581	27.1733	2.61212	5.35171e-15	up	3.33258	4.63217e-14	up
arahy.Tifrunner.gnm1.ann1.H92112	1.14501	9.19119	5.38697	2.6107	1.24041e-06	up	2.53887	3.40008e-07	up
arahy.Tifrunner.gnm1.ann1.81V7JE	1.77054	13.0783	13.0929	2.60924	1.00571e-06	up	3.34122	2.6184e-14	up
arahy.Tifrunner.gnm1.ann1.WW7XLJ	0.295224	2.78899	1.05068	2.60698	4.30647e-07	up	1.90144	0.00779804	up
arahy.Tifrunner.gnm1.ann1.7K2YJD	0.530706	4.40101	19.4425	2.60642	1.84551e-09	up	5.4747	1.42542e-15	up
arahy.Tifrunner.gnm1.ann1.SH37QY	0.280258	2.27406	1.07256	2.60547	7.0025e-06	up	2.25398	0.00191731	up
arahy.Tifrunner.gnm1.ann1.W3SGY7	0.097963	0.790466	0.400394	2.60539	0.00114296	up	2.35521	0.00593467	up
arahy.Tifrunner.gnm1.ann1.EPT9JX	4.80594	36.7267	46.0567	2.60405	1.39743e-13	up	3.64583	2.01591e-14	up
arahy.Tifrunner.gnm1.ann1.5C5NI4	0.088567	1.01731	0.967047	2.60348	0.000782784	up	3.07414	7.26639e-05	up
arahy.Tifrunner.gnm1.ann1.6C4W0P	0.591596	5.03308	8.69751	2.60158	4.27617e-07	up	4.05506	1.89128e-16	up
arahy.Tifrunner.gnm1.ann1.L4BQXH	0.623275	4.75461	14.3415	2.59987	1.60849e-06	up	4.90252	6.61929e-25	up
arahy.Tifrunner.gnm1.ann1.46W8J9	1.91094	15.5577	5.66246	2.59836	1.5892e-12	up	1.83572	0.000348109	up
arahy.Tifrunner.gnm1.ann1.KXLH0Y	1.27444	9.61503	10.0979	2.59743	2.07595e-05	up	3.38397	5.40067e-15	up
arahy.Tifrunner.gnm1.ann1.TXC3C1	1.36146	7.28567	53.9186	2.59723	0.000358332	up	6.22173	1.57694e-12	up
arahy.Tifrunner.gnm1.ann1.H5B7RS	0.50461	3.68623	4.00387	2.59674	4.19509e-08	up	3.35867	2.734e-11	up
arahy.Tifrunner.gnm1.ann1.Y2TGKW	1.90029	16.234	19.3231	2.596	0.00674778	up	3.44313	0.00702963	up
arahy.Tifrunner.gnm1.ann1.4D0408	6.34115	47.0869	42.1306	2.59547	3.89701e-13	up	3.15147	5.98063e-12	up
arahy.Tifrunner.gnm1.ann1.NWS29J	8.02428	64.3409	47.6084	2.59349	5.46741e-11	up	2.84382	1.63495e-09	up
arahy.Tifrunner.gnm1.ann1.E4I9E7	4.69805	34.6913	8.62986	2.59341	3.6922e-15	up	1.42285	0.0013195	up
arahy.Tifrunner.gnm1.ann1.1KAH27	0.849175	9.52068	3.50516	2.59201	0.000378919	up	2.39393	0.00164397	up
arahy.Tifrunner.gnm1.ann1.IBEJ75	1.87417	14.359	105.038	2.59104	3.25262e-06	up	6.17604	6.83677e-21	up
arahy.Tifrunner.gnm1.ann1.FMU3NZ	1.27907	9.32438	30.7295	2.58805	0.00560445	up	5.01997	5.07847e-20	up
arahy.Tifrunner.gnm1.ann1.4N5YWB	1.37929	10.5369	3.11036	2.58766	7.77652e-11	up	1.6978	0.00333705	up
arahy.Tifrunner.gnm1.ann1.SW9709	5.26196	40.7622	92.6818	2.5873	1.57478e-05	up	4.45303	0.00454531	up
arahy.Tifrunner.gnm1.ann1.0QV8DZ	0.796823	5.76228	2.06805	2.5869	1.43807e-10	up	1.93111	2.90149e-05	up
arahy.Tifrunner.gnm1.ann1.ASR8I2	0	6.00223	4.18814	2.5855	3.63844e-08	up	2.06631	1.63105e-36	up
arahy.Tifrunner.gnm1.ann1.51RIH8	0.740003	4.65588	1.98933	2.58447	1.30073e-06	up	1.8427	0.00966554	up
arahy.Tifrunner.gnm1.ann1.R39A5A	0.9989	7.46927	3.03396	2.58415	2.68311e-07	up	1.97724	0.00912091	up
arahy.Tifrunner.gnm1.ann1.MY0F6Q	0.200527	2.02894	2.0373	2.58332	1.56483e-06	up	3.24476	5.03542e-09	up
arahy.Tifrunner.gnm1.ann1.9K82HI	1.96896	14.747	8.09287	2.58073	0.00123146	up	2.4506	4.98253e-07	up
arahy.Tifrunner.gnm1.ann1.WB2G9J	2.27501	18.7276	13.1955	2.58006	2.82703e-14	up	2.85809	2.87613e-05	up
arahy.Tifrunner.gnm1.ann1.Q0Q81L	3.68808	28.4655	19.3347	2.57968	1.63572e-13	up	2.73106	3.23403e-10	up
arahy.Tifrunner.gnm1.ann1.BFU0GS	149.732	1022.53	693.735	2.5764	0.000211149	up	2.69416	1.75618e-06	up
arahy.Tifrunner.gnm1.ann1.X17JUF	0.273722	2.13538	5.17887	2.5763	0.00037787	up	4.53884	4.17523e-21	up
arahy.Tifrunner.gnm1.ann1.QH4526	1.38708	9.62106	6.61457	2.57252	3.07776e-11	up	2.74085	3.58631e-09	up
arahy.Tifrunner.gnm1.ann1.WH0Y0U	2.31668	17.6723	57.7255	2.5708	4.45802e-07	up	5.00382	9.52378e-05	up
arahy.Tifrunner.gnm1.ann1.PMWG6R	0.145568	1.11442	1.27672	2.5667	0.000577519	up	3.47404	1.45575e-06	up
arahy.Tifrunner.gnm1.ann1.E8ST2Z	1.11665	8.7021	9.751	2.56599	0.00282059	up	3.42538	1.25754e-13	up
arahy.Tifrunner.gnm1.ann1.CAN000	1.26498	8.00939	25.4517	2.56305	9.70734e-11	up	5.00478	0.000126734	up
arahy.Tifrunner.gnm1.ann1.BQX441	0.176835	1.36311	0.983243	2.5598	7.37643e-05	up	2.79821	5.32634e-07	up
arahy.Tifrunner.gnm1.ann1.15U309	0.807395	6.01011	4.53893	2.55679	2.25211e-11	up	2.87188	7.29871e-08	up
arahy.Tifrunner.gnm1.ann1.8D3DC2	0.666928	4.73233	3.38254	2.55573	1.29753e-05	up	2.66844	1.06225e-06	up
arahy.Tifrunner.gnm1.ann1.6Z62DP	3.02777	22.687	17.2626	2.55456	1.60219e-11	up	2.85428	2.29611e-11	up
arahy.Tifrunner.gnm1.ann1.N8NJUA	1.05727	7.91971	5.46125	2.55153	5.80418e-08	up	2.71944	4.53926e-10	up
arahy.Tifrunner.gnm1.ann1.J6Z8IZ	1.00019	5.55159	3.56915	2.54589	5.93944e-10	up	2.46208	1.58411e-06	up
arahy.Tifrunner.gnm1.ann1.M0VUV2	1.18356	8.42147	6.74669	2.5448	2.93792e-09	up	2.95377	4.14279e-11	up
arahy.Tifrunner.gnm1.ann1.X1RNA0	0.293685	2.40901	2.14808	2.54389	2.20609e-05	up	3.15924	2.45262e-07	up
arahy.Tifrunner.gnm1.ann1.UY71W5	0.911828	6.48109	7.39704	2.54274	0.00101613	up	3.43561	1.49072e-12	up
arahy.Tifrunner.gnm1.ann1.CWU154	1.90509	13.8884	15.7642	2.5422	5.15329e-14	up	3.42595	1.25858e-15	up
arahy.Tifrunner.gnm1.ann1.2CP92U	0.386314	3.04585	3.14069	2.54112	0.00232502	up	3.28992	1.4342e-10	up
arahy.Tifrunner.gnm1.ann1.ZN7Y7A	1.54352	11.393	30.4252	2.54052	6.03912e-09	up	4.62831	2.31541e-05	up
arahy.Tifrunner.gnm1.ann1.QIF50Y	0.324988	2.48519	13.9493	2.53955	0.000546092	up	5.68483	1.19674e-27	up
arahy.Tifrunner.gnm1.ann1.6E503M	1.6771	12.1888	61.2748	2.53951	5.30125e-05	up	5.5845	1.7843e-15	up
arahy.Tifrunner.gnm1.ann1.9X98AJ	2.47593	17.6969	17.9991	2.53723	0.00143472	up	3.23541	1.85063e-06	up
arahy.Tifrunner.gnm1.ann1.XA2RWL	0.353247	2.84881	3.41931	2.53368	6.16541e-06	up	3.64852	1.02274e-11	up
arahy.Tifrunner.gnm1.ann1.1R706V	0.630928	4.69355	3.58922	2.53315	4.37511e-09	up	2.77108	3.89287e-08	up
arahy.Tifrunner.gnm1.ann1.2WK1A7	1.79071	13.8791	8.75581	2.53041	1.43255e-12	up	2.58441	4.38755e-07	up
arahy.Tifrunner.gnm1.ann1.ECZ3V7	0.728385	5.56725	10.4143	2.53032	3.04746e-09	up	4.10864	1.42968e-20	up
arahy.Tifrunner.gnm1.ann1.D91BSU	4.03129	28.249	12.649	2.52977	2.97549e-14	up	2.08781	5.56275e-07	up
arahy.Tifrunner.gnm1.ann1.VWTL5B	12.3165	85.89	42.3855	2.52908	7.88415e-12	up	2.17988	0.00201101	up
arahy.Tifrunner.gnm1.ann1.Y27KNC	33.4305	243.09	413.413	2.52906	1.16155e-06	up	3.99668	1.24585e-14	up
arahy.Tifrunner.gnm1.ann1.J66FTP	2.00799	15.0364	37.9907	2.5269	8.12276e-06	up	4.56011	8.15567e-22	up
arahy.Tifrunner.gnm1.ann1.2X3TQS	6.73633	70.8159	55.3369	2.52582	0.00121299	up	2.80269	1.07963e-06	up
arahy.Tifrunner.gnm1.ann1.WHQ58B	1.34634	5.76576	11.5624	2.52523	1.81158e-06	up	5.36635	1.29533e-15	up
arahy.Tifrunner.gnm1.ann1.TI8LFW	2.61879	18.8071	116.312	2.52264	4.10763e-05	up	5.99125	7.89407e-30	up
arahy.Tifrunner.gnm1.ann1.Y4PC7W	0	5.74048	3.31297	2.52117	1.42766e-33	up	1.72813	0.00416795	up
arahy.Tifrunner.gnm1.ann1.LX0PL1	2.865	20.8387	8.90928	2.5198	3.76314e-07	up	1.98446	0.000497014	up
arahy.Tifrunner.gnm1.ann1.PKTL6M	0.356823	2.70203	4.7435	2.51708	7.29116e-06	up	4.04003	1.26332e-11	up
arahy.Tifrunner.gnm1.ann1.C32TMJ	0.112557	0.794437	2.8649	2.51617	0.00165954	up	5.03829	2.23494e-22	up
arahy.Tifrunner.gnm1.ann1.I1SEHL	1.08252	7.84976	3.50693	2.51005	1.00204e-08	up	2.05628	0.000413554	up
arahy.Tifrunner.gnm1.ann1.S8G523	3.18972	21.0329	13.0254	2.50919	5.41061e-13	up	2.3457	4.09606e-08	up
arahy.Tifrunner.gnm1.ann1.A7W2G8	23.2404	165.886	85.3888	2.5089	1.6572e-08	up	2.2965	1.91649e-06	up
arahy.Tifrunner.gnm1.ann1.UC02TM	2.39592	16.9492	6.39554	2.50815	1.6632e-14	up	1.64765	9.4405e-05	up
arahy.Tifrunner.gnm1.ann1.2AA9DZ	5.26701	36.9677	50.033	2.50516	2.8676e-12	up	3.65657	2.54602e-14	up
arahy.Tifrunner.gnm1.ann1.235UZX	0.492109	4.0432	2.50197	2.5036	4.72453e-10	up	2.43283	8.95061e-07	up
arahy.Tifrunner.gnm1.ann1.DA1J6X	16.3887	120.314	38.3117	2.50242	8.52907e-08	up	1.54324	0.000672513	up
arahy.Tifrunner.gnm1.ann1.J4YCND	17.675	127.373	170.178	2.50102	7.89264e-11	up	3.61385	3.12088e-13	up
arahy.Tifrunner.gnm1.ann1.HURS1T	0.940759	7.16528	10.7178	2.49921	4.85865e-12	up	3.75151	6.12914e-18	up
arahy.Tifrunner.gnm1.ann1.P2RW1V	2.14487	14.7669	28.7739	2.49867	2.06316e-07	up	4.13914	1.03942e-19	up
arahy.Tifrunner.gnm1.ann1.0A2U5U	33.4619	239.182	784.153	2.49754	8.15484e-07	up	4.93655	8.50745e-05	up
arahy.Tifrunner.gnm1.ann1.RIM3FC	0.589693	4.13313	3.08684	2.49744	3.36546e-07	up	2.78602	5.28339e-07	up
arahy.Tifrunner.gnm1.ann1.H9D2WH	3.31005	17.1675	15.1601	2.49636	3.75245e-09	up	2.99155	9.39563e-12	up
arahy.Tifrunner.gnm1.ann1.NU78SD	1.29958	10.2621	35.7937	2.49511	2.20055e-11	up	4.84068	0.00181342	up
arahy.Tifrunner.gnm1.ann1.AIIC2U	0.363485	2.5227	1.96436	2.49504	7.94253e-06	up	2.89057	1.77153e-06	up
arahy.Tifrunner.gnm1.ann1.FKG4Y0	1.69052	11.2871	14.5375	2.49299	1.61849e-13	up	3.58571	1.17782e-16	up
arahy.Tifrunner.gnm1.ann1.YL076N	5.23567	38.3988	22.1999	2.49053	1.28199e-12	up	2.40442	3.13261e-08	up
arahy.Tifrunner.gnm1.ann1.3F0XG2	0.366069	2.07773	12.8588	2.48926	0.00491137	up	5.68462	2.48773e-33	up
arahy.Tifrunner.gnm1.ann1.0T4V2C	0.251093	1.85947	4.57091	2.48886	3.6729e-07	up	4.50202	2.4772e-22	up
arahy.Tifrunner.gnm1.ann1.0H6XA2	0.293566	1.77248	0.719202	2.4879	4.06683e-06	up	1.95893	0.00203469	up
arahy.Tifrunner.gnm1.ann1.R2FTVQ	0.0523927	0.375566	2.07826	2.48564	0.00334522	up	5.64618	1.46221e-05	up
arahy.Tifrunner.gnm1.ann1.BQSU07	0.431548	3.58496	6.13362	2.48472	0.000115849	up	3.86773	0.000117988	up
arahy.Tifrunner.gnm1.ann1.S6TVHJ	0.106769	0.799594	1.46064	2.4831	0.00083014	up	4.09482	1.61277e-09	up
arahy.Tifrunner.gnm1.ann1.00ZDTM	11.0482	80.2789	26.3978	2.48118	9.52687e-11	up	1.58942	0.000816599	up
arahy.Tifrunner.gnm1.ann1.XYIS5G	10.1081	74.7754	143.877	2.48113	9.69631e-12	up	4.14954	1.5398e-16	up
arahy.Tifrunner.gnm1.ann1.H8XLFU	1.20984	9.44873	15.489	2.48076	6.37384e-05	up	4.13663	1.95804e-12	up
arahy.Tifrunner.gnm1.ann1.UER72I	0.53606	4.40796	6.37861	2.48015	1.60485e-09	up	3.59563	1.41916e-15	up
arahy.Tifrunner.gnm1.ann1.5C0RMJ	1.57093	10.1102	3.90202	2.47901	4.00933e-10	up	1.6588	0.00211814	up
arahy.Tifrunner.gnm1.ann1.GJD59M	2.88791	21.8971	48.778	2.47841	1.01518e-09	up	4.39126	2.06448e-21	up
arahy.Tifrunner.gnm1.ann1.XMW6VU	1.12893	6.87871	3.95534	2.47035	1.10784e-08	up	2.2787	2.91759e-05	up
arahy.Tifrunner.gnm1.ann1.72AI1G	2.97023	20.7941	78.0396	2.46989	3.88716e-06	up	5.09551	5.89105e-05	up
arahy.Tifrunner.gnm1.ann1.UYM2HQ	0.071079	0.586802	1.55217	2.46937	0.00103087	up	4.18699	0.00025306	up
arahy.Tifrunner.gnm1.ann1.86STVP	3.14797	22.1697	10.4875	2.46923	8.20497e-14	up	2.10232	5.92772e-07	up
arahy.Tifrunner.gnm1.ann1.XRJ977	8.93819	55.7191	15.0586	2.46868	5.83035e-10	up	1.27974	0.00638789	up
arahy.Tifrunner.gnm1.ann1.ZMGM97	2.52633	17.6815	41.9978	2.46701	1.46936e-10	up	4.39217	1.3034e-05	up
arahy.Tifrunner.gnm1.ann1.ID9NSH	0.0847833	0.611178	0.706013	2.46545	0.000649788	up	3.32743	2.08893e-06	up
arahy.Tifrunner.gnm1.ann1.FTPE9D	0.848671	7.29084	2.93257	2.46481	1.16512e-10	up	1.7599	0.00031061	up
arahy.Tifrunner.gnm1.ann1.8IB5J3	1.13517	7.77541	7.82908	2.46429	1.23295e-06	up	3.09265	2.49034e-08	up
arahy.Tifrunner.gnm1.ann1.WH6N3S	1.2633	11.2644	105.256	2.46421	1.80442e-09	up	6.31577	2.10113e-08	up
arahy.Tifrunner.gnm1.ann1.D2U3E6	2.43499	16.247	35.2335	2.46215	2.55224e-08	up	4.32658	2.21512e-20	up
arahy.Tifrunner.gnm1.ann1.0SQJ2Y	0.60376	4.54305	3.20771	2.46162	5.45674e-11	up	2.69081	2.95254e-09	up
arahy.Tifrunner.gnm1.ann1.F1RJAK	0.318976	2.24961	5.51868	2.46161	1.42428e-05	up	4.46928	4.90139e-20	up
Arachis_hypogaea_newGene_5925	0.161049	1.25408	0.75439	2.45945	0.00338954	up	2.48317	0.0042432	up
arahy.Tifrunner.gnm1.ann1.0U8PS9	2.64586	18.8328	9.06747	2.45841	6.71433e-05	up	2.13887	5.98656e-06	up
arahy.Tifrunner.gnm1.ann1.K48XAH	0.26147	1.86816	0.819156	2.45453	0.00117075	up	1.95437	0.00182838	up
arahy.Tifrunner.gnm1.ann1.LGR8BT	1.16427	9.07945	27.1002	2.44852	3.21375e-10	up	4.75459	9.50801e-22	up
arahy.Tifrunner.gnm1.ann1.DIZ6KI	0.332517	2.41715	2.53919	2.44801	0.000156338	up	3.22327	3.81209e-07	up
arahy.Tifrunner.gnm1.ann1.9BK7Z7	2.53645	16.0605	17.781	2.44712	7.86565e-06	up	3.52491	1.06697e-16	up
arahy.Tifrunner.gnm1.ann1.5MT86C	0.291519	1.92936	3.49657	2.44552	0.00886223	up	3.99656	7.25316e-10	up
arahy.Tifrunner.gnm1.ann1.MV7ZA0	0.195634	1.47874	2.33527	2.44103	0.00487217	up	3.80908	3.95777e-06	up
arahy.Tifrunner.gnm1.ann1.L5Q3AX	0.556348	3.86983	11.7796	2.44026	0.00242558	up	4.77763	0.00185436	up
arahy.Tifrunner.gnm1.ann1.20WV1M	0.398548	3.70488	4.0231	2.43849	5.92668e-05	up	3.28915	4.08731e-08	up
arahy.Tifrunner.gnm1.ann1.039TZW	1.60208	9.95179	9.57799	2.43797	5.72696e-13	up	3.07336	7.06662e-13	up
arahy.Tifrunner.gnm1.ann1.I2EZUU	3.49537	21.3532	9.6934	2.4362	1.53073e-13	up	1.92932	6.83785e-06	up
arahy.Tifrunner.gnm1.ann1.NA9T15	1.3306	8.70586	48.1205	2.43607	0.00299095	up	5.58839	3.51686e-25	up
arahy.Tifrunner.gnm1.ann1.BELI5P	0.125068	0.893271	2.20959	2.43534	0.00730922	up	4.47503	0.000115225	up
arahy.Tifrunner.gnm1.ann1.UXU7CF	0.54316	3.72219	2.42605	2.4336	3.9719e-10	up	2.52515	9.23193e-08	up
arahy.Tifrunner.gnm1.ann1.CM68RF	7.64555	50.2188	26.2737	2.43251	2.08804e-11	up	2.23663	5.18042e-07	up
arahy.Tifrunner.gnm1.ann1.AE54YU	0.040062	0.282408	0.259781	2.43114	0.00184557	up	3.01701	0.000929967	up
arahy.Tifrunner.gnm1.ann1.H7Z4S8	3.55342	26.2038	8.21293	2.43056	3.35086e-13	up	1.39148	0.00186258	up
Arachis_hypogaea_newGene_719	0.841943	4.97809	3.43842	2.42977	1.25737e-06	up	2.70454	0.000553648	up
arahy.Tifrunner.gnm1.ann1.TNLB08	0.0337507	0.304795	1.75819	2.42591	0.00383505	up	5.34903	1.41237e-11	up
arahy.Tifrunner.gnm1.ann1.5A3JDR	1.80212	12.2833	67.8695	2.42559	3.20055e-10	up	5.71137	1.89517e-10	up
arahy.Tifrunner.gnm1.ann1.ZIVF7P	0.122642	0.919278	1.05364	2.42295	0.00126673	up	3.29967	5.31126e-06	up
arahy.Tifrunner.gnm1.ann1.9CPW5C	1.04568	6.99086	6.28947	2.42128	0.00111673	up	2.95706	0.00023215	up
arahy.Tifrunner.gnm1.ann1.GW8KD6	2.50282	15.5467	7.52758	2.42023	8.75261e-13	up	2.46849	8.06053e-09	up
arahy.Tifrunner.gnm1.ann1.T5NBQ0	1.28724	9.11211	12.9843	2.42004	9.66414e-05	up	3.6452	1.44816e-11	up
arahy.Tifrunner.gnm1.ann1.9BS001	5.46136	35.8192	54.4901	2.4184	1.65771e-11	up	3.7448	2.04229e-14	up
arahy.Tifrunner.gnm1.ann1.B91BB5	0.754929	5.05806	12.3328	2.41758	1.19674e-08	up	4.41274	4.58292e-23	up
arahy.Tifrunner.gnm1.ann1.0YJA3I	2.38008	16.3255	22.8091	2.41598	3.2109e-13	up	3.71165	6.04369e-17	up
arahy.Tifrunner.gnm1.ann1.YJ4E0A	0.708371	5.11802	3.33751	2.41245	4.32513e-05	up	2.40613	2.55623e-05	up
arahy.Tifrunner.gnm1.ann1.BW5VY7	69.8449	480.111	226.314	2.41049	1.55587e-05	up	2.02956	0.000123228	up
arahy.Tifrunner.gnm1.ann1.EYQI1F	1.39974	9.67078	8.57916	2.41001	5.644e-11	up	2.94851	1.49075e-11	up
arahy.Tifrunner.gnm1.ann1.Z6QUW3	0.121583	0.821546	0.503111	2.40647	0.0011756	up	2.41043	0.00249016	up
arahy.Tifrunner.gnm1.ann1.A38ZG2	0.222056	1.54339	1.60602	2.40601	0.00423162	up	3.17027	1.82315e-05	up
arahy.Tifrunner.gnm1.ann1.01D3A3	0.721788	4.62293	3.22553	2.40537	5.55958e-06	up	2.56036	4.6614e-05	up
arahy.Tifrunner.gnm1.ann1.LD9JWE	8.7034	59.8043	34.5086	2.40476	1.04207e-12	up	2.3051	1.05424e-07	up
arahy.Tifrunner.gnm1.ann1.9ACL7S	0.0956793	0.723543	6.61193	2.40377	0.00127322	up	6.33561	7.83427e-37	up
arahy.Tifrunner.gnm1.ann1.03WWG0	3.44377	13.3351	83.2645	2.40313	1.76147e-12	up	5.21628	9.2495e-26	up
arahy.Tifrunner.gnm1.ann1.LK7ZFW	0.339702	2.69265	2.55776	2.40249	0.000406102	up	2.80592	2.67056e-07	up
arahy.Tifrunner.gnm1.ann1.T0XMQ2	0.582381	3.04703	2.17917	2.40231	6.39875e-05	up	2.69735	6.96543e-05	up
arahy.Tifrunner.gnm1.ann1.YWY61J	0.65533	4.15084	2.647	2.40201	0.00735795	up	2.38468	1.75743e-05	up
arahy.Tifrunner.gnm1.ann1.T6DCA5	0.910692	6.72417	10.5879	2.40078	3.56126e-07	up	3.73479	4.34399e-09	up
arahy.Tifrunner.gnm1.ann1.HRA0AN	1.53184	9.84718	11.4702	2.39993	3.69568e-06	up	3.30757	9.50381e-14	up
arahy.Tifrunner.gnm1.ann1.Y24I4W	7.87694	54.7303	21.6505	2.3994	5.26245e-08	up	2.01017	6.17766e-06	up
arahy.Tifrunner.gnm1.ann1.5G1Q9A	0.75134	5.2938	7.48991	2.39683	0.000199558	up	3.61882	9.33882e-16	up
arahy.Tifrunner.gnm1.ann1.RRB9FM	2.48763	14.9433	45.1865	2.39629	3.12364e-05	up	4.85509	1.0442e-10	up
arahy.Tifrunner.gnm1.ann1.399FKM	0.713904	4.76156	1.907	2.39556	1.01211e-07	up	1.77696	0.00357097	up
arahy.Tifrunner.gnm1.ann1.HXMF4Z	3.20046	19.6859	20.5931	2.3927	1.70155e-05	up	3.16059	9.96659e-12	up
arahy.Tifrunner.gnm1.ann1.J7RV1V	0.782922	5.71905	11.934	2.39258	0.00348698	up	3.58402	8.87302e-17	up
arahy.Tifrunner.gnm1.ann1.EFG9YQ	2.78676	17.7529	33.5662	2.3875	1.41207e-09	up	3.99511	9.98474e-11	up
arahy.Tifrunner.gnm1.ann1.QH2FUE	0.131394	1.8737	0.449628	2.38659	0.000393548	up	2.28182	0.00310054	up
arahy.Tifrunner.gnm1.ann1.FNG8N4	2.97968	19.3416	33.6967	2.38588	1.22875e-12	up	3.89398	1.50854e-18	up
arahy.Tifrunner.gnm1.ann1.CDHX4V	6.0902	41.8428	29.2106	2.38367	3.17547e-08	up	2.55064	6.86561e-09	up
arahy.Tifrunner.gnm1.ann1.VX6XNZ	0.32448	2.51804	2.73557	2.38197	0.00021915	up	3.28442	1.09068e-07	up
arahy.Tifrunner.gnm1.ann1.AM4HSV	27.5919	142.609	70.7782	2.38116	2.38949e-07	up	2.1447	0.000170799	up
arahy.Tifrunner.gnm1.ann1.M5NDAX	4.61296	34.6404	11.8899	2.38097	5.45591e-13	up	1.63908	0.000209823	up
arahy.Tifrunner.gnm1.ann1.V9ABYL	4.47782	30.724	123.214	2.38	1.16444e-12	up	5.03917	3.23636e-13	up
arahy.Tifrunner.gnm1.ann1.31RF02	0.285612	2.23772	5.38651	2.37881	0.00243434	up	4.33881	2.75116e-11	up
arahy.Tifrunner.gnm1.ann1.27BWBV	0.668957	4.07751	4.80218	2.37865	1.1023e-07	up	3.33191	2.11105e-14	up
arahy.Tifrunner.gnm1.ann1.ZHJ1I0	1.24222	6.94825	21.0116	2.37493	3.43038e-05	up	4.74402	0.00180941	up
arahy.Tifrunner.gnm1.ann1.HTF088	0.292397	1.97896	1.31903	2.37489	0.000201538	up	2.51081	0.000370129	up
arahy.Tifrunner.gnm1.ann1.E4P4QB	2.75917	18.1071	21.8382	2.37373	5.44454e-13	up	3.35816	3.77845e-14	up
arahy.Tifrunner.gnm1.ann1.Y91V86	5.38122	32.565	88.5835	2.3728	4.45993e-12	up	4.54234	6.81299e-19	up
arahy.Tifrunner.gnm1.ann1.1HQN2Q	3.74051	26.6561	15.5673	2.37266	7.46067e-13	up	2.27074	6.62457e-08	up
arahy.Tifrunner.gnm1.ann1.8B0AQ5	0.433599	2.97094	2.16923	2.37135	6.19756e-07	up	2.62016	1.63262e-06	up
arahy.Tifrunner.gnm1.ann1.KL7BWI	1.18997	6.2019	3.76852	2.36814	0.00015302	up	2.90557	2.48134e-07	up
arahy.Tifrunner.gnm1.ann1.V8Y0XL	3.15297	19.778	16.7789	2.36662	6.88289e-13	up	2.86713	1.40098e-11	up
arahy.Tifrunner.gnm1.ann1.NH1Q40	0.355813	2.18498	1.50523	2.36638	2.35624e-05	up	2.49941	7.59909e-05	up
arahy.Tifrunner.gnm1.ann1.U8MR5F	0.22511	1.53472	1.43011	2.36593	0.00386923	up	2.96385	8.47552e-05	up
arahy.Tifrunner.gnm1.ann1.IE8W25	7.43761	44.5489	26.0398	2.36455	8.08307e-11	up	2.24803	5.50336e-07	up
Arachis_hypogaea_newGene_1763	0.104295	0.846258	1.61217	2.36392	2.41116e-07	up	3.96451	2.73838e-18	up
Arachis_hypogaea_newGene_13935	3.29258	21.3805	21.5248	2.36332	6.20285e-13	up	3.09747	0.000451412	up
arahy.Tifrunner.gnm1.ann1.C0LV86	1.19336	7.97236	3.93397	2.36267	2.39622e-06	up	2.06822	0.000632828	up
arahy.Tifrunner.gnm1.ann1.N3FNZH	0.503886	3.51305	6.52805	2.36258	4.61363e-06	up	3.87533	1.30903e-15	up
arahy.Tifrunner.gnm1.ann1.8WWL95	2.09008	15.8506	12.7597	2.35949	1.18271e-12	up	2.5549	0.00302993	up
arahy.Tifrunner.gnm1.ann1.GK9JFI	0.391072	2.18336	8.36222	2.35923	0.00616098	up	5.03806	1.79166e-13	up
arahy.Tifrunner.gnm1.ann1.P32D72	1.42075	9.08335	10.8434	2.35879	1.90917e-05	up	3.28367	8.9169e-15	up
Arachis_hypogaea_newGene_59	1.89715	12.0984	13.5375	2.35871	9.19145e-13	up	3.27452	5.65756e-14	up
arahy.Tifrunner.gnm1.ann1.HV9GRN	1.47115	7.42574	35.1076	2.35609	2.88388e-05	up	5.07421	8.47502e-10	up
arahy.Tifrunner.gnm1.ann1.GHD6QC	1.01341	5.90369	2.1867	2.3538	8.45833e-09	up	1.64077	0.00438435	up
arahy.Tifrunner.gnm1.ann1.EG26MQ	0.522029	3.77325	8.3317	2.35244	4.09647e-08	up	4.22599	1.14825e-07	up
arahy.Tifrunner.gnm1.ann1.7482I3	0.138072	0.947669	1.14956	2.34791	0.0022417	up	3.33027	0.00493383	up
arahy.Tifrunner.gnm1.ann1.M0KDQN	3.34651	20.0067	7.41078	2.34729	1.62786e-12	up	1.62238	0.000209823	up
arahy.Tifrunner.gnm1.ann1.1Y8NUF	1.60782	10.289	13.2593	2.34728	0.00691781	up	3.42297	1.87334e-15	up
arahy.Tifrunner.gnm1.ann1.9ADW36	4.02502	22.4829	16.0493	2.34558	2.16602e-12	up	2.49661	0.00198082	up
arahy.Tifrunner.gnm1.ann1.01RQ4M	0.840129	5.63232	4.0345	2.34538	4.03116e-08	up	2.57682	3.57044e-07	up
arahy.Tifrunner.gnm1.ann1.W56I62	4.36296	27.0664	49.1583	2.34536	1.31429e-08	up	3.90808	4.93856e-06	up
arahy.Tifrunner.gnm1.ann1.00N95T	1.16668	7.48951	5.96824	2.34445	1.68925e-09	up	2.82796	5.938e-10	up
arahy.Tifrunner.gnm1.ann1.3VMA9Y	10.8521	81.92	86.9057	2.34422	1.73997e-08	up	3.28628	3.73779e-11	up
arahy.Tifrunner.gnm1.ann1.714S40	0.485972	3.65305	3.08948	2.34368	3.22346e-08	up	2.87417	2.4588e-09	up
arahy.Tifrunner.gnm1.ann1.YI9QZC	2.71149	16.7922	30.0873	2.34353	3.42925e-07	up	3.91413	4.28699e-13	up
arahy.Tifrunner.gnm1.ann1.D1GULF	1.7212	10.9883	41.9375	2.34158	1.39105e-11	up	4.98878	1.0842e-24	up
arahy.Tifrunner.gnm1.ann1.F78ZQ2	0.172631	1.18589	6.82833	2.33654	0.00197215	up	5.58073	4.67937e-26	up
arahy.Tifrunner.gnm1.ann1.PH74U7	2.49696	16.4604	7.26508	2.33522	5.3192e-05	up	1.89138	0.000106992	up
arahy.Tifrunner.gnm1.ann1.NM2P0U	4.95217	32.1534	10.4116	2.33513	1.12456e-12	up	1.49402	0.00073733	up
arahy.Tifrunner.gnm1.ann1.J8HGUJ	1.94026	12.2794	10.2398	2.3336	1.68282e-10	up	2.83025	1.06471e-10	up
arahy.Tifrunner.gnm1.ann1.52HH2Q	18.2777	119.335	38.2475	2.33146	2.94634e-11	up	1.39453	0.00120312	up
arahy.Tifrunner.gnm1.ann1.AFR4D1	0.434238	3.04742	4.08262	2.32869	4.09555e-06	up	3.1938	5.9901e-08	up
arahy.Tifrunner.gnm1.ann1.E2XSSP	1.00323	6.80251	19.4965	2.32689	5.91284e-10	up	4.58693	3.53113e-20	up
arahy.Tifrunner.gnm1.ann1.XMHI28	3.04649	15.7125	19.628	2.32513	1.08225e-06	up	3.33832	5.76041e-15	up
arahy.Tifrunner.gnm1.ann1.JFH67Q	13.9796	83.4899	87.0185	2.32333	1.31429e-08	up	3.17274	1.63943e-10	up
arahy.Tifrunner.gnm1.ann1.FX71XI	0.878837	6.07224	5.7363	2.32115	1.34372e-07	up	3.03766	3.0343e-09	up
arahy.Tifrunner.gnm1.ann1.UR837P	1.36884	8.80468	8.7643	2.31668	6.16383e-11	up	3.02299	1.77947e-12	up
arahy.Tifrunner.gnm1.ann1.BTE8NW	5.42076	34.4405	27.6595	2.31183	3.2257e-10	up	2.69411	4.35807e-09	up
arahy.Tifrunner.gnm1.ann1.MG21LA	0.307249	2.09946	11.7732	2.30781	0.000235704	up	5.57521	3.775e-31	up
arahy.Tifrunner.gnm1.ann1.JLB2Y6	1.07131	6.06652	2.50869	2.3063	4.64612e-06	up	1.65848	0.00906741	up
arahy.Tifrunner.gnm1.ann1.MA0DIS	22.476	167.835	84.865	2.30487	1.44345e-07	up	2.05694	1.77642e-05	up
arahy.Tifrunner.gnm1.ann1.D9UBCD	1.26546	5.24413	5.09134	2.30446	2.3958e-06	up	2.76625	6.75605e-08	up
arahy.Tifrunner.gnm1.ann1.QM6TI7	0.333973	1.77137	1.96557	2.30098	0.00023035	up	3.2098	1.29514e-07	up
arahy.Tifrunner.gnm1.ann1.7KI1S0	5.04763	31.3563	13.2836	2.30057	8.76736e-12	up	1.77794	7.43786e-05	up
arahy.Tifrunner.gnm1.ann1.5VI8F7	0.454803	3.32162	4.06938	2.29693	6.12488e-08	up	3.3642	8.67414e-05	up
arahy.Tifrunner.gnm1.ann1.JYE7Y9	0.40167	2.6721	2.41829	2.2965	0.00569468	up	2.86878	1.34579e-05	up
arahy.Tifrunner.gnm1.ann1.IP23DV	1.69035	13.0044	15.6258	2.29363	3.78334e-07	up	3.23319	0.00373061	up
arahy.Tifrunner.gnm1.ann1.YG9RMG	5.09924	30.7441	34.6554	2.29268	7.03448e-05	up	3.1369	4.79449e-05	up
arahy.Tifrunner.gnm1.ann1.S8VH7K	1.72674	10.5701	4.03152	2.29105	7.32352e-12	up	1.60567	0.000277961	up
arahy.Tifrunner.gnm1.ann1.8P5MU3	2.21899	14.5437	9.72587	2.29079	2.85261e-10	up	2.44542	4.1648e-08	up
arahy.Tifrunner.gnm1.ann1.8SKS1Y	6.23518	39.7779	54.5134	2.29067	2.41157e-11	up	3.44942	5.36301e-13	up
arahy.Tifrunner.gnm1.ann1.6E9FN3	0.682624	4.34439	1.78836	2.28877	4.8277e-06	up	1.75338	0.00912501	up
Arachis_hypogaea_newGene_1569	1.40491	8.60205	3.7847	2.28724	2.43116e-08	up	1.83239	0.00846463	up
arahy.Tifrunner.gnm1.ann1.68Y3DI	0.594466	3.86148	4.50128	2.28518	0.000915697	up	3.2297	8.46151e-07	up
arahy.Tifrunner.gnm1.ann1.14W2QC	6.22138	39.6781	28.7799	2.28488	4.39466e-06	up	2.50853	4.32359e-08	up
arahy.Tifrunner.gnm1.ann1.TGMZ1E	1.11159	6.76863	2.99038	2.28407	5.78952e-11	up	1.7983	8.47674e-05	up
arahy.Tifrunner.gnm1.ann1.66HFQJ	0.52883	3.39683	1.48177	2.28371	4.57411e-06	up	1.78646	0.00847493	up
arahy.Tifrunner.gnm1.ann1.J9RZ31	1.72725	10.752	17.1961	2.28366	1.82205e-05	up	3.65931	2.35179e-17	up
arahy.Tifrunner.gnm1.ann1.96L8KV	1.91306	11.2187	7.48418	2.28285	7.04417e-12	up	2.47554	6.49995e-09	up
arahy.Tifrunner.gnm1.ann1.S4JSTS	0.428964	2.53389	2.38852	2.28095	0.000252993	up	2.92267	3.50136e-06	up
arahy.Tifrunner.gnm1.ann1.9F1ZHN	1.2627	7.64955	5.96805	2.28012	1.43343e-09	up	2.60707	6.33915e-09	up
arahy.Tifrunner.gnm1.ann1.E7UEEQ	13.5643	78.4273	35.0243	2.2801	7.58618e-08	up	1.71417	0.000358403	up
arahy.Tifrunner.gnm1.ann1.3S8P0L	13.9887	86.4122	60.3131	2.27812	3.32544e-11	up	2.52866	0.00145648	up
arahy.Tifrunner.gnm1.ann1.L8CPUH	0.648296	4.14657	4.16559	2.27774	0.00183337	up	3.01708	1.5061e-09	up
arahy.Tifrunner.gnm1.ann1.Z1V2E3	0.606701	3.33003	1.23047	2.27614	2.44985e-06	up	1.98907	0.00145822	up
arahy.Tifrunner.gnm1.ann1.L2HUY0	4.38991	24.8675	9.91544	2.275	1.6954e-05	up	1.63442	0.00146929	up
arahy.Tifrunner.gnm1.ann1.62570H	0.219261	1.37437	1.86783	2.27314	0.000190695	up	3.36231	4.78842e-09	up
arahy.Tifrunner.gnm1.ann1.WK1M58	24.7355	155.617	75.9288	2.27185	1.12935e-06	up	1.93899	6.98508e-05	up
arahy.Tifrunner.gnm1.ann1.Q62TEF	0.423134	2.11616	2.90335	2.27077	0.000401281	up	3.52557	2.32808e-09	up
arahy.Tifrunner.gnm1.ann1.GDD9UC	1.2793	4.43564	10.7747	2.2696	1.74977e-08	up	4.23035	4.45744e-22	up
arahy.Tifrunner.gnm1.ann1.JJP1G0	1.85898	8.48411	4.26931	2.26959	3.74152e-08	up	2.01218	6.22942e-05	up
arahy.Tifrunner.gnm1.ann1.MDSJ3Y	0.859783	4.90791	11.6684	2.26911	1.04591e-07	up	4.19163	4.51653e-21	up
arahy.Tifrunner.gnm1.ann1.ZLW3JE	0.496834	3.28642	2.33202	2.26895	1.86858e-07	up	2.46636	3.21392e-06	up
arahy.Tifrunner.gnm1.ann1.74AGPN	0.91071	5.76565	4.46532	2.26888	0.00382394	up	2.62174	1.4949e-06	up
arahy.Tifrunner.gnm1.ann1.8M9DZW	2.80654	19.464	36.1554	2.26556	3.41998e-07	up	3.8955	1.73376e-07	up
arahy.Tifrunner.gnm1.ann1.7SV4PL	1.47024	6.653	3.29492	2.265	1.73512e-10	up	1.92155	0.00439724	up
Arachis_hypogaea_newGene_4652	27.9209	160.788	261.532	2.26426	0.000232567	up	3.66498	3.21258e-13	up
arahy.Tifrunner.gnm1.ann1.45NR7C	47.8948	278.28	82.0695	2.26315	0.00230583	up	1.41857	0.00171245	up
arahy.Tifrunner.gnm1.ann1.RU8KPG	2.28896	14.985	45.5957	2.26157	1.87075e-10	up	4.57948	2.90337e-06	up
arahy.Tifrunner.gnm1.ann1.P45MK1	1.85107	11.3533	15.4369	2.25743	3.08022e-09	up	3.55979	1.88549e-16	up
arahy.Tifrunner.gnm1.ann1.IZ5HKP	0.213393	1.12484	4.80764	2.25688	0.000800613	up	4.67097	3.59938e-18	up
arahy.Tifrunner.gnm1.ann1.HB12LR	0	4.77875	13.5871	2.25663	2.57404e-31	up	3.76416	7.28994e-16	up
arahy.Tifrunner.gnm1.ann1.4267PD	2.30153	13.9689	9.59163	2.25588	1.67932e-11	up	2.42136	8.51133e-09	up
arahy.Tifrunner.gnm1.ann1.32WV4S	4.29033	26.7549	95.6639	2.25457	8.29997e-12	up	4.84482	1.3243e-10	up
arahy.Tifrunner.gnm1.ann1.M5D7FW	4.60651	19.7428	6.09895	2.25432	7.81193e-12	up	1.25758	0.00752154	up
arahy.Tifrunner.gnm1.ann1.CNDX61	0.178403	1.15094	0.97358	2.25403	0.00350526	up	2.73973	0.000515779	up
arahy.Tifrunner.gnm1.ann1.S801EL	0.979632	5.21404	4.18031	2.25285	5.05404e-07	up	2.65413	1.8131e-07	up
arahy.Tifrunner.gnm1.ann1.22T8QA	1.22085	6.56147	4.95826	2.25281	1.95454e-06	up	2.57345	2.89957e-09	up
arahy.Tifrunner.gnm1.ann1.9WX8G8	6.59418	36.7186	31.408	2.25088	1.49782e-07	up	3.06712	0.000598319	up
arahy.Tifrunner.gnm1.ann1.430A6X	0.213529	1.40856	0.783475	2.25053	0.00104922	up	2.1216	0.00937865	up
arahy.Tifrunner.gnm1.ann1.L0AIUK	4.79823	29.2274	41.1889	2.24888	0.00069186	up	3.4524	7.37369e-15	up
arahy.Tifrunner.gnm1.ann1.2Q4I06	2.66512	15.9297	23.4523	2.24601	5.99694e-11	up	3.52002	2.98465e-16	up
arahy.Tifrunner.gnm1.ann1.EUJ23N	0.188743	1.18426	0.682841	2.24328	0.00234362	up	2.16707	0.00692659	up
arahy.Tifrunner.gnm1.ann1.145GHR	17.145	105.962	164.601	2.24224	0.000105274	up	3.60916	2.88601e-13	up
arahy.Tifrunner.gnm1.ann1.QMC108	0.50636	3.08306	4.51889	2.24076	0.00422677	up	3.49264	8.80035e-07	up
arahy.Tifrunner.gnm1.ann1.QP4M0U	14.2558	90.0977	31.5227	2.23957	0.000123017	up	1.39761	0.00195776	up
arahy.Tifrunner.gnm1.ann1.Q6JUAH	2.63517	14.7407	63.0262	2.23892	1.63434e-10	up	5.06292	3.78293e-25	up
arahy.Tifrunner.gnm1.ann1.VKZX5F	4.64653	28.3385	14.9716	2.23815	2.57415e-11	up	2.06167	1.81618e-05	up
arahy.Tifrunner.gnm1.ann1.9JP5BV	1.90197	11.5844	10.0551	2.23558	7.1325e-11	up	2.72457	6.995e-11	up
arahy.Tifrunner.gnm1.ann1.3M6ZYM	1.42749	8.47394	8.344	2.23411	4.29947e-05	up	2.91399	8.01874e-11	up
arahy.Tifrunner.gnm1.ann1.ZZX97Y	2.61196	25.0224	25.639	2.22943	5.85659e-11	up	3.10505	2.91025e-08	up
arahy.Tifrunner.gnm1.ann1.NIS2HC	6.06058	35.863	88.2981	2.2287	5.66742e-08	up	4.24128	1.41927e-17	up
arahy.Tifrunner.gnm1.ann1.K7EFN7	0.244553	0.777995	0.769297	2.2287	0.00645273	up	2.53531	0.00207903	up
arahy.Tifrunner.gnm1.ann1.TXZ93S	1.03944	4.78566	1.60728	2.22811	1.34017e-11	up	1.26175	0.0070186	up
arahy.Tifrunner.gnm1.ann1.BSC65D	0.237399	1.49907	3.52087	2.22688	0.00746747	up	4.13138	0.000100974	up
arahy.Tifrunner.gnm1.ann1.VI6I29	0	4.67363	13.0614	2.22454	1.07949e-12	up	3.70724	3.55647e-42	up
arahy.Tifrunner.gnm1.ann1.R2EV68	0.274262	1.67899	2.80875	2.22432	0.00071513	up	3.66751	1.53654e-05	up
arahy.Tifrunner.gnm1.ann1.KK3V44	1.59806	12.6185	108.836	2.22274	0.00039566	up	5.97379	8.36642e-08	up
arahy.Tifrunner.gnm1.ann1.J0DG7J	7.25775	41.7359	32.3576	2.22267	1.42764e-05	up	2.56276	7.115e-06	up
arahy.Tifrunner.gnm1.ann1.HGG2PG	0.712754	4.30778	7.21891	2.22073	1.95758e-06	up	3.73482	3.0353e-15	up
arahy.Tifrunner.gnm1.ann1.Y0RSJ9	1.86841	11.1842	5.42349	2.22023	2.36198e-10	up	1.89318	2.54297e-05	up
arahy.Tifrunner.gnm1.ann1.7K3ENV	1.10228	6.37586	3.73164	2.21878	8.07557e-05	up	2.13864	3.18672e-06	up
Arachis_hypogaea_newGene_16679	0.436579	2.57225	2.19229	2.21227	3.31324e-07	up	2.68357	3.05257e-07	up
arahy.Tifrunner.gnm1.ann1.G51199	1.24521	6.70908	8.76286	2.21198	3.07855e-09	up	3.10089	1.16801e-12	up
arahy.Tifrunner.gnm1.ann1.LZVB8X	2.14623	13.1471	5.49462	2.20857	4.73888e-06	up	1.59656	0.00622409	up
arahy.Tifrunner.gnm1.ann1.04X3C9	0.604971	3.42138	9.98922	2.20712	1.49499e-08	up	4.1786	4.86175e-07	up
arahy.Tifrunner.gnm1.ann1.V9XADN	0.196923	1.20011	0.688502	2.20461	0.00262214	up	2.12604	0.00784694	up
arahy.Tifrunner.gnm1.ann1.DCNL5J	3.15268	17.9619	70.5487	2.20459	0.00372593	up	4.86297	1.03979e-08	up
arahy.Tifrunner.gnm1.ann1.9N9P3S	1.61043	9.74084	15.0986	2.20342	0.00119248	up	3.54998	3.16856e-13	up
arahy.Tifrunner.gnm1.ann1.99HPZV	0.115545	0.696217	0.45915	2.19635	0.00447465	up	2.31232	0.00436192	up
arahy.Tifrunner.gnm1.ann1.R5ECF0	10.2564	57.7797	95.3027	2.19588	4.13172e-10	up	3.60327	4.32099e-14	up
arahy.Tifrunner.gnm1.ann1.DP3C2W	0.189078	1.0837	3.50772	2.19062	0.00491478	up	4.58761	0.000102712	up
arahy.Tifrunner.gnm1.ann1.3T3YD2	1.07792	6.15494	3.64298	2.18811	5.9534e-10	up	2.1383	1.05313e-06	up
arahy.Tifrunner.gnm1.ann1.ZUTJ34	0.330788	2.1983	1.0212	2.18757	2.68622e-05	up	1.90794	0.00346226	up
arahy.Tifrunner.gnm1.ann1.ZG8UEM	0.171443	1.01022	0.597249	2.18733	0.00155235	up	2.14389	0.00566753	up
arahy.Tifrunner.gnm1.ann1.704HAC	2.41983	14.2566	20.899	2.18497	3.39302e-09	up	3.45846	6.87997e-10	up
arahy.Tifrunner.gnm1.ann1.KF0N62	13.5769	80.3992	168.155	2.18469	4.08892e-11	up	3.97807	2.79572e-13	up
arahy.Tifrunner.gnm1.ann1.MWT26D	2.28219	13.3346	35.8767	2.18244	4.55353e-10	up	4.3324	1.83257e-06	up
arahy.Tifrunner.gnm1.ann1.VRM8BV	1.09563	6.16306	8.66408	2.17996	0.000309447	up	3.33924	1.22217e-11	up
arahy.Tifrunner.gnm1.ann1.YH0XA6	0.413526	2.50031	3.16871	2.17775	7.71186e-05	up	3.06822	5.96309e-09	up
arahy.Tifrunner.gnm1.ann1.DMU7Q7	0	4.51894	11.533	2.17598	1.1362e-15	up	3.5277	5.20376e-41	up
arahy.Tifrunner.gnm1.ann1.ZKLX85	0.589843	3.36879	2.58079	2.17352	0.00023003	up	2.51809	9.85256e-05	up
arahy.Tifrunner.gnm1.ann1.SH86H7	5.82225	33.3414	105.078	2.17237	0.000300725	up	4.52465	1.7706e-22	up
arahy.Tifrunner.gnm1.ann1.KQ8XLR	2.84386	13.3732	6.29686	2.17209	3.71804e-11	up	1.70662	7.2239e-05	up
arahy.Tifrunner.gnm1.ann1.GV821P	1.74645	10.7072	6.78974	2.17187	1.60641e-10	up	2.27291	9.48906e-08	up
arahy.Tifrunner.gnm1.ann1.HAW4XI	7.96138	49.2262	87.4778	2.16981	1.79414e-10	up	3.48285	1.51375e-13	up
arahy.Tifrunner.gnm1.ann1.1XPI57	0.966175	5.44919	5.08092	2.16867	4.313e-05	up	2.89864	1.76913e-10	up
arahy.Tifrunner.gnm1.ann1.NWH4GH	0.299475	1.62659	2.70891	2.16834	0.000537196	up	3.59072	1.32399e-10	up
arahy.Tifrunner.gnm1.ann1.091A4A	1.58205	9.21367	19.4007	2.16777	0.000374435	up	3.96816	0.00172222	up
arahy.Tifrunner.gnm1.ann1.Z6X6WE	0.806418	4.69675	2.88054	2.16748	7.20243e-06	up	2.18857	0.00020868	up
Arachis_hypogaea_newGene_12197	0.206708	1.17399	1.08564	2.1663	0.00240314	up	2.76475	0.000115726	up
arahy.Tifrunner.gnm1.ann1.6I0SN9	2.18983	12.3664	25.5556	2.16475	2.32338e-09	up	3.91985	3.84744e-19	up
arahy.Tifrunner.gnm1.ann1.1K28CT	2.0821	12.5789	12.3365	2.1618	4.30747e-10	up	2.98987	0.00137378	up
arahy.Tifrunner.gnm1.ann1.G79KWN	4.92753	21.2826	13.7401	2.16039	7.70056e-11	up	1.92705	7.14394e-06	up
arahy.Tifrunner.gnm1.ann1.NK5JY0	2.08551	12.6293	12.1111	2.15977	5.06684e-11	up	2.74061	3.05051e-05	up
arahy.Tifrunner.gnm1.ann1.NS6D80	1.74937	10.8723	12.219	2.15955	8.08658e-11	up	3.0687	1.34261e-12	up
arahy.Tifrunner.gnm1.ann1.4A91W2	1.81834	10.8924	5.91086	2.15616	2.51766e-09	up	2.05121	0.000133029	up
arahy.Tifrunner.gnm1.ann1.H47VCY	8.40516	45.7473	27.3104	2.15471	2.03404e-09	up	2.03279	3.3134e-06	up
arahy.Tifrunner.gnm1.ann1.K18VCE	0.790082	3.95516	5.71321	2.15426	4.21075e-06	up	3.3599	1.5676e-13	up
arahy.Tifrunner.gnm1.ann1.I0ZCH2	0.382372	1.88729	1.50547	2.15287	0.000320145	up	2.50225	0.00010656	up
arahy.Tifrunner.gnm1.ann1.EL9BSJ	1.51731	8.68267	4.30963	2.1527	2.15452e-05	up	1.8514	0.00374127	up
arahy.Tifrunner.gnm1.ann1.9T83YI	3.97642	21.744	16.595	2.15239	4.13304e-08	up	2.573	1.22801e-09	up
arahy.Tifrunner.gnm1.ann1.MAC6YY	8.98754	52.0194	24.9042	2.15224	1.19551e-10	up	1.83628	0.000378316	up
arahy.Tifrunner.gnm1.ann1.6QFK0R	3.38033	20.7473	18.2325	2.14874	9.78292e-11	up	2.62203	1.20897e-09	up
arahy.Tifrunner.gnm1.ann1.B590XM	0.15736	0.905679	2.99922	2.14855	0.00268193	up	4.43494	2.06041e-13	up
arahy.Tifrunner.gnm1.ann1.U7HMBF	1.67526	8.72043	3.23616	2.14846	3.86016e-09	up	1.46282	0.00408252	up
arahy.Tifrunner.gnm1.ann1.YP465N	6.254	35.2036	29.0807	2.14385	9.45149e-11	up	2.59982	2.26495e-09	up
arahy.Tifrunner.gnm1.ann1.7R86JN	30.1907	174.929	67.8859	2.1383	1.26203e-07	up	1.51045	0.00144618	up
arahy.Tifrunner.gnm1.ann1.UN4PJY	1.09413	7.22278	3.29929	2.13795	1.62125e-09	up	1.6032	0.00063105	up
arahy.Tifrunner.gnm1.ann1.18YCU1	0	4.40076	2.45777	2.13775	2.08062e-10	up	1.29735	9.60917e-19	up
arahy.Tifrunner.gnm1.ann1.W46PLF	1.50869	8.47891	36.9665	2.13746	2.17462e-06	up	4.97772	1.48149e-27	up
arahy.Tifrunner.gnm1.ann1.X9EE45	1.80749	9.69937	10.8948	2.13574	1.81943e-06	up	2.85521	7.31519e-11	up
arahy.Tifrunner.gnm1.ann1.23L0XF	0.438718	1.944	2.03732	2.13517	0.000587689	up	2.55472	0.000117133	up
arahy.Tifrunner.gnm1.ann1.5A6DFA	0.359467	2.4708	3.3767	2.13461	0.000342876	up	3.37581	5.6121e-10	up
arahy.Tifrunner.gnm1.ann1.A6JL9Q	0.821119	4.32932	3.51659	2.12979	4.321e-07	up	2.50068	2.7982e-07	up
arahy.Tifrunner.gnm1.ann1.QD7CJP	1.29043	6.54211	6.02597	2.12969	8.53006e-11	up	2.61607	5.92123e-10	up
arahy.Tifrunner.gnm1.ann1.GFGJ54	0.350049	2.34223	3.75175	2.12813	4.55049e-05	up	3.38652	1.16077e-11	up
arahy.Tifrunner.gnm1.ann1.B3NMEL	0.353172	2.16119	4.06657	2.12665	0.000443592	up	3.76021	0.000228322	up
arahy.Tifrunner.gnm1.ann1.EKQL3Q	0.552181	3.38766	1.92082	2.1256	9.47659e-06	up	1.90826	0.00173952	up
arahy.Tifrunner.gnm1.ann1.YX4J0R	1.07226	5.64948	5.3503	2.12364	1.7664e-07	up	2.71609	0.000627696	up
arahy.Tifrunner.gnm1.ann1.CSS19L	0.428382	2.34901	3.71049	2.12125	1.01754e-05	up	3.34696	1.92478e-08	up
arahy.Tifrunner.gnm1.ann1.V1RZF6	1.51105	7.54072	4.72719	2.11968	5.63715e-09	up	2.08745	3.92465e-05	up
arahy.Tifrunner.gnm1.ann1.YT3TY8	0.829235	4.38484	11.0776	2.11797	2.17772e-06	up	4.1754	1.09972e-20	up
Arachis_hypogaea_newGene_5498	1.28255	2.80662	4.02862	2.1166	0.00423957	up	3.41239	1.46098e-06	up
arahy.Tifrunner.gnm1.ann1.C3FV90	0.246821	1.56151	1.8018	2.114	0.001001	up	2.95279	2.53023e-06	up
arahy.Tifrunner.gnm1.ann1.JD0QI3	0.345949	2.2606	3.03346	2.11175	0.00378364	up	3.21928	0.000297107	up
arahy.Tifrunner.gnm1.ann1.DG4CQN	11.6699	64.6027	111.634	2.11029	5.56202e-10	up	3.62753	9.8501e-13	up
arahy.Tifrunner.gnm1.ann1.4XP552	3.83295	12.1405	7.80414	2.10696	2.25412e-10	up	2.29929	1.09172e-07	up
arahy.Tifrunner.gnm1.ann1.PL5CUR	0.779541	5.11747	1.53631	2.1048	3.86016e-09	up	1.4975	0.00267057	up
arahy.Tifrunner.gnm1.ann1.T6VBTI	0.365253	2.0364	1.70396	2.10458	1.38496e-05	up	2.60251	9.08158e-09	up
Arachis_hypogaea_newGene_2364	0.587796	3.19211	2.7658	2.10429	2.6811e-06	up	2.62101	0.000292662	up
arahy.Tifrunner.gnm1.ann1.HHPV0P	1.44627	8.0823	6.28735	2.10087	1.00916e-05	up	2.4697	0.00791621	up
arahy.Tifrunner.gnm1.ann1.P7D082	8.02906	43.9401	58.4042	2.09964	5.72562e-10	up	3.24249	2.50401e-12	up
arahy.Tifrunner.gnm1.ann1.M6NE4G	7.87715	41.5698	131.2	2.09949	0.00519965	up	4.42622	1.5819e-14	up
arahy.Tifrunner.gnm1.ann1.CN9KST	12.0927	65.2481	76.6304	2.09902	5.00402e-05	up	3.05383	0.000715827	up
arahy.Tifrunner.gnm1.ann1.TCQK5L	46.1679	238.947	701.508	2.09841	1.06292e-07	up	4.38786	0.00338494	up
arahy.Tifrunner.gnm1.ann1.VH5N8W	6.02186	31.9233	71.2579	2.09616	5.01746e-10	up	4.01728	3.04787e-16	up
arahy.Tifrunner.gnm1.ann1.ICL5HQ	0.491736	2.60561	1.38843	2.096	0.000813144	up	1.94613	0.00140237	up
arahy.Tifrunner.gnm1.ann1.NA6443	43.8289	228.94	113.566	2.09095	0.00655706	up	1.77586	0.000708009	up
arahy.Tifrunner.gnm1.ann1.2LQ1ZN	1.21415	6.66493	9.91139	2.08655	2.76465e-07	up	3.38336	2.19967e-14	up
arahy.Tifrunner.gnm1.ann1.53JHUG	0.565921	3.55177	4.263	2.08512	2.65942e-07	up	3.07533	8.53414e-05	up
arahy.Tifrunner.gnm1.ann1.GVHP98	0.955643	5.65709	5.85116	2.08454	0.000151088	up	2.86853	3.3597e-08	up
arahy.Tifrunner.gnm1.ann1.E7NIDV	0.648119	4.34654	4.96564	2.08408	9.15257e-07	up	3.03934	3.56291e-11	up
arahy.Tifrunner.gnm1.ann1.2T81X8	8.06804	44.1206	26.7652	2.08392	7.11378e-08	up	2.11477	5.13749e-06	up
arahy.Tifrunner.gnm1.ann1.M1CRL2	2.07479	10.4863	11.0835	2.08376	1.42344e-08	up	2.8487	1.24639e-11	up
arahy.Tifrunner.gnm1.ann1.454AC4	1.37855	8.74054	9.908	2.08271	1.42389e-09	up	2.83193	2.74067e-11	up
arahy.Tifrunner.gnm1.ann1.X0V17W	3.09195	15.2825	14.1631	2.08178	2.19602e-08	up	2.72738	4.41226e-10	up
arahy.Tifrunner.gnm1.ann1.JVKZ4S	0.377525	2.35362	4.04655	2.08152	0.0010271	up	3.6149	1.72024e-06	up
arahy.Tifrunner.gnm1.ann1.FUGS44	5.7296	32.4641	24.6613	2.08107	5.85442e-10	up	2.51621	5.96847e-09	up
arahy.Tifrunner.gnm1.ann1.AC8DZW	1.17658	6.40149	7.87818	2.08032	8.08388e-08	up	3.09283	1.54758e-12	up
arahy.Tifrunner.gnm1.ann1.ML3LVJ	0.702493	4.10623	6.68415	2.07952	0.00144763	up	3.53205	8.35985e-05	up
arahy.Tifrunner.gnm1.ann1.PIX3LG	1.36737	7.80313	10.2046	2.07838	0.00153604	up	3.18105	9.55542e-05	up
arahy.Tifrunner.gnm1.ann1.M5AJQH	2.30493	11.7646	9.35449	2.07831	1.32723e-09	up	2.39856	1.86212e-08	up
arahy.Tifrunner.gnm1.ann1.S06R8C	1.9496	8.50548	15.3315	2.07781	6.88145e-10	up	3.63678	1.64664e-16	up
arahy.Tifrunner.gnm1.ann1.41Y8SN	2.15328	11.2959	32.2785	2.07737	5.49261e-07	up	4.35191	1.26435e-22	up
arahy.Tifrunner.gnm1.ann1.NX3C69	14.4871	78.2078	37.1118	2.07688	8.98094e-09	up	1.7198	0.000119157	up
arahy.Tifrunner.gnm1.ann1.08V5V4	0.445311	2.47339	2.12658	2.07525	3.91698e-05	up	2.57885	2.12217e-06	up
arahy.Tifrunner.gnm1.ann1.DMZB37	1.88688	9.62136	7.80094	2.07507	4.73415e-08	up	2.43102	0.00234128	up
arahy.Tifrunner.gnm1.ann1.M1AC1B	0.269835	1.4567	1.90521	2.07431	0.000258784	up	3.18778	5.00952e-09	up
arahy.Tifrunner.gnm1.ann1.FP7P7G	3.43658	18.4223	13.185	2.07211	2.56121e-10	up	2.32999	1.64479e-06	up
arahy.Tifrunner.gnm1.ann1.CZS8FP	1.67826	8.83157	3.32561	2.0695	1.58598e-08	up	1.37056	0.00822346	up
arahy.Tifrunner.gnm1.ann1.JGE7BU	7.16033	39.5313	47.2666	2.06816	2.90312e-09	up	3.04281	8.79599e-13	up
arahy.Tifrunner.gnm1.ann1.4WGD60	1.10464	5.89158	7.18332	2.06341	4.34643e-05	up	3.06124	4.23047e-10	up
arahy.Tifrunner.gnm1.ann1.MSHM5J	0.567435	3.23565	2.19379	2.06232	2.6291e-05	up	2.12326	0.00035686	up
arahy.Tifrunner.gnm1.ann1.PU50YZ	0.85489	4.81543	4.34419	2.06229	8.13777e-07	up	2.69515	1.01784e-06	up
arahy.Tifrunner.gnm1.ann1.BX7IVG	0.644332	3.30756	2.51705	2.06197	5.49635e-06	up	1.9858	0.000361833	up
arahy.Tifrunner.gnm1.ann1.G7V7VG	0.999788	5.22089	47.3479	2.06023	0.000185285	up	6.01178	4.0914e-05	up
arahy.Tifrunner.gnm1.ann1.R6BV62	2.10164	11.0997	14.6222	2.05837	4.54897e-09	up	3.17645	8.44091e-05	up
arahy.Tifrunner.gnm1.ann1.TTHG3F	2.08931	10.9682	5.99282	2.05493	3.3841e-10	up	1.88776	6.01994e-06	up
arahy.Tifrunner.gnm1.ann1.L4R828	0.631904	3.39536	2.89771	2.05378	1.7696e-06	up	2.55913	1.72002e-07	up
arahy.Tifrunner.gnm1.ann1.U9WR63	1.14604	6.44058	18.9792	2.05209	1.06921e-06	up	4.30972	1.97675e-22	up
arahy.Tifrunner.gnm1.ann1.8D109F	5.56742	29.5148	40.1819	2.05164	3.36898e-09	up	3.19746	6.72574e-12	up
arahy.Tifrunner.gnm1.ann1.M1BTB5	14.8841	77.726	99.8425	2.0502	0.000123657	up	3.09563	2.21003e-08	up
arahy.Tifrunner.gnm1.ann1.D6XHXS	0	4.14096	2.99004	2.04997	1.39086e-14	up	1.58016	2.02094e-06	up
arahy.Tifrunner.gnm1.ann1.XJX4UN	1.86729	7.87923	12.2171	2.04795	4.83837e-05	up	3.42025	2.08936e-15	up
arahy.Tifrunner.gnm1.ann1.K55J2B	6.07101	30.5434	24.1149	2.04643	6.12815e-10	up	2.40447	0.00616637	up
arahy.Tifrunner.gnm1.ann1.DBME17	0.391116	2.49899	3.7477	2.04181	0.00268956	up	3.38577	1.10992e-08	up
arahy.Tifrunner.gnm1.ann1.6H6W8R	3.73179	16.3292	12.3612	2.04029	5.75516e-07	up	1.93536	5.25116e-06	up
arahy.Tifrunner.gnm1.ann1.BPXV57	1.22614	6.30509	4.54163	2.03929	0.000269491	up	2.25838	0.000237533	up
arahy.Tifrunner.gnm1.ann1.207GSN	2.59041	13.4202	6.84145	2.03394	1.11648e-07	up	1.6016	0.00183613	up
arahy.Tifrunner.gnm1.ann1.C1JFDB	0.434574	2.31498	1.94833	2.03272	0.000234175	up	2.51532	6.37017e-05	up
arahy.Tifrunner.gnm1.ann1.E9QABH	3.39925	16.3425	24.0092	2.03217	1.33139e-06	up	3.25331	1.78386e-05	up
arahy.Tifrunner.gnm1.ann1.HT9G48	0.383308	1.99326	2.90176	2.03137	0.00266414	up	3.27952	1.10117e-07	up
arahy.Tifrunner.gnm1.ann1.YFIP32	1.3438	8.06777	16.4343	2.02908	4.13837e-08	up	3.78214	2.49254e-18	up
arahy.Tifrunner.gnm1.ann1.1EVC3W	0.552324	2.85828	17.3113	2.029	0.00473707	up	5.34703	1.03686e-05	up
arahy.Tifrunner.gnm1.ann1.IPCF80	1.93749	11.7577	16.533	2.02642	2.80127e-08	up	3.19516	1.08068e-13	up
arahy.Tifrunner.gnm1.ann1.1ZVJ53	0.41455	2.99804	1.75147	2.02631	0.00301753	up	2.28703	0.00757726	up
arahy.Tifrunner.gnm1.ann1.4I2AVL	3.81869	20.9654	19.1021	2.02485	3.78493e-05	up	2.49576	1.02002e-08	up
arahy.Tifrunner.gnm1.ann1.UU53Z1	4.71096	21.7888	12.1986	2.02297	6.61739e-10	up	1.86918	1.33248e-05	up
arahy.Tifrunner.gnm1.ann1.3HNX76	2.40455	11.8514	8.76616	2.02083	0.000172278	up	2.33005	2.53714e-05	up
arahy.Tifrunner.gnm1.ann1.MIV8ZD	1.71582	9.12501	9.54427	2.01823	2.93098e-06	up	2.83035	1.84185e-11	up
arahy.Tifrunner.gnm1.ann1.3LM8QV	1.54345	7.56998	4.40981	2.01793	6.84024e-05	up	1.84212	9.08738e-05	up
arahy.Tifrunner.gnm1.ann1.X3VHA3	0.825079	4.22037	6.39368	2.01428	3.38539e-05	up	3.20383	0.000828598	up
arahy.Tifrunner.gnm1.ann1.GHL8IH	6.16473	29.6858	21.2363	2.01382	4.76166e-07	up	2.32891	8.23012e-07	up
arahy.Tifrunner.gnm1.ann1.V6NIDZ	3.31597	17.4754	20.0128	2.01184	1.59274e-08	up	2.90746	9.41344e-12	up
arahy.Tifrunner.gnm1.ann1.XF1QK2	2.70319	14.5108	15.3231	2.01123	9.88796e-10	up	2.78312	7.17728e-11	up
arahy.Tifrunner.gnm1.ann1.VQIR3T	1.54875	6.92659	4.24137	2.00993	4.18439e-08	up	1.86015	4.52415e-05	up
arahy.Tifrunner.gnm1.ann1.KX0H5E	2.21253	11.9695	10.8287	2.00945	1.08679e-07	up	2.59098	1.38943e-09	up
arahy.Tifrunner.gnm1.ann1.91JL5L	1.01113	5.10699	3.95543	2.00718	1.38725e-06	up	2.38926	5.8293e-05	up
arahy.Tifrunner.gnm1.ann1.0RJM1Q	7.03879	36.8958	53.2662	2.00636	2.04105e-09	up	3.24585	1.88746e-12	up
arahy.Tifrunner.gnm1.ann1.P6A6TR	0.472473	2.07607	2.07926	2.00533	0.000686213	up	2.38357	0.000212768	up
arahy.Tifrunner.gnm1.ann1.HI2JIU	0.870943	3.88585	3.08076	2.00456	1.83231e-08	up	1.63668	0.000544205	up
arahy.Tifrunner.gnm1.ann1.L11NM0	1.00681	5.29129	6.05108	2.00446	0.000609206	up	2.87508	2.37639e-10	up
arahy.Tifrunner.gnm1.ann1.C3DRVP	1.1021	5.68223	6.38641	2.00411	2.48175e-07	up	2.89378	1.07756e-07	up
arahy.Tifrunner.gnm1.ann1.GJ0FTP	3.81489	15.1174	8.4676	2.0036	9.25144e-10	up	1.71435	6.56227e-05	up
arahy.Tifrunner.gnm1.ann1.II2GNC	1.07454	5.85189	5.65004	1.99982	5.53396e-07	up	2.45982	1.30129e-07	up
arahy.Tifrunner.gnm1.ann1.I61FSR	4.35351	23.0118	10.6461	1.99979	1.78827e-06	up	1.61874	0.000180124	up
arahy.Tifrunner.gnm1.ann1.S52WLR	1.10083	6.73615	6.5625	1.99962	2.12433e-07	up	2.68774	2.18604e-10	up
arahy.Tifrunner.gnm1.ann1.WNIN40	4.91254	24.8738	10.1836	1.99952	6.75411e-05	up	1.37124	0.00555206	up
arahy.Tifrunner.gnm1.ann1.9H5ER3	1.89989	10.1554	10.5931	1.9995	6.57307e-08	up	2.78013	1.94228e-10	up
arahy.Tifrunner.gnm1.ann1.MXY2PU	0.248987	0.900854	0.835794	1.999	0.00858784	up	2.61001	0.000478405	up
arahy.Tifrunner.gnm1.ann1.914GI4	8.65098	44.3909	18.036	1.99882	1.04948e-09	up	1.43216	0.00402293	up
arahy.Tifrunner.gnm1.ann1.L7V4PR	0.955308	4.38185	3.24758	1.99867	1.13902e-05	up	2.38985	2.33072e-07	up
arahy.Tifrunner.gnm1.ann1.I025D4	2.89671	13.4531	20.0664	1.99756	0.00136901	up	3.26659	1.66177e-14	up
arahy.Tifrunner.gnm1.ann1.8PLQ7K	0.847093	4.23037	2.7959	1.99595	5.50537e-07	up	2.1558	1.02159e-05	up
arahy.Tifrunner.gnm1.ann1.U8895U	1.35523	6.76676	37.5802	1.99558	0.000133574	up	5.18379	8.22355e-13	up
arahy.Tifrunner.gnm1.ann1.SP0UUF	2.4358	11.662	23.1975	1.99382	0.00257321	up	3.69685	1.74613e-17	up
arahy.Tifrunner.gnm1.ann1.QE0IQ6	0.691541	3.47308	11.6125	1.99318	0.00212668	up	4.42481	3.93407e-06	up
arahy.Tifrunner.gnm1.ann1.BPN2JS	2.01469	10.1701	8.60851	1.99314	1.05101e-05	up	2.50251	9.05017e-09	up
arahy.Tifrunner.gnm1.ann1.T1HKRS	0.462637	2.41646	2.34978	1.99058	7.14802e-06	up	2.24698	1.78366e-05	up
arahy.Tifrunner.gnm1.ann1.D7J394	5.61449	33.8141	12.4422	1.98953	1.2739e-09	up	1.3236	0.00265997	up
arahy.Tifrunner.gnm1.ann1.V69JKS	9.54531	51.1397	44.3424	1.98878	0.000835995	up	2.35588	1.15831e-06	up
arahy.Tifrunner.gnm1.ann1.8PRB68	2.18901	10.8914	9.45851	1.98801	8.96226e-08	up	2.46113	2.89842e-08	up
arahy.Tifrunner.gnm1.ann1.7ZZ76P	1.26042	6.18964	2.9638	1.98758	0.000344702	up	1.625	0.00351798	up
arahy.Tifrunner.gnm1.ann1.XXH2X2	1.15883	5.96906	13.3036	1.98452	3.31872e-05	up	3.86257	2.03139e-17	up
arahy.Tifrunner.gnm1.ann1.QH9D47	2.93461	15.013	7.31039	1.98435	1.25422e-07	up	1.66443	0.000841315	up
arahy.Tifrunner.gnm1.ann1.0D28PY	2.31905	11.5577	6.83008	1.98392	1.42937e-09	up	1.94162	3.94814e-06	up
arahy.Tifrunner.gnm1.ann1.TJ1SRC	2.05558	10.1613	14.8823	1.98381	3.46716e-07	up	3.16577	0.000377976	up
arahy.Tifrunner.gnm1.ann1.D38J11	4.1534	21.2372	11.0967	1.98337	2.20685e-09	up	1.76698	3.27861e-05	up
arahy.Tifrunner.gnm1.ann1.ZE0YJW	1.62848	8.26923	13.0628	1.98123	9.86151e-06	up	3.36996	0.00175983	up
arahy.Tifrunner.gnm1.ann1.E110XT	0.365659	1.86234	9.07495	1.98075	0.00652737	up	4.92984	1.43269e-21	up
arahy.Tifrunner.gnm1.ann1.HD6RLF	2.33835	8.07787	5.25297	1.97962	6.89714e-06	up	1.88993	0.0031068	up
arahy.Tifrunner.gnm1.ann1.XW1X8T	1.27007	6.31709	3.80187	1.97758	1.68674e-07	up	1.95498	3.25354e-05	up
arahy.Tifrunner.gnm1.ann1.R4M6BI	4.15051	21.0297	10.3712	1.97725	2.20562e-06	up	1.65992	0.000147454	up
arahy.Tifrunner.gnm1.ann1.L0YNNV	3.44341	17.9104	9.12432	1.9771	4.54172e-09	up	1.67516	0.000179679	up
arahy.Tifrunner.gnm1.ann1.KV6YTY	0.583375	3.1199	2.41887	1.97651	0.000248208	up	2.3237	4.22882e-05	up
arahy.Tifrunner.gnm1.ann1.KX3KVT	1.1949	5.51847	6.5411	1.97279	1.15451e-05	up	2.849	0.00418083	up
arahy.Tifrunner.gnm1.ann1.ATMP9F	1.64569	8.95153	10.5615	1.97266	4.57846e-09	up	2.75483	4.1368e-11	up
arahy.Tifrunner.gnm1.ann1.UI60BE	0.74798	4.2393	9.06948	1.97227	0.000250156	up	3.70979	0.000185513	up
arahy.Tifrunner.gnm1.ann1.AB1CY8	2.46586	12.0729	11.8772	1.97102	2.4646e-06	up	2.67449	3.64541e-10	up
arahy.Tifrunner.gnm1.ann1.L2Z1RL	3.82469	14.352	43.3022	1.97054	2.35407e-07	up	4.33956	4.02368e-11	up
arahy.Tifrunner.gnm1.ann1.395ZGH	0.359147	2.14139	1.28634	1.96832	0.00753086	up	2.04972	0.00908219	up
arahy.Tifrunner.gnm1.ann1.NC80VA	2.29995	11.4235	6.26841	1.968	8.71104e-08	up	1.8231	9.20616e-05	up
arahy.Tifrunner.gnm1.ann1.NQZ18L	0.284364	1.87464	10.6482	1.96693	0.00138227	up	5.31398	1.43752e-29	up
arahy.Tifrunner.gnm1.ann1.MTWC9Y	0.0913343	0.457009	0.446162	1.96648	0.00620358	up	2.66096	0.000222344	up
arahy.Tifrunner.gnm1.ann1.CCVT8N	6.03771	29.0722	41.9058	1.96511	2.50104e-06	up	3.08975	8.02049e-08	up
arahy.Tifrunner.gnm1.ann1.157G9B	0.610603	3.02256	2.67437	1.96493	3.5097e-07	up	2.34633	2.02288e-07	up
Arachis_hypogaea_newGene_12785	0.504326	2.95184	3.50671	1.96464	0.000357703	up	3.29373	0.000416964	up
arahy.Tifrunner.gnm1.ann1.Z6NG0Q	0.669885	3.45515	5.47107	1.96462	7.75584e-05	up	3.34947	3.34262e-12	up
arahy.Tifrunner.gnm1.ann1.Q2FUX7	0.312558	1.43014	1.7334	1.96424	0.000648898	up	2.0855	0.00115924	up
arahy.Tifrunner.gnm1.ann1.W3EFV3	0.700718	2.90284	7.12022	1.96235	0.00942593	up	4.05451	0.00014556	up
arahy.Tifrunner.gnm1.ann1.Z0JMUR	3.80557	19.9154	11.3032	1.9623	2.4017e-09	up	1.94268	6.22415e-06	up
arahy.Tifrunner.gnm1.ann1.ER44IM	43.2084	208.294	185.67	1.9602	0.000821431	up	2.52665	2.20987e-07	up
arahy.Tifrunner.gnm1.ann1.7CJ2RM	0	3.89074	2.24854	1.96005	8.6807e-43	up	1.16899	4.51975e-07	up
arahy.Tifrunner.gnm1.ann1.UI8HZR	2.90604	12.9591	21.0256	1.9574	2.64292e-09	up	3.34943	1.47331e-14	up
arahy.Tifrunner.gnm1.ann1.WZ54PF	1.40666	7.26581	4.5509	1.95497	1.34066e-07	up	1.9478	2.139e-05	up
arahy.Tifrunner.gnm1.ann1.3ZRK0B	0.588921	2.14966	2.82652	1.95226	0.000581708	up	2.97495	3.66218e-08	up
arahy.Tifrunner.gnm1.ann1.VBXL1Y	2.49532	12.4843	7.57407	1.95029	2.87411e-09	up	2.00777	2.77893e-06	up
arahy.Tifrunner.gnm1.ann1.Q06W8H	2.21638	10.42	11.546	1.95026	1.22069e-05	up	2.80567	5.05784e-08	up
arahy.Tifrunner.gnm1.ann1.GUVP28	1.37997	6.8926	6.06618	1.94936	1.88354e-08	up	2.39722	0.00527125	up
arahy.Tifrunner.gnm1.ann1.A208ZV	2.60984	11.7736	49.4274	1.94768	7.13863e-05	up	4.74986	1.52836e-07	up
arahy.Tifrunner.gnm1.ann1.C1BLFK	1.0921	3.35666	1.82805	1.94744	8.76253e-06	up	1.79776	0.00108448	up
arahy.Tifrunner.gnm1.ann1.IGX33D	0.766311	3.0892	2.62844	1.94687	0.000254208	up	2.41113	2.72172e-05	up
arahy.Tifrunner.gnm1.ann1.VQ5KVR	0.855232	4.25242	8.33998	1.94574	0.00677377	up	3.61569	1.70404e-09	up
arahy.Tifrunner.gnm1.ann1.7E4BRJ	0.945701	4.26268	10.7924	1.9429	0.001944	up	3.94689	1.33884e-16	up
arahy.Tifrunner.gnm1.ann1.BG6V47	0.370986	2.20153	3.3155	1.94131	0.00108473	up	3.34957	2.2098e-10	up
arahy.Tifrunner.gnm1.ann1.SWNJ62	0.935033	4.55493	6.49614	1.93995	0.000646191	up	3.17075	5.18413e-13	up
arahy.Tifrunner.gnm1.ann1.I28IWP	2.37217	12.8466	27.2078	1.93538	1.78436e-05	up	3.73942	1.14999e-15	up
arahy.Tifrunner.gnm1.ann1.YRJ5WN	0.533245	2.72063	1.84239	1.93513	0.00055949	up	2.13215	0.000626396	up
arahy.Tifrunner.gnm1.ann1.08IJVF	0.720907	4.25172	6.94681	1.93513	0.000105796	up	3.14417	1.03632e-10	up
arahy.Tifrunner.gnm1.ann1.97NMUU	1.12571	5.50181	3.8395	1.9335	2.64146e-06	up	2.11695	3.84098e-06	up
arahy.Tifrunner.gnm1.ann1.86P4B0	0.492748	2.42885	3.56675	1.93288	0.00235862	up	3.09773	1.55372e-05	up
Arachis_hypogaea_newGene_12891	4.51789	21.326	14.027	1.93275	2.94696e-06	up	2.0216	1.24886e-06	up
arahy.Tifrunner.gnm1.ann1.NU762S	0.648683	3.11539	6.47176	1.93061	1.6147e-05	up	3.69851	6.34147e-10	up
arahy.Tifrunner.gnm1.ann1.ARK2IX	2.32704	8.70965	30.2616	1.93019	4.5662e-05	up	4.30628	3.87374e-22	up
arahy.Tifrunner.gnm1.ann1.ZWY028	1.91595	8.98935	9.74753	1.92979	1.31824e-08	up	2.80533	3.00277e-11	up
arahy.Tifrunner.gnm1.ann1.1IJJ7X	0.728652	2.60626	1.59108	1.92964	0.000589845	up	2.33819	0.000272457	up
arahy.Tifrunner.gnm1.ann1.V6VI7P	0.861888	3.70695	3.78646	1.92958	0.000259139	up	2.49409	1.14334e-05	up
arahy.Tifrunner.gnm1.ann1.ZQ326X	9.48969	49.0342	30.9449	1.92897	9.53801e-08	up	1.97848	0.000303975	up
arahy.Tifrunner.gnm1.ann1.SU7DJD	1.36999	7.32471	4.63624	1.92862	0.000144515	up	2.01695	2.43417e-05	up
arahy.Tifrunner.gnm1.ann1.8D2970	2.34835	10.9292	6.68518	1.92777	4.47273e-06	up	1.86881	0.000354899	up
arahy.Tifrunner.gnm1.ann1.L5TNM0	0.518916	2.34042	6.20684	1.926	0.000140581	up	4.01715	2.94089e-19	up
arahy.Tifrunner.gnm1.ann1.G0YQ1S	2.47558	11.9453	6.3021	1.9252	0.000669279	up	1.72003	0.00582379	up
arahy.Tifrunner.gnm1.ann1.UJCE1N	2.83378	12.6163	7.58144	1.92413	4.34339e-09	up	2.0314	2.06044e-06	up
arahy.Tifrunner.gnm1.ann1.XX59BG	1.47775	7.38921	6.88369	1.92407	1.70404e-06	up	2.50996	3.32202e-09	up
arahy.Tifrunner.gnm1.ann1.U5BQ4B	0.516667	1.8576	0.943084	1.92351	0.000246296	up	1.78044	0.00667698	up
arahy.Tifrunner.gnm1.ann1.0NF1ZI	5.08072	25.4676	26.4876	1.92275	0.000439855	up	2.84608	3.08849e-10	up
arahy.Tifrunner.gnm1.ann1.6X9KLT	3.52417	16.6658	57.2596	1.92236	0.000575323	up	4.39901	4.44215e-23	up
arahy.Tifrunner.gnm1.ann1.31DYP6	3.9234	19.8468	19.0981	1.92136	5.86086e-08	up	2.73255	1.04451e-10	up
arahy.Tifrunner.gnm1.ann1.FNBU82	2.68514	12.8546	34.4487	1.92114	0.00056413	up	4.05397	3.52484e-19	up
arahy.Tifrunner.gnm1.ann1.79JQUH	5.85636	25.5788	43.5985	1.92041	0.00108828	up	3.38453	1.93003e-14	up
arahy.Tifrunner.gnm1.ann1.5454UR	0.765408	3.97934	2.04912	1.91889	4.88721e-08	up	1.41056	0.00339953	up
arahy.Tifrunner.gnm1.ann1.IYM9ZI	0.486258	2.61625	8.94197	1.91803	0.00562203	up	4.37277	0.00187951	up
arahy.Tifrunner.gnm1.ann1.TWZZ0X	4.14377	19.8918	95.1521	1.91755	4.47367e-06	up	4.90053	2.93894e-05	up
arahy.Tifrunner.gnm1.ann1.0CE3F9	0.665079	2.98159	1.74266	1.91666	0.000994935	up	1.81297	0.00926699	up
arahy.Tifrunner.gnm1.ann1.JS3IU7	0.413942	2.10491	1.17847	1.91242	0.00609063	up	1.85986	0.00846521	up
arahy.Tifrunner.gnm1.ann1.2B8833	0.711904	3.47676	3.17008	1.91155	0.0039563	up	2.48925	0.000214949	up
arahy.Tifrunner.gnm1.ann1.1W4SSV	0.365372	1.77039	3.87375	1.91132	0.0051126	up	3.74982	9.35232e-13	up
arahy.Tifrunner.gnm1.ann1.JEQD5V	2.83999	13.7441	6.93279	1.90976	1.04742e-08	up	1.6371	0.000170799	up
arahy.Tifrunner.gnm1.ann1.HE23UZ	2.77976	12.0438	9.51823	1.90959	8.4935e-09	up	2.20323	1.45102e-07	up
arahy.Tifrunner.gnm1.ann1.2C2IG0	4.8346	21.7066	25.2358	1.90877	6.9244e-09	up	2.82063	1.20068e-10	up
arahy.Tifrunner.gnm1.ann1.6B39MA	1.75212	9.23941	7.47471	1.90809	5.75814e-09	up	1.9219	4.40994e-06	up
arahy.Tifrunner.gnm1.ann1.UR1HZK	1.67201	8.30709	3.7009	1.90453	2.45224e-08	up	1.25991	0.00776886	up
arahy.Tifrunner.gnm1.ann1.5UJ4FC	4.61518	21.6861	8.34387	1.90432	5.9616e-09	up	1.21453	0.00751871	up
arahy.Tifrunner.gnm1.ann1.7661JY	3.18073	15.0177	7.63072	1.90384	2.50082e-08	up	1.67441	0.000142846	up
arahy.Tifrunner.gnm1.ann1.7US8C9	21.3654	97.0916	76.6986	1.90381	2.57945e-06	up	2.27829	1.01169e-06	up
arahy.Tifrunner.gnm1.ann1.G9A448	0.543839	2.58679	1.6345	1.90159	1.56005e-05	up	1.88262	0.000499581	up
arahy.Tifrunner.gnm1.ann1.EDM9PE	1.14158	5.14904	4.07147	1.89901	1.72461e-08	up	2.26976	8.36642e-08	up
arahy.Tifrunner.gnm1.ann1.TQ9955	4.68933	23.5515	20.4232	1.89887	1.6603e-08	up	2.40277	1.28824e-08	up
arahy.Tifrunner.gnm1.ann1.H9HPQV	0.824908	3.64214	1.79972	1.89854	2.44395e-05	up	1.70656	0.00337196	up
arahy.Tifrunner.gnm1.ann1.370AXC	1.1354	5.43382	4.95219	1.89837	7.88443e-06	up	2.48878	7.21943e-05	up
arahy.Tifrunner.gnm1.ann1.VG3SGX	6.40696	33.5335	31.0858	1.89776	3.4595e-08	up	2.53925	0.00184344	up
arahy.Tifrunner.gnm1.ann1.ANV8L4	1.42229	6.14674	3.71734	1.89593	3.267e-08	up	1.78179	5.24861e-05	up
arahy.Tifrunner.gnm1.ann1.M9SN56	26.758	138.373	66.5176	1.89285	3.33251e-05	up	1.50426	0.00217556	up
arahy.Tifrunner.gnm1.ann1.TZMQ1W	19.0563	90.4863	44.6623	1.89214	2.179e-06	up	1.55631	0.00115193	up
arahy.Tifrunner.gnm1.ann1.YK6X8P	9.05234	43.2111	43.6628	1.8917	4.21302e-08	up	2.60861	8.15249e-10	up
Arachis_hypogaea_newGene_18788	0	3.69889	9.45988	1.88709	5.1226e-39	up	3.24182	1.10463e-60	up
Arachis_hypogaea_newGene_12406	0.18054	0.685068	0.639984	1.8869	0.00263873	up	2.59753	0.00167992	up
arahy.Tifrunner.gnm1.ann1.MWXJ8C	1.86486	8.66226	9.10188	1.8864	9.87793e-05	up	2.68169	2.28825e-10	up
arahy.Tifrunner.gnm1.ann1.1R9GPH	1.77498	8.1294	10.506	1.88368	6.36931e-07	up	2.93676	1.86698e-05	up
arahy.Tifrunner.gnm1.ann1.1Y86Y0	0.599593	2.88721	3.35809	1.88339	0.000585269	up	2.77042	0.00320264	up
arahy.Tifrunner.gnm1.ann1.Q6VRMV	0.582152	2.62908	1.30107	1.88	0.000311379	up	1.693	0.0094685	up
arahy.Tifrunner.gnm1.ann1.LXAL56	0.629553	3.05227	2.61175	1.8797	0.000815475	up	2.30888	0.000142201	up
arahy.Tifrunner.gnm1.ann1.77M4BK	1.05132	5.03057	4.25409	1.87941	1.61518e-07	up	2.30184	8.79226e-06	up
arahy.Tifrunner.gnm1.ann1.H8Z18X	3.27969	18.1266	14.2511	1.87882	4.00496e-08	up	2.27544	7.39384e-08	up
arahy.Tifrunner.gnm1.ann1.G0QKVL	1.25732	5.95222	38.8329	1.87815	0.00296754	up	5.29858	2.1958e-15	up
arahy.Tifrunner.gnm1.ann1.RKXB8A	2.1575	10.4583	5.32678	1.8778	4.76672e-08	up	1.64194	0.000303975	up
arahy.Tifrunner.gnm1.ann1.IC6AW7	2.07499	15.9515	19.385	1.87502	1.38018e-07	up	3.07352	4.63884e-05	up
arahy.Tifrunner.gnm1.ann1.6WK0GY	0.659652	2.93149	2.01119	1.87497	1.24656e-05	up	2.1158	2.51837e-05	up
arahy.Tifrunner.gnm1.ann1.V66ZH8	1.65733	7.42517	8.20613	1.87374	0.000128813	up	2.72836	2.11796e-09	up
arahy.Tifrunner.gnm1.ann1.G3NGVJ	4.7617	18.0328	8.79726	1.87349	3.60017e-07	up	1.41594	0.00227932	up
arahy.Tifrunner.gnm1.ann1.JXP29T	7.1001	33.1392	41.0475	1.86726	1.7223e-08	up	2.90241	4.55066e-06	up
arahy.Tifrunner.gnm1.ann1.H5V5GF	2.34493	10.8572	9.73798	1.86581	3.91851e-07	up	2.41472	2.81389e-08	up
arahy.Tifrunner.gnm1.ann1.1G2CVV	7.40939	33.8499	24.5849	1.86262	6.27011e-06	up	2.11252	5.98763e-07	up
arahy.Tifrunner.gnm1.ann1.3N2IZH	4.07574	18.4128	19.6061	1.86045	2.22334e-08	up	2.55284	2.06129e-09	up
arahy.Tifrunner.gnm1.ann1.CQAX74	1.14383	5.3402	11.5511	1.8597	6.498e-08	up	3.68982	7.23729e-09	up
arahy.Tifrunner.gnm1.ann1.EI09ZL	0.724455	3.49945	2.68882	1.85965	0.00438597	up	2.20008	0.000530179	up
arahy.Tifrunner.gnm1.ann1.BSR962	3.42649	15.8896	11.5218	1.85865	6.92719e-08	up	2.12643	8.75986e-07	up
arahy.Tifrunner.gnm1.ann1.I4ZJJV	6.89057	31.9606	39.898	1.85848	2.1994e-08	up	2.90508	4.80671e-06	up
arahy.Tifrunner.gnm1.ann1.35XI12	2.82858	11.894	29.0853	1.85651	5.17078e-08	up	3.84855	3.03621e-10	up
arahy.Tifrunner.gnm1.ann1.967JHU	15.4638	64.8567	192.79	1.85616	3.60499e-06	up	4.06236	3.27962e-14	up
arahy.Tifrunner.gnm1.ann1.ZQGQ7H	1.35316	7.25038	3.89275	1.85554	0.000692141	up	1.75443	0.00551309	up
arahy.Tifrunner.gnm1.ann1.0L9E2L	1.90274	8.48328	9.15818	1.85532	4.56391e-08	up	2.66057	2.15454e-10	up
arahy.Tifrunner.gnm1.ann1.YXU9YV	137.802	538.055	460.326	1.85526	0.000266076	up	2.24805	1.2875e-06	up
arahy.Tifrunner.gnm1.ann1.EE4B44	0.302205	1.40238	2.44241	1.85485	0.0034409	up	2.85808	3.64331e-06	up
arahy.Tifrunner.gnm1.ann1.US28JK	1.63164	7.52638	3.45823	1.8546	6.01119e-08	up	1.46964	0.0013897	up
arahy.Tifrunner.gnm1.ann1.2055DB	2.86422	13.4103	8.84692	1.84751	1.39031e-07	up	2.06092	2.08934e-06	up
arahy.Tifrunner.gnm1.ann1.M4TVLK	4.87961	22.0199	21.5051	1.84586	1.72822e-07	up	2.53261	2.66892e-09	up
arahy.Tifrunner.gnm1.ann1.01QGAU	0.339326	1.96616	1.83846	1.84387	0.00933798	up	2.26078	0.00268905	up
arahy.Tifrunner.gnm1.ann1.URKQ8K	0.802331	3.87611	3.20971	1.84118	0.00620545	up	2.15777	0.00066184	up
arahy.Tifrunner.gnm1.ann1.8C30VS	2.13706	9.6949	33.0172	1.84109	1.24092e-07	up	4.31542	1.42808e-20	up
arahy.Tifrunner.gnm1.ann1.DV7QWZ	0	3.58236	2.57347	1.84091	3.14983e-13	up	1.36371	1.19225e-12	up
arahy.Tifrunner.gnm1.ann1.SPI7HB	7.3603	33.4526	17.0346	1.83996	5.8496e-07	up	1.57891	0.00052237	up
arahy.Tifrunner.gnm1.ann1.CY60UM	4.27922	16.2605	7.69238	1.83829	2.48494e-08	up	1.86211	1.31423e-05	up
arahy.Tifrunner.gnm1.ann1.I66N0U	1.81288	6.5249	6.21239	1.8368	2.36467e-07	up	2.25386	1.84006e-07	up
arahy.Tifrunner.gnm1.ann1.A28NZ9	2.55312	11.9181	10.8628	1.83648	2.26406e-08	up	2.41213	2.04924e-08	up
arahy.Tifrunner.gnm1.ann1.6J647E	0.607891	3.4826	4.18188	1.83538	0.000560725	up	2.82665	9.58273e-07	up
arahy.Tifrunner.gnm1.ann1.89V7LU	0.231298	1.40054	1.05004	1.83471	0.00530394	up	2.47813	0.000210948	up
arahy.Tifrunner.gnm1.ann1.9A7I0S	1.47524	6.42303	5.67584	1.83365	6.41403e-07	up	2.39923	3.55924e-08	up
arahy.Tifrunner.gnm1.ann1.GQJ8ZK	1.37649	6.1051	4.12026	1.83016	2.28839e-06	up	1.94041	3.66942e-05	up
arahy.Tifrunner.gnm1.ann1.TTJ70M	0.682529	3.38092	4.09154	1.82925	0.000449155	up	2.61876	6.83271e-07	up
arahy.Tifrunner.gnm1.ann1.KDN3A4	1.00165	4.57386	4.75563	1.82756	0.00161666	up	2.60533	9.77347e-06	up
arahy.Tifrunner.gnm1.ann1.P8STGX	3.76512	16.9746	15.2324	1.82743	2.89684e-08	up	2.38315	2.00255e-08	up
arahy.Tifrunner.gnm1.ann1.EM9KCS	0.859797	5.62391	16.8574	1.82678	0.00143623	up	4.04085	8.64795e-18	up
arahy.Tifrunner.gnm1.ann1.SA4FWZ	5.7172	24.5496	59.6309	1.82638	4.25969e-07	up	3.84141	4.13408e-14	up
arahy.Tifrunner.gnm1.ann1.AMC2P5	0.543979	2.58675	2.23855	1.82309	0.00764729	up	2.32392	0.000933298	up
arahy.Tifrunner.gnm1.ann1.UMP4HF	0.711313	3.16096	2.52841	1.82272	4.57718e-05	up	1.70832	0.00268282	up
Arachis_hypogaea_newGene_10075	4.82677	20.9192	12.0691	1.82261	2.96522e-08	up	1.75816	4.33197e-05	up
arahy.Tifrunner.gnm1.ann1.NZQX07	0.713921	3.43504	6.57573	1.82114	0.000128904	up	3.41681	8.7775e-14	up
arahy.Tifrunner.gnm1.ann1.TC9I43	1.5421	7.08642	6.20851	1.81938	1.94983e-05	up	2.3667	5.51341e-07	up
arahy.Tifrunner.gnm1.ann1.IM7I4N	1.36379	5.28566	11.3071	1.81933	6.60321e-06	up	3.59808	2.73298e-10	up
arahy.Tifrunner.gnm1.ann1.S910NZ	0.566218	2.54986	32.9656	1.81843	0.00187871	up	6.22463	3.05939e-20	up
arahy.Tifrunner.gnm1.ann1.WY8BRN	3.60752	12.4192	18.4281	1.8183	3.8738e-06	up	3.12237	1.2477e-12	up
arahy.Tifrunner.gnm1.ann1.MFVS6B	6.64419	27.5804	24.359	1.81486	3.82476e-08	up	2.32219	5.36999e-08	up
arahy.Tifrunner.gnm1.ann1.FS85WP	14.455	44.5266	72.5503	1.81402	7.7324e-06	up	3.29998	0.000425289	up
arahy.Tifrunner.gnm1.ann1.ZB5N63	1.03728	4.22224	3.93824	1.8127	1.32173e-05	up	2.51988	1.39368e-05	up
arahy.Tifrunner.gnm1.ann1.WS9SL7	1.50397	5.87253	6.11664	1.81086	6.8858e-06	up	2.59561	7.53727e-09	up
Arachis_hypogaea_newGene_17080	1.39056	6.07946	10.5212	1.81077	0.00290304	up	3.30478	7.9134e-15	up
arahy.Tifrunner.gnm1.ann1.QN0DU3	1.49911	5.76851	4.97108	1.80789	1.1478e-06	up	1.78867	0.000148495	up
arahy.Tifrunner.gnm1.ann1.6ZYP5I	8.52066	38.0236	32.4263	1.80558	5.38464e-08	up	2.50416	0.000112456	up
arahy.Tifrunner.gnm1.ann1.NTE0EL	1.25031	5.45468	8.26219	1.80469	2.65253e-05	up	3.16812	1.94835e-12	up
arahy.Tifrunner.gnm1.ann1.X7UDDV	12.815	54.6181	29.2333	1.80461	4.42206e-06	up	1.63992	0.000357657	up
arahy.Tifrunner.gnm1.ann1.FB9VDL	2.33612	9.04039	7.29738	1.80266	2.4513e-07	up	2.21436	1.53068e-07	up
arahy.Tifrunner.gnm1.ann1.TA7I2E	2.07766	9.16705	3.6131	1.80258	8.02293e-08	up	1.26816	0.00669486	up
arahy.Tifrunner.gnm1.ann1.YET430	9.62189	40.8383	40.3963	1.80169	1.79855e-06	up	2.45623	1.72002e-07	up
arahy.Tifrunner.gnm1.ann1.U2V952	0.36191	1.67601	1.27622	1.80132	0.00327715	up	1.89436	0.0065435	up
arahy.Tifrunner.gnm1.ann1.MX8T8B	5.26198	24.5656	19.2055	1.79983	0.000190741	up	2.13853	4.93941e-06	up
arahy.Tifrunner.gnm1.ann1.HY94UM	0.812971	3.87899	2.63677	1.79882	0.000131601	up	1.95785	0.0014596	up
arahy.Tifrunner.gnm1.ann1.H5JCD8	3.63307	15.9349	9.16296	1.79764	3.66354e-07	up	1.71403	0.0094792	up
arahy.Tifrunner.gnm1.ann1.YW1KJA	0.854156	3.77817	2.0601	1.79753	0.00187746	up	1.57385	0.00622409	up
arahy.Tifrunner.gnm1.ann1.351IJG	6.43482	28.7234	24.8288	1.79419	1.88507e-07	up	2.30498	1.09183e-07	up
arahy.Tifrunner.gnm1.ann1.45B7J4	11.0969	48.6192	29.4084	1.79405	1.47963e-06	up	1.78385	0.000114041	up
arahy.Tifrunner.gnm1.ann1.RFM5HW	0.540579	2.36098	1.59428	1.79388	0.00317779	up	1.93922	0.00397785	up
arahy.Tifrunner.gnm1.ann1.HK0XZ1	4.95474	21.3391	69.2627	1.79281	6.88334e-08	up	4.16614	1.35445e-12	up
arahy.Tifrunner.gnm1.ann1.5W0QMQ	0.661138	2.7914	3.48746	1.79233	0.000600684	up	3.02361	2.96528e-10	up
arahy.Tifrunner.gnm1.ann1.ZHJA83	3.3949	14.4045	17.6201	1.79194	9.84004e-07	up	2.8223	2.66389e-09	up
arahy.Tifrunner.gnm1.ann1.5434G2	6.27973	27.4357	71.3512	1.78922	5.08718e-05	up	3.87298	9.1039e-16	up
arahy.Tifrunner.gnm1.ann1.2Z587T	37.5698	56.1395	51.8587	1.7891	0.000431117	up	2.67441	0.0092318	up
arahy.Tifrunner.gnm1.ann1.4YD75G	0.534093	2.32662	1.47176	1.78851	0.00426703	up	1.9287	0.00641166	up
arahy.Tifrunner.gnm1.ann1.I4K7T0	2.23972	9.55707	9.25793	1.7883	8.2866e-08	up	2.43486	5.12425e-09	up
arahy.Tifrunner.gnm1.ann1.416W9Q	0.342252	1.51024	3.47276	1.78663	0.00276254	up	3.74653	2.35982e-07	up
arahy.Tifrunner.gnm1.ann1.Y112HT	1.89362	8.53235	4.2487	1.78605	5.86622e-07	up	1.48555	0.00153171	up
arahy.Tifrunner.gnm1.ann1.SE8WTS	0	3.44855	3.54098	1.78599	7.0957e-06	up	1.82415	1.50938e-08	up
arahy.Tifrunner.gnm1.ann1.5SF4Q5	2.70438	11.7387	8.4843	1.78464	2.39025e-06	up	2.02028	9.00416e-06	up
arahy.Tifrunner.gnm1.ann1.M18AK8	1.97908	8.36803	4.33179	1.78346	2.4769e-07	up	1.54559	0.00207972	up
arahy.Tifrunner.gnm1.ann1.ZW77VX	1.91094	8.27598	4.39431	1.77948	8.57139e-08	up	1.57208	0.00026281	up
arahy.Tifrunner.gnm1.ann1.RU3ERW	0.700631	3.3418	2.43694	1.7791	7.54566e-06	up	1.84031	0.000213323	up
arahy.Tifrunner.gnm1.ann1.TYVF6X	7.99984	33.2168	14.0336	1.77891	9.27472e-07	up	1.29959	0.00386317	up
arahy.Tifrunner.gnm1.ann1.F3ECJ7	0.59266	1.96086	1.4675	1.77839	0.00214729	up	1.58809	0.00416278	up
arahy.Tifrunner.gnm1.ann1.T43K8I	4.34605	19.1676	16.9217	1.77765	8.20644e-08	up	2.36589	5.35113e-08	up
arahy.Tifrunner.gnm1.ann1.MV74CA	5.66381	31.3773	30.4511	1.77571	5.25419e-07	up	2.46428	0.000868783	up
Arachis_hypogaea_newGene_9347	0.695161	3.03678	1.96482	1.77541	0.00304306	up	1.88353	0.00705692	up
arahy.Tifrunner.gnm1.ann1.B3SD72	2.94435	13.8446	5.9294	1.7754	6.98402e-05	up	1.29512	0.00809123	up
arahy.Tifrunner.gnm1.ann1.618SXF	1.43636	5.75529	3.90969	1.7746	5.46901e-07	up	2.00089	4.70741e-06	up
Arachis_hypogaea_newGene_11329	0.277771	1.68801	1.88402	1.77329	0.00165015	up	2.48639	1.5979e-05	up
arahy.Tifrunner.gnm1.ann1.K18NKD	0.921219	3.42849	1.93327	1.77298	4.06719e-05	up	1.55344	0.00648305	up
arahy.Tifrunner.gnm1.ann1.BDIQ8A	0.503481	2.29776	1.24261	1.77046	0.000374082	up	1.71464	0.00595218	up
arahy.Tifrunner.gnm1.ann1.IME475	6.44829	26.4762	43.1746	1.76801	1.32025e-07	up	3.1852	7.65907e-12	up
Arachis_hypogaea_newGene_14854	2.0729	6.63116	3.83498	1.76796	0.000102616	up	2.16169	0.00619649	up
arahy.Tifrunner.gnm1.ann1.Y7I7Z8	1.21799	5.40838	10.4242	1.76648	1.23191e-06	up	3.47601	1.35963e-06	up
arahy.Tifrunner.gnm1.ann1.63AMR4	2.44665	9.68127	6.49992	1.76596	9.2153e-07	up	1.78317	8.32884e-05	up
arahy.Tifrunner.gnm1.ann1.GGU5D9	7.55446	29.5575	18.8011	1.76537	0.000183306	up	1.79833	8.59468e-05	up
arahy.Tifrunner.gnm1.ann1.N2YSCM	0.54499	2.34774	2.92278	1.76278	0.0081568	up	2.79103	1.06314e-05	up
arahy.Tifrunner.gnm1.ann1.F3KKM7	1.19806	6.48855	8.20359	1.76012	3.48185e-07	up	3.13388	3.45587e-13	up
arahy.Tifrunner.gnm1.ann1.A4IJUG	0.731186	3.22006	2.25283	1.75991	0.00422265	up	1.95271	0.00420654	up
arahy.Tifrunner.gnm1.ann1.UUW3MN	1.49028	5.97702	9.66704	1.75832	3.03659e-06	up	3.13914	1.98207e-13	up
arahy.Tifrunner.gnm1.ann1.Q0IN0Q	0.825876	4.03307	11.5882	1.75714	3.37511e-05	up	3.87839	4.85412e-07	up
arahy.Tifrunner.gnm1.ann1.M78ZSX	2.63036	10.9473	14.4331	1.75705	0.00224908	up	2.80591	3.5927e-11	up
arahy.Tifrunner.gnm1.ann1.W2WG0I	3.48684	11.4554	7.28129	1.75468	7.7081e-05	up	1.44924	0.00610415	up
arahy.Tifrunner.gnm1.ann1.SURN03	0.470055	2.38022	2.22386	1.7546	0.00132314	up	2.59735	1.46165e-06	up
arahy.Tifrunner.gnm1.ann1.734U7E	1.60856	5.55181	4.21871	1.75411	6.39789e-07	up	1.74754	7.4002e-05	up
arahy.Tifrunner.gnm1.ann1.181IYB	8.46821	35.9795	68.6913	1.75284	4.7266e-07	up	3.40466	2.00014e-12	up
arahy.Tifrunner.gnm1.ann1.PYMC5A	2.05479	8.67648	15.5959	1.75248	0.00526616	up	3.30695	1.6901e-12	up
arahy.Tifrunner.gnm1.ann1.KDI7TH	13.3334	46.9804	26.4901	1.75227	4.71613e-06	up	1.67797	0.000406433	up
arahy.Tifrunner.gnm1.ann1.00X5DN	1.34133	5.74855	4.57154	1.74969	2.00745e-06	up	2.12674	4.21904e-07	up
arahy.Tifrunner.gnm1.ann1.46TCXF	4.76318	21.7754	32.9738	1.74936	1.95406e-07	up	3.01733	2.26875e-12	up
arahy.Tifrunner.gnm1.ann1.U5HZVG	1.91738	7.98986	5.65161	1.74876	1.4203e-05	up	1.86799	0.000109223	up
arahy.Tifrunner.gnm1.ann1.XF1RPZ	0.289884	1.33055	3.06207	1.74535	0.00828679	up	3.67931	2.2165e-10	up
arahy.Tifrunner.gnm1.ann1.I59WU7	7.37572	29.0032	54.5167	1.74509	1.90646e-06	up	3.37315	4.98758e-11	up
arahy.Tifrunner.gnm1.ann1.FZMU71	1.89355	6.73967	11.9214	1.74475	2.44963e-07	up	3.15887	1.93796e-13	up
arahy.Tifrunner.gnm1.ann1.55Y2CK	11.9467	50.3835	63.0325	1.7439	1.69481e-06	up	2.78152	2.77172e-07	up
arahy.Tifrunner.gnm1.ann1.J2Y82Q	1.00243	5.58953	6.44255	1.74336	7.39195e-06	up	2.49585	3.65671e-09	up
arahy.Tifrunner.gnm1.ann1.TJT6BT	0.714901	3.03435	9.36624	1.74313	0.000223794	up	4.08541	4.98864e-20	up
arahy.Tifrunner.gnm1.ann1.BCQZ8L	4.69904	10.2614	34.7735	1.74287	1.24594e-07	up	4.24102	5.22208e-18	up
arahy.Tifrunner.gnm1.ann1.42EX8Y	7.43063	32.0329	15.7579	1.74108	1.90799e-06	up	1.65396	0.000343348	up
arahy.Tifrunner.gnm1.ann1.MF0PDN	2.31243	9.90712	5.86057	1.7408	1.25697e-06	up	1.55007	0.000784504	up
arahy.Tifrunner.gnm1.ann1.SGG4FM	3.6558	14.5955	10.5028	1.73947	8.51827e-07	up	1.90227	0.000281289	up
arahy.Tifrunner.gnm1.ann1.2H77W4	1.95074	8.20756	7.76419	1.73753	3.78286e-07	up	2.21274	0.000696237	up
arahy.Tifrunner.gnm1.ann1.PPR7D4	2.31348	8.87171	9.49335	1.73744	2.09786e-07	up	2.56807	0.0014269	up
arahy.Tifrunner.gnm1.ann1.J8TUD1	6.43371	27.7912	99.7794	1.73598	2.50661e-07	up	4.2923	5.87141e-15	up
arahy.Tifrunner.gnm1.ann1.5QD0EV	1.7234	7.23032	6.85084	1.73552	1.61233e-05	up	2.3629	2.05835e-07	up
arahy.Tifrunner.gnm1.ann1.KW5NHF	5.93361	24.7898	12.8075	1.73457	2.26558e-07	up	1.3662	0.00175127	up
arahy.Tifrunner.gnm1.ann1.4D7KBI	1.63739	6.70777	6.19907	1.73403	0.00441002	up	2.32335	8.94792e-08	up
arahy.Tifrunner.gnm1.ann1.R2NPVK	2.55532	10.6022	15.5419	1.73293	2.27823e-07	up	3.03298	1.54047e-12	up
arahy.Tifrunner.gnm1.ann1.SHL6Z6	0.984696	4.13032	18.9551	1.73209	0.000331888	up	4.66681	7.7926e-10	up
arahy.Tifrunner.gnm1.ann1.7M140W	1.3316	5.5645	5.79367	1.72894	2.64607e-07	up	2.50841	2.59588e-09	up
arahy.Tifrunner.gnm1.ann1.286K5M	1.94132	6.30338	2.43104	1.72759	1.63985e-05	up	1.3905	0.0098481	up
arahy.Tifrunner.gnm1.ann1.RIE5PZ	3.9774	16.4595	13.9029	1.72326	3.54232e-07	up	2.19436	5.4226e-07	up
arahy.Tifrunner.gnm1.ann1.EMYR7K	1.65245	6.67841	4.58519	1.72308	7.63536e-06	up	1.89902	6.22378e-05	up
arahy.Tifrunner.gnm1.ann1.LCIL6D	0	3.301	2.56929	1.7229	3.80969e-15	up	1.36137	3.03084e-07	up
arahy.Tifrunner.gnm1.ann1.CC39BB	3.73267	14.3376	6.79431	1.7229	2.16238e-07	up	1.32315	0.00239443	up
arahy.Tifrunner.gnm1.ann1.0VB874	1.59762	5.68536	6.22845	1.72065	2.3184e-06	up	2.52685	4.62019e-09	up
arahy.Tifrunner.gnm1.ann1.V17G3V	3.32989	14.3965	11.0324	1.71758	0.000202936	up	2.0316	2.79691e-06	up
arahy.Tifrunner.gnm1.ann1.C339P9	12.4778	46.1069	27.122	1.71735	8.65336e-05	up	1.63561	0.000654589	up
arahy.Tifrunner.gnm1.ann1.V32IBN	2.11029	7.73211	9.13916	1.71587	2.47788e-06	up	2.71208	2.14659e-10	up
arahy.Tifrunner.gnm1.ann1.Q5NV21	1.07809	4.5172	4.81923	1.71402	5.61439e-07	up	2.5183	1.46511e-09	up
arahy.Tifrunner.gnm1.ann1.YRL8R4	22.9748	86.9644	54.631	1.71288	7.88135e-06	up	1.67804	0.000283511	up
arahy.Tifrunner.gnm1.ann1.FQK9B4	5.98734	26.1127	118.612	1.71185	2.07512e-07	up	4.57253	1.79166e-13	up
arahy.Tifrunner.gnm1.ann1.A91ASK	1.76865	7.45777	7.49641	1.70948	3.68722e-06	up	2.42529	2.25148e-08	up
arahy.Tifrunner.gnm1.ann1.356JQC	0.396757	1.79262	1.46935	1.70875	0.00112033	up	1.69292	0.00913116	up
arahy.Tifrunner.gnm1.ann1.4YMK55	3.63829	16.0166	17.6069	1.70789	4.22785e-07	up	2.57248	1.41608e-09	up
arahy.Tifrunner.gnm1.ann1.2L2SJX	3.49897	13.671	5.89714	1.70785	3.83147e-07	up	1.36546	0.00211739	up
arahy.Tifrunner.gnm1.ann1.W3GPPR	0.344455	1.99665	1.72722	1.7075	0.00682618	up	2.62817	1.81185e-05	up
arahy.Tifrunner.gnm1.ann1.U1B62V	0.646976	2.82143	2.82213	1.70674	0.000644775	up	2.593	4.67436e-07	up
arahy.Tifrunner.gnm1.ann1.Q7HD44	2.22188	10.2064	6.54207	1.70628	7.82137e-06	up	1.75585	0.000165276	up
arahy.Tifrunner.gnm1.ann1.13C0EN	0.623923	2.70804	3.16151	1.70613	0.000788845	up	2.57728	6.44559e-07	up
arahy.Tifrunner.gnm1.ann1.P4NRG4	1.53812	5.97437	2.8156	1.70458	3.42171e-06	up	1.44462	0.00287987	up
arahy.Tifrunner.gnm1.ann1.Y8JB9L	1.9169	8.838	31.7835	1.70365	3.01825e-06	up	4.22184	3.12607e-20	up
arahy.Tifrunner.gnm1.ann1.XR645Q	1.42765	5.25676	4.08065	1.70355	0.000350413	up	1.97364	0.00853843	up
arahy.Tifrunner.gnm1.ann1.1TDX9M	0.137779	0.737307	0.88042	1.70329	0.00319911	up	2.68797	1.4784e-06	up
arahy.Tifrunner.gnm1.ann1.NIM4HJ	1.71991	6.70738	4.88165	1.70298	0.00516381	up	2.03893	0.00239711	up
arahy.Tifrunner.gnm1.ann1.88B2ED	4.64372	15.6658	29.3505	1.70233	2.14186e-07	up	3.33847	1.63083e-13	up
arahy.Tifrunner.gnm1.ann1.DIS46Y	9.67609	41.0126	26.6171	1.69996	8.56925e-07	up	1.79541	4.95783e-05	up
arahy.Tifrunner.gnm1.ann1.BFH9GR	2.28653	9.49061	20.7932	1.69843	5.70009e-07	up	3.53593	0.000164566	up
arahy.Tifrunner.gnm1.ann1.6EBR5V	0.894565	3.76615	8.90972	1.69835	0.00150489	up	3.6489	4.7421e-07	up
arahy.Tifrunner.gnm1.ann1.253UZ6	7.08271	29.4411	15.664	1.69816	3.82713e-06	up	1.62168	0.000437217	up
arahy.Tifrunner.gnm1.ann1.ZG31ZK	2.3605	10.1004	21.109	1.69752	1.98018e-06	up	3.47515	1.72054e-14	up
arahy.Tifrunner.gnm1.ann1.E7T2Z7	0.850163	3.84614	2.33017	1.69655	0.000338107	up	1.82586	0.00142098	up
arahy.Tifrunner.gnm1.ann1.55VZFW	1.17718	4.10508	11.6197	1.69635	2.39556e-05	up	3.84109	5.47584e-19	up
arahy.Tifrunner.gnm1.ann1.R7M19X	4.44728	14.8986	8.95953	1.69365	2.46848e-06	up	1.53747	0.00200288	up
arahy.Tifrunner.gnm1.ann1.XSKM5Y	3.71075	13.5748	16.5782	1.69211	5.37719e-07	up	2.74572	7.59988e-11	up
arahy.Tifrunner.gnm1.ann1.WX0X0K	5.04238	20.3056	14.3095	1.69199	4.09203e-07	up	1.87762	9.8962e-06	up
arahy.Tifrunner.gnm1.ann1.WYRK4G	0.773157	3.19719	2.20262	1.69114	0.0039427	up	1.82873	0.00696047	up
arahy.Tifrunner.gnm1.ann1.SCN40X	1.22596	5.58389	10.6187	1.69029	9.10923e-05	up	3.29987	1.05344e-07	up
arahy.Tifrunner.gnm1.ann1.9I36N1	26.7585	107.813	112.438	1.68951	5.85503e-06	up	2.44771	0.000110354	up
arahy.Tifrunner.gnm1.ann1.SQ2KUV	1.14233	4.6108	7.58259	1.68755	4.14592e-05	up	3.11622	1.1094e-12	up
arahy.Tifrunner.gnm1.ann1.GN14J4	0.984137	3.82095	2.34435	1.6865	0.000101399	up	1.82819	0.00107116	up
arahy.Tifrunner.gnm1.ann1.NQ31ZP	0	3.21677	16.1856	1.68561	0.00091323	up	4.01664	9.67891e-28	up
arahy.Tifrunner.gnm1.ann1.4R282L	17.9369	71.9387	214.269	1.68262	5.26902e-05	up	3.9655	7.21022e-14	up
arahy.Tifrunner.gnm1.ann1.F45BIC	20.8606	68.7406	45.3002	1.6815	3.01657e-07	up	1.77049	2.85507e-05	up
arahy.Tifrunner.gnm1.ann1.JE5MND	20.384	79.9869	39.4648	1.67934	1.3349e-05	up	1.39215	0.00337621	up
arahy.Tifrunner.gnm1.ann1.RC8J31	2.1635	8.81282	4.37915	1.67731	1.15862e-06	up	1.21537	0.00951857	up
arahy.Tifrunner.gnm1.ann1.WQ4U6A	2.24214	9.00916	6.88241	1.67631	3.78286e-07	up	2.00157	3.2656e-06	up
arahy.Tifrunner.gnm1.ann1.HA9E1Y	13.717	55.0844	27.0301	1.67625	5.06637e-07	up	1.29319	0.00341691	up
arahy.Tifrunner.gnm1.ann1.KN6KIA	3.27095	12.6622	11.2992	1.67561	3.3175e-06	up	2.49205	5.73228e-05	up
arahy.Tifrunner.gnm1.ann1.06T2K2	1.45961	6.08011	4.27187	1.67492	6.88857e-06	up	1.93807	0.000381962	up
arahy.Tifrunner.gnm1.ann1.5X9SY8	5.97648	27.3715	23.5847	1.67231	1.52646e-05	up	2.16798	3.61049e-07	up
arahy.Tifrunner.gnm1.ann1.WN30HB	1.81711	7.77796	29.4125	1.67199	6.59858e-06	up	4.27426	2.02803e-21	up
arahy.Tifrunner.gnm1.ann1.R3D0LA	16.6046	66.5144	67.4118	1.67183	5.7538e-07	up	2.41121	5.3088e-08	up
arahy.Tifrunner.gnm1.ann1.K7AB56	2.33843	9.41655	8.68953	1.66883	3.84451e-06	up	2.17845	6.11655e-07	up
arahy.Tifrunner.gnm1.ann1.KE7AMS	6.74659	26.7311	24.6163	1.66851	4.01567e-07	up	2.42008	1.5691e-08	up
arahy.Tifrunner.gnm1.ann1.2AHI7R	0	3.17633	25.7896	1.66736	1.48399e-09	up	4.68872	3.58539e-58	up
arahy.Tifrunner.gnm1.ann1.JGWU85	0	3.17466	4.45944	1.6666	4.39323e-40	up	2.15686	6.82456e-50	up
arahy.Tifrunner.gnm1.ann1.CZ3U7F	2.88108	12.8045	13.8883	1.66629	1.46397e-05	up	2.56469	1.32191e-09	up
arahy.Tifrunner.gnm1.ann1.QH4I6C	0.939296	3.85637	56.1714	1.6652	0.00204074	up	6.24646	2.39093e-35	up
arahy.Tifrunner.gnm1.ann1.LIU795	19.114	73.9048	52.0404	1.6645	2.1081e-05	up	1.97436	0.00546145	up
arahy.Tifrunner.gnm1.ann1.DIB8K4	1.44266	6.60939	13.4055	1.66446	1.22172e-05	up	3.24568	8.96777e-12	up
arahy.Tifrunner.gnm1.ann1.IJ6373	3.51647	12.7466	31.3276	1.66338	4.73155e-07	up	3.71481	1.16603e-15	up
arahy.Tifrunner.gnm1.ann1.R1FZ8C	13.9065	55.6272	54.1776	1.66336	0.00400535	up	2.36276	1.75996e-05	up
arahy.Tifrunner.gnm1.ann1.BC3717	1.38891	5.99058	4.99508	1.66291	0.000287812	up	2.1857	1.91976e-07	up
arahy.Tifrunner.gnm1.ann1.EVQB8B	2.0139	8.10388	8.99574	1.66205	5.52174e-06	up	2.52794	3.6386e-09	up
arahy.Tifrunner.gnm1.ann1.YV4Q3G	3.73006	14.6662	10.6193	1.66147	3.33146e-06	up	2.02085	2.7715e-06	up
arahy.Tifrunner.gnm1.ann1.3SBY8X	4.29199	18.6328	33.4983	1.6606	1.18902e-06	up	3.00087	9.96101e-11	up
arahy.Tifrunner.gnm1.ann1.X5TQ0U	3.61811	14.0378	17.209	1.65507	0.000868193	up	2.68132	1.79113e-10	up
arahy.Tifrunner.gnm1.ann1.67E0CQ	48.2418	187.753	166.025	1.65493	0.00253558	up	2.26495	2.43175e-06	up
arahy.Tifrunner.gnm1.ann1.MQ5PPI	1.66848	5.6047	7.15932	1.65419	0.00164168	up	2.63657	9.83391e-10	up
arahy.Tifrunner.gnm1.ann1.17BKMA	0.822304	3.18985	4.54818	1.65293	0.00422319	up	2.86745	5.85125e-08	up
arahy.Tifrunner.gnm1.ann1.KFP2BM	4.30064	16.6101	7.81982	1.65268	4.44774e-07	up	1.25177	0.00594755	up
arahy.Tifrunner.gnm1.ann1.1645LU	11.7416	39.8025	57.2804	1.65254	1.49533e-06	up	3.11625	3.88893e-11	up
arahy.Tifrunner.gnm1.ann1.TVN6NC	4.2416	17.8506	21.5205	1.65194	9.12757e-07	up	2.64983	4.22579e-10	up
arahy.Tifrunner.gnm1.ann1.U5VJX8	2.69746	9.94593	4.72966	1.65119	1.41159e-06	up	1.28074	0.00534779	up
arahy.Tifrunner.gnm1.ann1.IV261E	0.493287	2.45056	3.59499	1.65062	0.000808121	up	3.05945	1.09179e-08	up
arahy.Tifrunner.gnm1.ann1.I36EUT	21.3685	83.4638	256.089	1.65027	4.12385e-05	up	3.97632	6.94088e-14	up
arahy.Tifrunner.gnm1.ann1.YNCC4F	2.38564	9.51583	10.1989	1.64996	3.42443e-05	up	2.48667	3.13819e-08	up
arahy.Tifrunner.gnm1.ann1.3LJ0UE	4.71529	18.5775	14.816	1.64793	7.45874e-07	up	2.04095	2.21112e-06	up
arahy.Tifrunner.gnm1.ann1.G7J9WL	1.4777	4.58791	3.45314	1.64655	0.00539867	up	1.98509	9.41395e-05	up
arahy.Tifrunner.gnm1.ann1.0FVV8A	3.15481	11.9523	11.4494	1.64604	5.77447e-07	up	2.2862	0.000691814	up
arahy.Tifrunner.gnm1.ann1.40EGC8	1.67772	7.57337	8.60555	1.64571	5.59162e-07	up	2.4971	2.46893e-09	up
arahy.Tifrunner.gnm1.ann1.GB6ZUZ	11.0473	42.8937	51.1263	1.64536	2.22677e-06	up	2.61139	9.5646e-09	up
arahy.Tifrunner.gnm1.ann1.PFI7NN	1.13558	4.44964	7.22253	1.64415	7.7081e-05	up	3.05265	3.29735e-12	up
arahy.Tifrunner.gnm1.ann1.W4PCDV	0.387411	1.89812	1.41118	1.64341	0.00212182	up	1.62617	0.00776379	up
arahy.Tifrunner.gnm1.ann1.JR38A6	0.434568	1.77616	9.95349	1.64076	0.00793269	up	4.86193	4.81603e-19	up
arahy.Tifrunner.gnm1.ann1.XA63TZ	5.05884	21.2905	11.8451	1.63978	4.6764e-06	up	1.46574	0.00105345	up
arahy.Tifrunner.gnm1.ann1.W8BZZJ	2.3011	8.62597	4.59124	1.63923	3.66206e-06	up	1.39896	0.00231605	up
arahy.Tifrunner.gnm1.ann1.HM2HLZ	5.58935	21.23	11.5233	1.63905	1.50745e-06	up	1.4732	0.00486471	up
arahy.Tifrunner.gnm1.ann1.WG54AI	1.68836	6.55324	7.13318	1.63738	7.94253e-06	up	2.45511	6.75331e-09	up
arahy.Tifrunner.gnm1.ann1.F3LGCQ	1.41586	5.21194	3.38572	1.63696	0.000900866	up	1.43208	0.00199045	up
arahy.Tifrunner.gnm1.ann1.U0TDM7	19.2018	71.9889	49.287	1.6366	6.53338e-05	up	1.80867	0.000134489	up
arahy.Tifrunner.gnm1.ann1.IR61KG	2.46743	8.69293	10.9684	1.6335	2.37134e-06	up	2.68491	1.79771e-10	up
arahy.Tifrunner.gnm1.ann1.Y4AQW3	1.56278	6.10229	9.65858	1.63273	0.00299617	up	3.00719	3.84753e-07	up
arahy.Tifrunner.gnm1.ann1.QN5QPF	1.36405	5.08887	5.03014	1.62902	0.000787687	up	2.21724	1.51764e-06	up
arahy.Tifrunner.gnm1.ann1.QLZJ2Q	1.32212	5.14455	16.2284	1.62827	0.00014904	up	4.00198	9.60881e-10	up
arahy.Tifrunner.gnm1.ann1.QY5N6S	2.25916	6.09805	8.79425	1.6269	4.35747e-06	up	2.62777	2.69723e-05	up
arahy.Tifrunner.gnm1.ann1.GLQ651	2.34065	9.21578	5.89981	1.62444	1.64159e-05	up	1.70269	0.000251405	up
arahy.Tifrunner.gnm1.ann1.P7GVA7	1.14127	4.33662	5.24309	1.62187	0.000145194	up	2.62471	4.78834e-06	up
arahy.Tifrunner.gnm1.ann1.I35XGE	1.07035	3.95961	3.5164	1.62089	0.000521405	up	2.19319	3.73149e-06	up
arahy.Tifrunner.gnm1.ann1.IEZM4M	2.05881	9.57503	9.0485	1.62013	1.53751e-05	up	2.32059	1.14455e-07	up
arahy.Tifrunner.gnm1.ann1.5B0M6A	4.43976	17.455	12.9282	1.61908	2.23141e-06	up	1.92814	0.000485918	up
arahy.Tifrunner.gnm1.ann1.3CZ4H2	1.47049	6.00993	3.85693	1.61858	3.72122e-05	up	1.49012	0.00181536	up
arahy.Tifrunner.gnm1.ann1.ABBA5Z	2.79671	12.4731	6.02992	1.61847	5.71263e-06	up	1.25378	0.00993294	up
arahy.Tifrunner.gnm1.ann1.W50LA9	0.73872	4.7923	3.71776	1.61699	0.000798551	up	1.88199	0.000816599	up
arahy.Tifrunner.gnm1.ann1.S8MNPV	0.562244	2.83107	1.91795	1.61693	0.00296992	up	1.72657	0.00756579	up
arahy.Tifrunner.gnm1.ann1.X1JF0V	0.528004	1.92143	1.65225	1.6165	0.00890321	up	2.07796	0.00134542	up
arahy.Tifrunner.gnm1.ann1.71MGM7	0.327603	1.30873	1.32369	1.6156	0.00784128	up	2.34562	0.000136288	up
arahy.Tifrunner.gnm1.ann1.NJY7IU	4.4991	17.0885	19.2527	1.61383	0.00102778	up	2.50442	8.10365e-05	up
arahy.Tifrunner.gnm1.ann1.W5M46W	0.790247	3.7633	3.31496	1.61268	0.00193507	up	2.13312	1.44004e-05	up
arahy.Tifrunner.gnm1.ann1.I7Z1X1	0.885127	3.53184	2.22948	1.61183	0.000549473	up	1.767	0.00254693	up
arahy.Tifrunner.gnm1.ann1.4DKU81	0.755435	3.28664	1.91558	1.61138	0.00146826	up	1.93202	0.000746792	up
arahy.Tifrunner.gnm1.ann1.WQT719	4.32486	16.5355	21.7118	1.61019	9.65151e-07	up	2.66404	1.01277e-09	up
arahy.Tifrunner.gnm1.ann1.R4H24K	0.799515	3.24948	2.74861	1.61014	7.43308e-05	up	1.95688	4.43606e-05	up
arahy.Tifrunner.gnm1.ann1.C3UMJG	1.39129	5.85854	4.8745	1.60982	0.00119322	up	2.17174	6.12171e-05	up
arahy.Tifrunner.gnm1.ann1.BW1AWE	1.31159	5.17866	11.6098	1.60915	1.05962e-05	up	3.47117	1.48564e-06	up
arahy.Tifrunner.gnm1.ann1.X30FEF	2.90169	11.4283	12.7579	1.60873	4.426e-06	up	2.3517	3.13758e-08	up
arahy.Tifrunner.gnm1.ann1.PK48VF	3.18272	12.0726	46.8615	1.60745	0.000533789	up	4.25639	2.21921e-15	up
arahy.Tifrunner.gnm1.ann1.59P1C9	36.7166	140.466	101.151	1.60701	0.000104876	up	1.82731	0.000130111	up
arahy.Tifrunner.gnm1.ann1.M6FCCP	1.07247	4.23353	2.2749	1.605	3.39998e-05	up	1.40325	0.00671346	up
arahy.Tifrunner.gnm1.ann1.9SI57B	2.86679	11.0932	7.86624	1.60387	1.32544e-06	up	1.81908	1.89728e-05	up
arahy.Tifrunner.gnm1.ann1.15A7AE	5.1138	21.8239	9.09185	1.60236	0.00418441	up	1.18527	0.00997532	up
arahy.Tifrunner.gnm1.ann1.MBL6KM	1.98544	7.67429	14.1344	1.60201	6.15305e-05	up	3.18538	5.42483e-14	up
arahy.Tifrunner.gnm1.ann1.2P2M78	0.811151	2.92006	3.18856	1.60109	0.00600022	up	2.27123	0.000145807	up
arahy.Tifrunner.gnm1.ann1.QWBN9A	0.916839	3.29015	4.98598	1.60093	0.00687384	up	3.06919	2.61491e-09	up
arahy.Tifrunner.gnm1.ann1.I706TF	11.921	45.5466	122.003	1.59809	0.0010271	up	3.7272	2.30718e-17	up
arahy.Tifrunner.gnm1.ann1.BY16ED	6.14167	17.7177	12.0859	1.59789	6.80519e-06	up	2.01206	6.71225e-06	up
arahy.Tifrunner.gnm1.ann1.VP29DX	1.2286	4.71689	9.70577	1.59746	0.000170984	up	3.35181	8.63625e-14	up
arahy.Tifrunner.gnm1.ann1.UIJ4RE	2.55107	9.70368	6.30574	1.59651	0.00266141	up	1.67854	0.0071548	up
arahy.Tifrunner.gnm1.ann1.YJK833	1.32316	5.054	9.85057	1.5957	0.000598085	up	3.27354	3.99798e-14	up
arahy.Tifrunner.gnm1.ann1.DI5547	1.00241	4.87793	3.56305	1.59239	4.04013e-06	up	1.47853	0.00107063	up
arahy.Tifrunner.gnm1.ann1.5VG832	3.44079	13.1776	11.8473	1.59174	2.6066e-06	up	2.15812	0.000606752	up
arahy.Tifrunner.gnm1.ann1.XEB2B9	7.08364	27.0747	28.015	1.59004	0.000325004	up	2.35546	9.93081e-07	up
Arachis_hypogaea_newGene_14976	0.821042	3.17997	2.92216	1.58942	0.000563361	up	2.21401	0.000129511	up
arahy.Tifrunner.gnm1.ann1.S40QI3	7.46381	27.1695	26.3519	1.58835	1.214e-05	up	2.23395	2.79385e-05	up
arahy.Tifrunner.gnm1.ann1.UUK80H	13.6606	30.9261	13.5375	1.58832	1.91633e-06	up	1.20529	0.00671607	up
arahy.Tifrunner.gnm1.ann1.W20RPM	9.96536	38.6846	52.8239	1.58807	1.99023e-05	up	2.82945	1.0354e-09	up
arahy.Tifrunner.gnm1.ann1.L0R21L	17.262	63.1473	161.871	1.58713	1.17259e-05	up	3.70677	1.80734e-13	up
arahy.Tifrunner.gnm1.ann1.H5PMU0	1.23282	4.49258	4.10935	1.58598	0.000115738	up	2.19352	1.67864e-06	up
arahy.Tifrunner.gnm1.ann1.5Y2C3U	4.73169	18.4235	20.3573	1.5852	2.53462e-06	up	2.41263	2.38321e-08	up
Arachis_hypogaea_newGene_15338	1.20864	4.60386	5.66993	1.58178	0.00393561	up	2.59589	1.13011e-06	up
arahy.Tifrunner.gnm1.ann1.2BYT27	1.39445	5.33844	4.7812	1.58163	0.000123119	up	2.13634	4.52891e-06	up
arahy.Tifrunner.gnm1.ann1.056HEM	0.935975	3.58404	4.68914	1.5805	0.00264628	up	2.67748	2.05095e-07	up
arahy.Tifrunner.gnm1.ann1.GZ0G6J	0.991948	3.79884	3.02432	1.58034	0.00238106	up	1.98326	0.000793774	up
arahy.Tifrunner.gnm1.ann1.DS860L	1.26723	4.84105	3.08883	1.57958	5.8515e-05	up	1.66407	0.000763747	up
arahy.Tifrunner.gnm1.ann1.U3UNQX	2.48266	9.05485	7.67899	1.57756	4.58523e-06	up	2.05644	0.000979752	up
arahy.Tifrunner.gnm1.ann1.FU6CIC	18.7198	69.5483	48.4245	1.575	0.00608164	up	1.75154	3.2945e-05	up
arahy.Tifrunner.gnm1.ann1.RIH8EG	2.38299	10.6286	10.5769	1.57499	1.84723e-06	up	2.19442	2.05528e-07	up
arahy.Tifrunner.gnm1.ann1.JN3EDT	1.88001	6.41198	20.621	1.57383	2.86129e-05	up	3.9551	1.873e-19	up
arahy.Tifrunner.gnm1.ann1.52W6Q5	0.595072	2.25906	5.63465	1.57223	0.00979468	up	3.59994	1.6064e-15	up
arahy.Tifrunner.gnm1.ann1.KWX927	0.457898	1.69344	1.19279	1.5709	0.00326617	up	1.75772	0.00508505	up
arahy.Tifrunner.gnm1.ann1.BZ31U7	1.11739	3.49043	3.81829	1.57071	4.80116e-05	up	2.3574	8.34968e-08	up
arahy.Tifrunner.gnm1.ann1.J9PLIE	7.0166	25.5202	41.0215	1.56676	1.36151e-05	up	2.9558	7.00744e-10	up
arahy.Tifrunner.gnm1.ann1.T4CH38	0.967746	3.42902	2.20424	1.56672	0.000447121	up	1.59649	0.00464631	up
arahy.Tifrunner.gnm1.ann1.DW1HPQ	3.03936	11.0783	19.1459	1.56639	5.61158e-06	up	3.05813	8.24729e-13	up
arahy.Tifrunner.gnm1.ann1.24ECRJ	5.50344	16.7995	17.5887	1.56321	0.000271432	up	2.26109	1.15773e-07	up
arahy.Tifrunner.gnm1.ann1.5FCM8E	5.90679	24.8871	13.7651	1.56273	1.99061e-06	up	1.4159	0.00108341	up
arahy.Tifrunner.gnm1.ann1.HZWF25	1.91689	7.5179	7.62994	1.56034	5.67138e-06	up	2.25506	1.41269e-07	up
arahy.Tifrunner.gnm1.ann1.WI67VP	26.3203	100.314	64.724	1.55628	4.65539e-06	up	1.63066	0.00736029	up
arahy.Tifrunner.gnm1.ann1.752C0V	3.43432	13.3557	17.0117	1.55266	3.16006e-06	up	2.63191	3.3789e-09	up
arahy.Tifrunner.gnm1.ann1.W71D15	6.74378	18.5823	43.402	1.55174	2.7008e-06	up	3.50066	3.1123e-07	up
arahy.Tifrunner.gnm1.ann1.QVKQ5Y	0	2.93134	36.5898	1.55156	9.48815e-08	up	5.19337	8.65673e-69	up
arahy.Tifrunner.gnm1.ann1.BY50EL	1.37224	4.82802	2.5151	1.54784	2.80205e-06	up	1.31879	0.00295036	up
arahy.Tifrunner.gnm1.ann1.TI4L00	1.86582	7.21243	9.76363	1.54729	4.52954e-05	up	2.74733	1.54853e-10	up
arahy.Tifrunner.gnm1.ann1.R81MSI	0	2.91983	2.53044	1.54589	9.0448e-16	up	1.33939	0.000954427	up
arahy.Tifrunner.gnm1.ann1.5T8U7P	3.09552	11.5072	6.34741	1.54588	3.06972e-06	up	1.42328	0.00107465	up
arahy.Tifrunner.gnm1.ann1.X00W6P	4.19148	15.3486	10.7357	1.54482	3.4435e-06	up	1.71759	7.19126e-05	up
arahy.Tifrunner.gnm1.ann1.KUWC0K	5.30618	18.8068	37.2151	1.54317	0.000156029	up	3.1657	3.5716e-11	up
arahy.Tifrunner.gnm1.ann1.V739AW	0	2.91222	11.586	1.54212	1.00921e-10	up	3.53431	2.96575e-07	up
arahy.Tifrunner.gnm1.ann1.H5PCZM	2.86644	9.38762	9.42768	1.54152	3.21267e-05	up	2.23339	1.98588e-07	up
arahy.Tifrunner.gnm1.ann1.HHIB1Q	5.70577	20.7974	10.1013	1.54116	0.000279269	up	1.20172	0.00660898	up
arahy.Tifrunner.gnm1.ann1.HAFQ9G	6.40812	23.5418	21.2942	1.54108	1.04515e-05	up	2.118	0.000201354	up
arahy.Tifrunner.gnm1.ann1.X8Y7H8	2.16786	7.63167	12.9354	1.54076	0.00222563	up	3.01389	5.42955e-06	up
arahy.Tifrunner.gnm1.ann1.I2VP0Y	1.28529	4.79624	4.40252	1.53958	0.000729966	up	2.20947	0.00763952	up
arahy.Tifrunner.gnm1.ann1.V7S84L	0	2.9055	2.646	1.53879	5.19148e-14	up	1.40381	4.04802e-20	up
[truncated: 1,917 more rows]
