# Supplementary material for: An Advanced Lipid Metabolism System Revealed by Transcriptomic and Lipidomic Analyses Plays a Central Role in Peanut Cold Tolerance
Source: Front Plant Sci. 2020 Jul 21;11:1110. doi: 10.3389/fpls.2020.01110 (PMC7396583; doi:10.3389/fpls.2020.01110)
Supplement: Supplementary file 1 [file DataSheet_1.zip › Supplementary Material/Table S7.xlsx]

## Sheet: Sheet1
Table S7 The continuously differentially expressed genes (CDEGs) in FH18.
Total RNA was extracted from three biological replicates. Time points were taken for 0 (S0), 12 (S1), 24 (S2) h after cold stress at 6°C in FH18 (S). The values indicated in column S0, S1 and S2 are FPKM (stands for: fragments per kilobase of transcript per million fragments mapped).
*: FC = fold change. The FC≥ 2 , that is, |log2FC| ≥ 1 is considered as significantly differential expression
**: FDR = false discovery rate. Adjusted for multiple tests. FDR < 0.01 is considered to be statistically significant
***: down : significantly downregulated (FC ≥2 and FDR <0.01); up : significantly upregulated (FC ≥2 and FDR <0.01).
The yellow region represents the genes that continuously significantly upregulated in FH18. The green region represents the genes that continuously significantly downregulated in FH18.
Tifrunner.gnm1. ann1. CCJH	S0	S1	S2	*log2FC (S1/S0)	**FDR (S1/S0)	***regulated (S1/S0)	log2FC (S2/S0)	FDR (S2/S0)	regulated (S2/S0)
arahy.Tifrunner.gnm1.ann1.VNK22G	0.011837	41.7246	140.334	10.813	7.8562e-35	up	13.1436	5.27126e-108	up
arahy.Tifrunner.gnm1.ann1.XIU4QN	0.00628167	12.4214	78.6846	9.57765	2.08685e-20	up	12.5679	5.11623e-41	up
arahy.Tifrunner.gnm1.ann1.WLLD0D	0.082084	40.5848	270.456	8.44277	5.65518e-84	up	11.7578	2.43251e-103	up
arahy.Tifrunner.gnm1.ann1.F2F8FV	0.00351667	11.6144	19.019	9.8407	4.86379e-06	up	11.057	1.25656e-59	up
arahy.Tifrunner.gnm1.ann1.9X1AFC	0.0335413	34.214	82.1728	9.21274	5.08851e-38	up	11.0542	3.94487e-37	up
arahy.Tifrunner.gnm1.ann1.PA1DXY	0.0326833	50.1517	74.8195	9.80051	9.79917e-29	up	10.9382	4.66286e-37	up
arahy.Tifrunner.gnm1.ann1.NL2IIL	0.002881	8.58633	21.0915	8.95984	4.5219e-26	up	10.9371	9.83815e-69	up
arahy.Tifrunner.gnm1.ann1.SM1KCJ	0.005738	6.61457	15.5898	9.13381	9.48529e-32	up	10.9198	3.34983e-25	up
arahy.Tifrunner.gnm1.ann1.HVT10G	0.0120617	12.6899	37.1849	8.79016	3.62613e-41	up	10.9012	8.53738e-103	up
arahy.Tifrunner.gnm1.ann1.DI5QT1	0.0372543	24.538	67.1627	8.7397	5.16031e-10	up	10.7705	6.71087e-79	up
arahy.Tifrunner.gnm1.ann1.87HDGW	0.0685693	0.692507	113.758	2.8186	2.417e-06	up	10.7315	1.0045e-101	up
arahy.Tifrunner.gnm1.ann1.F7D8SE	0.032109	42.8725	47.8657	10.1734	5.6039e-36	up	10.6631	2.98827e-29	up
arahy.Tifrunner.gnm1.ann1.95ZZMZ	0.00430567	1.12128	9.39375	7.10924	1.44648e-06	up	10.6298	5.36644e-38	up
Arachis_hypogaea_newGene_2544	0.042975	22.4696	60.3846	8.39241	1.86106e-31	up	10.397	8.58918e-102	up
arahy.Tifrunner.gnm1.ann1.X5NWFC	0.0483287	2.40172	53.5824	5.10436	2.30608e-17	up	10.1567	9.02123e-36	up
arahy.Tifrunner.gnm1.ann1.H8Q38Y	0.03614	22.627	52.2554	8.09949	1.08701e-91	up	9.84611	2.5692e-50	up
arahy.Tifrunner.gnm1.ann1.MBA9QB	0.0124687	6.58341	13.1754	8.26462	1.93144e-29	up	9.84257	1.50141e-64	up
arahy.Tifrunner.gnm1.ann1.6CR1D2	0.101558	47.6746	98.1985	8.17095	1.62433e-47	up	9.79226	2.76154e-40	up
arahy.Tifrunner.gnm1.ann1.LXP1WJ	0.55153	327.943	426.635	8.80171	5.24135e-73	up	9.76037	2.89531e-103	up
arahy.Tifrunner.gnm1.ann1.IF1UXG	0.083171	13.014	73.2933	6.64269	8.80265e-11	up	9.67344	9.72073e-39	up
arahy.Tifrunner.gnm1.ann1.5CXD2A	0.006784	2.57014	5.76619	7.90125	2.24184e-23	up	9.65733	7.33579e-32	up
arahy.Tifrunner.gnm1.ann1.L5HZ8F	0.038246	5.04693	29.3467	6.51707	2.29762e-20	up	9.62965	7.43995e-13	up
arahy.Tifrunner.gnm1.ann1.AK3JWY	0.02676	5.87162	31.5535	6.68773	1.22949e-08	up	9.59561	4.64499e-54	up
arahy.Tifrunner.gnm1.ann1.N7IIZM	0.05571	16.6179	45.7126	7.52102	2.41628e-84	up	9.56987	1.73327e-64	up
arahy.Tifrunner.gnm1.ann1.VQIY2H	0.0102563	2.34899	10.0908	6.85368	1.81368e-17	up	9.53414	4.03185e-70	up
arahy.Tifrunner.gnm1.ann1.C70Y3X	0	7.11588	69.8947	6.15297	3.10984e-07	up	9.44904	2.47537e-84	up
arahy.Tifrunner.gnm1.ann1.I8UD53	0.192919	63.9337	129.305	7.7507	5.77473e-57	up	9.38243	1.8281e-37	up
arahy.Tifrunner.gnm1.ann1.IAPX52	0.065338	8.87505	44.0729	6.50349	9.92503e-44	up	9.3742	4.74462e-93	up
arahy.Tifrunner.gnm1.ann1.NJ1UU6	0.0174407	4.62893	11.729	7.40513	4.35432e-35	up	9.36444	1.68377e-46	up
arahy.Tifrunner.gnm1.ann1.P4WXL8	0.014795	4.40142	13.1797	7.17309	1.56522e-21	up	9.3368	1.82242e-31	up
arahy.Tifrunner.gnm1.ann1.4I4T9M	0.021202	1.73533	12.6868	5.82577	5.02496e-12	up	9.26937	1.80735e-50	up
arahy.Tifrunner.gnm1.ann1.55B6KH	0.111182	29.8355	75.6332	7.31204	5.50774e-47	up	9.23464	1.58245e-44	up
arahy.Tifrunner.gnm1.ann1.YS6PIM	0.106367	0.797019	61.8834	2.349	0.00176296	up	9.21541	1.50915e-53	up
arahy.Tifrunner.gnm1.ann1.FWQ16B	0.173702	50.1961	104.625	7.56999	2.52122e-28	up	9.20366	1.35568e-81	up
arahy.Tifrunner.gnm1.ann1.FFL3CR	0.035017	1.09237	20.4424	4.35574	1.72397e-07	up	9.14493	9.52098e-31	up
arahy.Tifrunner.gnm1.ann1.B3UXLR	0	32.2349	56.2331	8.33248	1.19793e-32	up	9.13528	1.29907e-43	up
arahy.Tifrunner.gnm1.ann1.HQ6B45	0.334711	62.0855	189.904	6.93416	1.35049e-40	up	9.12637	6.29644e-91	up
arahy.Tifrunner.gnm1.ann1.VNPE8R	0.015336	0.618723	9.33639	4.63909	1.87293e-07	up	9.12484	1.47596e-76	up
arahy.Tifrunner.gnm1.ann1.16M659	0.00852967	3.54359	6.22824	7.71561	1.35494e-28	up	9.10708	3.89828e-57	up
arahy.Tifrunner.gnm1.ann1.3IB3IU	0.114286	9.33767	63.1807	5.68614	1.5427e-21	up	9.01843	1.13802e-20	up
arahy.Tifrunner.gnm1.ann1.96EPTX	0.0627107	0.896664	33.0159	3.24132	2.29033e-05	up	9.0149	5.86288e-27	up
arahy.Tifrunner.gnm1.ann1.DPQ6SD	0.210155	33.3701	104.36	6.79615	2.88671e-91	up	9.00002	3.3057e-84	up
arahy.Tifrunner.gnm1.ann1.3475Q7	0.87272	272.219	423.13	7.81328	1.35397e-64	up	8.99954	1.26158e-91	up
arahy.Tifrunner.gnm1.ann1.EABL5T	0.55915	146.345	259.187	7.5758	3.28827e-81	up	8.97793	5.04118e-44	up
arahy.Tifrunner.gnm1.ann1.35SLR1	0.128908	18.251	63.295	6.60426	9.02139e-82	up	8.95385	4.93043e-51	up
arahy.Tifrunner.gnm1.ann1.IG3UT7	0	44.1448	49.4818	8.7861	5.9814e-130	up	8.95076	3.79176e-109	up
arahy.Tifrunner.gnm1.ann1.XNP3RF	0.0388167	10.7145	24.1752	7.11822	1.53391e-34	up	8.91244	1.65204e-73	up
arahy.Tifrunner.gnm1.ann1.RRC04T	0.0241047	0.952299	18.2093	4.09411	9.74419e-10	up	8.90508	6.319e-24	up
arahy.Tifrunner.gnm1.ann1.45DTJR	0.443881	66.0523	199.561	6.72793	4.05523e-90	up	8.90163	8.44252e-84	up
arahy.Tifrunner.gnm1.ann1.9PT08I	0.0548173	0.601044	35.1147	2.69748	0.000419051	up	8.87855	6.70511e-93	up
arahy.Tifrunner.gnm1.ann1.IE3GQ3	0	2.47152	46.526	4.62733	1.12654e-18	up	8.86189	5.15079e-109	up
arahy.Tifrunner.gnm1.ann1.37P1GN	0.355239	31.8626	155.222	6.01136	4.47399e-19	up	8.83592	6.32349e-42	up
arahy.Tifrunner.gnm1.ann1.K2SWWG	0.0284047	9.61251	16.4577	7.41965	4.5799e-24	up	8.77427	7.07711e-48	up
arahy.Tifrunner.gnm1.ann1.HN9IMI	0.0308673	3.59882	23.5382	5.57296	3.06555e-10	up	8.75637	1.87232e-16	up
arahy.Tifrunner.gnm1.ann1.N0B4J9	0.00422033	0.523569	2.34975	5.99514	3.4437e-11	up	8.72532	5.06245e-08	up
arahy.Tifrunner.gnm1.ann1.L77XYR	0.197399	44.0292	77.2369	7.34928	1.83998e-19	up	8.71416	7.58958e-83	up
arahy.Tifrunner.gnm1.ann1.PVQF0C	0.05882	19.9753	30.9076	7.50378	1.74711e-11	up	8.67884	1.52004e-27	up
arahy.Tifrunner.gnm1.ann1.CNV9AJ	0.0342377	5.63624	16.4971	6.54342	4.87189e-27	up	8.66729	2.07448e-21	up
arahy.Tifrunner.gnm1.ann1.MMYB4K	0.00865133	1.19096	4.36871	6.26827	1.33239e-10	up	8.65971	6.48734e-34	up
arahy.Tifrunner.gnm1.ann1.CIN5QE	0.016663	7.83687	8.69133	7.97478	6.70194e-63	up	8.646	2.15112e-34	up
arahy.Tifrunner.gnm1.ann1.57AKVM	0.0931303	6.60226	36.6175	5.56925	4.24671e-15	up	8.61415	1.14937e-75	up
arahy.Tifrunner.gnm1.ann1.VI6I29	0.030478	3.8008	14.732	6.11219	2.35749e-32	up	8.61276	4.93956e-36	up
arahy.Tifrunner.gnm1.ann1.A3XHUV	0.0307927	3.89326	16.8194	5.91659	4.22931e-12	up	8.60169	5.59026e-11	up
arahy.Tifrunner.gnm1.ann1.805HV8	0.240871	18.863	92.7967	5.73026	5.53519e-73	up	8.59814	4.38995e-36	up
arahy.Tifrunner.gnm1.ann1.BCQ67I	0.151058	0.83148	55.432	1.96751	0.00620704	up	8.5882	2.98043e-29	up
Arachis_hypogaea_newGene_11656	0	23.7836	37.625	7.89383	2.76997e-73	up	8.55555	5.04929e-10	up
arahy.Tifrunner.gnm1.ann1.0U2YQ3	0.109006	13.2077	41.2221	6.34078	5.08901e-62	up	8.55445	8.57468e-89	up
arahy.Tifrunner.gnm1.ann1.BCEI7U	0.288381	40.9679	102.408	6.64611	9.65426e-88	up	8.54627	7.08003e-82	up
arahy.Tifrunner.gnm1.ann1.A76KD4	0.0231263	5.2152	11.1735	6.83708	2.61164e-17	up	8.51207	2.36278e-41	up
arahy.Tifrunner.gnm1.ann1.I7Y4WF	0.240089	81.448	78.7887	7.84689	8.29626e-85	up	8.42997	7.32936e-79	up
arahy.Tifrunner.gnm1.ann1.AIPG34	0.0719107	12.1021	26.2071	6.70632	2.16603e-42	up	8.40388	1.26411e-42	up
arahy.Tifrunner.gnm1.ann1.RRD2QF	0.029487	16.451	12.1686	8.24816	3.66129e-24	up	8.39867	1.80521e-34	up
arahy.Tifrunner.gnm1.ann1.9C1IJD	0.041821	2.34485	19.8872	4.75247	1.15214e-07	up	8.32905	3.49101e-79	up
arahy.Tifrunner.gnm1.ann1.F7UUKP	0.107889	1.33899	33.6311	3.06715	4.22843e-08	up	8.27559	4.88838e-17	up
arahy.Tifrunner.gnm1.ann1.SIK5UM	0.049824	15.2354	15.0934	7.6765	4.30219e-20	up	8.2415	2.03502e-35	up
arahy.Tifrunner.gnm1.ann1.IAG7Q0	0.194595	11.5609	54.0223	5.43578	2.56097e-20	up	8.2394	1.30552e-33	up
arahy.Tifrunner.gnm1.ann1.DSV9VH	0.351169	50.8559	105.807	6.59691	2.71792e-18	up	8.23255	2.16486e-86	up
arahy.Tifrunner.gnm1.ann1.MZFE1X	1.12919	72.2133	371.448	5.28425	1.39832e-58	up	8.22402	2.75312e-61	up
arahy.Tifrunner.gnm1.ann1.893SZW	0.0520647	10.9867	16.9645	7.00845	1.75217e-36	up	8.21176	1.84292e-64	up
arahy.Tifrunner.gnm1.ann1.HAG9AR	0.233182	27.1085	66.0567	6.31493	1.21566e-51	up	8.19713	1.01526e-84	up
arahy.Tifrunner.gnm1.ann1.NQ31ZP	0	4.18754	28.5145	5.38803	4.12298e-28	up	8.15555	2.89531e-103	up
arahy.Tifrunner.gnm1.ann1.S8EST8	0.0543133	6.40704	20.7682	5.81592	1.45684e-16	up	8.14489	3.94788e-66	up
arahy.Tifrunner.gnm1.ann1.CTM7LX	0.372371	13.0239	96.6546	4.63168	2.07758e-41	up	8.08627	5.7899e-76	up
arahy.Tifrunner.gnm1.ann1.916YDT	0.0585147	7.05033	17.4789	6.19609	2.63984e-21	up	8.08106	1.11418e-56	up
arahy.Tifrunner.gnm1.ann1.I63KL3	0.0140317	0.769872	4.87807	5.51335	2.72203e-08	up	8.07667	5.17153e-53	up
arahy.Tifrunner.gnm1.ann1.G1DJHB	0.102363	11.6256	28.0437	6.21727	1.42067e-21	up	8.06397	6.96849e-30	up
arahy.Tifrunner.gnm1.ann1.E54J1V	0.113428	10.772	37.1858	5.71262	4.19415e-23	up	8.06018	1.35849e-75	up
arahy.Tifrunner.gnm1.ann1.4XS3FZ	3.79964	414.658	923.45	6.32636	1.7101e-56	up	8.05755	1.06589e-77	up
arahy.Tifrunner.gnm1.ann1.SG0NHV	0.337219	19.1936	63.973	5.51925	0.00766897	up	8.02993	1.58245e-44	up
arahy.Tifrunner.gnm1.ann1.9W3K41	0.0174733	0.997098	3.98768	5.43696	1.1425e-08	up	8.01128	2.05595e-30	up
arahy.Tifrunner.gnm1.ann1.IE4XF6	0.00397567	0.711276	1.03567	6.78128	3.81899e-09	up	7.98265	4.81581e-14	up
arahy.Tifrunner.gnm1.ann1.A9G6ZW	0.209676	2.21771	54.8086	2.82363	4.54398e-11	up	7.96762	4.73035e-74	up
arahy.Tifrunner.gnm1.ann1.GQ1BIK	0.0356297	1.37631	8.94399	4.66348	2.44231e-09	up	7.93722	1.7393e-25	up
arahy.Tifrunner.gnm1.ann1.MMGG0C	0.034037	2.95333	8.89225	5.76087	2.39786e-32	up	7.93184	7.60041e-35	up
arahy.Tifrunner.gnm1.ann1.09CI3V	0.561041	51.417	125.94	6.0447	2.80076e-35	up	7.91572	1.83587e-74	up
arahy.Tifrunner.gnm1.ann1.6ER5HC	0.095698	3.24218	22.8201	4.52395	3.93561e-08	up	7.91081	1.4014e-51	up
arahy.Tifrunner.gnm1.ann1.LGQQ8W	0.0102493	4.6688	3.54249	7.59299	2.00576e-27	up	7.84494	4.38197e-18	up
arahy.Tifrunner.gnm1.ann1.JP3FQX	0.0184013	1.80931	6.46678	5.48401	6.75617e-06	up	7.83001	1.00966e-20	up
arahy.Tifrunner.gnm1.ann1.A8YTMR	0.579317	85.7718	121.531	6.75033	2.31343e-50	up	7.80575	1.02219e-25	up
arahy.Tifrunner.gnm1.ann1.88AGAZ	0.088932	0.429274	13.8498	2.44899	0.00695395	up	7.80011	1.7197e-83	up
arahy.Tifrunner.gnm1.ann1.2Q6FKK	0.004496	0.589425	1.70331	5.80594	8.3473e-06	up	7.79708	2.73209e-07	up
arahy.Tifrunner.gnm1.ann1.Z25GSD	0.0299227	2.7985	8.7097	5.63391	0.000110706	up	7.78551	1.36743e-26	up
arahy.Tifrunner.gnm1.ann1.MX2AUU	0.198306	13.0818	44.0349	5.45743	5.39251e-11	up	7.75907	3.16722e-56	up
arahy.Tifrunner.gnm1.ann1.2AHI7R	0.0171523	1.50778	4.26254	5.67934	6.68964e-06	up	7.75336	1.70225e-40	up
arahy.Tifrunner.gnm1.ann1.7K9KSG	0.0796177	3.80592	20.5124	4.74968	1.10775e-08	up	7.74983	1.78511e-45	up
arahy.Tifrunner.gnm1.ann1.37ZNH1	0.0796177	3.76587	20.2531	4.73567	1.27576e-08	up	7.73117	5.04342e-45	up
arahy.Tifrunner.gnm1.ann1.IUKN41	0.14262	36.1496	28.2268	7.49912	4.64203e-73	up	7.71763	3.19898e-29	up
arahy.Tifrunner.gnm1.ann1.H3HGUT	0.774695	61.7045	154.166	5.85304	3.18974e-70	up	7.69203	2.50936e-70	up
arahy.Tifrunner.gnm1.ann1.D3S8RY	0.126568	11.0616	28.1763	5.74534	1.35754e-19	up	7.67505	1.79734e-50	up
arahy.Tifrunner.gnm1.ann1.84B366	0	7.84432	20.2903	6.29358	5.43888e-61	up	7.66464	2.60615e-82	up
arahy.Tifrunner.gnm1.ann1.HB12LR	0.0472843	3.92532	13.0519	5.5675	8.82907e-09	up	7.65812	3.79167e-73	up
arahy.Tifrunner.gnm1.ann1.EJ82H8	0.548232	9.9301	141.088	3.34023	2.48541e-28	up	7.65343	2.66244e-69	up
arahy.Tifrunner.gnm1.ann1.WNMX7W	0.132454	37.8929	28.216	7.49139	3.33236e-99	up	7.64972	2.37396e-82	up
Arachis_hypogaea_newGene_5863	0.0109317	6.15636	2.7547	8.06574	1.63985e-28	up	7.61437	4.17649e-25	up
arahy.Tifrunner.gnm1.ann1.ALL85F	0.125393	7.71017	23.167	5.41895	6.61581e-06	up	7.55915	6.8227e-81	up
arahy.Tifrunner.gnm1.ann1.XNQT3T	0.00445933	5.15011	1.29003	8.35808	1.94526e-41	up	7.55862	1.19501e-11	up
arahy.Tifrunner.gnm1.ann1.693WQ9	0.023833	5.07919	7.6276	6.32125	9.36942e-41	up	7.54993	9.84944e-35	up
arahy.Tifrunner.gnm1.ann1.68L72N	0.521276	50.2972	103.87	6.14341	8.43925e-80	up	7.5463	1.19305e-59	up
arahy.Tifrunner.gnm1.ann1.E2P3C3	0.560341	96.4019	87.515	7.09912	9.49443e-76	up	7.52283	1.18209e-69	up
arahy.Tifrunner.gnm1.ann1.3K2WNH	0.548794	22.1934	91.4733	4.86661	6.84012e-14	up	7.48974	4.84552e-75	up
arahy.Tifrunner.gnm1.ann1.YZWE7C	0.13264	19.0986	24.4231	6.54846	9.84494e-67	up	7.48809	2.17327e-81	up
arahy.Tifrunner.gnm1.ann1.T5R681	0.01892	0.784371	3.39316	4.66073	1.4412e-05	up	7.47569	3.17235e-20	up
arahy.Tifrunner.gnm1.ann1.4S1WXZ	0.0344753	2.94778	6.78394	5.71753	1.01993e-27	up	7.45844	2.07968e-67	up
arahy.Tifrunner.gnm1.ann1.GYR78M	0.247465	15.3457	55.9981	5.03887	8.77941e-32	up	7.44169	2.52522e-78	up
arahy.Tifrunner.gnm1.ann1.2KKJ6X	0.118986	8.13286	20.5369	5.51881	2.86881e-27	up	7.37549	9.59794e-71	up
arahy.Tifrunner.gnm1.ann1.5U50HE	0.255738	53.7361	39.7499	7.21551	1.56525e-51	up	7.36147	6.72941e-24	up
arahy.Tifrunner.gnm1.ann1.2FYA1K	2.0067	111.093	305.986	5.30955	1.88203e-47	up	7.35194	2.72362e-70	up
arahy.Tifrunner.gnm1.ann1.X3YUGG	0.15461	6.21158	26.7387	4.82212	1.53248e-17	up	7.35142	3.82235e-15	up
arahy.Tifrunner.gnm1.ann1.B2PPBR	0.370414	30.8686	57.7399	5.85623	5.77914e-44	up	7.33818	1.56313e-72	up
arahy.Tifrunner.gnm1.ann1.ZDDP39	0.608466	55.0773	89.0617	6.04474	1.951e-75	up	7.31933	5.20903e-46	up
arahy.Tifrunner.gnm1.ann1.EK4G75	0.0539017	4.68096	11.5908	5.50484	0.000108746	up	7.29523	3.24015e-47	up
arahy.Tifrunner.gnm1.ann1.LUU7A8	0.019195	0.363428	4.89003	3.21176	7.31114e-05	up	7.28895	2.86633e-24	up
arahy.Tifrunner.gnm1.ann1.7BZT72	0.0533507	2.76885	8.76661	5.0411	2.40745e-08	up	7.28723	1.51288e-10	up
arahy.Tifrunner.gnm1.ann1.H1EMIC	0.069989	10.9498	10.8977	6.71055	2.11281e-15	up	7.28581	5.77647e-25	up
arahy.Tifrunner.gnm1.ann1.P1JLUS	0.224073	3.92168	33.878	3.60041	3.15523e-07	up	7.27886	1.51721e-18	up
arahy.Tifrunner.gnm1.ann1.V960AN	0.316851	1.8833	48.1013	1.91634	0.000635765	up	7.27686	3.94517e-43	up
arahy.Tifrunner.gnm1.ann1.DLXF41	1.01489	46.2939	196.533	4.61208	1.066e-36	up	7.27029	4.03785e-31	up
arahy.Tifrunner.gnm1.ann1.S987R3	0.126431	23.8159	18.8983	7.01963	1.89519e-10	up	7.26736	3.6167e-53	up
arahy.Tifrunner.gnm1.ann1.WPHD30	0.586717	83.6022	97.1014	6.34964	2.75866e-50	up	7.25465	7.38902e-69	up
arahy.Tifrunner.gnm1.ann1.KA4332	0.018969	0.879832	3.51884	4.73727	0.000106039	up	7.20892	7.149e-28	up
arahy.Tifrunner.gnm1.ann1.YRN4PU	0.0250533	1.64875	4.45302	5.17827	0.000851706	up	7.18252	1.43107e-09	up
arahy.Tifrunner.gnm1.ann1.DQCW8K	0.659087	114.605	92.668	7.04545	7.77681e-70	up	7.18027	1.56448e-70	up
arahy.Tifrunner.gnm1.ann1.X6RF7Y	0.86477	176.056	117.925	7.19797	1.74549e-76	up	7.17442	4.60983e-68	up
arahy.Tifrunner.gnm1.ann1.L5L12B	0.10469	5.0918	14.9406	5.05975	6.8626e-20	up	7.1723	1.50141e-64	up
Arachis_hypogaea_newGene_13873	0.054246	2.76124	7.21222	5.16211	8.85762e-18	up	7.12123	3.69789e-13	up
arahy.Tifrunner.gnm1.ann1.F2D5GR	0.0312887	5.06725	8.58075	5.74252	0.00020225	up	7.11907	6.40145e-48	up
arahy.Tifrunner.gnm1.ann1.YPX3YE	0.0441147	2.49092	7.34923	4.94821	0.00676418	up	7.11385	1.09257e-32	up
arahy.Tifrunner.gnm1.ann1.VCF3H0	2.83679	119.16	368.057	4.92765	2.05784e-41	up	7.10453	9.00417e-70	up
arahy.Tifrunner.gnm1.ann1.A8EX91	0.363171	5.21129	34.3391	3.52496	2.1736e-11	up	7.07802	9.12349e-17	up
arahy.Tifrunner.gnm1.ann1.SW5XY7	0.0842257	5.74938	13.8575	5.19754	7.29693e-23	up	7.05388	2.64114e-23	up
arahy.Tifrunner.gnm1.ann1.9PJP7K	0.31793	22.3867	38.4084	5.69399	5.68545e-75	up	7.03732	4.33429e-29	up
arahy.Tifrunner.gnm1.ann1.42V4U6	0.197227	6.07013	30.5145	4.066	5.1183e-19	up	6.98106	8.04374e-24	up
arahy.Tifrunner.gnm1.ann1.68BC0Z	0	6.42148	12.5838	6.00483	6.35578e-37	up	6.97543	1.02136e-07	up
arahy.Tifrunner.gnm1.ann1.FB9R4N	0.0467547	3.44716	9.15321	5.05701	2.7312e-09	up	6.9562	1.70689e-13	up
arahy.Tifrunner.gnm1.ann1.4D2SB5	0.930893	63.6773	124.706	5.37295	1.07486e-30	up	6.94236	1.46862e-70	up
arahy.Tifrunner.gnm1.ann1.XE45GC	0.44906	29.378	56.1365	5.47022	8.65198e-36	up	6.93819	9.7808e-76	up
arahy.Tifrunner.gnm1.ann1.8C0M2R	0.020897	3.34065	2.85763	6.52359	1.79286e-20	up	6.92762	2.59373e-18	up
arahy.Tifrunner.gnm1.ann1.R41K8Z	0.029358	4.5982	4.98037	6.21525	2.43952e-34	up	6.90857	4.80215e-19	up
arahy.Tifrunner.gnm1.ann1.2UMJ73	0.0404623	7.53377	5.4624	6.79219	3.74913e-46	up	6.90797	4.89406e-45	up
arahy.Tifrunner.gnm1.ann1.X47CQ0	0.70326	104.621	112.769	6.15407	3.30656e-54	up	6.88434	1.81257e-12	up
arahy.Tifrunner.gnm1.ann1.I9HEHF	0	5.43878	11.6994	5.76521	1.08755e-09	up	6.87029	6.46582e-66	up
arahy.Tifrunner.gnm1.ann1.6GN4C8	0.130908	10.3242	26.5889	4.94736	5.00874e-24	up	6.85766	1.22719e-18	up
arahy.Tifrunner.gnm1.ann1.YFKM11	0.199667	1.77235	20.6318	2.73785	1.30994e-06	up	6.84883	2.69542e-74	up
arahy.Tifrunner.gnm1.ann1.3469MM	2.30484	99	221.771	5.10699	2.18304e-47	up	6.83433	3.35607e-47	up
arahy.Tifrunner.gnm1.ann1.ASR8I2	0.0378747	2.51956	4.43133	5.41799	2.29927e-06	up	6.80528	6.10454e-36	up
arahy.Tifrunner.gnm1.ann1.E5IAKT	0.320804	61.4488	37.8221	6.93701	1.37783e-44	up	6.80364	1.4624e-30	up
arahy.Tifrunner.gnm1.ann1.N5X18U	0	5.28482	11.0829	5.72378	1.12902e-06	up	6.7922	5.40281e-69	up
Arachis_hypogaea_newGene_4412	1.04433	22.9154	104.415	4.02131	3.17253e-43	up	6.78731	7.2815e-59	up
arahy.Tifrunner.gnm1.ann1.435I7G	0.109869	13.1992	12.0841	6.34931	1.45233e-52	up	6.78722	1.69297e-25	up
arahy.Tifrunner.gnm1.ann1.8K9MAC	0.02494	1.65226	2.55308	5.57332	1.57262e-16	up	6.78339	1.02077e-22	up
arahy.Tifrunner.gnm1.ann1.TLYY08	0.511695	21.6024	52.2038	4.94629	1.67081e-16	up	6.77324	3.75887e-73	up
arahy.Tifrunner.gnm1.ann1.7QKH3M	0.201349	1.47006	19.4309	2.46837	0.000350184	up	6.76385	3.42892e-73	up
arahy.Tifrunner.gnm1.ann1.B1EWUA	0.0107043	0.841151	1.35014	5.49634	2.91858e-10	up	6.74783	3.16962e-18	up
arahy.Tifrunner.gnm1.ann1.X4ZQ0T	0.309398	4.41897	31.0085	3.36973	4.20442e-12	up	6.72932	6.02823e-73	up
arahy.Tifrunner.gnm1.ann1.SIB906	0.003145	0.940358	0.40439	7.30376	1.12117e-06	up	6.71796	1.29385e-11	up
arahy.Tifrunner.gnm1.ann1.EH9MEX	1.73713	58.4684	146.77	4.72425	2.2351e-45	up	6.6759	8.54158e-08	up
arahy.Tifrunner.gnm1.ann1.36H6QC	2.58964	350.876	239.879	6.68407	1.80307e-51	up	6.66257	1.5887e-57	up
arahy.Tifrunner.gnm1.ann1.V4JBDW	0.0545993	3.79879	7.56584	5.04693	6.73801e-23	up	6.65609	1.10599e-27	up
arahy.Tifrunner.gnm1.ann1.QZS0X1	0.011562	0.468184	1.38582	4.59227	0.00145957	up	6.6513	6.15268e-28	up
arahy.Tifrunner.gnm1.ann1.240KDJ	0.0679667	2.20643	6.90151	4.42585	8.30181e-09	up	6.63777	3.32542e-31	up
arahy.Tifrunner.gnm1.ann1.4UQ2XQ	0.402596	19.0108	36.8932	5.09774	7.97749e-37	up	6.63358	4.64457e-72	up
arahy.Tifrunner.gnm1.ann1.TC7Y0P	0.376518	42.4793	36.9077	6.25763	3.9369e-13	up	6.6314	0.00329313	up
arahy.Tifrunner.gnm1.ann1.EM7V1A	1.1044	58.6968	88.1133	5.39905	6.28987e-52	up	6.57296	4.11455e-58	up
arahy.Tifrunner.gnm1.ann1.36PEC4	0.1818	11.3078	20.8784	5.18316	2.272e-09	up	6.56933	5.08068e-10	up
arahy.Tifrunner.gnm1.ann1.ILN3K9	0.460691	8.21901	41.661	3.64531	8.77796e-11	up	6.56378	1.99186e-64	up
arahy.Tifrunner.gnm1.ann1.I5VDER	0.0201667	0.875811	2.30778	4.59787	5.19719e-09	up	6.51848	2.13211e-07	up
arahy.Tifrunner.gnm1.ann1.V5WJ5Y	0.0819833	5.08853	6.82857	5.51827	4.61913e-19	up	6.51775	2.40379e-32	up
arahy.Tifrunner.gnm1.ann1.U6WHGD	0.803871	17.6601	68.1012	3.99165	1.08645e-20	up	6.51393	2.3646e-24	up
arahy.Tifrunner.gnm1.ann1.BH211Y	0.65083	35.1688	57.1943	5.26836	4.47578e-42	up	6.50743	2.07436e-34	up
arahy.Tifrunner.gnm1.ann1.E0MG3A	0.809472	27.111	64.7788	4.69373	1.012e-54	up	6.50635	1.09125e-63	up
arahy.Tifrunner.gnm1.ann1.IM6RX7	1.61578	16.6627	122.178	2.95806	1.37772e-26	up	6.49861	1.8471e-56	up
arahy.Tifrunner.gnm1.ann1.FXE6GW	0.13766	1.99714	11.2584	3.25251	6.48836e-05	up	6.49837	1.77616e-65	up
Arachis_hypogaea_newGene_15381	1.07485	41.98	87.969	4.85143	1.32067e-38	up	6.49708	1.18721e-58	up
arahy.Tifrunner.gnm1.ann1.BD6PFY	0.138649	2.72515	11.0488	3.88805	5.41239e-18	up	6.47967	2.10256e-31	up
arahy.Tifrunner.gnm1.ann1.WH6N3S	1.89545	21.3823	170.646	2.91592	5.6207e-11	up	6.44808	1.06138e-34	up
arahy.Tifrunner.gnm1.ann1.K1RG44	0.007611	0.655062	0.951273	5.32992	1.3724e-09	up	6.43954	8.67785e-09	up
arahy.Tifrunner.gnm1.ann1.NK6UX8	0.509925	25.967	41.2107	5.19244	2.74972e-66	up	6.43615	3.12244e-61	up
arahy.Tifrunner.gnm1.ann1.I5Q2RG	0.063604	4.36037	6.00563	5.40715	1.04474e-28	up	6.43257	2.25257e-49	up
arahy.Tifrunner.gnm1.ann1.0CQJ15	0.259558	15.5969	22.9429	5.36308	3.89509e-56	up	6.42907	2.66244e-69	up
arahy.Tifrunner.gnm1.ann1.2JZ6N1	0.007611	0.642536	0.936397	5.30173	1.84403e-09	up	6.41693	1.15751e-08	up
arahy.Tifrunner.gnm1.ann1.80FISQ	0.020325	0.678489	2.33951	4.14679	1.95359e-07	up	6.41129	2.59195e-14	up
arahy.Tifrunner.gnm1.ann1.2UKM1V	0.0155453	0.892965	1.20837	5.385	1.82373e-08	up	6.39594	1.79748e-12	up
arahy.Tifrunner.gnm1.ann1.AC8RV3	0.100314	5.01206	8.24243	5.08311	4.50129e-12	up	6.37467	4.98827e-24	up
arahy.Tifrunner.gnm1.ann1.99FV79	0.0430493	2.98555	5.09131	5.09911	5.73416e-06	up	6.3593	2.66643e-14	up
arahy.Tifrunner.gnm1.ann1.76C20C	2.62433	466.694	196.06	7.03273	2.91451e-43	up	6.35803	7.02603e-55	up
arahy.Tifrunner.gnm1.ann1.I6VHAV	1.5131	54.6823	111.916	4.76934	5.10051e-51	up	6.34882	3.74776e-55	up
arahy.Tifrunner.gnm1.ann1.2CFU61	0.233013	1.18648	17.8482	1.86351	0.00845815	up	6.33832	1.62154e-19	up
arahy.Tifrunner.gnm1.ann1.FKHD3P	0.011638	0.649564	1.27035	4.78124	7.23676e-09	up	6.32877	2.85934e-19	up
arahy.Tifrunner.gnm1.ann1.C9M3KU	0.713963	21.2321	52.2292	4.45894	2.24253e-41	up	6.32277	4.18939e-67	up
Arachis_hypogaea_newGene_6477	0.0574657	0.722776	4.21636	3.19587	6.60379e-06	up	6.31298	2.78827e-45	up
arahy.Tifrunner.gnm1.ann1.GAW9KQ	0.0453593	8.30701	5.55442	6.26623	0.000535876	up	6.30413	2.66425e-05	up
Arachis_hypogaea_newGene_19299	0.36032	1.66358	26.2154	1.75097	0.000148342	up	6.30334	3.14622e-15	up
arahy.Tifrunner.gnm1.ann1.XD5HYR	0.012798	0.987768	1.36057	5.18047	8.56522e-10	up	6.29973	1.23193e-15	up
arahy.Tifrunner.gnm1.ann1.GV0VBM	0.037227	2.15268	2.84252	5.31457	1.23306e-13	up	6.29883	1.12322e-22	up
arahy.Tifrunner.gnm1.ann1.632UCW	3.71754	51.6623	263.959	3.35909	1.23912e-34	up	6.29048	1.61576e-54	up
arahy.Tifrunner.gnm1.ann1.8HJ1Q1	0.113606	3.70344	8.88045	4.43334	2.64413e-14	up	6.27618	1.61979e-13	up
Arachis_hypogaea_newGene_7870	0.0623227	1.56835	4.93176	4.01992	1.42366e-07	up	6.25561	1.36593e-06	up
arahy.Tifrunner.gnm1.ann1.3U78JA	0.0535737	1.38736	3.76262	4.22818	1.19556e-16	up	6.24213	3.45552e-56	up
arahy.Tifrunner.gnm1.ann1.2VU9BG	0.059591	0.696477	5.16299	2.93824	0.000100878	up	6.21905	5.4958e-39	up
arahy.Tifrunner.gnm1.ann1.5C222Z	0.753185	31.2186	50.0379	4.93893	1.84009e-48	up	6.21286	7.2648e-54	up
arahy.Tifrunner.gnm1.ann1.E0JCWU	0.0613597	1.5146	4.48518	4.06171	5.97135e-09	up	6.20549	5.89016e-12	up
arahy.Tifrunner.gnm1.ann1.3V0V2N	0.472578	8.48396	35.3923	3.64216	7.07502e-14	up	6.20397	3.68625e-22	up
arahy.Tifrunner.gnm1.ann1.HQGJ2Y	0.0661883	6.29781	5.67972	5.90898	5.54931e-15	up	6.19613	6.05608e-32	up
arahy.Tifrunner.gnm1.ann1.1GC9V5	0.170994	5.1953	13.7071	4.22855	2.77186e-11	up	6.16935	4.88982e-66	up
arahy.Tifrunner.gnm1.ann1.BE452Y	0.0475743	1.36681	3.72845	3.94956	8.06491e-09	up	6.16622	3.21652e-30	up
arahy.Tifrunner.gnm1.ann1.1P6DI5	0.734717	11.1284	47.4613	3.49183	0.000158786	up	6.16285	1.22483e-61	up
arahy.Tifrunner.gnm1.ann1.B24I2L	0.454905	21.1795	30.4496	5.07535	0.00321073	up	6.16109	0.00481984	up
arahy.Tifrunner.gnm1.ann1.R0KKYG	0.491121	14.416	32.357	4.42024	7.30302e-41	up	6.16014	8.91907e-14	up
arahy.Tifrunner.gnm1.ann1.KK3V44	1.68264	21.2338	142.222	2.8777	3.8308e-06	up	6.15429	4.331e-22	up
arahy.Tifrunner.gnm1.ann1.R1BU5M	0.507017	60.6949	29.8678	6.64684	4.85492e-72	up	6.14976	6.75811e-17	up
arahy.Tifrunner.gnm1.ann1.W5GG00	0.0316957	0.785828	2.19902	4.08226	4.03643e-07	up	6.14392	2.65178e-22	up
arahy.Tifrunner.gnm1.ann1.7SV8ZX	2.17261	100.18	102.969	5.32049	2.20213e-50	up	6.13579	1.55708e-52	up
arahy.Tifrunner.gnm1.ann1.2R4GL5	0.886222	82.1977	78.4598	5.57037	2.52453e-65	up	6.1247	5.65858e-57	up
arahy.Tifrunner.gnm1.ann1.98MC06	0.0126257	1.55196	1.06877	6.08703	8.86605e-24	up	6.11498	1.4374e-06	up
arahy.Tifrunner.gnm1.ann1.QG99LK	0.00293767	0.168326	0.253299	5.04751	0.000380944	up	6.11312	2.02568e-10	up
arahy.Tifrunner.gnm1.ann1.TVU1YR	4.25557	149.2	266.138	4.69086	2.55728e-42	up	6.10482	4.98043e-51	up
arahy.Tifrunner.gnm1.ann1.X5MG7Q	1.18184	56.6711	74.6638	5.1267	6.35316e-64	up	6.10195	7.12834e-64	up
arahy.Tifrunner.gnm1.ann1.7QB2HQ	0.119945	5.63865	8.28217	4.96095	3.80216e-38	up	6.10127	2.53808e-29	up
arahy.Tifrunner.gnm1.ann1.77E9KA	0.394701	8.98903	24.526	4.05683	5.52047e-28	up	6.07629	2.36348e-06	up
arahy.Tifrunner.gnm1.ann1.6E5JYA	0.376832	97.1296	23.4199	7.43919	8.82661e-16	up	6.05645	1.02682e-09	up
arahy.Tifrunner.gnm1.ann1.RNDG53	0.095163	2.18075	8.11525	3.73278	0.000769104	up	6.05571	7.99038e-09	up
arahy.Tifrunner.gnm1.ann1.E3VS3U	0	8.45323	6.60019	6.40143	2.73781e-64	up	6.04444	2.25654e-55	up
arahy.Tifrunner.gnm1.ann1.CR3DPP	0.255792	10.6797	16.4028	4.84672	3.25528e-12	up	6.03554	1.43176e-09	up
arahy.Tifrunner.gnm1.ann1.VDQ48T	0	11.1371	6.55138	6.79923	2.22575e-102	up	6.03373	1.42928e-86	up
arahy.Tifrunner.gnm1.ann1.MV0L3R	0.0638933	2.98747	4.10045	4.77499	3.01581e-05	up	6.02419	3.09658e-26	up
arahy.Tifrunner.gnm1.ann1.8TDA44	0.0742303	33.8229	5.17429	8.07197	2.7065e-93	up	6.01776	1.49593e-28	up
arahy.Tifrunner.gnm1.ann1.36QZ6D	0.196421	3.70748	12.1201	3.71762	7.42006e-07	up	5.99971	9.2321e-06	up
arahy.Tifrunner.gnm1.ann1.EZ0DFJ	5.23893	163.412	304.545	4.52114	4.26252e-39	up	5.99817	1.31755e-49	up
arahy.Tifrunner.gnm1.ann1.76C240	0.58117	29.4771	41.4156	4.91314	7.09892e-50	up	5.99805	1.18811e-17	up
arahy.Tifrunner.gnm1.ann1.9N9P3S	1.27956	8.32019	74.1633	2.2592	1.42006e-11	up	5.99264	6.7755e-54	up
Arachis_hypogaea_newGene_11145	0.0202517	1.0529	1.55183	4.83952	1.80814e-12	up	5.97587	2.50318e-23	up
Arachis_hypogaea_newGene_1239	0.0155007	0.549018	1.10908	4.37882	1.32143e-06	up	5.96982	1.60836e-13	up
arahy.Tifrunner.gnm1.ann1.R7X80S	0.071279	1.48235	4.85895	3.67652	1.87281e-06	up	5.9641	1.10693e-17	up
arahy.Tifrunner.gnm1.ann1.BD8YIG	0.648504	28.1864	34.564	5.15926	9.58153e-66	up	5.95314	1.56286e-61	up
arahy.Tifrunner.gnm1.ann1.9R5XSH	0.778189	26.6617	33.8953	4.93828	2.02957e-59	up	5.94778	5.81742e-62	up
arahy.Tifrunner.gnm1.ann1.Q1PJAN	0.346173	9.77262	19.9507	4.33124	1.04591e-20	up	5.94098	3.79309e-56	up
arahy.Tifrunner.gnm1.ann1.KB6CC9	0.456749	9.97644	25.8525	3.97905	4.91216e-18	up	5.93327	3.81369e-20	up
arahy.Tifrunner.gnm1.ann1.AF4FIK	4.3109	130.128	232.777	4.50316	1.19336e-44	up	5.91927	4.59807e-50	up
arahy.Tifrunner.gnm1.ann1.XNH79U	0.308397	5.95237	10.9883	4.45975	3.54997e-08	up	5.90688	6.55745e-55	up
arahy.Tifrunner.gnm1.ann1.EV9SA5	0.0314717	0.606781	2.02533	3.6582	0.000271756	up	5.90054	1.94336e-07	up
arahy.Tifrunner.gnm1.ann1.31KTN8	0.0369633	0.801932	2.64669	3.33683	1.43234e-05	up	5.89824	2.56743e-26	up
arahy.Tifrunner.gnm1.ann1.3GMY5M	0.375747	4.15556	20.3705	3.01081	1.59083e-14	up	5.88373	9.33151e-24	up
arahy.Tifrunner.gnm1.ann1.NZ6SRJ	0.0167323	2.40065	1.67187	6.0662	1.06807e-17	up	5.88135	1.55517e-14	up
arahy.Tifrunner.gnm1.ann1.G729YX	3.39058	214.401	186.478	5.55825	1.74378e-31	up	5.87812	4.7536e-29	up
arahy.Tifrunner.gnm1.ann1.QSS1IG	0.466968	9.90795	24.9069	3.96676	2.70151e-14	up	5.87511	1.48758e-61	up
arahy.Tifrunner.gnm1.ann1.3JC75E	0.127391	3.31203	7.27542	4.13723	2.37055e-13	up	5.85146	1.02274e-16	up
arahy.Tifrunner.gnm1.ann1.GM51F1	0.233895	17.671	15.8494	5.4186	2.04905e-36	up	5.8422	1.1205e-49	up
arahy.Tifrunner.gnm1.ann1.SDCR6H	0.178148	7.1575	9.63814	4.83362	2.64668e-07	up	5.84219	2.155e-62	up
arahy.Tifrunner.gnm1.ann1.1366SV	3.16105	31.1562	161.064	2.86892	2.26544e-20	up	5.83453	2.0319e-52	up
arahy.Tifrunner.gnm1.ann1.JRK96Z	3.19589	34.1901	175.845	2.87683	1.3351e-20	up	5.83035	3.9695e-52	up
arahy.Tifrunner.gnm1.ann1.TI8LFW	1.12813	18.0721	52.8851	3.57496	1.06552e-31	up	5.82432	1.49231e-27	up
arahy.Tifrunner.gnm1.ann1.WXJ9GG	0.223569	12.2367	12.0708	5.24499	1.24445e-33	up	5.8052	1.54759e-43	up
arahy.Tifrunner.gnm1.ann1.EXJ5K8	0.967616	65.8652	56.5074	5.47461	6.29023e-64	up	5.79781	8.25938e-05	up
arahy.Tifrunner.gnm1.ann1.0Y92P4	0.53706	15.9542	21.4884	4.76625	1.22895e-41	up	5.79141	4.1198e-60	up
arahy.Tifrunner.gnm1.ann1.NX6A0A	1.784	48.0062	89.2756	4.30317	4.07645e-51	up	5.77715	1.1805e-53	up
arahy.Tifrunner.gnm1.ann1.77K1W8	0.17639	5.38853	8.93007	4.46586	1.8309e-29	up	5.77075	2.17314e-17	up
arahy.Tifrunner.gnm1.ann1.BAFS43	0.359106	5.86514	16.6047	3.60204	1.39325e-13	up	5.76927	5.62742e-54	up
arahy.Tifrunner.gnm1.ann1.1WCV8C	0.218989	17.716	11.4571	5.82425	2.29946e-43	up	5.76867	1.02122e-39	up
arahy.Tifrunner.gnm1.ann1.YC7CVR	0	3.97685	5.41331	5.31355	6.4075e-28	up	5.75844	1.72078e-47	up
arahy.Tifrunner.gnm1.ann1.ITS9LF	0.698451	30.1841	35.8524	4.93563	1.6953e-28	up	5.7467	1.4601e-08	up
arahy.Tifrunner.gnm1.ann1.TI8HRK	0.897738	31.8028	39.5134	4.7015	1.1886e-17	up	5.74552	1.04799e-59	up
Arachis_hypogaea_newGene_18788	0.083747	1.19922	4.01954	3.41211	1.22731e-08	up	5.73626	3.60458e-07	up
arahy.Tifrunner.gnm1.ann1.IRIV1V	0.458353	10.3882	24.835	3.90041	3.0686e-25	up	5.73155	6.70571e-17	up
arahy.Tifrunner.gnm1.ann1.K79JM6	0.962377	78.9953	46.5699	5.91361	9.51396e-66	up	5.73107	1.07121e-55	up
Arachis_hypogaea_newGene_4370	0.917718	17.525	43.9181	3.81984	2.58119e-24	up	5.72462	1.64887e-34	up
arahy.Tifrunner.gnm1.ann1.N1E5J3	4.14187	33.2041	175.676	2.68971	1.05575e-23	up	5.72193	8.70449e-47	up
arahy.Tifrunner.gnm1.ann1.E2XSSP	0.454423	10.7013	22.5647	4.08139	2.22527e-07	up	5.72191	4.56031e-20	up
arahy.Tifrunner.gnm1.ann1.7G7SK7	0.825825	15.2947	39.5044	3.77138	9.88465e-07	up	5.71487	3.13639e-43	up
arahy.Tifrunner.gnm1.ann1.IBEJ75	1.83673	16.651	88.2531	2.72518	3.16101e-11	up	5.70971	1.72447e-60	up
arahy.Tifrunner.gnm1.ann1.YFKH51	0.028971	2.34987	1.78648	5.49502	1.55084e-09	up	5.68395	2.02994e-15	up
arahy.Tifrunner.gnm1.ann1.Z6E1QU	0.826483	27.1766	38.3394	4.61345	8.03597e-47	up	5.68283	1.96227e-36	up
Arachis_hypogaea_newGene_109	0.141231	5.99171	6.8548	4.89122	1.36515e-18	up	5.66324	1.81954e-28	up
arahy.Tifrunner.gnm1.ann1.9E4VJ9	0.202316	5.48967	9.55669	4.28592	1.43442e-28	up	5.66188	1.12125e-09	up
arahy.Tifrunner.gnm1.ann1.KMWM4V	1.19476	20.8558	54.9666	3.68351	5.74772e-17	up	5.65907	6.55745e-55	up
arahy.Tifrunner.gnm1.ann1.E948KA	0.108279	1.72753	4.93991	3.52063	1.18031e-12	up	5.61358	3.00922e-50	up
arahy.Tifrunner.gnm1.ann1.CNN114	0.0323173	1.58118	1.71006	4.89927	9.29366e-08	up	5.60571	5.18445e-17	up
arahy.Tifrunner.gnm1.ann1.ED1SF9	0.235372	2.46467	10.6041	2.92211	6.25936e-06	up	5.59901	5.84574e-15	up
arahy.Tifrunner.gnm1.ann1.V1SQNE	0.098103	11.359	4.43101	6.37395	1.68478e-48	up	5.59705	1.3759e-26	up
arahy.Tifrunner.gnm1.ann1.RHZ4EV	11.366	273.82	500.241	4.1465	3.75831e-48	up	5.59436	1.19684e-49	up
arahy.Tifrunner.gnm1.ann1.VT8T5I	0.914487	9.07974	39.5244	2.86341	2.62297e-19	up	5.56713	4.51514e-38	up
arahy.Tifrunner.gnm1.ann1.2GR8KM	0.670863	17.4885	28.4823	3.78195	6.66629e-06	up	5.564	1.46616e-44	up
arahy.Tifrunner.gnm1.ann1.MG21LA	0.188146	1.6	10.1041	2.33192	0.00490673	up	5.56272	2.03525e-43	up
arahy.Tifrunner.gnm1.ann1.BQXP8E	0.0190613	4.92129	1.34021	6.71157	1.55452e-07	up	5.55988	8.2204e-07	up
arahy.Tifrunner.gnm1.ann1.FUW0JF	0.0112833	0.358726	0.523356	4.47042	2.33361e-06	up	5.55501	1.5067e-09	up
arahy.Tifrunner.gnm1.ann1.RQ7QZ9	5.18019	115.085	202.323	4.12003	1.25357e-36	up	5.55097	3.80574e-45	up
arahy.Tifrunner.gnm1.ann1.XIH6CG	0.522127	42.102	22.9543	5.81115	3.18974e-70	up	5.54979	1.59485e-53	up
arahy.Tifrunner.gnm1.ann1.NA9T15	1.14196	11.9054	48.4625	2.94229	5.75426e-10	up	5.54624	7.69521e-56	up
arahy.Tifrunner.gnm1.ann1.U180LC	0.125131	5.70443	6.37165	4.82965	2.20872e-30	up	5.54234	7.7607e-44	up
arahy.Tifrunner.gnm1.ann1.ZEA1CF	2.63419	121.651	109.674	5.10926	2.07571e-47	up	5.53644	4.90476e-45	up
arahy.Tifrunner.gnm1.ann1.6X3X3D	0.343338	28.5601	12.335	5.95319	2.4046e-78	up	5.53013	8.7686e-56	up
arahy.Tifrunner.gnm1.ann1.X1N656	0	1.55876	4.60853	3.96233	1.68704e-10	up	5.52624	1.0378e-40	up
arahy.Tifrunner.gnm1.ann1.L3Y5H0	0.00992233	0.400496	0.40618	4.91521	2.15494e-07	up	5.51887	3.45621e-09	up
arahy.Tifrunner.gnm1.ann1.UD5KU9	0.0270157	0.604478	1.32758	3.81057	1.10967e-06	up	5.51837	2.40207e-17	up
arahy.Tifrunner.gnm1.ann1.VGZ3RK	2.07892	64.2656	86.596	4.49498	1.48471e-41	up	5.51648	2.25392e-44	up
arahy.Tifrunner.gnm1.ann1.SPD1GG	0.791795	10.2389	32.9195	3.25207	1.67764e-26	up	5.5126	1.75398e-53	up
arahy.Tifrunner.gnm1.ann1.DMU7Q7	0	5.07775	4.56357	5.66612	2.04296e-21	up	5.51209	9.31222e-29	up
arahy.Tifrunner.gnm1.ann1.J9YHEP	3.37722	48.0651	137.592	3.39676	5.30771e-29	up	5.4961	8.90194e-15	up
arahy.Tifrunner.gnm1.ann1.13YX47	1.70793	51.5866	71.7902	4.44038	6.42447e-50	up	5.49593	1.70995e-47	up
arahy.Tifrunner.gnm1.ann1.CQ0716	0.0139623	0.572653	0.736692	4.56154	8.10513e-09	up	5.4899	7.81459e-14	up
arahy.Tifrunner.gnm1.ann1.RI7QVZ	0.0706173	11.8816	3.3774	6.2704	2.92873e-45	up	5.48099	0.000128038	up
arahy.Tifrunner.gnm1.ann1.GMDI7B	1.04936	34.6411	43.3585	4.58892	9.76695e-53	up	5.47853	2.85085e-42	up
arahy.Tifrunner.gnm1.ann1.AUV3TU	0.084537	7.99819	4.97087	5.81928	3.45534e-22	up	5.47468	2.21955e-19	up
arahy.Tifrunner.gnm1.ann1.Q44N8G	3.41721	47.507	136.654	3.36563	4.01711e-30	up	5.47197	3.82319e-14	up
arahy.Tifrunner.gnm1.ann1.N4K2VQ	0.193606	8.82818	7.48854	5.29132	4.41808e-15	up	5.469	1.13632e-55	up
arahy.Tifrunner.gnm1.ann1.D2QNFF	0.0298507	1.38323	1.48511	4.77425	2.00648e-11	up	5.45183	8.91844e-16	up
arahy.Tifrunner.gnm1.ann1.DH8F8S	0.746624	21.5047	34.1636	4.21452	1.03701e-45	up	5.44981	4.00172e-46	up
arahy.Tifrunner.gnm1.ann1.76ZR72	0.377729	3.1102	15.1755	2.58547	5.30942e-07	up	5.44719	3.07673e-11	up
arahy.Tifrunner.gnm1.ann1.0WPF7D	0.179968	10.236	7.71367	5.27047	4.54147e-21	up	5.44641	1.1171e-15	up
arahy.Tifrunner.gnm1.ann1.S4GWG4	0	1.94028	4.35756	4.2782	3.31971e-23	up	5.44545	2.23477e-24	up
arahy.Tifrunner.gnm1.ann1.FVXT0M	0.262444	2.6695	10.3708	2.90577	9.51249e-06	up	5.43878	3.40613e-24	up
arahy.Tifrunner.gnm1.ann1.VDI3WX	0.202463	1.33416	6.62987	2.34021	0.000145772	up	5.42028	3.86245e-50	up
arahy.Tifrunner.gnm1.ann1.NU762S	0.183875	2.2289	7.33735	3.12056	1.62472e-07	up	5.41398	1.44127e-15	up
arahy.Tifrunner.gnm1.ann1.GK9JFI	0	2.34737	4.25036	4.55297	9.6911e-11	up	5.40951	7.28492e-10	up
arahy.Tifrunner.gnm1.ann1.DBZ9PS	1.85643	51.8521	71.3714	4.36687	4.25204e-47	up	5.40675	3.37164e-19	up
arahy.Tifrunner.gnm1.ann1.LCIL6D	0.091769	3.57822	3.70142	4.76442	9.16434e-10	up	5.40464	2.30595e-06	up
arahy.Tifrunner.gnm1.ann1.NW9GXH	0.0176903	0.330692	1.03859	3.33941	4.53986e-05	up	5.40434	1.57898e-08	up
arahy.Tifrunner.gnm1.ann1.3K6508	0.164194	4.95281	7.02227	4.32799	3.85368e-17	up	5.39846	0.000355706	up
arahy.Tifrunner.gnm1.ann1.SPKK1S	0.17051	3.38696	7.49627	3.55811	1.55422e-14	up	5.38958	5.59907e-30	up
arahy.Tifrunner.gnm1.ann1.72Q128	3.4344	123.061	131.349	4.72077	2.48469e-22	up	5.38472	1.13765e-44	up
arahy.Tifrunner.gnm1.ann1.0A9D4I	0.0838237	1.12372	3.50486	3.21219	5.80325e-06	up	5.38398	2.75185e-24	up
arahy.Tifrunner.gnm1.ann1.BHH2Q1	0.0893803	2.89178	4.07407	4.31957	9.3742e-18	up	5.3822	2.41805e-34	up
arahy.Tifrunner.gnm1.ann1.G0QKVL	0.913366	6.3582	34.5372	2.36189	1.0935e-07	up	5.38106	1.7633e-52	up
arahy.Tifrunner.gnm1.ann1.B60I9T	5.90257	122.133	222.304	3.93438	1.17125e-34	up	5.37716	3.17946e-15	up
Arachis_hypogaea_newGene_4888	0	1.97713	4.15441	4.30534	1.32147e-09	up	5.37657	1.23022e-16	up
arahy.Tifrunner.gnm1.ann1.V7YFUL	3.18527	80.7649	119.555	4.22633	2.64127e-43	up	5.37096	1.30054e-29	up
arahy.Tifrunner.gnm1.ann1.DQ1S7W	0.0711277	0.6217	2.89549	2.59759	0.000286717	up	5.36607	1.18858e-28	up
arahy.Tifrunner.gnm1.ann1.U9EWE2	1.07243	11.4724	40.3513	2.97659	1.84599e-24	up	5.36455	5.51694e-49	up
arahy.Tifrunner.gnm1.ann1.3F0XG2	0.110826	1.12785	5.00846	2.91559	6.61092e-07	up	5.3627	1.40624e-11	up
arahy.Tifrunner.gnm1.ann1.3I642Y	6.09206	53.057	207.727	2.80506	4.63858e-09	up	5.35301	4.85797e-42	up
arahy.Tifrunner.gnm1.ann1.8TG862	1.09057	81.4733	42.2102	5.72133	5.25628e-62	up	5.34235	2.13567e-32	up
arahy.Tifrunner.gnm1.ann1.V5XFCT	0	1.13629	4.03423	3.50626	2.98787e-11	up	5.33422	1.06102e-09	up
arahy.Tifrunner.gnm1.ann1.M8S3TB	0	7.8964	4.02054	6.30312	2.81061e-66	up	5.32932	4.2437e-18	up
arahy.Tifrunner.gnm1.ann1.374HIW	0.574427	16.0901	20.2922	4.21984	1.94493e-10	up	5.32552	6.36584e-55	up
arahy.Tifrunner.gnm1.ann1.VV9T4P	0.0162947	0.692214	0.635054	4.86167	1.33258e-07	up	5.31021	1.97773e-08	up
arahy.Tifrunner.gnm1.ann1.FB6B2S	10.5165	408.758	374.48	4.85283	1.31804e-42	up	5.30552	6.25153e-43	up
arahy.Tifrunner.gnm1.ann1.ZFC78D	4.92643	145.021	174.123	4.45441	5.18518e-38	up	5.2964	4.47902e-22	up
arahy.Tifrunner.gnm1.ann1.Y6CH9Q	17.7972	281.45	633.657	3.54233	1.73267e-34	up	5.29417	6.70174e-38	up
arahy.Tifrunner.gnm1.ann1.YD7H7P	0	1.23902	3.9028	3.63112	6.43514e-13	up	5.28644	4.78765e-35	up
arahy.Tifrunner.gnm1.ann1.GK1SJ0	0.109462	0.861749	3.46924	2.77856	0.00173614	up	5.27605	0.000317903	up
arahy.Tifrunner.gnm1.ann1.VB8HUC	0.0992377	2.04771	2.17512	4.59476	5.03022e-09	up	5.25246	1.40044e-19	up
arahy.Tifrunner.gnm1.ann1.7TZU8P	0.0232303	2.7453	1.15871	5.90626	0.00790889	up	5.24879	6.79007e-06	up
arahy.Tifrunner.gnm1.ann1.C5XSWP	1.39125	30.2757	47.8434	4.02023	1.7401e-45	up	5.24658	4.95454e-46	up
arahy.Tifrunner.gnm1.ann1.DV7QWZ	0.155811	4.44066	5.70522	4.29237	2.06068e-10	up	5.23525	1.25492e-17	up
arahy.Tifrunner.gnm1.ann1.W1X9QM	0.0255413	10.5881	1.09642	7.77926	2.96014e-50	up	5.2239	4.17421e-10	up
arahy.Tifrunner.gnm1.ann1.SKP2YY	0.0312573	1.4814	1.52397	4.95617	1.48191e-18	up	5.21524	7.81692e-20	up
arahy.Tifrunner.gnm1.ann1.JWR0C3	0.727182	14.9442	25.5104	3.86143	4.48327e-08	up	5.2057	2.223e-52	up
arahy.Tifrunner.gnm1.ann1.LH9WUE	0.145369	3.88405	6.8063	3.83958	1.01663e-07	up	5.20411	9.71697e-35	up
arahy.Tifrunner.gnm1.ann1.7A8YUR	0.085609	1.34009	2.89029	3.53023	2.66855e-10	up	5.2033	5.90607e-33	up
arahy.Tifrunner.gnm1.ann1.H6BXSR	0.060489	0.904919	2.56056	3.15845	0.000144687	up	5.19296	1.70536e-13	up
arahy.Tifrunner.gnm1.ann1.WQJ971	0.0273583	0.483187	1.01623	3.55108	1.66314e-06	up	5.19129	0.00030569	up
arahy.Tifrunner.gnm1.ann1.VA5NBW	0.102657	3.36805	3.37316	4.5903	4.39122e-08	up	5.18306	1.11829e-14	up
arahy.Tifrunner.gnm1.ann1.6255L4	0.0116783	0.539426	1.00824	4.06293	3.71547e-06	up	5.17526	7.90331e-10	up
arahy.Tifrunner.gnm1.ann1.Q5WJAA	0.0642307	18.3757	3.26251	7.0712	9.81305e-25	up	5.17173	6.47247e-08	up
arahy.Tifrunner.gnm1.ann1.1B7IGJ	0.225801	6.33651	7.53367	4.3366	7.56159e-12	up	5.16805	1.06611e-25	up
arahy.Tifrunner.gnm1.ann1.S3AGI0	0.800533	7.76779	27.653	2.79958	5.11539e-08	up	5.16649	4.90413e-45	up
arahy.Tifrunner.gnm1.ann1.G42Z1Q	0.109543	1.81923	3.94723	3.55293	0.00728406	up	5.16526	8.42772e-40	up
arahy.Tifrunner.gnm1.ann1.VQV1LI	0.115294	2.84109	4.59191	3.83729	2.08195e-10	up	5.14897	1.45919e-08	up
arahy.Tifrunner.gnm1.ann1.PI3URC	0.0421477	4.75546	1.68846	6.05402	0.000289433	up	5.14849	7.75766e-09	up
arahy.Tifrunner.gnm1.ann1.76LABN	0.0112137	2.01903	0.477908	6.52812	1.70974e-20	up	5.14559	1.3532e-08	up
arahy.Tifrunner.gnm1.ann1.HZGV61	0.0245693	1.09741	1.18502	4.70678	2.86438e-09	up	5.14329	8.92486e-11	up
arahy.Tifrunner.gnm1.ann1.GRY8GW	3.17075	52.2327	96.991	3.67511	5.6585e-34	up	5.13702	7.67929e-44	up
Arachis_hypogaea_newGene_28	0.215361	6.40885	7.42571	4.34378	4.88326e-16	up	5.13295	1.42496e-25	up
arahy.Tifrunner.gnm1.ann1.A5SP47	0.0167813	1.46158	0.674249	5.66069	6.15409e-13	up	5.12852	6.13665e-09	up
arahy.Tifrunner.gnm1.ann1.7WY9PV	0.315382	6.25667	12.8108	3.50614	7.09448e-22	up	5.12338	2.63866e-32	up
arahy.Tifrunner.gnm1.ann1.KHQI9Q	0.267576	6.78489	9.25825	4.04251	1.49911e-32	up	5.10718	1.62423e-34	up
arahy.Tifrunner.gnm1.ann1.6EBR5V	0.656565	7.39759	20.659	3.04231	8.74272e-16	up	5.10394	3.60881e-51	up
arahy.Tifrunner.gnm1.ann1.U7IVDN	0.2968	20.4447	9.15122	5.69059	2.89967e-45	up	5.10052	5.00928e-17	up
arahy.Tifrunner.gnm1.ann1.F82WRM	2.23987	31.4439	70.2815	3.35666	6.90542e-23	up	5.09684	4.41551e-31	up
arahy.Tifrunner.gnm1.ann1.9NB33V	0.295629	2.6789	9.46593	2.69638	2.57825e-07	up	5.09154	4.76924e-12	up
Arachis_hypogaea_newGene_17917	2.03363	67.3709	62.6127	4.60773	6.65297e-22	up	5.08353	4.80756e-25	up
arahy.Tifrunner.gnm1.ann1.J266JR	0.0931063	3.00201	2.9361	4.51456	1.27314e-16	up	5.06458	5.98458e-22	up
arahy.Tifrunner.gnm1.ann1.L5HKCU	0.198452	1.79781	6.22442	2.69294	4.02287e-06	up	5.06196	1.52572e-11	up
arahy.Tifrunner.gnm1.ann1.77CZVH	0.915368	33.2237	28.2334	4.71688	1.10572e-53	up	5.06184	4.33843e-51	up
arahy.Tifrunner.gnm1.ann1.U91BEN	0.037652	1.16252	1.43084	4.2938	2.04256e-09	up	5.05901	9.4967e-14	up
arahy.Tifrunner.gnm1.ann1.HNM84L	0.0105047	1.48702	0.437193	6.23234	1.9474e-15	up	5.05711	1.0961e-07	up
arahy.Tifrunner.gnm1.ann1.BDKN1M	0.21701	38.7585	6.72396	6.99241	1.08701e-91	up	5.04935	7.86287e-17	up
arahy.Tifrunner.gnm1.ann1.R531TT	0.17264	17.733	5.52	6.14812	6.07727e-38	up	5.04424	1.40609e-25	up
arahy.Tifrunner.gnm1.ann1.CZ9TB2	0.671039	14.29	19.6275	3.96779	8.04705e-28	up	5.04053	3.88075e-24	up
Arachis_hypogaea_newGene_15212	0.242846	1.56049	4.66461	2.28741	0.0034299	up	5.0295	0.00170091	up
arahy.Tifrunner.gnm1.ann1.F3VNHJ	1.16821	57.9866	35.6804	5.13106	9.34518e-59	up	5.02725	4.31402e-48	up
Arachis_hypogaea_newGene_8633	0.059997	0.516199	1.8742	2.62234	0.000353579	up	5.02431	1.21612e-14	up
arahy.Tifrunner.gnm1.ann1.T6ZDCV	0.778494	12.0153	18.6792	3.82846	3.30669e-33	up	5.01514	3.26407e-38	up
arahy.Tifrunner.gnm1.ann1.FMU3NZ	0.190062	4.48446	5.72409	4.07461	4.55247e-23	up	5.0082	6.48521e-07	up
Arachis_hypogaea_newGene_17382	0.164599	0.963872	4.99905	2.05991	0.00141352	up	5.00774	6.72275e-40	up
arahy.Tifrunner.gnm1.ann1.NTI4MN	0.100823	0.677623	2.73997	2.41343	0.00061934	up	5.00096	3.56418e-09	up
arahy.Tifrunner.gnm1.ann1.80NE1D	0.999543	21.4121	29.1152	3.97141	2.58532e-34	up	4.99569	9.36115e-50	up
arahy.Tifrunner.gnm1.ann1.G4LPCX	0.0376907	0.719318	1.27263	3.8514	1.12923e-06	up	4.99095	0.00251014	up
arahy.Tifrunner.gnm1.ann1.AWH9V3	1.39467	18.2766	35.9155	3.52771	2.32636e-35	up	4.9847	2.28722e-47	up
arahy.Tifrunner.gnm1.ann1.JDV80H	0.692555	11.1603	20.6416	3.57532	9.74025e-12	up	4.98366	8.23304e-31	up
arahy.Tifrunner.gnm1.ann1.BWTU0I	1.03086	25.7578	36.2344	3.92231	7.51535e-37	up	4.98342	3.86245e-50	up
arahy.Tifrunner.gnm1.ann1.PJH2K4	2.07526	25.841	58.5921	3.14184	5.10525e-31	up	4.96798	5.39413e-42	up
arahy.Tifrunner.gnm1.ann1.SFTJ5P	14.8381	268.464	414.948	3.74496	1.2171e-21	up	4.95035	4.39886e-29	up
arahy.Tifrunner.gnm1.ann1.A4AUQP	1.02049	14.2164	25.5721	3.46694	5.34924e-17	up	4.93638	5.27751e-24	up
arahy.Tifrunner.gnm1.ann1.PHM8DT	0.076054	1.00233	2.26461	3.20802	6.11309e-08	up	4.92845	7.49345e-17	up
arahy.Tifrunner.gnm1.ann1.83IFXD	0.742284	7.732	20.7229	2.93124	1.70716e-07	up	4.92688	4.17875e-07	up
arahy.Tifrunner.gnm1.ann1.X2BKCZ	12.6295	259.665	342.754	3.93945	5.26819e-31	up	4.91868	7.18886e-38	up
arahy.Tifrunner.gnm1.ann1.72G1G0	0.17186	1.03207	4.86524	2.11258	0.00637323	up	4.91556	2.62892e-10	up
arahy.Tifrunner.gnm1.ann1.206U1W	2.68138	39.4465	73.6068	3.46235	1.89619e-34	up	4.91197	3.44391e-46	up
arahy.Tifrunner.gnm1.ann1.Q9YBBW	0.28143	3.63109	8.23401	3.1406	7.60014e-11	up	4.90771	1.8993e-36	up
arahy.Tifrunner.gnm1.ann1.5E2E13	7.34177	176.887	199.297	4.15494	3.18837e-39	up	4.9049	2.68665e-39	up
Arachis_hypogaea_newGene_136	0.955688	12.3252	25.8959	3.24764	1.07087e-26	up	4.9008	5.87917e-15	up
arahy.Tifrunner.gnm1.ann1.ICVP6R	0.0335387	3.84988	1.77896	5.6042	2.65221e-20	up	4.87471	1.41766e-12	up
arahy.Tifrunner.gnm1.ann1.GX00WG	16.6666	306.807	439.781	3.77677	7.87329e-22	up	4.87458	1.28597e-26	up
arahy.Tifrunner.gnm1.ann1.Z36GDV	5.82942	35.4161	154.407	2.16939	1.27297e-11	up	4.87244	6.52537e-21	up
arahy.Tifrunner.gnm1.ann1.TXC3C1	1.48056	4.62754	30.1306	1.56952	8.16445e-08	up	4.85873	2.05396e-39	up
arahy.Tifrunner.gnm1.ann1.62IRHW	0.156049	1.28302	4.2891	2.53543	0.00120819	up	4.8455	6.08543e-15	up
Arachis_hypogaea_newGene_19198	0.0214273	0.41313	0.625074	3.68664	2.65762e-05	up	4.84438	8.98077e-08	up
arahy.Tifrunner.gnm1.ann1.LF558K	0.223059	11.5734	5.98804	5.2114	1.21185e-51	up	4.83793	1.36777e-29	up
arahy.Tifrunner.gnm1.ann1.DG580Z	1.10477	26.3281	28.5083	4.1369	4.38333e-48	up	4.833	2.36379e-45	up
arahy.Tifrunner.gnm1.ann1.BELI5P	0.080761	0.688429	2.19178	2.44524	0.00113166	up	4.82951	0.000156844	up
arahy.Tifrunner.gnm1.ann1.W8C8ZP	0.130332	2.03229	4.11044	3.38014	0.00864533	up	4.82101	6.78599e-07	up
arahy.Tifrunner.gnm1.ann1.H5B7RS	0.207816	3.97946	6.35083	3.62489	1.56039e-17	up	4.81289	5.54501e-38	up
arahy.Tifrunner.gnm1.ann1.V7S84L	0.0818807	3.07508	2.16692	4.721	6.41638e-14	up	4.80174	1.56415e-06	up
arahy.Tifrunner.gnm1.ann1.QR5V20	1.06364	18.0437	32.7467	3.53153	1.04083e-37	up	4.79919	1.72544e-42	up
Arachis_hypogaea_newGene_2512	0.027991	0.451422	0.855968	3.15124	3.52592e-05	up	4.7983	1.90245e-13	up
arahy.Tifrunner.gnm1.ann1.5A3JDR	1.45715	11.9955	26.6337	2.8177	9.3779e-19	up	4.79708	3.14289e-40	up
arahy.Tifrunner.gnm1.ann1.EGIR32	1.17336	25.1536	29.9745	3.93098	3.86349e-44	up	4.79047	7.21992e-46	up
arahy.Tifrunner.gnm1.ann1.RKC0UA	0.0370963	1.13582	1.00928	4.37163	7.41384e-08	up	4.78883	4.03329e-05	up
arahy.Tifrunner.gnm1.ann1.ZF7VMT	0.379676	3.17873	9.72284	2.59599	4.66216e-07	up	4.77809	1.13545e-09	up
arahy.Tifrunner.gnm1.ann1.0N6LTB	0.225631	1.60905	5.78838	2.36079	0.000160559	up	4.77467	7.43283e-29	up
arahy.Tifrunner.gnm1.ann1.T4NGX3	0.115321	0.718738	3.0527	2.12181	0.00421779	up	4.76584	0.000397458	up
arahy.Tifrunner.gnm1.ann1.ZS7YSR	0.224679	1.14348	6.14043	1.79853	0.00213347	up	4.76115	1.14184e-12	up
arahy.Tifrunner.gnm1.ann1.2KYQ06	0.221616	17.3749	5.99582	5.41817	1.27911e-50	up	4.76026	1.09955e-12	up
arahy.Tifrunner.gnm1.ann1.Q37X17	0.197514	4.79396	5.36997	4.00972	2.2309e-07	up	4.75532	4.05041e-11	up
arahy.Tifrunner.gnm1.ann1.Y3C6LT	0.373557	4.40766	10.2666	3.05626	7.64906e-09	up	4.75344	3.53452e-30	up
arahy.Tifrunner.gnm1.ann1.PC1F1T	0	1.57011	2.69142	3.9728	2.73194e-11	up	4.75029	1.79707e-18	up
arahy.Tifrunner.gnm1.ann1.YNP00W	1.88941	24.0581	41.7675	3.31003	3.98163e-25	up	4.74301	6.45039e-25	up
arahy.Tifrunner.gnm1.ann1.7CJ2RM	0	1.89583	2.67227	4.24475	0.0013164	up	4.74	1.90326e-05	up
arahy.Tifrunner.gnm1.ann1.1XU02A	0.0909207	3.0156	2.98117	4.21497	1.02917e-20	up	4.7344	2.87025e-27	up
arahy.Tifrunner.gnm1.ann1.WE50TT	1.08574	24.5664	26.4405	4.05033	9.26494e-47	up	4.72919	1.29614e-44	up
arahy.Tifrunner.gnm1.ann1.2T4TQI	0.971942	8.78405	26.1674	2.69508	4.94582e-18	up	4.72459	2.358e-20	up
Arachis_hypogaea_newGene_18231	0.11477	4.8275	2.96181	4.84833	2.4405e-19	up	4.72207	2.0229e-08	up
arahy.Tifrunner.gnm1.ann1.1BB2MM	2.52882	23.1239	46.3623	3.09042	1.02225e-27	up	4.71959	1.65946e-36	up
arahy.Tifrunner.gnm1.ann1.YZD8WZ	2.94049	132.904	70.8471	5.0313	1.10252e-44	up	4.71122	6.24383e-38	up
arahy.Tifrunner.gnm1.ann1.3U22LJ	0.325637	3.74044	7.9046	3.05507	5.26926e-07	up	4.71028	4.61032e-11	up
arahy.Tifrunner.gnm1.ann1.Q2KLD3	0.974559	25.7635	20.0445	4.17769	5.08877e-09	up	4.70071	3.82485e-46	up
arahy.Tifrunner.gnm1.ann1.P7UIV5	0.705966	27.2584	16.052	4.90009	2.11352e-61	up	4.69831	2.36895e-46	up
arahy.Tifrunner.gnm1.ann1.GT1I17	7.64601	37.1025	137.667	2.15205	8.40073e-08	up	4.68401	1.0335e-35	up
arahy.Tifrunner.gnm1.ann1.K1TFPH	1.72981	29.9307	40.9199	3.75914	6.36256e-11	up	4.68307	2.67397e-14	up
arahy.Tifrunner.gnm1.ann1.NAPQ43	0.119119	3.29657	2.71027	4.37454	3.5037e-10	up	4.67551	3.12927e-11	up
arahy.Tifrunner.gnm1.ann1.27RHGS	1.83603	8.5016	41.236	1.92553	0.000433854	up	4.67419	2.36579e-14	up
arahy.Tifrunner.gnm1.ann1.04JNDX	0.140249	1.92261	3.40856	3.26486	1.52739e-06	up	4.67037	6.14164e-16	up
arahy.Tifrunner.gnm1.ann1.I97S71	11.2187	136.445	257.481	3.16967	5.63402e-23	up	4.66299	1.30478e-34	up
arahy.Tifrunner.gnm1.ann1.E02I8A	0.584861	25.2464	6.88185	4.89328	8.5699e-19	up	4.65423	2.02389e-36	up
arahy.Tifrunner.gnm1.ann1.W5G5TD	1.63539	16.3837	37.0953	2.89178	2.6788e-20	up	4.65132	1.11139e-19	up
arahy.Tifrunner.gnm1.ann1.WI5JT9	3.3125	27.2155	52.225	3.07401	3.94767e-29	up	4.6505	4.55645e-41	up
Arachis_hypogaea_newGene_9364	0.246932	2.48948	5.67048	2.8882	3.3929e-07	up	4.64575	2.38461e-40	up
arahy.Tifrunner.gnm1.ann1.JGWU85	0.0839657	1.75994	1.89151	3.94937	2.15211e-08	up	4.63469	6.13158e-11	up
arahy.Tifrunner.gnm1.ann1.5BR3PR	1.40258	7.21417	24.343	2.10858	7.56698e-14	up	4.63342	6.05601e-05	up
arahy.Tifrunner.gnm1.ann1.N9YQYJ	0.180601	1.20868	3.70258	2.02113	0.00594809	up	4.63275	1.58835e-09	up
arahy.Tifrunner.gnm1.ann1.AC20WW	0.092048	2.25925	2.74378	3.75113	1.51712e-07	up	4.62407	0.00263891	up
arahy.Tifrunner.gnm1.ann1.B1753N	0.314011	4.14152	4.92134	3.59144	5.23304e-12	up	4.62084	2.87441e-24	up
arahy.Tifrunner.gnm1.ann1.3N6K0N	3.72586	59.2464	80.2126	3.59814	6.88584e-15	up	4.61952	6.17938e-38	up
arahy.Tifrunner.gnm1.ann1.B4WRN4	1.45384	4.72208	27.9229	1.35956	0.000781782	up	4.61917	7.31913e-36	up
arahy.Tifrunner.gnm1.ann1.03WWG0	2.26973	15.6112	37.4617	3.23922	6.22581e-31	up	4.61565	6.39101e-40	up
arahy.Tifrunner.gnm1.ann1.XUEC37	0.151497	3.0257	3.81594	3.67067	5.46417e-10	up	4.60578	9.33189e-26	up
arahy.Tifrunner.gnm1.ann1.EB1VUM	0.109243	2.36803	2.655	3.86813	1.01114e-08	up	4.6043	0.000127209	up
arahy.Tifrunner.gnm1.ann1.L4BQXH	0.415202	4.39213	9.41143	2.92341	2.25136e-09	up	4.60092	1.63497e-18	up
arahy.Tifrunner.gnm1.ann1.3F2LJ6	0.751569	8.00315	16.571	2.9679	2.45209e-18	up	4.59698	2.02805e-16	up
arahy.Tifrunner.gnm1.ann1.V9JC55	63.2679	518.023	1377.66	2.60409	1.67696e-17	up	4.59411	1.43226e-33	up
arahy.Tifrunner.gnm1.ann1.H4J3HI	2.13003	43.5008	42.4151	3.99645	3.95087e-39	up	4.57946	2.22494e-27	up
arahy.Tifrunner.gnm1.ann1.1EVC3W	0.455212	3.06269	9.99792	2.29601	0.000152485	up	4.57572	1.68834e-27	up
arahy.Tifrunner.gnm1.ann1.AG2MXP	5.0907	64.6073	111.356	3.12169	1.18213e-10	up	4.56281	1.17469e-15	up
arahy.Tifrunner.gnm1.ann1.XZAR1L	1.22965	19.6003	25.6144	3.5576	5.14906e-10	up	4.55933	0.000821319	up
arahy.Tifrunner.gnm1.ann1.4A70PZ	0.815577	7.89012	17.5004	2.87381	2.77963e-08	up	4.55755	0.000482929	up
Arachis_hypogaea_newGene_646	0	3.03967	2.34853	4.92585	2.9969e-07	up	4.55369	4.13649e-38	up
arahy.Tifrunner.gnm1.ann1.FQK9B4	3.94599	28.4985	90.5952	2.34507	2.63492e-18	up	4.55174	3.65819e-34	up
arahy.Tifrunner.gnm1.ann1.1IW9Y2	0.0183183	0.413336	0.528249	3.75873	8.47412e-07	up	4.54184	6.30591e-10	up
arahy.Tifrunner.gnm1.ann1.6E503M	2.84841	10.8109	59.7682	1.49902	1.95384e-06	up	4.54181	6.00177e-39	up
Arachis_hypogaea_newGene_11359	0.0887677	1.18837	1.93986	3.23654	1.25363e-06	up	4.53914	1.34189e-08	up
arahy.Tifrunner.gnm1.ann1.XUAL01	5.11488	58.1003	115.097	2.94272	2.06755e-22	up	4.53842	1.21156e-33	up
arahy.Tifrunner.gnm1.ann1.LCNF64	0.590108	8.61422	13.1847	3.38625	3.19872e-23	up	4.53701	3.57955e-19	up
arahy.Tifrunner.gnm1.ann1.Z63W7Q	1.87483	18.2806	39.0333	2.85786	5.01457e-18	up	4.53004	3.67008e-38	up
arahy.Tifrunner.gnm1.ann1.58NQ7F	0.237099	9.33593	3.73299	4.94155	2.05193e-12	up	4.52679	3.17219e-22	up
arahy.Tifrunner.gnm1.ann1.NEML9D	0.7804	9.97058	18.6126	3.07468	2.82283e-28	up	4.52532	2.05308e-41	up
arahy.Tifrunner.gnm1.ann1.BRNL8L	0.501393	26.6774	10.777	5.27003	6.58609e-27	up	4.51616	7.51009e-26	up
arahy.Tifrunner.gnm1.ann1.7US5GV	0.104562	2.74856	2.28063	4.21363	1.13403e-19	up	4.51594	7.23337e-07	up
arahy.Tifrunner.gnm1.ann1.X60LSS	0.183503	3.49361	4.56434	3.6832	4.61601e-14	up	4.5144	3.40613e-24	up
arahy.Tifrunner.gnm1.ann1.LVF3KP	1.21948	24.6576	25.2782	3.89428	4.32175e-28	up	4.51404	8.74783e-13	up
arahy.Tifrunner.gnm1.ann1.CF7XAP	8.75531	106.745	180.178	3.17738	2.05002e-24	up	4.51188	2.01763e-33	up
arahy.Tifrunner.gnm1.ann1.86P1YE	0	2.81835	2.28106	4.81678	1.22814e-50	up	4.51163	4.75401e-53	up
arahy.Tifrunner.gnm1.ann1.3YMB7T	0.0329983	0.516558	0.730672	3.43594	0.000249418	up	4.50904	2.92596e-05	up
arahy.Tifrunner.gnm1.ann1.F78ZQ2	0.228519	1.47408	4.80265	2.22758	0.000269311	up	4.50642	2.8172e-26	up
arahy.Tifrunner.gnm1.ann1.L9IK9Y	1.65266	22.6101	35.3795	3.28961	1.43299e-10	up	4.5019	9.53986e-13	up
arahy.Tifrunner.gnm1.ann1.U9CJM4	0.433665	11.5305	8.62151	4.33292	4.7599e-11	up	4.49729	6.61132e-08	up
arahy.Tifrunner.gnm1.ann1.QB4GTW	0.260577	5.2875	6.06913	3.78112	3.36621e-16	up	4.49715	9.31928e-34	up
arahy.Tifrunner.gnm1.ann1.Q52RY2	0.228737	4.77784	5.07277	3.75392	2.09077e-09	up	4.48177	7.91607e-06	up
arahy.Tifrunner.gnm1.ann1.NPYP4Z	0.103495	0.939954	2.16161	2.70888	0.000396244	up	4.48037	9.8031e-09	up
arahy.Tifrunner.gnm1.ann1.WYH7K2	1.2161	30.0538	24.554	4.16164	1.00547e-40	up	4.47248	5.88678e-41	up
arahy.Tifrunner.gnm1.ann1.DP3C2W	0.312775	2.18784	6.4529	2.35851	2.12753e-06	up	4.47173	8.98557e-35	up
arahy.Tifrunner.gnm1.ann1.TY7WD8	3.97034	27.0177	80.9445	2.32109	4.2547e-17	up	4.47086	1.29163e-17	up
arahy.Tifrunner.gnm1.ann1.Y81JPB	2.82427	74.6321	57.932	4.23403	1.35598e-39	up	4.4703	3.50111e-21	up
arahy.Tifrunner.gnm1.ann1.9KNF1J	0.20525	11.3016	5.04528	5.13616	7.27593e-05	up	4.46566	3.8713e-05	up
arahy.Tifrunner.gnm1.ann1.VIP11X	0.728013	8.93034	17.9765	2.93936	5.54067e-05	up	4.4631	7.62817e-40	up
arahy.Tifrunner.gnm1.ann1.QC4UQW	0.168843	3.59555	3.46201	3.9413	3.32155e-09	up	4.46105	2.37346e-07	up
arahy.Tifrunner.gnm1.ann1.ALIF31	1.01643	9.46504	21.1962	2.71867	2.65802e-12	up	4.45063	1.53593e-15	up
arahy.Tifrunner.gnm1.ann1.DF7IVU	0.227684	2.34774	4.66647	2.87743	4.1191e-06	up	4.44311	1.93924e-18	up
arahy.Tifrunner.gnm1.ann1.HXMH4K	4.81073	56.2889	94.2808	3.11403	1.06319e-25	up	4.439	3.92557e-33	up
arahy.Tifrunner.gnm1.ann1.VU08LY	0.897084	7.24665	17.8387	2.56095	1.69937e-07	up	4.43888	1.45872e-38	up
arahy.Tifrunner.gnm1.ann1.B4XBIM	3.6406	90.9418	70.3694	4.32336	3.40951e-39	up	4.43813	7.80986e-35	up
arahy.Tifrunner.gnm1.ann1.Q1JK99	1.25474	14.6517	17.2948	3.48066	3.29969e-35	up	4.43173	6.57231e-17	up
arahy.Tifrunner.gnm1.ann1.GV4WAN	0.376631	4.02348	9.68833	2.5765	1.73934e-12	up	4.42624	1.87356e-41	up
arahy.Tifrunner.gnm1.ann1.WULW7H	1.09086	9.2341	21.1413	2.6535	6.15838e-17	up	4.42459	8.39373e-25	up
arahy.Tifrunner.gnm1.ann1.3BDP96	0.925711	8.93083	18.4457	2.78965	2.65696e-14	up	4.42396	8.24521e-41	up
arahy.Tifrunner.gnm1.ann1.ENB4BT	0.743906	2.98148	14.2031	1.58567	0.00762671	up	4.4076	3.1567e-16	up
arahy.Tifrunner.gnm1.ann1.DM6804	0.344502	14.0701	7.05613	4.82023	9.27471e-29	up	4.40752	9.2778e-19	up
arahy.Tifrunner.gnm1.ann1.R16MRH	0.169607	5.80058	4.06685	4.25663	9.5282e-35	up	4.4047	2.11903e-20	up
arahy.Tifrunner.gnm1.ann1.FIIU1N	0.243821	4.26758	4.80866	3.63779	2.42716e-09	up	4.38751	1.72205e-14	up
arahy.Tifrunner.gnm1.ann1.BKHX3W	0.0202237	5.82601	0.554938	7.2328	7.06342e-59	up	4.38642	0.00501465	up
arahy.Tifrunner.gnm1.ann1.4J5UF2	1.46518	22.7247	31.081	3.35615	8.16145e-32	up	4.38306	6.32549e-34	up
arahy.Tifrunner.gnm1.ann1.5V6QPU	3.85	37.4258	79.6422	2.69401	9.14283e-21	up	4.38242	4.81174e-13	up
arahy.Tifrunner.gnm1.ann1.U8895U	1.06997	6.94066	20.2975	2.25535	6.57614e-13	up	4.38227	3.44672e-41	up
arahy.Tifrunner.gnm1.ann1.7B8RN4	0.277403	2.39352	5.30615	2.55502	1.57183e-10	up	4.38115	3.50464e-39	up
arahy.Tifrunner.gnm1.ann1.JZYL5C	0.101008	1.5349	1.4207	3.83956	2.013e-06	up	4.38037	7.34981e-08	up
arahy.Tifrunner.gnm1.ann1.BA0153	1.56493	28.5626	30.0716	3.72674	4.31832e-31	up	4.3785	1.28501e-39	up
arahy.Tifrunner.gnm1.ann1.G5G1MY	0.114737	1.00589	2.27464	2.62652	0.0041751	up	4.37239	5.56422e-14	up
arahy.Tifrunner.gnm1.ann1.KR5G4U	7.22836	43.3242	137.583	2.10791	1.28336e-09	up	4.36652	9.58973e-32	up
arahy.Tifrunner.gnm1.ann1.QZZL54	20.102	94.3615	373.275	1.79277	6.24999e-09	up	4.36589	0.000586435	up
arahy.Tifrunner.gnm1.ann1.2YRL0L	0.213673	4.24763	4.14226	3.82271	2.39117e-18	up	4.36489	3.8322e-25	up
arahy.Tifrunner.gnm1.ann1.36H6SK	0.079668	0.50136	1.67155	2.22001	0.00361287	up	4.35926	5.01574e-13	up
Arachis_hypogaea_newGene_17788	0	5.17095	2.04941	5.69236	1.13672e-26	up	4.35714	5.92418e-17	up
arahy.Tifrunner.gnm1.ann1.NU78SD	0.87594	9.06519	17.9563	2.66715	1.70345e-10	up	4.34863	7.65508e-10	up
arahy.Tifrunner.gnm1.ann1.KLG2UC	0.09919	1.21575	2.01931	3.03531	2.42941e-05	up	4.34301	5.18514e-12	up
arahy.Tifrunner.gnm1.ann1.D3GAX0	0.0664167	0.805771	1.15998	3.27315	4.20337e-07	up	4.34177	4.94831e-07	up
arahy.Tifrunner.gnm1.ann1.RMT1KV	0.519783	3.15113	9.97532	1.95658	0.000171198	up	4.34077	3.81603e-13	up
arahy.Tifrunner.gnm1.ann1.F4N1WH	3.73385	91.7393	67.3531	4.20084	1.61109e-40	up	4.33517	1.7081e-35	up
arahy.Tifrunner.gnm1.ann1.JCCX09	0.566728	2.79378	10.5586	1.84764	0.000699914	up	4.33251	1.68543e-32	up
arahy.Tifrunner.gnm1.ann1.9ZTQ0N	12.9574	73.5621	232.789	2.08296	6.15171e-08	up	4.32662	3.73946e-15	up
arahy.Tifrunner.gnm1.ann1.ZH3B41	1.70836	26.1736	31.948	3.47327	6.27969e-33	up	4.31934	2.11212e-19	up
arahy.Tifrunner.gnm1.ann1.6M56FL	0.376529	15.406	7.06804	4.91086	3.28216e-61	up	4.31513	2.4957e-37	up
arahy.Tifrunner.gnm1.ann1.BP1V8D	0.148919	6.55709	3.25613	4.64253	5.53662e-22	up	4.31222	1.71803e-12	up
arahy.Tifrunner.gnm1.ann1.7K2YJD	0.45536	2.57328	8.64378	2.02884	7.43368e-10	up	4.29846	1.44739e-13	up
arahy.Tifrunner.gnm1.ann1.G65IU1	0.126858	5.46184	2.47119	4.84091	0.00175091	up	4.28018	2.73022e-10	up
arahy.Tifrunner.gnm1.ann1.FYP25E	0.106513	5.50591	2.50769	4.91846	2.51106e-05	up	4.27274	3.09293e-10	up
arahy.Tifrunner.gnm1.ann1.YQQF81	1.3328	7.00647	22.9667	1.99789	1.55204e-09	up	4.27018	3.87596e-40	up
arahy.Tifrunner.gnm1.ann1.P5X8WX	0.0429677	1.21964	0.927651	3.61418	1.99078e-06	up	4.26511	1.0203e-08	up
arahy.Tifrunner.gnm1.ann1.KD4831	0	2.7803	1.91334	4.79717	6.65286e-25	up	4.25802	4.13851e-14	up
arahy.Tifrunner.gnm1.ann1.W2ETIH	0.210281	10.0448	3.79276	5.06736	1.37221e-05	up	4.24502	1.62879e-18	up
arahy.Tifrunner.gnm1.ann1.4TVW2I	0.618049	4.23813	11.0326	2.35502	7.80742e-07	up	4.24255	1.54358e-10	up
arahy.Tifrunner.gnm1.ann1.ECZ3V7	0.363876	5.72677	7.04857	3.55963	2.07975e-14	up	4.23901	4.02295e-39	up
arahy.Tifrunner.gnm1.ann1.BVS13F	0	2.36243	1.88675	4.5622	3.19574e-32	up	4.23783	1.46402e-15	up
arahy.Tifrunner.gnm1.ann1.ZMGM97	2.63598	23.9516	45.1511	2.74096	3.15934e-24	up	4.22778	1.83875e-23	up
arahy.Tifrunner.gnm1.ann1.N6CTXA	1.62813	20.0234	27.015	3.09505	1.35457e-26	up	4.22747	2.01458e-32	up
arahy.Tifrunner.gnm1.ann1.GMG7CI	0	1.55639	1.86902	3.96013	1.79256e-10	up	4.22421	7.50793e-16	up
arahy.Tifrunner.gnm1.ann1.NHL70K	0.998649	16.0897	16.9816	3.56114	4.15246e-07	up	4.22243	9.41627e-10	up
arahy.Tifrunner.gnm1.ann1.I56AH4	0.406827	8.35097	6.24616	4.05759	1.38633e-06	up	4.21913	4.68224e-05	up
arahy.Tifrunner.gnm1.ann1.D7MIWJ	0.126858	8.37214	2.36371	5.45377	0.00306234	up	4.21626	7.2651e-10	up
Arachis_hypogaea_newGene_3528	0	1.86974	1.85805	4.22476	2.30646e-21	up	4.21571	3.16674e-26	up
arahy.Tifrunner.gnm1.ann1.Y27KNC	22.6922	245.637	376.198	3.0298	3.6221e-20	up	4.21385	1.86488e-29	up
arahy.Tifrunner.gnm1.ann1.0BLG9X	0.09877	7.21472	1.7248	5.69439	0.000102662	up	4.2127	1.5818e-12	up
Arachis_hypogaea_newGene_4202	0	1.60911	1.85248	4.00819	3.18628e-12	up	4.21139	2.86905e-25	up
arahy.Tifrunner.gnm1.ann1.MVB9VE	0	1.57866	1.85239	3.98063	6.44146e-11	up	4.21131	1.34009e-27	up
arahy.Tifrunner.gnm1.ann1.QDL5QZ	9.30886	210.149	155.995	4.05975	5.45779e-32	up	4.20699	1.15443e-30	up
arahy.Tifrunner.gnm1.ann1.42QIIL	2.38406	36.9225	37.821	3.64506	2.25989e-37	up	4.20588	1.98638e-09	up
arahy.Tifrunner.gnm1.ann1.V842G6	1.05369	14.684	14.2907	3.76102	1.98488e-40	up	4.20534	2.5771e-39	up
arahy.Tifrunner.gnm1.ann1.ZLY334	0.958948	10.0849	12.6445	3.15316	1.80287e-30	up	4.205	3.43146e-12	up
arahy.Tifrunner.gnm1.ann1.HCCD38	1.01791	24.5116	25.0966	3.20769	3.20174e-32	up	4.20065	1.80131e-36	up
Arachis_hypogaea_newGene_5696	0.770414	7.97579	12.9023	2.92126	9.44987e-11	up	4.19628	5.96777e-28	up
arahy.Tifrunner.gnm1.ann1.HPB1RW	0.425387	19.4316	6.87243	5.07925	5.54522e-16	up	4.19521	3.51702e-09	up
arahy.Tifrunner.gnm1.ann1.S25UJZ	1.12078	13.5822	21.6234	3.18602	7.76215e-12	up	4.19476	1.52566e-24	up
arahy.Tifrunner.gnm1.ann1.L44UVB	0.189181	2.38922	3.45621	3.08487	4.29942e-09	up	4.18853	4.29117e-05	up
arahy.Tifrunner.gnm1.ann1.L7L2H1	0.287991	6.81594	3.05948	4.84595	2.29871e-22	up	4.18821	7.65462e-06	up
arahy.Tifrunner.gnm1.ann1.HRDR92	0.174131	1.15647	3.11679	2.1963	0.00630021	up	4.18649	4.05657e-10	up
arahy.Tifrunner.gnm1.ann1.Y9R7EH	0.0491217	0.70818	0.965626	3.16282	0.000128019	up	4.18479	1.91615e-07	up
arahy.Tifrunner.gnm1.ann1.W16IV2	1.84612	22.1364	30.2095	3.16208	1.6105e-28	up	4.1825	1.02666e-28	up
arahy.Tifrunner.gnm1.ann1.SH1P3W	0.488324	1.57733	8.00681	1.2615	0.00754019	up	4.18058	8.29647e-38	up
arahy.Tifrunner.gnm1.ann1.GJD59M	2.81146	16.9386	43.2237	2.27677	1.36256e-16	up	4.17559	1.18191e-28	up
arahy.Tifrunner.gnm1.ann1.MZ5XB8	0.234585	3.1563	4.05399	3.23363	1.07384e-05	up	4.17035	1.33613e-09	up
arahy.Tifrunner.gnm1.ann1.02VXE5	1.06775	10.1441	15.5847	2.92535	1.50732e-27	up	4.16961	3.47737e-35	up
arahy.Tifrunner.gnm1.ann1.ZN7Y7A	1.46272	11.2676	24.0194	2.5044	6.68702e-20	up	4.16351	1.17969e-35	up
arahy.Tifrunner.gnm1.ann1.VH5N8W	2.79946	29.4033	38.6713	3.03766	4.30233e-28	up	4.16121	4.79097e-32	up
arahy.Tifrunner.gnm1.ann1.R7UPJF	0.525895	5.86648	9.31852	2.96322	4.38373e-21	up	4.1601	4.57604e-13	up
arahy.Tifrunner.gnm1.ann1.TQC7PL	0.224878	4.61151	3.84454	3.42906	2.06714e-11	up	4.14725	0.00231892	up
arahy.Tifrunner.gnm1.ann1.K12VEC	0.195417	1.35379	3.46509	2.21409	0.00195946	up	4.14417	1.6273e-18	up
arahy.Tifrunner.gnm1.ann1.9ZXH08	2.48831	42.136	40.3415	3.6259	7.8106e-27	up	4.14372	9.82462e-15	up
arahy.Tifrunner.gnm1.ann1.LK05G0	10.2644	149.295	163.534	3.43199	1.54483e-22	up	4.14169	8.04951e-29	up
arahy.Tifrunner.gnm1.ann1.D9C684	3.44088	79.0188	51.836	4.14063	1.25309e-34	up	4.1402	1.93392e-30	up
arahy.Tifrunner.gnm1.ann1.Y4R2VT	0	1.23713	1.76078	3.62893	1.50846e-09	up	4.13814	8.45539e-06	up
Arachis_hypogaea_newGene_8987	0.319109	2.33381	5.23115	2.38188	0.00835997	up	4.12846	8.93184e-06	up
arahy.Tifrunner.gnm1.ann1.UMM9A2	0.941151	7.22067	15.6879	2.43613	6.75869e-12	up	4.12714	5.11551e-13	up
arahy.Tifrunner.gnm1.ann1.4IR4JS	0.57367	13.0543	8.54147	4.08132	2.36801e-18	up	4.1265	2.15363e-14	up
arahy.Tifrunner.gnm1.ann1.8MB9CM	1.31306	10.2295	18.8888	2.74185	6.5503e-09	up	4.12431	1.62149e-34	up
arahy.Tifrunner.gnm1.ann1.7482I3	0.105507	0.78995	1.82811	2.33916	0.000845972	up	4.12385	7.12439e-13	up
arahy.Tifrunner.gnm1.ann1.62570H	0.0451237	0.604881	0.801496	3.17888	6.67943e-06	up	4.12206	2.93496e-10	up
arahy.Tifrunner.gnm1.ann1.41SNZJ	0.676629	4.87859	11.7165	2.70233	3.34831e-14	up	4.11752	1.11883e-11	up
arahy.Tifrunner.gnm1.ann1.66HKIQ	0	1.43747	1.72951	3.84546	1.21987e-11	up	4.11229	4.74493e-08	up
arahy.Tifrunner.gnm1.ann1.N0HV1Z	0.302509	3.02569	5.08412	2.82014	2.81282e-10	up	4.11031	1.41678e-27	up
arahy.Tifrunner.gnm1.ann1.MFKE4U	0.0636933	1.09951	1.10502	3.51584	2.61837e-09	up	4.10221	0.000620857	up
arahy.Tifrunner.gnm1.ann1.EDW718	2.53942	27.6785	39.3446	3.01304	8.92887e-29	up	4.09982	2.41048e-33	up
arahy.Tifrunner.gnm1.ann1.DRB5KP	0.247473	10.8529	4.01948	4.95233	1.26873e-15	up	4.09816	5.92418e-17	up
arahy.Tifrunner.gnm1.ann1.97PUVG	0.0421803	0.456742	0.726275	2.84347	0.000210041	up	4.08819	4.96736e-09	up
arahy.Tifrunner.gnm1.ann1.KT5A6J	0	1.53183	1.69603	3.93718	1.79561e-06	up	4.08409	6.08153e-09	up
arahy.Tifrunner.gnm1.ann1.KF0N62	9.45531	151.465	145.423	3.5642	4.60434e-36	up	4.08247	9.31928e-34	up
arahy.Tifrunner.gnm1.ann1.BMEB8K	0.0418873	0.369917	0.7183	2.54868	0.00120563	up	4.07698	5.78658e-09	up
arahy.Tifrunner.gnm1.ann1.CEXW72	0.126115	1.14227	2.02824	2.66266	8.83144e-05	up	4.07504	2.47458e-12	up
arahy.Tifrunner.gnm1.ann1.89XWV7	0.58741	6.61585	8.92283	3.05444	3.67548e-26	up	4.0711	1.49058e-37	up
arahy.Tifrunner.gnm1.ann1.7X1NZD	0.52757	19.0472	8.27941	4.64758	3.7026e-42	up	4.06653	2.8605e-25	up
Arachis_hypogaea_newGene_2226	0.244263	1.27005	3.80907	1.90997	0.00306553	up	4.0652	1.77084e-18	up
arahy.Tifrunner.gnm1.ann1.H5GT8H	0	1.64648	1.66891	4.04131	1.54907e-11	up	4.06084	1.47949e-13	up
arahy.Tifrunner.gnm1.ann1.ARK2IX	1.76229	8.66726	19.0489	2.12472	3.71364e-08	up	4.05904	1.49137e-12	up
arahy.Tifrunner.gnm1.ann1.P8XRWE	0.505227	26.6658	8.39519	5.18557	1.34365e-66	up	4.05799	1.53981e-11	up
arahy.Tifrunner.gnm1.ann1.B23GPN	0.478823	7.33948	7.63321	3.44002	4.67175e-27	up	4.05798	3.86004e-16	up
arahy.Tifrunner.gnm1.ann1.HKX9QT	0.378742	1.92277	6.52778	1.80249	4.04106e-05	up	4.05182	6.99883e-30	up
arahy.Tifrunner.gnm1.ann1.V9ABYL	4.93822	29.4543	72.6076	2.18972	1.31072e-15	up	4.05069	1.56293e-28	up
arahy.Tifrunner.gnm1.ann1.LMSP6K	0.548567	4.35276	9.37874	2.30584	0.000168513	up	4.04208	3.52263e-05	up
arahy.Tifrunner.gnm1.ann1.3JIH5H	0.201174	1.03489	3.06543	1.89389	0.00558591	up	4.03628	4.59555e-09	up
arahy.Tifrunner.gnm1.ann1.LHXL5N	0.066629	8.03914	1.36737	6.05815	7.85729e-60	up	4.03439	1.66262e-06	up
arahy.Tifrunner.gnm1.ann1.6EG4FQ	3.68139	30.6574	56.661	2.55955	1.54542e-20	up	4.0326	4.5991e-32	up
arahy.Tifrunner.gnm1.ann1.7VUN8S	0.168311	1.95138	2.7213	3.07765	5.09162e-06	up	4.02934	0.00105262	up
arahy.Tifrunner.gnm1.ann1.3E2B2N	0.130183	0.780409	3.83666	1.85841	0.00269414	up	4.02413	3.6465e-20	up
arahy.Tifrunner.gnm1.ann1.YW2RJ0	6.12789	59.5815	90.4979	2.84274	1.45824e-22	up	4.02372	8.79015e-29	up
arahy.Tifrunner.gnm1.ann1.GP7L65	0.241815	7.75135	3.69881	4.50554	6.39609e-24	up	4.01866	1.7126e-14	up
arahy.Tifrunner.gnm1.ann1.0NK0N0	0.745512	10.5163	11.0942	3.35877	3.74847e-14	up	4.01262	5.69318e-32	up
arahy.Tifrunner.gnm1.ann1.4UMK2V	0.631984	2.46434	9.37203	1.52007	0.000377983	up	4.01206	1.94974e-33	up
arahy.Tifrunner.gnm1.ann1.1QMW5J	0.449063	5.88657	7.81629	2.94024	3.76984e-18	up	4.00848	1.01985e-21	up
arahy.Tifrunner.gnm1.ann1.96UBDB	2.45002	22.2914	29.4621	2.98422	1.38131e-27	up	4.00782	1.72773e-18	up
arahy.Tifrunner.gnm1.ann1.7L16MH	0.687852	18.0864	10.2974	4.24252	3.34275e-49	up	4.00567	3.70204e-15	up
arahy.Tifrunner.gnm1.ann1.CT3KKI	5.07016	25.7888	70.1336	2.00976	2.25136e-09	up	3.99316	6.40268e-08	up
arahy.Tifrunner.gnm1.ann1.BT0STD	0.0236867	0.384875	0.417977	3.30006	1.30646e-05	up	3.99286	8.73952e-08	up
arahy.Tifrunner.gnm1.ann1.7UA4HL	0.244916	4.7032	3.63273	3.72042	1.09655e-26	up	3.99242	2.26952e-29	up
arahy.Tifrunner.gnm1.ann1.Q36S6K	4.69627	88.4677	67.0251	3.80218	5.04728e-42	up	3.98328	2.87502e-29	up
arahy.Tifrunner.gnm1.ann1.29029X	0.675701	3.13399	9.91663	1.78495	0.000796943	up	3.98054	6.6858e-27	up
arahy.Tifrunner.gnm1.ann1.QW336R	0.260545	2.52945	3.95786	2.73736	4.46503e-06	up	3.97605	2.23812e-20	up
arahy.Tifrunner.gnm1.ann1.41FN4N	0.0499987	0.454175	0.695541	2.9781	0.000719057	up	3.96914	1.17889e-09	up
arahy.Tifrunner.gnm1.ann1.EM9KCS	0.788175	4.32458	10.4756	1.98579	0.000249993	up	3.96719	6.65877e-24	up
arahy.Tifrunner.gnm1.ann1.90BUAB	0.405426	10.4462	5.87263	4.21272	6.31584e-25	up	3.96042	2.56478e-31	up
arahy.Tifrunner.gnm1.ann1.FU1JML	28.539	103.121	378.177	1.47445	0.000107685	up	3.95395	1.86721e-11	up
arahy.Tifrunner.gnm1.ann1.JNTF40	9.17664	94.3108	129.62	2.91258	1.2601e-10	up	3.9489	2.18447e-17	up
Arachis_hypogaea_newGene_1981	0.11996	1.88101	1.82619	3.40251	7.92557e-05	up	3.94773	2.04492e-07	up
arahy.Tifrunner.gnm1.ann1.JVKZ4S	0.115104	1.09326	1.64878	2.70869	0.000121396	up	3.94525	2.86817e-10	up
arahy.Tifrunner.gnm1.ann1.PUH2BT	0.527706	7.01451	7.52275	3.25191	2.6643e-31	up	3.93439	4.10561e-18	up
arahy.Tifrunner.gnm1.ann1.FD543A	2.28741	17.4829	31.7197	2.47838	5.62248e-12	up	3.93058	1.2693e-35	up
arahy.Tifrunner.gnm1.ann1.X17JUF	0.162896	0.919274	2.28909	2.03604	0.000815923	up	3.92848	1.92095e-18	up
arahy.Tifrunner.gnm1.ann1.ISEY34	0.765948	8.95229	10.6782	3.08607	1.80914e-18	up	3.92286	3.40537e-06	up
arahy.Tifrunner.gnm1.ann1.WIW9GD	0.0430747	0.691218	0.679675	3.37897	3.87145e-05	up	3.92018	1.68657e-06	up
arahy.Tifrunner.gnm1.ann1.145GHR	9.98083	153.133	131.304	3.51833	1.70043e-07	up	3.91576	6.74498e-27	up
arahy.Tifrunner.gnm1.ann1.9E5BV9	3.75329	13.7008	46.0865	1.60688	8.02518e-09	up	3.91562	6.51263e-18	up
arahy.Tifrunner.gnm1.ann1.8X0KIE	0.834893	13.4046	13.6391	3.46323	1.42828e-36	up	3.91506	1.62149e-34	up
arahy.Tifrunner.gnm1.ann1.G7V7VG	1.48779	9.13306	18.0059	2.1772	1.28684e-08	up	3.9128	4.60738e-33	up
arahy.Tifrunner.gnm1.ann1.6F5CM0	2.13675	39.3631	23.6489	4.0277	6.87489e-46	up	3.91222	2.3611e-09	up
arahy.Tifrunner.gnm1.ann1.3QP4KI	0.134703	0.797348	1.73592	2.14229	0.000698447	up	3.91081	1.14736e-15	up
arahy.Tifrunner.gnm1.ann1.1SCL5Q	1.01672	6.33651	10.6338	2.55404	1.62291e-10	up	3.9073	1.36417e-25	up
arahy.Tifrunner.gnm1.ann1.00DB5A	2.96571	57.8988	32.7063	4.23617	2.31392e-34	up	3.90407	5.6904e-34	up
arahy.Tifrunner.gnm1.ann1.QIF50Y	0.560351	2.39051	7.71121	1.63801	0.00826527	up	3.90342	3.93121e-20	up
arahy.Tifrunner.gnm1.ann1.6ERU87	6.57646	25.9667	57.0519	2.01853	3.7448e-08	up	3.89629	6.78311e-15	up
arahy.Tifrunner.gnm1.ann1.NDX0CI	0.331681	2.84053	4.18485	2.74568	6.31663e-10	up	3.88978	1.30513e-05	up
arahy.Tifrunner.gnm1.ann1.QIB13C	0.62032	6.74001	7.85513	3.03687	0.00692963	up	3.886	1.03593e-34	up
arahy.Tifrunner.gnm1.ann1.R5RNX8	0.85007	12.1114	12.4868	3.26531	2.28093e-14	up	3.88504	1.7098e-19	up
arahy.Tifrunner.gnm1.ann1.UE7BNI	2.9444	21.7517	39.9997	2.42355	4.96319e-09	up	3.8828	3.90712e-29	up
arahy.Tifrunner.gnm1.ann1.LNF63F	0.17716	61.1804	1.56659	7.76118	1.88014e-96	up	3.8783	1.96362e-07	up
arahy.Tifrunner.gnm1.ann1.D1GULF	1.83497	12.1701	24.4998	2.29048	9.67271e-17	up	3.87667	6.48059e-33	up
arahy.Tifrunner.gnm1.ann1.JED1KU	0.778615	13.2216	10.4928	3.62686	2.2595e-22	up	3.87643	1.45295e-24	up
arahy.Tifrunner.gnm1.ann1.X4UCF1	1.17464	14.512	15.9698	3.1595	4.44316e-11	up	3.87596	3.53913e-18	up
arahy.Tifrunner.gnm1.ann1.PDF2MW	13.049	193.283	173.024	3.45278	4.47235e-25	up	3.87202	1.1749e-26	up
arahy.Tifrunner.gnm1.ann1.QE0IQ6	0.327591	7.01133	4.47331	3.94157	3.62077e-16	up	3.87136	1.6279e-13	up
arahy.Tifrunner.gnm1.ann1.H2E4IE	1.28038	7.7104	12.3839	2.64986	1.44149e-16	up	3.8704	3.43445e-34	up
arahy.Tifrunner.gnm1.ann1.IP6Y6A	0.0869783	0.823057	1.25079	2.6736	0.00251904	up	3.85982	3.1634e-05	up
arahy.Tifrunner.gnm1.ann1.SQ16A9	0.344139	10.542	5.4746	4.30913	3.75059e-22	up	3.85761	9.77704e-28	up
arahy.Tifrunner.gnm1.ann1.710ZX6	0.181984	7.72945	3.26055	4.62342	4.01027e-12	up	3.85733	9.37772e-15	up
arahy.Tifrunner.gnm1.ann1.KZM1SZ	1.1501	21.7534	13.5052	3.96225	2.77934e-33	up	3.84896	8.4446e-24	up
arahy.Tifrunner.gnm1.ann1.LDX8EP	1.77669	27.212	21.882	3.58763	5.78184e-31	up	3.84615	2.87126e-28	up
arahy.Tifrunner.gnm1.ann1.EQCY18	0.909715	16.4851	11.7662	3.7464	2.02777e-38	up	3.83808	1.25028e-27	up
arahy.Tifrunner.gnm1.ann1.JZ4HM0	0.721929	4.21858	9.74051	2.13035	0.000363805	up	3.83355	1.87225e-22	up
arahy.Tifrunner.gnm1.ann1.V20ZHW	4.4258	82.7439	57.2737	3.79369	3.21657e-25	up	3.83241	5.37352e-27	up
arahy.Tifrunner.gnm1.ann1.S2CF7K	0	1.68983	1.42179	4.0788	1.40568e-07	up	3.82963	4.03933e-19	up
arahy.Tifrunner.gnm1.ann1.HLXV4L	0.208474	1.3623	2.71457	2.25147	7.19201e-06	up	3.82871	4.2201e-07	up
arahy.Tifrunner.gnm1.ann1.0F554D	0.489635	11.623	6.80889	3.98299	1.00282e-25	up	3.82346	6.05292e-09	up
arahy.Tifrunner.gnm1.ann1.71ALCZ	0.514625	3.88811	6.31148	2.56721	5.68359e-11	up	3.8188	9.57497e-29	up
arahy.Tifrunner.gnm1.ann1.Y2U02I	4.83941	41.9198	60.9341	2.7251	8.57893e-22	up	3.81238	5.78712e-27	up
arahy.Tifrunner.gnm1.ann1.YTT6SR	0.266589	2.27238	4.30544	2.24774	1.6258e-05	up	3.81131	1.42656e-20	up
arahy.Tifrunner.gnm1.ann1.M1BTB5	7.55093	95.5298	96.8305	3.20861	4.70794e-29	up	3.80627	9.0322e-29	up
arahy.Tifrunner.gnm1.ann1.W8AC1S	0.290601	3.56434	4.88994	2.68767	9.9378e-09	up	3.80073	6.98646e-21	up
arahy.Tifrunner.gnm1.ann1.9PR62B	0.631035	6.86246	9.36392	2.7739	2.69433e-10	up	3.78788	6.00026e-31	up
arahy.Tifrunner.gnm1.ann1.R5P48D	0.123629	1.44337	1.66047	2.99852	0.000132492	up	3.78502	2.01706e-08	up
arahy.Tifrunner.gnm1.ann1.XG9Q6Z	1.6849	27.8535	21.0751	3.60639	2.12695e-36	up	3.78212	4.63939e-08	up
arahy.Tifrunner.gnm1.ann1.09V7NE	4.65002	38.7601	53.6318	2.70893	5.40867e-20	up	3.78064	7.97471e-26	up
arahy.Tifrunner.gnm1.ann1.7TT8S3	0.594743	6.05486	7.56272	2.86689	2.47174e-12	up	3.77826	2.84181e-24	up
arahy.Tifrunner.gnm1.ann1.JP9AM4	0.586311	30.6578	7.51371	5.20513	7.61226e-46	up	3.76315	3.22042e-10	up
arahy.Tifrunner.gnm1.ann1.SMIY5J	1.79356	18.5071	21.1932	2.99988	2.76648e-28	up	3.76122	1.83065e-32	up
arahy.Tifrunner.gnm1.ann1.DN7S30	5.54223	54.0779	71.8499	2.74297	4.30219e-20	up	3.75105	1.21946e-25	up
arahy.Tifrunner.gnm1.ann1.Q6HX7B	2.14697	41.1781	23.9227	3.97913	4.311e-35	up	3.74596	1.50447e-20	up
arahy.Tifrunner.gnm1.ann1.CLGD5D	0.878815	21.461	10.9725	4.12683	2.09134e-15	up	3.73525	4.01253e-10	up
arahy.Tifrunner.gnm1.ann1.9WK1AZ	3.00848	27.3139	38.9584	2.62543	1.88506e-22	up	3.72682	2.19723e-21	up
arahy.Tifrunner.gnm1.ann1.Z7C896	7.0866	54.178	74.031	2.73902	6.1753e-19	up	3.71953	7.10018e-25	up
arahy.Tifrunner.gnm1.ann1.FMZ7HW	0.0241113	0.724115	0.332094	4.26754	6.81769e-11	up	3.71911	3.61523e-06	up
arahy.Tifrunner.gnm1.ann1.6X9KLT	2.72982	17.4445	33.1207	2.21311	2.64846e-10	up	3.7179	2.29504e-23	up
arahy.Tifrunner.gnm1.ann1.96XQBG	0.274865	3.67732	3.48639	3.18786	1.39712e-13	up	3.71656	4.76304e-19	up
arahy.Tifrunner.gnm1.ann1.8FYK6V	0.374024	8.51524	4.75614	3.8684	3.58114e-29	up	3.71492	3.09607e-23	up
arahy.Tifrunner.gnm1.ann1.VEK22B	0.165699	2.17347	1.97391	3.2865	5.2552e-17	up	3.71332	3.77291e-07	up
arahy.Tifrunner.gnm1.ann1.6PB5HV	5.67294	23.9427	70.6714	1.56508	0.000455461	up	3.71019	1.72022e-25	up
arahy.Tifrunner.gnm1.ann1.RRB9FM	2.44875	6.56952	21.1162	1.11811	0.00107459	up	3.70695	8.69189e-32	up
arahy.Tifrunner.gnm1.ann1.FDG2A7	0.087947	0.780126	1.11521	2.61345	9.67173e-05	up	3.70542	6.61709e-10	up
arahy.Tifrunner.gnm1.ann1.H5H05M	3.84781	32.7626	44.0351	2.69706	4.51724e-24	up	3.70258	4.51473e-30	up
arahy.Tifrunner.gnm1.ann1.1BTX43	0.260307	2.98162	3.43845	2.86085	4.60173e-12	up	3.69866	7.28215e-18	up
arahy.Tifrunner.gnm1.ann1.I84R0N	3.05113	69.0996	32.0552	4.1551	3.30042e-07	up	3.69846	5.26098e-23	up
arahy.Tifrunner.gnm1.ann1.C5W65I	0.294031	2.34135	3.41409	2.83784	5.65351e-06	up	3.69752	1.66471e-21	up
arahy.Tifrunner.gnm1.ann1.WLA7Y1	0.050358	0.679407	0.758541	2.90067	0.000167177	up	3.69171	1.01645e-06	up
arahy.Tifrunner.gnm1.ann1.F1ZF7M	0.0851653	1.34446	1.37066	3.23316	0.000132705	up	3.68997	1.62094e-06	up
arahy.Tifrunner.gnm1.ann1.N2ZMXM	1.4015	16.0574	15.4373	3.23778	4.49129e-13	up	3.6864	4.245e-31	up
arahy.Tifrunner.gnm1.ann1.XYIS5G	9.0806	84.9864	99.6332	2.94394	6.2223e-21	up	3.68625	1.12857e-24	up
arahy.Tifrunner.gnm1.ann1.BXVS1E	8.51256	86.0162	123.571	2.65246	0.000352503	up	3.68361	1.22745e-06	up
arahy.Tifrunner.gnm1.ann1.J9EPM7	3.10864	25.8272	36.2603	2.61483	2.03599e-20	up	3.68357	1.09497e-25	up
arahy.Tifrunner.gnm1.ann1.F7W7FE	1.12914	15.719	13.1697	3.35771	8.37596e-24	up	3.67925	9.59857e-15	up
arahy.Tifrunner.gnm1.ann1.189BXD	42.6371	381.344	466.706	2.81204	1.54374e-17	up	3.67698	5.57514e-24	up
arahy.Tifrunner.gnm1.ann1.I81STG	1.42149	15.1594	15.9281	2.99443	4.30478e-07	up	3.67546	1.71375e-27	up
arahy.Tifrunner.gnm1.ann1.IC6AW7	1.67243	17.8254	26.7845	2.52162	5.59261e-18	up	3.67148	3.12591e-08	up
arahy.Tifrunner.gnm1.ann1.JCYU2I	2.19929	22.9152	25.5654	2.914	2.39993e-27	up	3.66949	3.33555e-06	up
arahy.Tifrunner.gnm1.ann1.34LCL9	0.182146	11.2934	2.87031	4.98059	2.11734e-27	up	3.66877	3.5755e-09	up
arahy.Tifrunner.gnm1.ann1.8C30VS	1.98166	11.9704	22.833	2.15746	3.22306e-15	up	3.66537	4.1131e-30	up
arahy.Tifrunner.gnm1.ann1.6C44PS	0.323901	2.58189	3.78334	2.53012	0.00102327	up	3.65801	3.07287e-07	up
arahy.Tifrunner.gnm1.ann1.FVW9RW	1.84945	9.92957	22.5096	1.87968	8.53261e-07	up	3.65635	8.02322e-16	up
arahy.Tifrunner.gnm1.ann1.BFU0GS	162.847	715.269	1657.4	1.90027	1.8598e-06	up	3.65424	1.1565e-21	up
arahy.Tifrunner.gnm1.ann1.MQY6TT	7.77252	70.4687	61.3712	2.88078	1.14755e-23	up	3.65173	7.39516e-26	up
arahy.Tifrunner.gnm1.ann1.7Q54VN	0.105734	1.25203	1.09495	3.24198	0.000216557	up	3.6482	3.27206e-07	up
arahy.Tifrunner.gnm1.ann1.2X8QJZ	0.27108	22.551	3.07728	5.85572	1.30353e-08	up	3.64558	7.80107e-05	up
arahy.Tifrunner.gnm1.ann1.ETT26Z	1.42068	12.5274	16.6537	2.72739	3.22216e-22	up	3.64459	2.27303e-31	up
Arachis_hypogaea_newGene_447	5.42074	55.2851	61.1914	2.91852	7.62802e-23	up	3.64371	2.80747e-25	up
arahy.Tifrunner.gnm1.ann1.MYRR9C	0.337324	2.66744	4.19497	2.6047	0.00560479	up	3.6412	6.10825e-12	up
arahy.Tifrunner.gnm1.ann1.NH1Q40	0.296404	4.03828	3.77393	3.20846	2.30775e-15	up	3.63989	1.66448e-05	up
arahy.Tifrunner.gnm1.ann1.W1F2QM	6.96406	92.6972	76.0932	3.38915	1.8194e-27	up	3.63603	1.45251e-25	up
arahy.Tifrunner.gnm1.ann1.66PPWS	0.170997	1.57038	2.07678	2.64952	0.000108988	up	3.62608	6.39981e-09	up
arahy.Tifrunner.gnm1.ann1.NW6N51	3.10517	48.6755	34.7991	3.52982	2.31322e-35	up	3.62425	1.27001e-20	up
arahy.Tifrunner.gnm1.ann1.23L0XF	0.176448	1.22615	2.35738	2.25123	0.00116852	up	3.62375	1.12769e-09	up
arahy.Tifrunner.gnm1.ann1.EL9BSJ	0.541432	3.52036	6.27337	2.21191	0.00025111	up	3.62279	4.27425e-09	up
arahy.Tifrunner.gnm1.ann1.X5M96P	0	3.12503	1.2294	4.9658	9.46035e-13	up	3.61988	2.95583e-14	up
arahy.Tifrunner.gnm1.ann1.K5L3ZW	3.52889	16.5087	39.0247	1.86769	3.81117e-12	up	3.61785	2.79049e-17	up
Arachis_hypogaea_newGene_2523	0.250156	2.09052	2.78333	2.62331	0.00146725	up	3.61436	1.26053e-10	up
arahy.Tifrunner.gnm1.ann1.7C4JLW	0.734304	9.91507	5.652	3.85873	3.97929e-19	up	3.60898	0.00068212	up
arahy.Tifrunner.gnm1.ann1.U8MR5F	0.238263	2.19394	2.69514	2.72792	6.50179e-06	up	3.60581	4.93573e-10	up
arahy.Tifrunner.gnm1.ann1.A38ZG2	0.247919	2.30468	2.81944	2.73086	1.11274e-05	up	3.59998	4.09606e-11	up
arahy.Tifrunner.gnm1.ann1.U2WZ8A	0.076719	1.03297	1.02055	3.08056	0.000207288	up	3.59724	1.46473e-07	up
arahy.Tifrunner.gnm1.ann1.NZB2J0	0.668149	3.74936	7.55113	1.75927	0.000192411	up	3.59401	8.16141e-31	up
arahy.Tifrunner.gnm1.ann1.296U9Y	1.35838	6.39545	14.9875	1.78574	1.29016e-07	up	3.59381	4.83856e-10	up
arahy.Tifrunner.gnm1.ann1.W8TIS9	7.27965	47.7368	79.7181	2.27228	5.28855e-13	up	3.59209	9.95741e-23	up
arahy.Tifrunner.gnm1.ann1.51DSAI	2.10185	19.3863	23.079	2.63895	7.85894e-21	up	3.59069	4.10176e-11	up
arahy.Tifrunner.gnm1.ann1.S65KYS	0.111321	1.19604	1.35202	2.83287	2.55183e-05	up	3.58953	2.12397e-08	up
arahy.Tifrunner.gnm1.ann1.CN9KST	8.05547	41.4761	87.933	1.92347	1.51481e-07	up	3.58721	4.31175e-30	up
arahy.Tifrunner.gnm1.ann1.Y8803N	0.607113	3.07595	6.65913	1.88564	0.00350552	up	3.57949	2.84105e-10	up
Arachis_hypogaea_newGene_3682	1.16326	12.3615	15.6084	2.8788	2.07157e-15	up	3.57839	1.47986e-11	up
arahy.Tifrunner.gnm1.ann1.01DT97	3.28953	22.5101	39.9989	2.14258	2.08485e-14	up	3.57241	1.05653e-29	up
arahy.Tifrunner.gnm1.ann1.JNR4LI	0.676955	8.05076	7.56726	3.07952	9.23392e-29	up	3.57135	1.97687e-20	up
arahy.Tifrunner.gnm1.ann1.3M6ZYM	1.01402	6.81803	10.9614	2.308	1.47758e-10	up	3.5688	1.26274e-17	up
arahy.Tifrunner.gnm1.ann1.U8XEFG	2.35592	21.5653	25.3268	2.75969	3.99681e-19	up	3.5684	1.01701e-06	up
arahy.Tifrunner.gnm1.ann1.6480K7	20.4506	304.949	227.719	3.39117	1.86426e-18	up	3.55951	1.41879e-22	up
arahy.Tifrunner.gnm1.ann1.ZQ37Z0	1.38276	6.70769	7.78598	2.65662	2.39839e-15	up	3.55886	4.4637e-28	up
arahy.Tifrunner.gnm1.ann1.Y1TCZK	1.47943	10.4395	15.2762	2.44337	7.50372e-18	up	3.55885	9.72603e-30	up
arahy.Tifrunner.gnm1.ann1.09HEKB	0.593907	13.5779	6.91431	3.98655	1.00785e-22	up	3.55862	1.09497e-25	up
arahy.Tifrunner.gnm1.ann1.S9FRTX	0.573129	3.35826	6.09625	2.1741	5.30715e-07	up	3.55757	4.03606e-17	up
arahy.Tifrunner.gnm1.ann1.G9KXLY	2.47971	13.409	27.2175	1.94441	2.9975e-10	up	3.55541	2.82163e-30	up
arahy.Tifrunner.gnm1.ann1.I68MR0	0.263751	3.64909	3.47322	2.92151	2.38711e-06	up	3.54748	2.94876e-11	up
arahy.Tifrunner.gnm1.ann1.E0GHFU	17.3523	150.35	166.398	2.83918	1.93301e-14	up	3.54592	3.83151e-22	up
arahy.Tifrunner.gnm1.ann1.I8E435	0.485892	9.37088	5.27693	3.77826	3.29665e-12	up	3.54165	2.04615e-14	up
arahy.Tifrunner.gnm1.ann1.I36EUT	22.8195	69.1939	237.798	1.17877	0.000340525	up	3.53965	4.11832e-22	up
arahy.Tifrunner.gnm1.ann1.YG9RMG	4.99768	16.9021	50.87	1.39654	0.00153035	up	3.53854	3.72986e-27	up
arahy.Tifrunner.gnm1.ann1.RDBF7Y	1.60231	5.6431	16.8204	1.37466	0.00332047	up	3.52964	5.86577e-29	up
arahy.Tifrunner.gnm1.ann1.R1QDN0	0	1.28533	1.1543	3.68406	3.03996e-08	up	3.52895	1.98866e-07	up
arahy.Tifrunner.gnm1.ann1.X8YVGZ	0.0685147	8.01316	0.833636	6.18761	5.48766e-41	up	3.52891	6.25949e-06	up
arahy.Tifrunner.gnm1.ann1.3STG0N	3.3551	11.4483	34.9771	1.34052	1.75656e-05	up	3.52655	1.25324e-09	up
arahy.Tifrunner.gnm1.ann1.L6TRL0	0.109421	1.43313	1.3975	3.00289	2.30027e-05	up	3.52654	5.13112e-07	up
arahy.Tifrunner.gnm1.ann1.0A57X0	1.01436	9.22264	10.5033	2.94281	2.14422e-18	up	3.52373	1.99136e-24	up
arahy.Tifrunner.gnm1.ann1.WE5WNX	0.0813923	2.63733	1.04092	4.23499	9.77124e-10	up	3.52284	2.02052e-10	up
arahy.Tifrunner.gnm1.ann1.SW9709	7.38053	48.4004	76.6987	2.2821	1.27989e-13	up	3.52272	2.5487e-12	up
arahy.Tifrunner.gnm1.ann1.F98T17	0.807928	5.11877	8.36634	2.11882	1.31989e-13	up	3.51862	9.95103e-07	up
arahy.Tifrunner.gnm1.ann1.35XI12	2.30149	8.57941	21.4703	1.56332	8.74214e-08	up	3.51517	1.25312e-28	up
arahy.Tifrunner.gnm1.ann1.1PK53M	0.354402	3.09383	3.65137	2.70113	4.47266e-12	up	3.51488	5.76576e-14	up
arahy.Tifrunner.gnm1.ann1.04X3C9	0.946844	2.99043	9.93572	1.05345	0.00224482	up	3.51223	1.76461e-29	up
arahy.Tifrunner.gnm1.ann1.9LSN9I	0.59248	10.9826	6.19537	3.75768	2.2251e-27	up	3.50843	1.61102e-09	up
arahy.Tifrunner.gnm1.ann1.KX701I	0.333625	2.27188	3.53997	2.28544	0.00676486	up	3.50831	1.29641e-05	up
arahy.Tifrunner.gnm1.ann1.JBU48Q	102.89	534.291	981.115	2.09621	3.46367e-07	up	3.50732	5.35572e-05	up
arahy.Tifrunner.gnm1.ann1.6DX332	0.144396	24.5864	1.51052	6.74671	1.37183e-83	up	3.50207	3.62734e-09	up
arahy.Tifrunner.gnm1.ann1.1Y8NUF	0.456868	3.78295	5.20064	2.4764	3.52769e-08	up	3.49998	9.42999e-17	up
arahy.Tifrunner.gnm1.ann1.ML3LVJ	0.33841	3.89416	3.75846	2.89721	8.72817e-07	up	3.49923	6.12774e-10	up
arahy.Tifrunner.gnm1.ann1.KTW86Y	6.54995	107.447	67.9371	3.58419	7.83988e-05	up	3.49653	0.00952571	up
arahy.Tifrunner.gnm1.ann1.Q6JUAH	3.70019	15.9936	33.4262	1.83725	2.74953e-11	up	3.49495	7.22762e-28	up
arahy.Tifrunner.gnm1.ann1.99WMAH	0.671231	1.85784	5.89568	1.32337	0.000554725	up	3.49048	2.99157e-25	up
arahy.Tifrunner.gnm1.ann1.JJ711E	0.768746	25.5257	8.05857	4.57184	1.20488e-19	up	3.48997	8.8191e-08	up
Arachis_hypogaea_newGene_7647	2.55928	15.3137	27.8464	2.15382	6.27616e-10	up	3.48745	4.4967e-24	up
arahy.Tifrunner.gnm1.ann1.34GL3D	21.6354	319.12	199.333	3.61288	1.31692e-20	up	3.48364	1.70928e-21	up
arahy.Tifrunner.gnm1.ann1.HXV4VT	0.529511	5.95474	5.84103	3.02813	1.08733e-16	up	3.47826	3.047e-21	up
arahy.Tifrunner.gnm1.ann1.92DGJ8	0.769571	10.8278	7.79443	3.36356	1.41985e-12	up	3.4723	3.24244e-09	up
arahy.Tifrunner.gnm1.ann1.R5ECF0	9.34726	59.5053	87.8842	2.38752	2.49421e-16	up	3.46947	5.43272e-08	up
arahy.Tifrunner.gnm1.ann1.U1NDJ4	0.809357	15.6247	7.5015	3.72769	3.93509e-41	up	3.45452	1.06004e-28	up
arahy.Tifrunner.gnm1.ann1.LFH2Q4	0.179758	2.08385	2.01151	2.79111	2.7094e-07	up	3.45357	1.32483e-09	up
arahy.Tifrunner.gnm1.ann1.Y2TGKW	1.78688	10.1915	17.497	2.07102	6.64201e-11	up	3.45345	3.51103e-16	up
arahy.Tifrunner.gnm1.ann1.7K0X2P	14.0252	77.9222	111.311	2.4153	6.41932e-14	up	3.45212	1.03802e-21	up
arahy.Tifrunner.gnm1.ann1.9CPW5C	0.324158	7.35963	3.31527	3.99476	4.28467e-24	up	3.44908	0.000360403	up
arahy.Tifrunner.gnm1.ann1.XGFC55	4.05134	49.1467	36.844	3.28887	2.29792e-28	up	3.44552	2.8605e-25	up
arahy.Tifrunner.gnm1.ann1.97GSLL	2.03946	12.8214	16.3964	2.4997	3.77696e-11	up	3.44182	1.55202e-28	up
arahy.Tifrunner.gnm1.ann1.ZZX97Y	2.11956	26.6374	28.481	2.62956	8.30597e-22	up	3.44146	1.34452e-28	up
arahy.Tifrunner.gnm1.ann1.96N6MD	0.397395	4.58022	4.05479	3.13175	3.38384e-15	up	3.43843	9.59216e-18	up
arahy.Tifrunner.gnm1.ann1.6FS9GU	5.61675	77.9153	53.9422	3.35716	8.4838e-25	up	3.42924	2.1438e-22	up
arahy.Tifrunner.gnm1.ann1.MYD918	0	2.09093	1.07394	4.38607	2.29034e-19	up	3.42484	1.05583e-15	up
arahy.Tifrunner.gnm1.ann1.SFE8AG	1.82092	14.3432	17.6059	2.54881	1.43925e-18	up	3.42428	1.64429e-28	up
arahy.Tifrunner.gnm1.ann1.FNG8N4	2.85504	18.2604	27.3253	2.27306	4.80081e-17	up	3.42273	1.5735e-27	up
arahy.Tifrunner.gnm1.ann1.DCNL5J	2.39271	10.478	23.2501	1.69365	1.55579e-05	up	3.42044	2.75892e-26	up
arahy.Tifrunner.gnm1.ann1.YSEA5L	1.61876	16.5101	14.0475	3.10283	3.2779e-18	up	3.41417	1.71268e-08	up
arahy.Tifrunner.gnm1.ann1.XXH2X2	1.08089	6.74414	10.4099	2.20712	2.20145e-08	up	3.40846	2.97647e-17	up
arahy.Tifrunner.gnm1.ann1.Y8JB9L	2.03013	6.03148	20.4627	1.10649	0.00668655	up	3.4029	3.69541e-25	up
arahy.Tifrunner.gnm1.ann1.2Q4I06	2.45775	14.5343	20.0586	2.22717	2.16685e-05	up	3.40032	3.24616e-27	up
arahy.Tifrunner.gnm1.ann1.5D0U8Z	0.163043	1.9879	1.70433	3.09816	5.20487e-08	up	3.39963	1.4045e-06	up
arahy.Tifrunner.gnm1.ann1.EK6KWW	5.94525	69.8864	54.2709	3.20359	1.99462e-23	up	3.39752	3.88038e-22	up
arahy.Tifrunner.gnm1.ann1.WHQ58B	0.914777	2.81438	4.86288	1.75739	0.000317244	up	3.39609	1.93871e-09	up
arahy.Tifrunner.gnm1.ann1.SH86H7	4.1336	17.4715	39.0783	1.65324	6.15509e-07	up	3.39149	7.65312e-28	up
arahy.Tifrunner.gnm1.ann1.YSI06R	0.107853	1.22565	1.4134	2.53665	0.000339168	up	3.38846	3.83562e-07	up
arahy.Tifrunner.gnm1.ann1.D2U3E6	2.81537	11.233	23.372	1.7785	5.0545e-11	up	3.38602	6.50224e-26	up
arahy.Tifrunner.gnm1.ann1.NGDM9G	3.17272	35.6466	30.0937	3.05072	1.93976e-28	up	3.38425	6.12518e-26	up
arahy.Tifrunner.gnm1.ann1.0Q6B9J	3.32662	34.4263	31.2672	2.93747	1.32463e-27	up	3.37702	6.80359e-16	up
arahy.Tifrunner.gnm1.ann1.TYCH8N	1.62745	23.5733	18.2227	3.1382	1.34056e-12	up	3.3764	6.97896e-28	up
arahy.Tifrunner.gnm1.ann1.41Y8SN	1.45823	8.10895	13.7046	2.04089	1.94214e-07	up	3.37632	1.03672e-23	up
arahy.Tifrunner.gnm1.ann1.B86L8S	1.6309	10.6936	15.3851	2.2734	1.53215e-09	up	3.36612	1.78289e-13	up
arahy.Tifrunner.gnm1.ann1.BSC65D	0.159492	1.17273	1.68255	2.25991	0.00461851	up	3.36422	8.64226e-06	up
arahy.Tifrunner.gnm1.ann1.470EJV	0.569079	4.35621	5.92272	2.28356	1.05919e-08	up	3.3631	3.63516e-25	up
arahy.Tifrunner.gnm1.ann1.8SKS1Y	5.36949	18.3249	49.3101	1.33262	5.22419e-07	up	3.35749	1.27633e-16	up
Arachis_hypogaea_newGene_1573	0.0938353	1.35878	1.41853	2.47413	0.000961463	up	3.35533	3.54628e-06	up
arahy.Tifrunner.gnm1.ann1.NG2Z3Z	0	1.65707	1.02246	4.05056	1.25365e-10	up	3.35398	3.47018e-16	up
arahy.Tifrunner.gnm1.ann1.M40XL9	1.01121	15.7304	10.7809	3.35322	8.32089e-05	up	3.34688	1.55711e-11	up
arahy.Tifrunner.gnm1.ann1.QM6TI7	0.076073	1.63892	0.842529	3.75591	7.14123e-07	up	3.34363	3.89848e-07	up
arahy.Tifrunner.gnm1.ann1.H4ECE6	1.44584	18.4213	13.2965	3.23283	1.13011e-14	up	3.34253	2.87188e-25	up
arahy.Tifrunner.gnm1.ann1.C3FF4U	1.4748	10.7695	13.5639	2.41745	3.33887e-17	up	3.33934	1.20606e-25	up
arahy.Tifrunner.gnm1.ann1.ANC9PG	0.0387767	0.347368	0.413734	2.50607	0.00108651	up	3.33534	9.23897e-06	up
arahy.Tifrunner.gnm1.ann1.SAFK3A	0.328026	2.33454	3.01428	2.31351	1.21242e-05	up	3.33193	7.68014e-13	up
arahy.Tifrunner.gnm1.ann1.AF70II	1.3006	13.7446	13.0223	2.78113	1.55481e-20	up	3.33094	4.14845e-26	up
arahy.Tifrunner.gnm1.ann1.0188KY	0.20557	1.51754	2.01053	2.34327	3.91639e-06	up	3.32975	1.06976e-13	up
arahy.Tifrunner.gnm1.ann1.RP0VY0	1.40718	9.28255	8.97089	2.73624	9.31163e-23	up	3.32702	1.9387e-24	up
arahy.Tifrunner.gnm1.ann1.RU0HW5	3.17666	12.5592	28.7601	1.55168	0.000432725	up	3.32393	5.19958e-13	up
arahy.Tifrunner.gnm1.ann1.JNS4CJ	0.415827	14.4575	3.98078	4.57048	2.32442e-54	up	3.32353	9.48043e-11	up
arahy.Tifrunner.gnm1.ann1.HG1KKP	1.45622	10.5595	11.0511	2.546	3.11099e-12	up	3.32276	3.34759e-17	up
arahy.Tifrunner.gnm1.ann1.A1VWSL	1.78656	8.06386	16.7953	1.7226	4.08487e-07	up	3.32157	4.24342e-08	up
arahy.Tifrunner.gnm1.ann1.F5KP1I	0.150406	2.50399	1.36226	3.61363	2.03613e-06	up	3.31827	3.88929e-08	up
arahy.Tifrunner.gnm1.ann1.2XR4L9	1.05135	5.50106	6.77692	2.45149	2.32976e-17	up	3.31823	1.48377e-13	up
arahy.Tifrunner.gnm1.ann1.ISYP38	9.14847	68.6243	81.7875	2.47259	7.39692e-17	up	3.30348	4.66222e-21	up
arahy.Tifrunner.gnm1.ann1.VYR2NH	3.13278	14.1091	26.7489	1.76733	9.14573e-11	up	3.2981	2.83343e-25	up
arahy.Tifrunner.gnm1.ann1.4H3PV4	6.42642	48.8514	50.4567	2.67057	1.06221e-22	up	3.29727	3.57136e-21	up
arahy.Tifrunner.gnm1.ann1.S04SQP	6.66147	71.8153	60.1664	2.97733	6.33769e-25	up	3.29706	1.43771e-23	up
arahy.Tifrunner.gnm1.ann1.31RF02	0.183425	1.5154	1.87142	2.32103	0.00151628	up	3.29567	1.33227e-06	up
arahy.Tifrunner.gnm1.ann1.7VP81J	1.53682	14.2343	12.0921	2.98408	5.20722e-26	up	3.28887	3.51603e-26	up
arahy.Tifrunner.gnm1.ann1.YT3TY8	0.849525	4.02049	6.9955	1.94426	9.87194e-06	up	3.28543	1.82184e-23	up
arahy.Tifrunner.gnm1.ann1.H0A24T	0.20177	2.6329	2.01292	3.1075	9.13951e-12	up	3.28262	1.50945e-07	up
arahy.Tifrunner.gnm1.ann1.M36XJL	0.32803	2.4389	2.96373	2.42428	0.0010055	up	3.28246	2.48034e-10	up
arahy.Tifrunner.gnm1.ann1.JA1EPG	6.45318	29.654	56.7131	1.76981	3.65503e-11	up	3.28194	1.86765e-21	up
arahy.Tifrunner.gnm1.ann1.I706TF	8.24485	31.504	72.4697	1.49822	4.03591e-06	up	3.28152	8.04899e-13	up
arahy.Tifrunner.gnm1.ann1.AY8I6Y	0.866302	46.8302	7.69782	5.30318	6.01329e-68	up	3.27959	4.5107e-12	up
arahy.Tifrunner.gnm1.ann1.9BK7Z7	1.34804	7.92014	9.57411	2.29064	1.93832e-10	up	3.27254	3.27971e-23	up
arahy.Tifrunner.gnm1.ann1.546D2B	0.83281	5.50798	7.37471	2.26599	0.000187177	up	3.27173	0.00497913	up
arahy.Tifrunner.gnm1.ann1.4I3R3X	0.191367	1.11781	1.67125	2.11246	0.00232354	up	3.26981	9.96547e-08	up
arahy.Tifrunner.gnm1.ann1.V4JZWV	1.08471	7.5785	13.1413	1.92641	1.25503e-06	up	3.26849	2.37357e-26	up
arahy.Tifrunner.gnm1.ann1.R39A5A	0.666127	3.40428	5.89435	1.89528	0.000644413	up	3.26637	9.60823e-08	up
arahy.Tifrunner.gnm1.ann1.QT2H54	4.88171	32.4619	42.373	2.2965	4.30006e-18	up	3.26202	1.74082e-07	up
arahy.Tifrunner.gnm1.ann1.BAL5EB	1.42432	10.4374	11.6667	2.51079	5.71929e-16	up	3.26079	3.02079e-25	up
arahy.Tifrunner.gnm1.ann1.KV2TLG	4.09333	27.123	36.1136	2.26095	2.60998e-16	up	3.26076	1.72373e-21	up
arahy.Tifrunner.gnm1.ann1.LD2WL8	0.1525	16.6112	1.18951	6.19756	2.01279e-68	up	3.26024	6.09939e-08	up
arahy.Tifrunner.gnm1.ann1.M6T21B	0.26511	3.2002	2.60603	3.06959	3.25195e-12	up	3.25319	1.21955e-08	up
arahy.Tifrunner.gnm1.ann1.ZHJA83	2.43955	14.0631	17.1632	2.22568	2.17026e-13	up	3.25206	6.76627e-26	up
arahy.Tifrunner.gnm1.ann1.F9GNLP	0.355913	1.54295	2.97507	1.77101	0.00036755	up	3.25187	1.39873e-16	up
arahy.Tifrunner.gnm1.ann1.U711QF	0.213819	1.4121	1.72401	2.44648	5.33258e-07	up	3.24949	4.85089e-12	up
arahy.Tifrunner.gnm1.ann1.Y6NZZQ	0.96825	5.61729	7.22319	2.45058	0.00369596	up	3.24824	0.00096061	up
arahy.Tifrunner.gnm1.ann1.BCQZ8L	4.6944	7.61037	23.139	1.2119	5.99621e-06	up	3.24764	3.19898e-08	up
arahy.Tifrunner.gnm1.ann1.DIS81S	0.333523	3.88848	3.12771	2.90741	9.23242e-19	up	3.23964	2.95716e-22	up
arahy.Tifrunner.gnm1.ann1.1UE66A	4.97	60.1552	43.9034	3.08532	9.63377e-20	up	3.23604	1.93038e-20	up
arahy.Tifrunner.gnm1.ann1.L2Z1RL	2.79924	13.3167	17.5773	2.22373	1.3154e-13	up	3.23557	1.12656e-25	up
arahy.Tifrunner.gnm1.ann1.QWF1SC	0.149597	1.67812	1.2467	3.15802	4.5256e-05	up	3.23107	3.19373e-05	up
arahy.Tifrunner.gnm1.ann1.J7RV1V	0.518301	4.77682	4.38221	2.83175	9.84744e-15	up	3.22598	3.3413e-12	up
arahy.Tifrunner.gnm1.ann1.0AWF5M	10.2749	99.584	85.8681	2.89006	3.5472e-20	up	3.22534	3.25468e-15	up
arahy.Tifrunner.gnm1.ann1.EPT9JX	4.69637	31.0515	39.6569	2.29366	5.15e-16	up	3.22518	6.98207e-21	up
arahy.Tifrunner.gnm1.ann1.VJM3FC	0.103183	2.07598	0.928463	3.89351	5.49057e-18	up	3.22115	0.00477012	up
arahy.Tifrunner.gnm1.ann1.KF4G8Z	1.75144	11.6116	13.6462	2.48558	4.23835e-20	up	3.21566	1.36075e-22	up
arahy.Tifrunner.gnm1.ann1.3IH7MW	0.449958	6.44235	3.90551	3.35288	1.7056e-12	up	3.21438	0.00717666	up
arahy.Tifrunner.gnm1.ann1.XP1WSF	12.8491	72.5455	107.67	2.06257	1.66457e-10	up	3.21077	3.25686e-19	up
arahy.Tifrunner.gnm1.ann1.MJW2EP	1.19074	10.7806	10.0274	2.73595	1.10695e-05	up	3.21038	2.00337e-07	up
arahy.Tifrunner.gnm1.ann1.4EM5HU	0.597965	2.4626	5.06279	1.59242	0.000442566	up	3.20766	2.43727e-19	up
arahy.Tifrunner.gnm1.ann1.X32MFV	0.381828	9.3583	3.41788	4.02961	1.98796e-31	up	3.20356	2.33245e-08	up
arahy.Tifrunner.gnm1.ann1.X0V17W	2.83714	17.262	20.0811	2.41898	7.96026e-16	up	3.19887	1.96596e-18	up
arahy.Tifrunner.gnm1.ann1.27RA9F	1.8421	15.6491	13.6249	2.86111	4.36328e-17	up	3.19641	2.36788e-07	up
arahy.Tifrunner.gnm1.ann1.GE3SEL	0.491867	8.09931	3.13518	3.40557	4.81592e-05	up	3.19427	6.96126e-09	up
arahy.Tifrunner.gnm1.ann1.32WV4S	4.46361	23.1649	33.4137	2.01742	2.40562e-14	up	3.19131	3.478e-22	up
arahy.Tifrunner.gnm1.ann1.QGFJ76	25.1619	149.761	206.464	2.14353	8.68546e-14	up	3.18695	4.712e-20	up
arahy.Tifrunner.gnm1.ann1.U6UPFE	0.142138	0.91498	1.2621	2.15337	0.00314977	up	3.18658	2.03468e-06	up
arahy.Tifrunner.gnm1.ann1.914P68	0.161799	2.46394	1.32536	3.50017	1.83463e-13	up	3.18365	6.06103e-09	up
arahy.Tifrunner.gnm1.ann1.WVH2H8	1.1765	46.5517	9.71731	4.86369	7.72067e-59	up	3.18126	4.16716e-23	up
arahy.Tifrunner.gnm1.ann1.HAW4XI	3.70305	39.5141	41.4356	2.78563	1.28051e-24	up	3.181	1.50318e-23	up
arahy.Tifrunner.gnm1.ann1.7F477P	6.05211	48.616	49.2841	2.56506	0.000261196	up	3.16499	4.52187e-25	up
arahy.Tifrunner.gnm1.ann1.JD0QI3	0.175412	2.11305	1.69677	2.72818	7.61138e-05	up	3.16431	0.000176148	up
arahy.Tifrunner.gnm1.ann1.CTV7SW	1.84796	64.1593	15.0006	4.67726	1.06453e-57	up	3.16419	3.70314e-05	up
arahy.Tifrunner.gnm1.ann1.CWU154	1.60229	11.9709	12.9634	2.47456	5.17315e-19	up	3.16322	6.52243e-14	up
arahy.Tifrunner.gnm1.ann1.SG8K9N	0.237325	2.42985	1.98947	2.87671	1.4917e-06	up	3.16227	0.00028393	up
arahy.Tifrunner.gnm1.ann1.4IR4XJ	0.285073	2.39207	2.61349	2.51684	1.28592e-08	up	3.15557	5.30256e-14	up
arahy.Tifrunner.gnm1.ann1.ZHJ1I0	1.11801	5.46152	7.81776	2.09291	7.2287e-08	up	3.15474	8.67792e-20	up
arahy.Tifrunner.gnm1.ann1.1J8Q1W	0.103839	0.607236	0.775618	2.22498	0.00215105	up	3.15454	3.73645e-06	up
arahy.Tifrunner.gnm1.ann1.FH4MAJ	0.313656	4.24461	2.57317	3.29012	7.9775e-07	up	3.15396	6.09426e-10	up
Arachis_hypogaea_newGene_16432	0.464395	7.72864	3.80056	3.34615	2.93558e-26	up	3.15268	2.38262e-09	up
Arachis_hypogaea_newGene_2890	1.86807	5.46251	15.0669	1.10681	0.00947487	up	3.14797	8.43051e-23	up
arahy.Tifrunner.gnm1.ann1.SD5LLS	1.76029	15.4114	12.393	2.85677	5.19982e-25	up	3.14793	1.02239e-24	up
arahy.Tifrunner.gnm1.ann1.3VMA9Y	8.776	81.8038	90.8704	2.36303	9.89727e-13	up	3.14738	1.8089e-18	up
arahy.Tifrunner.gnm1.ann1.P3SWUI	3.66772	41.6546	29.9445	3.04346	4.37796e-18	up	3.14734	6.0079e-17	up
arahy.Tifrunner.gnm1.ann1.P11UPH	1.03956	5.90488	8.29153	2.07792	1.05864e-09	up	3.14728	7.78824e-23	up
arahy.Tifrunner.gnm1.ann1.GF06UQ	9.47642	175.655	50.9458	3.9566	3.11278e-32	up	3.14637	7.14717e-17	up
arahy.Tifrunner.gnm1.ann1.NA5G54	0.233479	1.61131	2.06674	2.20219	1.72885e-05	up	3.14225	1.24396e-05	up
arahy.Tifrunner.gnm1.ann1.UIR2ZL	0.146411	2.1329	1.28408	3.29138	2.33703e-05	up	3.14124	2.39745e-05	up
arahy.Tifrunner.gnm1.ann1.JQ7JP5	1.37434	11.3452	10.5177	2.68742	1.89679e-23	up	3.13993	9.44894e-25	up
arahy.Tifrunner.gnm1.ann1.3TK2SI	0.853084	3.70417	6.19406	1.78421	2.3859e-08	up	3.13563	2.47562e-24	up
arahy.Tifrunner.gnm1.ann1.NBK6NR	5.23618	37.8045	34.4416	2.68437	1.10764e-22	up	3.13057	1.83415e-22	up
arahy.Tifrunner.gnm1.ann1.B2AD5C	3.31629	12.3258	22.8736	1.65328	1.74945e-09	up	3.12751	4.2483e-12	up
arahy.Tifrunner.gnm1.ann1.HFKR07	0.450338	2.36164	3.40223	1.90502	0.00388084	up	3.12395	7.93625e-06	up
arahy.Tifrunner.gnm1.ann1.91G1W9	1.11957	7.44297	7.58516	2.5142	3.88562e-17	up	3.12353	1.12564e-23	up
arahy.Tifrunner.gnm1.ann1.E35BH4	4.77178	44.326	33.5005	3.01723	8.9066e-12	up	3.1227	2.15866e-17	up
arahy.Tifrunner.gnm1.ann1.ELFF2Q	6.12456	31.7487	55.5827	1.74064	1.6205e-09	up	3.12211	9.52682e-19	up
arahy.Tifrunner.gnm1.ann1.648H43	1.33605	9.19061	8.97268	2.32473	1.25824e-16	up	3.12154	2.33707e-24	up
arahy.Tifrunner.gnm1.ann1.8HR44I	10.3536	45.9191	81.2402	1.71977	4.3272e-10	up	3.11962	4.31203e-19	up
arahy.Tifrunner.gnm1.ann1.GX4ZEE	2.37385	14.3057	15.4919	2.35978	6.18295e-19	up	3.11462	1.26386e-23	up
arahy.Tifrunner.gnm1.ann1.02L9SB	0.0961463	2.6705	0.893595	4.032	5.67865e-08	up	3.1146	1.88058e-09	up
arahy.Tifrunner.gnm1.ann1.W977IP	0.038266	0.998884	0.334167	4.09732	2.19808e-10	up	3.11008	7.69844e-05	up
arahy.Tifrunner.gnm1.ann1.AAI9J8	3.3107	22.9052	25.7536	2.35625	9.14125e-16	up	3.10536	5.7205e-24	up
arahy.Tifrunner.gnm1.ann1.TPIF41	8.86579	71.5729	68.6484	2.57926	1.2471e-17	up	3.09928	2.69332e-19	up
arahy.Tifrunner.gnm1.ann1.8M9DZW	3.33595	22.002	28.897	2.13377	0.0001499	up	3.0938	9.75168e-23	up
arahy.Tifrunner.gnm1.ann1.S06R8C	1.95321	8.64096	12.6995	1.92921	7.00964e-13	up	3.09168	2.35646e-23	up
arahy.Tifrunner.gnm1.ann1.V1EM73	1.34156	10.9314	9.99278	2.66074	7.48088e-22	up	3.08648	4.08057e-24	up
arahy.Tifrunner.gnm1.ann1.E8ST2Z	1.96422	10.4725	14.7294	2.09207	2.05465e-05	up	3.08464	2.86279e-20	up
arahy.Tifrunner.gnm1.ann1.7WV7S8	0.4325	1.79112	3.51819	1.23603	0.00753684	up	3.08359	2.69332e-19	up
arahy.Tifrunner.gnm1.ann1.5A78WG	0.928143	5.31117	7.33276	1.99299	8.71411e-09	up	3.07381	2.72125e-20	up
arahy.Tifrunner.gnm1.ann1.VSCA53	1.5201	8.95836	12.3064	2.04726	3.26463e-11	up	3.0707	2.28203e-23	up
arahy.Tifrunner.gnm1.ann1.B590XM	0.125095	0.864186	1.17377	2.20608	0.000643746	up	3.06876	2.77012e-07	up
arahy.Tifrunner.gnm1.ann1.B91BB5	0.632926	7.01744	4.83477	3.0281	4.70863e-19	up	3.06852	1.26059e-09	up
arahy.Tifrunner.gnm1.ann1.Y6FWJK	0.292051	4.9506	2.26719	3.60658	2.20826e-15	up	3.06709	6.64162e-08	up
arahy.Tifrunner.gnm1.ann1.BDT6Z1	8.16611	67.6378	64.5467	2.59882	1.78894e-16	up	3.06521	8.43137e-21	up
arahy.Tifrunner.gnm1.ann1.0F111G	0.373115	3.58184	3.01842	2.73274	0.00251962	up	3.06436	5.63777e-06	up
arahy.Tifrunner.gnm1.ann1.8QX1D7	1.31013	5.04861	9.92307	1.50709	0.000148203	up	3.06293	1.0295e-14	up
arahy.Tifrunner.gnm1.ann1.F4PGJ6	1.24991	37.095	9.5113	4.45323	9.48597e-24	up	3.06255	3.29861e-06	up
arahy.Tifrunner.gnm1.ann1.VT3BTZ	3.36789	20.7862	27.2579	2.08296	1.10881e-11	up	3.05592	7.74887e-13	up
arahy.Tifrunner.gnm1.ann1.0T4V2C	0.669054	3.1099	5.05625	1.77309	9.09075e-08	up	3.05231	5.41681e-14	up
arahy.Tifrunner.gnm1.ann1.0SEA8T	2.3631	28.0653	17.9705	3.10867	6.49723e-17	up	3.04637	3.63995e-13	up
arahy.Tifrunner.gnm1.ann1.7E2TSQ	0.508719	5.52272	3.74021	3.05297	3.16079e-23	up	3.04557	1.60523e-20	up
arahy.Tifrunner.gnm1.ann1.ECU3UP	0.203065	1.30273	1.62757	2.06969	0.000278143	up	3.03772	2.09357e-09	up
arahy.Tifrunner.gnm1.ann1.D15G2D	0.990326	4.32993	8.08694	1.53236	0.000995624	up	3.03241	1.52176e-22	up
arahy.Tifrunner.gnm1.ann1.LMNG4E	0.920613	6.21833	8.16203	1.84446	1.14896e-09	up	3.03169	4.09013e-23	up
arahy.Tifrunner.gnm1.ann1.V5CLR8	1.31819	10.5998	10.9203	2.47641	4.32534e-18	up	3.0286	3.03209e-11	up
arahy.Tifrunner.gnm1.ann1.21ET8L	0.410982	26.226	3.36476	5.62883	7.2125e-71	up	3.02679	1.79925e-10	up
arahy.Tifrunner.gnm1.ann1.0R0FR4	0.612416	6.75066	3.95686	3.25037	7.7583e-17	up	3.02545	2.71209e-12	up
arahy.Tifrunner.gnm1.ann1.DX8F1P	0.617066	9.65561	4.69793	3.47705	2.9302e-28	up	3.02427	3.95203e-18	up
arahy.Tifrunner.gnm1.ann1.J6Z8IZ	1.26141	3.5747	5.41329	1.69508	6.11113e-06	up	3.02225	1.51668e-05	up
arahy.Tifrunner.gnm1.ann1.J66FTP	1.96565	10.138	14.6455	1.92564	7.12271e-12	up	3.0212	5.72024e-08	up
arahy.Tifrunner.gnm1.ann1.M0WVTK	1.06738	3.67805	6.17384	1.5894	3.40171e-05	up	3.01606	1.79326e-20	up
arahy.Tifrunner.gnm1.ann1.LTRJ1V	0.105339	1.78261	0.948569	3.34192	5.55243e-05	up	3.01247	0.000599304	up
arahy.Tifrunner.gnm1.ann1.W2FYD0	0.340445	2.22617	2.46052	2.3198	9.92616e-06	up	3.01207	6.42531e-05	up
arahy.Tifrunner.gnm1.ann1.H3EIYM	0.224181	2.1878	1.73568	3.05089	1.73574e-08	up	3.0115	2.75909e-07	up
arahy.Tifrunner.gnm1.ann1.LSP3Z9	0.228904	2.98694	1.67599	3.29926	1.33689e-09	up	3.01115	1.0961e-06	up
arahy.Tifrunner.gnm1.ann1.7Q4ER6	1.83663	9.99931	13.2899	2.04401	2.68218e-10	up	3.00858	7.40106e-22	up
arahy.Tifrunner.gnm1.ann1.TCQK5L	45.5229	317.34	334.427	2.48156	4.39856e-13	up	3.00811	3.98051e-17	up
arahy.Tifrunner.gnm1.ann1.XMHI28	3.15903	16.8943	19.3416	2.14368	8.27716e-16	up	3.00797	6.51263e-18	up
arahy.Tifrunner.gnm1.ann1.S73L53	0.20578	3.80674	1.57124	3.70257	4.19688e-12	up	3.00686	2.77844e-06	up
arahy.Tifrunner.gnm1.ann1.RRAK1Y	0.555612	2.77442	4.47236	1.7902	0.00168637	up	3.00025	5.95977e-15	up
arahy.Tifrunner.gnm1.ann1.H8XLFU	1.96274	10.4583	9.47007	1.912	4.81087e-05	up	2.99929	8.17031e-14	up
arahy.Tifrunner.gnm1.ann1.V3UUR8	0.642824	4.50246	4.69744	2.43769	2.13888e-07	up	2.99749	2.41995e-21	up
arahy.Tifrunner.gnm1.ann1.A208ZV	2.8288	8.17012	18.6167	1.19401	3.28911e-05	up	2.99414	4.16636e-22	up
arahy.Tifrunner.gnm1.ann1.SH37QY	0.206662	2.05371	1.51237	2.84545	3.48608e-08	up	2.99195	0.00233551	up
arahy.Tifrunner.gnm1.ann1.Q96MZI	2.07043	6.82427	14.8577	1.29082	0.000718378	up	2.98833	9.40671e-09	up
arahy.Tifrunner.gnm1.ann1.N1Y57V	1.51615	9.81044	11.4466	2.24988	2.84422e-17	up	2.98729	3.56119e-20	up
arahy.Tifrunner.gnm1.ann1.WXF9Z5	0.96136	10.7633	6.56103	3.0203	8.00704e-25	up	2.98604	9.16025e-21	up
arahy.Tifrunner.gnm1.ann1.4BM18T	0.879953	4.94346	6.29802	2.05802	7.90188e-06	up	2.98498	1.82048e-14	up
arahy.Tifrunner.gnm1.ann1.SF5CY1	2.75098	14.0886	21.9935	1.93703	6.76429e-13	up	2.9812	8.79823e-07	up
arahy.Tifrunner.gnm1.ann1.05RLXM	1.43284	4.21137	9.52662	1.19724	0.0091772	up	2.97976	5.10785e-12	up
arahy.Tifrunner.gnm1.ann1.8I98WG	0.314259	3.5132	1.93662	3.00128	7.24393e-08	up	2.97791	1.90828e-09	up
arahy.Tifrunner.gnm1.ann1.T9ECGJ	1.56472	22.8395	11.3231	3.41274	8.68571e-23	up	2.97724	3.08647e-07	up
arahy.Tifrunner.gnm1.ann1.WPBC77	0.812008	5.27319	6.5024	2.07875	1.16417e-09	up	2.97606	1.91955e-20	up
arahy.Tifrunner.gnm1.ann1.YU35ML	0.665233	2.77697	4.41416	1.72073	0.000127676	up	2.97458	2.25434e-15	up
arahy.Tifrunner.gnm1.ann1.CQAX74	1.09848	5.14654	7.70478	1.81113	7.79201e-11	up	2.97413	1.3477e-22	up
arahy.Tifrunner.gnm1.ann1.85GS0V	9.19893	44.575	66.7944	1.7954	3.72944e-11	up	2.96901	2.44905e-18	up
arahy.Tifrunner.gnm1.ann1.6VNW8E	0.706092	4.56879	5.06935	2.24007	5.28262e-05	up	2.96663	9.63575e-09	up
arahy.Tifrunner.gnm1.ann1.K54NA5	7.83279	106.323	42.0043	3.41768	2.97805e-30	up	2.96588	1.24193e-09	up
arahy.Tifrunner.gnm1.ann1.BLXL3H	1.04074	5.98944	5.62842	2.3504	1.57522e-11	up	2.9638	1.31431e-18	up
arahy.Tifrunner.gnm1.ann1.W1K19V	3.40447	25.9931	16.6192	2.8555	2.24978e-26	up	2.96326	1.62662e-22	up
arahy.Tifrunner.gnm1.ann1.BHHB36	0.624912	9.27535	4.23758	3.47671	1.77783e-13	up	2.96301	4.32627e-07	up
arahy.Tifrunner.gnm1.ann1.V67U6Z	0.176486	7.06272	1.27976	4.82274	0.000310907	up	2.95694	8.32218e-07	up
arahy.Tifrunner.gnm1.ann1.Z2GU4A	0.553838	4.10811	3.92247	2.44015	1.13543e-09	up	2.95561	1.0037e-13	up
Arachis_hypogaea_newGene_4652	26.0006	147.685	179.195	2.09426	0.00131902	up	2.95159	1.05864e-16	up
arahy.Tifrunner.gnm1.ann1.QVT58A	0.126728	1.65365	1.25705	2.74604	1.18514e-09	up	2.95018	4.63506e-07	up
arahy.Tifrunner.gnm1.ann1.IV261E	0.571377	2.38617	3.43583	1.78905	1.39868e-05	up	2.94963	7.23678e-17	up
arahy.Tifrunner.gnm1.ann1.0CE3F9	0.457894	5.09669	3.1022	3.25288	4.97676e-13	up	2.94646	2.8041e-09	up
arahy.Tifrunner.gnm1.ann1.3PYJ1V	1.22033	16.0471	7.33626	3.21996	2.41241e-29	up	2.94582	1.42111e-06	up
arahy.Tifrunner.gnm1.ann1.57KHAW	2.52542	13.9911	21.4113	1.73567	8.61927e-09	up	2.94575	2.546e-17	up
arahy.Tifrunner.gnm1.ann1.P2RW1V	2.88959	12.5187	18.7677	1.80388	1.81896e-11	up	2.94547	2.28303e-21	up
arahy.Tifrunner.gnm1.ann1.DB172U	2.85128	20.5386	20.3734	2.35865	6.08711e-17	up	2.94286	7.18288e-19	up
arahy.Tifrunner.gnm1.ann1.T7TSKU	0.849588	7.50573	6.78775	2.55024	4.58962e-11	up	2.94224	2.1778e-08	up
arahy.Tifrunner.gnm1.ann1.5H969I	18.0722	80.285	124.78	1.74022	1.19567e-08	up	2.94216	3.56588e-12	up
arahy.Tifrunner.gnm1.ann1.QLZJ2Q	1.18211	4.99407	8.28789	1.63121	3.76038e-05	up	2.9419	7.01103e-06	up
arahy.Tifrunner.gnm1.ann1.BJ4LEE	4.6297	15.0845	15.8944	2.25767	2.89375e-13	up	2.9389	0.000250496	up
arahy.Tifrunner.gnm1.ann1.VX60JM	6.56603	70.3614	44.9205	2.96043	1.1579e-22	up	2.93699	6.11256e-19	up
arahy.Tifrunner.gnm1.ann1.IVEQ23	1.82834	11.2807	11.6193	2.32529	4.69176e-15	up	2.93616	2.74508e-09	up
arahy.Tifrunner.gnm1.ann1.TRRP7J	5.10574	39.6771	35.3802	2.52122	2.57144e-17	up	2.93514	5.68919e-18	up
arahy.Tifrunner.gnm1.ann1.5PG8C6	0.453326	5.81605	3.22177	3.19929	1.63368e-09	up	2.9351	0.00142389	up
arahy.Tifrunner.gnm1.ann1.CVA9UE	0.476521	2.56343	3.33494	2.03913	5.89133e-05	up	2.93509	0.000354921	up
arahy.Tifrunner.gnm1.ann1.8WED6E	0.258597	2.51903	1.8072	2.91295	7.35238e-08	up	2.92806	0.000370699	up
arahy.Tifrunner.gnm1.ann1.HV9GRN	1.33372	5.55675	8.71164	2.02155	1.33994e-05	up	2.9266	0.00168686	up
arahy.Tifrunner.gnm1.ann1.XPR4K7	5.57529	65.9355	36.5967	3.17657	4.83616e-20	up	2.92435	6.17816e-17	up
arahy.Tifrunner.gnm1.ann1.AI33FF	0.332087	13.4081	2.52136	4.72626	7.95587e-49	up	2.91708	1.09168e-10	up
Arachis_hypogaea_newGene_4880	0.816387	6.53291	4.98715	2.78183	6.5787e-21	up	2.91477	9.68639e-05	up
arahy.Tifrunner.gnm1.ann1.6187DS	5.71236	44.4668	38.4878	2.52686	3.93426e-20	up	2.89704	8.67306e-20	up
arahy.Tifrunner.gnm1.ann1.NWYI6Z	0.075542	0.676676	0.524966	2.66353	9.3539e-05	up	2.88511	0.000152589	up
arahy.Tifrunner.gnm1.ann1.BH9RMT	0.509824	13.2399	3.63567	3.81252	8.41585e-18	up	2.88463	2.03287e-15	up
arahy.Tifrunner.gnm1.ann1.W39VMW	0.599325	2.90308	4.48078	1.6955	0.000177041	up	2.88462	4.40913e-14	up
arahy.Tifrunner.gnm1.ann1.8D3DC2	0.457247	3.01751	2.9308	2.37399	4.26446e-07	up	2.87629	3.22835e-10	up
arahy.Tifrunner.gnm1.ann1.UR837P	2.05665	10.6937	13.5849	1.95169	8.16035e-13	up	2.87624	1.78824e-08	up
Arachis_hypogaea_newGene_59	1.80007	9.75867	11.743	2.03817	1.64031e-14	up	2.87532	8.04139e-21	up
arahy.Tifrunner.gnm1.ann1.I5UB9Z	0.0944187	3.75206	0.695901	4.75993	5.52318e-29	up	2.87295	9.17446e-06	up
arahy.Tifrunner.gnm1.ann1.UWY4YC	0.0896793	0.878903	0.604994	2.83063	0.000273369	up	2.86975	0.000710256	up
arahy.Tifrunner.gnm1.ann1.44QEU2	7.63819	45.0946	48.4373	2.2358	4.37859e-13	up	2.86847	2.34905e-16	up
arahy.Tifrunner.gnm1.ann1.JGYC2J	10.0556	80.8094	86.4906	2.33703	1.30911e-14	up	2.86767	1.7003e-16	up
arahy.Tifrunner.gnm1.ann1.J2XU5N	3.38069	18.1803	24.8455	1.8608	5.55837e-08	up	2.86734	4.66699e-19	up
arahy.Tifrunner.gnm1.ann1.T2ECEG	5.84494	61.8065	35.8827	3.06049	9.93366e-28	up	2.86725	1.81808e-20	up
arahy.Tifrunner.gnm1.ann1.8E46TB	0.621042	2.88578	4.37165	1.66244	0.000969298	up	2.85968	7.95917e-12	up
arahy.Tifrunner.gnm1.ann1.7E4BRJ	0.622516	3.42168	4.78738	1.74932	0.000977017	up	2.85263	2.9559e-10	up
arahy.Tifrunner.gnm1.ann1.GD47LP	0.105181	0.945381	0.680906	2.74795	0.000192551	up	2.85253	0.000291264	up
arahy.Tifrunner.gnm1.ann1.FKG4Y0	1.98195	12.2516	12.0825	2.29069	4.82458e-18	up	2.84928	1.32443e-20	up
arahy.Tifrunner.gnm1.ann1.SCR8HV	0.646732	5.35381	4.4141	2.60086	3.87615e-13	up	2.84896	1.79893e-12	up
arahy.Tifrunner.gnm1.ann1.TZ4EFW	30.1533	179.404	194.95	2.13586	1.33387e-13	up	2.83632	6.51643e-17	up
arahy.Tifrunner.gnm1.ann1.8D549Y	0.825692	5.27954	4.08312	2.61213	3.98777e-16	up	2.8335	1.02669e-05	up
arahy.Tifrunner.gnm1.ann1.HR8ZWH	0.125078	1.35398	0.843101	2.94051	1.64925e-06	up	2.83164	2.15916e-05	up
arahy.Tifrunner.gnm1.ann1.8MI9U1	0.195767	1.27826	1.28474	2.24164	0.000623097	up	2.82964	0.000335712	up
arahy.Tifrunner.gnm1.ann1.NB8KRW	20.8393	58.5119	134.061	1.04736	0.000456735	up	2.82731	3.56509e-10	up
arahy.Tifrunner.gnm1.ann1.HLP03A	3.71016	26.5933	21.7652	2.5247	2.11247e-21	up	2.82352	3.64414e-13	up
arahy.Tifrunner.gnm1.ann1.9ET73H	0.858726	4.75184	6.03666	1.87402	0.000399735	up	2.82238	4.51191e-17	up
arahy.Tifrunner.gnm1.ann1.425ZXH	0.336588	2.09335	2.26714	2.09228	0.0020776	up	2.82206	1.20642e-05	up
arahy.Tifrunner.gnm1.ann1.E75PZG	2.9202	16.6288	20.0278	2.01424	1.88624e-14	up	2.8205	1.72946e-19	up
arahy.Tifrunner.gnm1.ann1.W56I62	4.64124	20.8762	29.6301	1.69859	2.53018e-10	up	2.82034	5.64136e-15	up
arahy.Tifrunner.gnm1.ann1.LK7ZFW	0.190541	2.26819	1.81889	2.59167	4.81444e-08	up	2.81969	2.07578e-06	up
arahy.Tifrunner.gnm1.ann1.20WV1M	0.556498	2.66366	3.45823	1.83197	0.00193593	up	2.81002	3.77075e-08	up
arahy.Tifrunner.gnm1.ann1.Y91V86	5.84406	32.39	33.128	2.12383	8.91721e-14	up	2.80767	1.00331e-16	up
arahy.Tifrunner.gnm1.ann1.YA60CL	59.0434	287.704	375.893	1.84296	2.70678e-09	up	2.80697	1.4913e-15	up
arahy.Tifrunner.gnm1.ann1.0YJA3I	2.43677	16.1856	14.5199	2.311	2.40049e-18	up	2.80451	3.1203e-20	up
arahy.Tifrunner.gnm1.ann1.77LVUR	0.233157	7.09575	1.53646	4.42856	2.62839e-25	up	2.80356	9.48344e-07	up
arahy.Tifrunner.gnm1.ann1.MY0F6Q	0.200941	2.00368	1.48509	2.567	3.11458e-08	up	2.80022	4.23793e-09	up
arahy.Tifrunner.gnm1.ann1.4D0408	12.8586	35.6217	80.2308	1.07967	0.000301296	up	2.79726	0.000156071	up
arahy.Tifrunner.gnm1.ann1.2F1UPX	0.701644	14.5514	4.12633	3.85495	2.13269e-39	up	2.79547	3.77975e-14	up
arahy.Tifrunner.gnm1.ann1.HT20TT	1.68188	5.07962	11.2453	1.12492	0.00611054	up	2.79398	4.04709e-20	up
arahy.Tifrunner.gnm1.ann1.654T2H	0.314826	4.63913	1.99891	3.43037	1.85618e-21	up	2.79178	1.42817e-05	up
arahy.Tifrunner.gnm1.ann1.H8DJRL	1.16208	14.6197	7.10887	3.10611	3.23813e-23	up	2.78957	0.00118017	up
arahy.Tifrunner.gnm1.ann1.Y584KM	0.290395	1.6785	1.92465	2.02323	0.000319697	up	2.78883	9.22145e-08	up
arahy.Tifrunner.gnm1.ann1.X7PJ8H	0.3644	2.57666	2.52248	2.36587	0.000121069	up	2.78538	1.35127e-09	up
arahy.Tifrunner.gnm1.ann1.QYND6D	4.58225	12.6626	28.5672	1.03016	0.000931572	up	2.78268	3.82835e-16	up
arahy.Tifrunner.gnm1.ann1.0J3BLQ	0.152032	1.23402	1.04379	2.42768	0.000511597	up	2.78121	0.0004332	up
arahy.Tifrunner.gnm1.ann1.K25QHH	0.107866	0.821242	0.76043	2.3746	0.00204395	up	2.78079	0.000591587	up
arahy.Tifrunner.gnm1.ann1.PU8JJL	0.679233	2.48549	4.20536	1.44523	0.00743526	up	2.77903	6.10289e-06	up
arahy.Tifrunner.gnm1.ann1.7VJ7GY	0.372217	2.16794	2.4144	2.0755	2.66474e-05	up	2.77659	1.89437e-09	up
arahy.Tifrunner.gnm1.ann1.L4PA5N	0.681655	2.53925	4.64152	1.35346	0.0037741	up	2.77577	9.01935e-14	up
arahy.Tifrunner.gnm1.ann1.E11MFK	0.211083	4.62648	1.18129	3.92703	1.2171e-21	up	2.77391	4.91167e-07	up
arahy.Tifrunner.gnm1.ann1.20MSI3	0.162708	0.980008	1.08074	2.03512	0.00783478	up	2.76819	0.000277268	up
arahy.Tifrunner.gnm1.ann1.HXMF4Z	2.71309	14.2963	15.0387	2.15271	4.75618e-12	up	2.76776	1.10584e-18	up
arahy.Tifrunner.gnm1.ann1.NLIW19	6.08484	26.9916	28.6163	2.05766	9.60987e-15	up	2.75822	7.53236e-11	up
arahy.Tifrunner.gnm1.ann1.79JQUH	5.13797	18.2351	26.8681	1.68828	0.000111559	up	2.75514	1.60684e-10	up
arahy.Tifrunner.gnm1.ann1.E9QABH	3.94605	16.1437	23.5434	1.61937	2.52674e-09	up	2.75323	2.04876e-16	up
arahy.Tifrunner.gnm1.ann1.GVHP98	1.1575	5.7339	6.68211	1.80242	0.000182421	up	2.75069	1.79431e-06	up
arahy.Tifrunner.gnm1.ann1.Y1617F	0.0820617	0.704502	0.743007	2.42698	3.47053e-05	up	2.74862	0.000224501	up
arahy.Tifrunner.gnm1.ann1.J8TUD1	6.84279	22.7568	46.1362	1.15082	2.66546e-05	up	2.74738	9.01374e-16	up
arahy.Tifrunner.gnm1.ann1.NV91PZ	9.5799	24.6544	48.6825	1.11899	3.71566e-05	up	2.74607	5.96969e-18	up
arahy.Tifrunner.gnm1.ann1.HK0XZ1	5.62657	16.3937	33.9667	1.14673	2.28641e-05	up	2.74442	3.79562e-16	up
arahy.Tifrunner.gnm1.ann1.X8LT49	1.91106	11.7356	11.8821	2.12593	2.35694e-12	up	2.74383	2.05293e-07	up
arahy.Tifrunner.gnm1.ann1.ARS1HB	0.291931	1.81454	1.58904	2.69073	1.869e-05	up	2.74001	0.00302147	up
arahy.Tifrunner.gnm1.ann1.EE4B44	0.097706	0.73517	0.74792	2.32107	0.000644413	up	2.73988	5.75783e-05	up
arahy.Tifrunner.gnm1.ann1.XQA3SR	1.43622	5.52384	8.50811	1.57356	1.50027e-06	up	2.73557	1.08924e-18	up
arahy.Tifrunner.gnm1.ann1.FLPC2Q	0.764199	2.74764	4.37722	1.47374	0.00171757	up	2.73218	1.29311e-12	up
arahy.Tifrunner.gnm1.ann1.L6WGFW	0.961206	5.95695	5.78779	2.19327	5.89958e-09	up	2.72936	8.38835e-14	up
arahy.Tifrunner.gnm1.ann1.I59WU7	8.46739	28.2298	47.0864	1.43368	2.65616e-06	up	2.7264	8.63901e-15	up
arahy.Tifrunner.gnm1.ann1.V0ST4M	0.649829	4.28687	4.03382	2.28399	1.01733e-09	up	2.72556	0.000151045	up
arahy.Tifrunner.gnm1.ann1.82RE6P	0.0570823	0.387393	0.362722	2.24435	0.00226483	up	2.71992	0.00026981	up
arahy.Tifrunner.gnm1.ann1.J4YCND	22.7998	183.003	135.944	2.59233	3.32112e-13	up	2.71971	1.00892e-14	up
arahy.Tifrunner.gnm1.ann1.A9179A	5.74957	39.358	31.2754	2.4502	1.85033e-18	up	2.71771	1.44068e-17	up
arahy.Tifrunner.gnm1.ann1.6H61SH	0.0603327	0.651137	0.393283	2.66703	0.000119639	up	2.71396	0.000262263	up
arahy.Tifrunner.gnm1.ann1.QH2FUE	0.50622	1.87444	1.37117	1.43153	0.00856919	up	2.71118	0.00445068	up
arahy.Tifrunner.gnm1.ann1.35VVQ3	1.30345	20.5563	9.6558	3.48478	5.54285e-37	up	2.70876	1.44297e-18	up
arahy.Tifrunner.gnm1.ann1.GDD9UC	0.57224	2.92621	3.74473	1.8563	4.61349e-07	up	2.70515	1.34529e-15	up
arahy.Tifrunner.gnm1.ann1.MDSJ3Y	1.03432	5.81268	5.52376	2.06268	5.52425e-05	up	2.70356	8.25107e-19	up
arahy.Tifrunner.gnm1.ann1.G02YMJ	0.546595	3.01624	3.52113	1.83101	0.000667696	up	2.70129	5.24384e-19	up
Arachis_hypogaea_newGene_14196	1.74068	6.94756	10.3348	1.55649	3.20587e-08	up	2.70096	9.79696e-14	up
arahy.Tifrunner.gnm1.ann1.EFG9YQ	2.66545	7.82136	15.3531	1.17049	0.00113166	up	2.69654	3.72252e-19	up
arahy.Tifrunner.gnm1.ann1.T6VBTI	0.294795	1.76588	1.74202	2.13857	5.25339e-10	up	2.69646	1.95103e-15	up
arahy.Tifrunner.gnm1.ann1.G0ML1P	0.786165	2.83498	4.62856	1.40776	0.00678279	up	2.69265	1.80145e-05	up
arahy.Tifrunner.gnm1.ann1.QH4526	1.50491	5.09335	7.7447	1.51408	7.50225e-05	up	2.68954	4.16239e-16	up
arahy.Tifrunner.gnm1.ann1.C1JFDB	0.293945	2.33369	1.71557	2.58957	2.89718e-08	up	2.68702	5.67788e-08	up
arahy.Tifrunner.gnm1.ann1.2LQ1ZN	1.25541	6.82716	7.18195	2.03817	1.16044e-09	up	2.68563	1.983e-16	up
arahy.Tifrunner.gnm1.ann1.15IZES	2.92368	11.5874	16.9893	1.55319	2.16323e-08	up	2.68421	1.08951e-18	up
arahy.Tifrunner.gnm1.ann1.47SLDE	4.0378	25.8134	23.0483	2.46662	1.23986e-20	up	2.68174	9.4514e-19	up
arahy.Tifrunner.gnm1.ann1.BLVN7J	2.40761	17.7855	14.0874	2.43821	2.09058e-15	up	2.68076	6.83414e-17	up
arahy.Tifrunner.gnm1.ann1.LGR8BT	1.88781	4.86632	9.83511	1.07223	0.000403639	up	2.67993	3.71454e-18	up
arahy.Tifrunner.gnm1.ann1.BQ87IR	2.22743	11.7959	15.192	1.75173	3.60102e-11	up	2.67789	1.7904e-18	up
arahy.Tifrunner.gnm1.ann1.T6DCA5	1.19968	5.13574	7.30351	1.57606	0.00220761	up	2.67678	1.41254e-18	up
arahy.Tifrunner.gnm1.ann1.NTE0EL	1.18896	6.04874	6.37333	1.94617	3.22338e-08	up	2.6722	0.00208997	up
arahy.Tifrunner.gnm1.ann1.B3NMEL	0.126951	2.00127	0.799079	3.37091	4.363e-09	up	2.67071	0.000130363	up
arahy.Tifrunner.gnm1.ann1.7US8C9	12.2509	47.1604	67.6433	1.56305	1.34211e-08	up	2.66895	1.99782e-15	up
arahy.Tifrunner.gnm1.ann1.DS0JBP	0.706762	4.34893	4.02236	2.25459	4.76193e-11	up	2.66804	1.74814e-06	up
arahy.Tifrunner.gnm1.ann1.68ICNY	1.10608	8.79359	5.16516	2.64468	5.05448e-12	up	2.66392	0.000133362	up
arahy.Tifrunner.gnm1.ann1.8TZ9EP	0.0794233	1.51151	0.520911	3.29389	4.28148e-07	up	2.66368	0.000486642	up
arahy.Tifrunner.gnm1.ann1.HGG2PG	1.01953	5.89281	4.13296	2.64563	4.16087e-14	up	2.6636	8.58502e-10	up
arahy.Tifrunner.gnm1.ann1.XAI7HT	1.12255	10.9536	6.51774	2.83786	2.597e-25	up	2.66315	4.10561e-18	up
arahy.Tifrunner.gnm1.ann1.7CTW4M	0.703686	4.7482	4.09012	2.21949	6.40445e-12	up	2.66248	0.000419074	up
arahy.Tifrunner.gnm1.ann1.B7DDIS	0.332863	7.42	2.08664	3.8891	3.74651e-24	up	2.65993	4.13942e-07	up
arahy.Tifrunner.gnm1.ann1.I9PNI4	0.185019	0.857405	1.09287	1.73001	0.0041751	up	2.65822	9.96952e-07	up
arahy.Tifrunner.gnm1.ann1.YI9QZC	2.55425	5.66099	14.4334	1.00602	0.00224844	up	2.65505	1.22585e-18	up
arahy.Tifrunner.gnm1.ann1.ND5IN9	0.192413	6.93988	2.14221	4.2549	2.05642e-16	up	2.65349	5.42866e-09	up
arahy.Tifrunner.gnm1.ann1.Z6ZXKG	2.29972	12.9434	14.8549	2.03522	1.18168e-06	up	2.65278	1.47384e-18	up
arahy.Tifrunner.gnm1.ann1.W5ECAN	4.41507	33.8526	26.1094	2.44539	3.63255e-16	up	2.64839	2.43006e-15	up
arahy.Tifrunner.gnm1.ann1.3FT6ZD	1.05243	11.4393	5.5572	3.16781	0.00218444	up	2.6383	4.74781e-07	up
arahy.Tifrunner.gnm1.ann1.TK2Q97	2.20809	9.5549	11.9951	1.72308	1.0323e-09	up	2.62748	3.45297e-18	up
arahy.Tifrunner.gnm1.ann1.091A4A	2.43308	9.23111	13.574	1.47726	1.98703e-05	up	2.62684	5.45533e-18	up
arahy.Tifrunner.gnm1.ann1.6C4W0P	0.806904	6.19028	4.5082	2.41536	1.32738e-09	up	2.62681	6.54496e-07	up
arahy.Tifrunner.gnm1.ann1.L0AIUK	4.00365	15.116	22.3907	1.48161	2.13832e-07	up	2.62679	2.88212e-18	up
arahy.Tifrunner.gnm1.ann1.QHK75C	0.799096	9.09712	4.50678	3.02937	1.90732e-10	up	2.62459	6.08085e-09	up
arahy.Tifrunner.gnm1.ann1.Y2TIF7	1.4137	9.14937	6.9368	2.31985	2.53387e-14	up	2.61962	1.46467e-16	up
arahy.Tifrunner.gnm1.ann1.HXWY1L	1.91003	10.0084	10.7224	1.94177	9.01642e-07	up	2.61775	2.25932e-12	up
arahy.Tifrunner.gnm1.ann1.BQK7VT	0.774056	10.97	4.54674	3.29785	0.000560711	up	2.61732	0.000145041	up
arahy.Tifrunner.gnm1.ann1.P6WC9A	1.26793	5.5836	7.20689	1.66743	8.46864e-06	up	2.61467	5.13342e-07	up
arahy.Tifrunner.gnm1.ann1.06ZF6Z	1.47284	10.6686	8.18266	2.4158	9.74115e-15	up	2.61317	7.08453e-16	up
arahy.Tifrunner.gnm1.ann1.UP75CU	1.1459	6.04242	6.37583	1.95739	3.4212e-09	up	2.61254	4.78247e-16	up
arahy.Tifrunner.gnm1.ann1.KHD0QL	0.132104	0.948453	0.796206	2.32308	0.00818685	up	2.61173	0.000479683	up
arahy.Tifrunner.gnm1.ann1.C3FV90	0.29197	1.81187	1.73572	2.09676	8.18006e-05	up	2.60935	4.73576e-07	up
Arachis_hypogaea_newGene_2225	10.5755	65.8922	58.4159	2.20219	6.4123e-12	up	2.60878	7.31858e-15	up
arahy.Tifrunner.gnm1.ann1.V703XR	1.92546	9.25439	8.08571	2.14897	1.29231e-07	up	2.60746	5.31335e-18	up
arahy.Tifrunner.gnm1.ann1.D8MM68	0.580578	3.51258	3.78113	2.13984	2.00359e-05	up	2.6073	7.89809e-07	up
arahy.Tifrunner.gnm1.ann1.J0RZ19	6.02225	39.2287	32.9842	2.27717	5.44202e-09	up	2.60703	5.03726e-16	up
arahy.Tifrunner.gnm1.ann1.185HYR	0.480241	2.86807	2.78067	2.06962	4.83412e-05	up	2.60264	1.69901e-07	up
arahy.Tifrunner.gnm1.ann1.X9H47S	0.247486	4.20808	1.37719	3.62993	4.00121e-18	up	2.60074	2.53314e-06	up
arahy.Tifrunner.gnm1.ann1.EXG4FA	1.16705	13.1003	5.36768	3.23693	4.18724e-31	up	2.59982	2.10597e-07	up
arahy.Tifrunner.gnm1.ann1.ER44IM	30.6626	195.245	170.061	2.38578	0.00902075	up	2.5979	8.34435e-06	up
arahy.Tifrunner.gnm1.ann1.B9A644	3.9018	48.1807	21.5512	3.17611	2.57738e-26	up	2.59576	1.10985e-05	up
arahy.Tifrunner.gnm1.ann1.U4C8JV	5.17522	17.7369	28.6804	1.3597	4.86921e-06	up	2.59205	1.07787e-13	up
arahy.Tifrunner.gnm1.ann1.E24BV5	0.164257	0.889694	0.926658	1.95562	0.00818759	up	2.59143	2.00288e-06	up
arahy.Tifrunner.gnm1.ann1.XXQ95I	10.1727	31.2281	59.3742	1.0991	5.58398e-05	up	2.58488	5.54394e-12	up
arahy.Tifrunner.gnm1.ann1.1C185Z	0.344094	1.68082	1.70701	1.97529	0.000399972	up	2.58481	0.00013436	up
arahy.Tifrunner.gnm1.ann1.F3ECJ7	0.693796	2.35605	3.74536	1.35488	0.00263486	up	2.57742	1.32265e-16	up
arahy.Tifrunner.gnm1.ann1.P45MK1	1.91447	14.1941	9.25947	2.42818	1.07109e-15	up	2.57183	1.03007e-15	up
arahy.Tifrunner.gnm1.ann1.026BRM	0.431089	1.68596	2.34297	1.53878	0.000325977	up	2.56667	0.000553056	up
arahy.Tifrunner.gnm1.ann1.XA2RWL	0.323804	2.69533	1.90905	2.49716	2.08586e-07	up	2.5654	5.73699e-07	up
arahy.Tifrunner.gnm1.ann1.8D19I7	0.398483	7.10964	1.72078	3.74017	1.54051e-08	up	2.56486	2.79154e-06	up
arahy.Tifrunner.gnm1.ann1.251WXQ	0.140165	1.86332	0.75563	3.2815	5.93211e-10	up	2.56213	8.44752e-05	up
arahy.Tifrunner.gnm1.ann1.VMU3NF	0.109861	1.60061	0.639724	3.30869	1.08454e-08	up	2.5619	0.000321814	up
arahy.Tifrunner.gnm1.ann1.H92112	0.868694	7.76705	4.58915	2.71877	1.75321e-06	up	2.56019	8.67152e-11	up
Arachis_hypogaea_newGene_238	1.76162	7.10611	6.255	1.44958	6.28894e-06	up	2.55377	6.56243e-17	up
arahy.Tifrunner.gnm1.ann1.G3J01C	1.22992	8.27409	5.30026	2.63308	3.44795e-17	up	2.55355	6.94875e-16	up
arahy.Tifrunner.gnm1.ann1.EYQI1F	1.57141	9.06945	8.48083	2.0609	1.70566e-11	up	2.54915	0.000713987	up
arahy.Tifrunner.gnm1.ann1.351IJG	5.87848	33.5555	31.8854	2.02123	6.9934e-11	up	2.54891	4.24058e-07	up
arahy.Tifrunner.gnm1.ann1.WYEN9E	6.68859	16.5974	33.5657	1.13767	0.00851461	up	2.5481	1.41892e-15	up
arahy.Tifrunner.gnm1.ann1.E9141E	0.635386	4.13032	3.33009	2.27995	1.14349e-08	up	2.54689	0.000736468	up
arahy.Tifrunner.gnm1.ann1.UUXJ7Q	0.224111	2.28747	1.19445	2.90104	1.50937e-10	up	2.54513	0.000207253	up
arahy.Tifrunner.gnm1.ann1.N3FNZH	0.381146	4.21288	1.9526	2.90816	1.82583e-08	up	2.54444	2.82447e-07	up
arahy.Tifrunner.gnm1.ann1.3P0LP4	0.583825	3.81502	3.21752	2.22478	6.64422e-05	up	2.54387	6.56795e-06	up
arahy.Tifrunner.gnm1.ann1.2AA9DZ	6.29176	26.5484	32.1136	1.69255	3.39129e-08	up	2.54229	5.85279e-14	up
Arachis_hypogaea_newGene_1763	0.143602	0.965065	1.23764	2.1278	2.26703e-06	up	2.54217	4.61841e-13	up
arahy.Tifrunner.gnm1.ann1.MS5PCD	0.164948	50.2982	0.979294	7.05375	4.42385e-79	up	2.53983	0.00159416	up
arahy.Tifrunner.gnm1.ann1.YP19K2	12.9072	39.019	66.6084	1.14491	0.00390196	up	2.5374	1.59511e-13	up
arahy.Tifrunner.gnm1.ann1.NC80VA	1.93162	10.3703	9.37514	2.03613	4.55827e-11	up	2.53629	7.53206e-16	up
arahy.Tifrunner.gnm1.ann1.SP0UUF	2.18617	6.70192	11.2812	1.16653	0.000661767	up	2.53581	7.51227e-11	up
arahy.Tifrunner.gnm1.ann1.858S2J	0.651142	2.78293	3.40128	1.6598	0.0039942	up	2.53555	6.42376e-12	up
arahy.Tifrunner.gnm1.ann1.RJ3HQ5	0.108743	2.22643	0.588561	3.85445	1.74738e-16	up	2.5317	0.000242508	up
arahy.Tifrunner.gnm1.ann1.MTWC9Y	0.059693	0.532656	0.319473	2.67662	1.25684e-05	up	2.53076	0.000209787	up
arahy.Tifrunner.gnm1.ann1.H9FJ3E	0.293304	32.991	1.64994	6.26312	2.31003e-05	up	2.52874	0.00322867	up
arahy.Tifrunner.gnm1.ann1.2U5UH6	4.34171	11.0217	15.3186	1.18561	0.0003248	up	2.52189	1.32819e-16	up
arahy.Tifrunner.gnm1.ann1.G73SPJ	0.48325	2.84193	2.61658	2.0572	8.54714e-06	up	2.52081	0.00011129	up
arahy.Tifrunner.gnm1.ann1.MAC6YY	6.43174	68.2865	33.781	2.95375	3.16069e-24	up	2.51982	4.1809e-16	up
arahy.Tifrunner.gnm1.ann1.U3UNQX	2.12173	10.3914	10.9558	1.90685	0.000416563	up	2.51783	2.30796e-13	up
arahy.Tifrunner.gnm1.ann1.VWTL5B	11.3021	94.3191	55.2835	2.74265	3.14715e-18	up	2.51669	5.03271e-14	up
arahy.Tifrunner.gnm1.ann1.LA1S8R	0.508534	7.89935	2.59973	3.51125	3.3563e-15	up	2.51373	3.19354e-08	up
arahy.Tifrunner.gnm1.ann1.8IB5J3	1.60832	8.04941	8.17938	1.9179	2.61825e-13	up	2.51227	1.1933e-16	up
arahy.Tifrunner.gnm1.ann1.QZ74IT	0.934792	4.06532	4.84197	1.66817	0.00467491	up	2.51213	1.29222e-09	up
arahy.Tifrunner.gnm1.ann1.JA81W4	2.00805	10.5616	10.07	1.964	4.01873e-13	up	2.51159	8.04899e-13	up
arahy.Tifrunner.gnm1.ann1.AYFT4X	0.663628	3.41432	2.98098	2.15306	0.00306795	up	2.50946	5.34039e-10	up
arahy.Tifrunner.gnm1.ann1.PB1D04	0.74489	9.5437	3.82538	3.23873	1.49544e-06	up	2.50562	0.0014939	up
arahy.Tifrunner.gnm1.ann1.LS6X36	0.621831	3.09147	3.18875	1.70254	0.00120792	up	2.50511	2.7576e-09	up
arahy.Tifrunner.gnm1.ann1.J9RZ31	1.92217	5.98953	9.86371	1.25647	0.00010805	up	2.50451	2.48799e-16	up
arahy.Tifrunner.gnm1.ann1.Q4LS46	3.02771	20.6688	14.6729	2.34912	1.1393e-18	up	2.50389	7.74362e-17	up
arahy.Tifrunner.gnm1.ann1.46FXJU	1.02643	5.97621	5.33219	1.98736	1.17991e-13	up	2.50353	2.8001e-09	up
arahy.Tifrunner.gnm1.ann1.FC3EP2	1.02938	4.18362	5.2827	1.58683	0.000102487	up	2.50242	1.05448e-11	up
arahy.Tifrunner.gnm1.ann1.YKS4T6	0.342834	1.5692	1.32138	2.26361	0.000339836	up	2.50221	0.000124224	up
arahy.Tifrunner.gnm1.ann1.ZHD4SG	0.72028	4.28328	3.623	2.18978	2.28815e-08	up	2.49844	1.09369e-10	up
arahy.Tifrunner.gnm1.ann1.704HAC	1.83385	12.1003	9.37585	2.28372	7.20143e-13	up	2.49653	4.17752e-10	up
arahy.Tifrunner.gnm1.ann1.3PSU39	5.01182	20.1259	26.5241	1.51748	5.68197e-05	up	2.49573	6.94233e-16	up
arahy.Tifrunner.gnm1.ann1.AV2BLP	0.111623	0.920802	0.732438	2.47195	0.0071979	up	2.49313	0.00085599	up
arahy.Tifrunner.gnm1.ann1.H9D2WH	3.77133	13.6518	12.8541	1.9765	1.40146e-07	up	2.49226	1.14736e-15	up
arahy.Tifrunner.gnm1.ann1.JGE7BU	13.2513	85.972	67.3494	2.26481	2.46303e-15	up	2.49152	3.46488e-16	up
arahy.Tifrunner.gnm1.ann1.4E075G	4.56689	15.0331	22.3777	1.3285	1.27576e-06	up	2.48793	9.41841e-14	up
arahy.Tifrunner.gnm1.ann1.X012TI	4.03556	12.0185	19.3768	1.20777	9.43449e-06	up	2.48566	6.65506e-16	up
arahy.Tifrunner.gnm1.ann1.FU6CIC	13.6269	88.4305	68.8879	2.26546	1.27093e-15	up	2.48391	4.8241e-16	up
arahy.Tifrunner.gnm1.ann1.2B8833	0.604866	3.24582	3.08639	1.97529	0.000767278	up	2.48389	1.72111e-05	up
arahy.Tifrunner.gnm1.ann1.T0F6V3	2.78376	9.97541	15.3922	1.29468	4.99508e-05	up	2.48281	0.0012949	up
arahy.Tifrunner.gnm1.ann1.Z62C6M	4.91881	35.2672	29.3696	2.1503	8.81432e-08	up	2.48178	6.79062e-16	up
arahy.Tifrunner.gnm1.ann1.5D95TJ	0.150111	1.49959	0.743268	2.91269	1.12062e-09	up	2.47999	1.16289e-05	up
arahy.Tifrunner.gnm1.ann1.SNDR2D	1.12851	14.6139	5.75221	3.23905	6.29483e-17	up	2.47946	0.000212688	up
arahy.Tifrunner.gnm1.ann1.M35DT6	0.575354	3.37304	3.6659	1.63982	9.26759e-06	up	2.47823	1.60829e-08	up
arahy.Tifrunner.gnm1.ann1.9BS001	6.9478	34.0881	34.1016	1.89928	1.81675e-10	up	2.47795	3.25898e-13	up
arahy.Tifrunner.gnm1.ann1.I4ZJJV	5.18998	20.6746	26.2346	1.55752	3.50434e-08	up	2.47784	2.71593e-08	up
arahy.Tifrunner.gnm1.ann1.L1AD9S	0.828197	2.84991	4.40427	1.33154	0.00504662	up	2.47752	3.85885e-10	up
arahy.Tifrunner.gnm1.ann1.R06BW0	11.89	49.2313	59.972	1.66744	2.36039e-08	up	2.47717	9.08392e-13	up
arahy.Tifrunner.gnm1.ann1.Z1NGKZ	0.189906	2.63374	0.989589	3.35497	1.3976e-14	up	2.47328	9.41209e-06	up
arahy.Tifrunner.gnm1.ann1.743C1F	6.60624	31.6625	31.8576	1.89972	4.38757e-12	up	2.47208	1.5013e-14	up
arahy.Tifrunner.gnm1.ann1.AZF06J	0.576383	4.67831	2.93823	2.56429	3.72454e-07	up	2.47146	1.02826e-05	up
arahy.Tifrunner.gnm1.ann1.D9U3VU	4.91588	15.4022	22.6501	1.29344	3.22527e-06	up	2.4698	1.07645e-15	up
arahy.Tifrunner.gnm1.ann1.181IYB	9.66155	37.4872	48.2938	1.52211	1.78128e-07	up	2.46807	5.97878e-13	up
arahy.Tifrunner.gnm1.ann1.HNJH2P	5.05087	26.7258	26.3165	1.95843	1.82479e-11	up	2.46765	1.83788e-13	up
arahy.Tifrunner.gnm1.ann1.TWT7AM	0.778171	4.55241	3.96288	2.0745	3.6421e-07	up	2.46741	3.0592e-14	up
arahy.Tifrunner.gnm1.ann1.RU8KPG	2.35234	6.93834	12.1414	1.05854	0.00220897	up	2.46663	0.00176852	up
arahy.Tifrunner.gnm1.ann1.H8H452	1.51752	16.0688	8.69907	2.8986	2.85029e-27	up	2.46501	2.65823e-11	up
arahy.Tifrunner.gnm1.ann1.45NR7C	34.504	253.305	175.972	2.45195	0.00561984	up	2.46487	8.64954e-13	up
arahy.Tifrunner.gnm1.ann1.39NQDQ	2.57599	14.5611	12.9524	2.0564	5.32365e-09	up	2.46483	2.23247e-12	up
arahy.Tifrunner.gnm1.ann1.T0DAJU	22.6311	100.366	92.7083	1.8641	0.000702632	up	2.45952	1.68528e-06	up
arahy.Tifrunner.gnm1.ann1.SA4FWZ	7.94931	20.9588	36.9879	1.06296	0.000537111	up	2.4585	1.70467e-12	up
arahy.Tifrunner.gnm1.ann1.1K28CT	2.60546	12.1131	11.9156	1.84457	3.28378e-11	up	2.4524	3.06052e-16	up
arahy.Tifrunner.gnm1.ann1.A99G02	10.2904	34.1364	51.169	1.27713	1.48919e-06	up	2.44665	3.84205e-13	up
arahy.Tifrunner.gnm1.ann1.P7D082	9.08724	52.4237	44.5786	2.10434	2.19369e-13	up	2.44658	5.4556e-14	up
arahy.Tifrunner.gnm1.ann1.WNIN40	5.47165	27.7942	24.6902	2.06032	4.11978e-15	up	2.44622	1.08729e-15	up
arahy.Tifrunner.gnm1.ann1.3S8P0L	12.1425	66.0852	57.5802	2.04768	5.39106e-14	up	2.44247	7.87759e-15	up
arahy.Tifrunner.gnm1.ann1.8D109F	6.6514	28.1505	32.8522	1.64805	3.20191e-06	up	2.4413	5.70295e-13	up
arahy.Tifrunner.gnm1.ann1.SCN40X	0.62928	2.82243	3.36394	1.64976	0.000394675	up	2.44059	1.38068e-05	up
arahy.Tifrunner.gnm1.ann1.A1NYJ3	5.46116	26.1584	25.5138	2.19722	0.000498392	up	2.4389	5.59448e-08	up
arahy.Tifrunner.gnm1.ann1.WG54AI	1.55123	5.79639	8.15411	1.33923	1.99501e-05	up	2.43739	4.08266e-06	up
arahy.Tifrunner.gnm1.ann1.UEEX8A	0.545631	2.06644	0.985913	2.64059	9.49531e-06	up	2.43619	0.000154498	up
arahy.Tifrunner.gnm1.ann1.MIV8ZD	1.56182	7.64289	7.79976	1.78147	0.00121655	up	2.43504	7.84605e-11	up
Arachis_hypogaea_newGene_17632	0.230358	1.41745	1.17356	2.13618	0.00171366	up	2.43468	0.00056971	up
arahy.Tifrunner.gnm1.ann1.7ZPA8Y	0.408475	2.37935	1.59571	2.31254	0.000268628	up	2.4266	0.000337532	up
arahy.Tifrunner.gnm1.ann1.C2CW14	1.42893	11.3067	5.04336	3.03928	7.81875e-23	up	2.42478	1.44387e-05	up
arahy.Tifrunner.gnm1.ann1.WTB4CB	0.0927687	0.499244	0.467931	1.9402	0.00753172	up	2.42381	0.000953072	up
arahy.Tifrunner.gnm1.ann1.3AS7PC	1.19201	4.64747	6.8853	1.36735	1.03124e-05	up	2.42366	2.01004e-05	up
arahy.Tifrunner.gnm1.ann1.B6M0S6	3.06275	11.0856	14.5675	1.55096	1.8629e-08	up	2.42272	5.85652e-16	up
arahy.Tifrunner.gnm1.ann1.ZE0YJW	1.25719	7.95336	6.13799	2.21687	1.27237e-08	up	2.42148	1.59083e-09	up
arahy.Tifrunner.gnm1.ann1.82L1EP	0.801305	3.48607	3.37214	1.99318	1.5386e-07	up	2.42122	1.14403e-10	up
arahy.Tifrunner.gnm1.ann1.XSKM5Y	4.31739	15.2155	16.9309	1.61411	1.57502e-09	up	2.41792	1.20221e-15	up
arahy.Tifrunner.gnm1.ann1.IJ6373	3.86277	9.37081	15.7929	1.02129	0.000215237	up	2.41632	7.15113e-15	up
arahy.Tifrunner.gnm1.ann1.L8CPUH	0.519903	4.19923	2.68318	2.40876	1.63013e-09	up	2.41539	2.20235e-08	up
arahy.Tifrunner.gnm1.ann1.63KD8W	8.2598	50.9293	40.0105	2.18334	3.22364e-05	up	2.41406	2.34919e-14	up
arahy.Tifrunner.gnm1.ann1.B6D6GK	0.770182	2.92995	3.62992	1.50978	0.0023185	up	2.4137	3.41274e-10	up
arahy.Tifrunner.gnm1.ann1.M0VUV2	1.13416	7.97802	5.10144	2.51204	3.24334e-15	up	2.40692	3.43613e-12	up
arahy.Tifrunner.gnm1.ann1.JG8SFN	1.31102	25.5711	4.73777	3.64415	6.2171e-23	up	2.40481	1.8686e-06	up
arahy.Tifrunner.gnm1.ann1.Y49WPM	0.812889	7.53992	3.954	2.70934	5.22809e-07	up	2.40127	1.65003e-08	up
arahy.Tifrunner.gnm1.ann1.79DDAD	1.28826	5.11828	5.98223	1.63498	7.45636e-07	up	2.39867	2.4508e-07	up
arahy.Tifrunner.gnm1.ann1.6MR0L7	0.654538	2.74565	3.14457	1.62391	0.000195191	up	2.39858	2.22187e-09	up
arahy.Tifrunner.gnm1.ann1.0VD1WE	1.87815	6.84048	8.9606	1.42485	0.0081506	up	2.39823	0.000866278	up
arahy.Tifrunner.gnm1.ann1.6TJ5BP	0.298793	1.2301	1.52392	1.5242	0.00302331	up	2.395	0.000696634	up
arahy.Tifrunner.gnm1.ann1.1IJJ7X	0.392437	3.15116	1.27044	3.19542	1.12048e-11	up	2.39259	5.43279e-05	up
arahy.Tifrunner.gnm1.ann1.E4P4QB	3.85184	12.4814	18.3407	1.25886	2.0103e-06	up	2.39203	1.1625e-10	up
arahy.Tifrunner.gnm1.ann1.52W6Q5	0.726895	3.20515	3.52938	1.68045	7.22282e-06	up	2.39156	9.32789e-12	up
arahy.Tifrunner.gnm1.ann1.9JP5BV	1.56295	8.00234	7.43934	1.88336	1.29449e-10	up	2.39072	8.29117e-15	up
arahy.Tifrunner.gnm1.ann1.84CMUG	0.566636	3.91256	2.69104	2.35171	3.36467e-09	up	2.38929	4.72232e-06	up
arahy.Tifrunner.gnm1.ann1.TYJ1PE	0.875042	4.09614	3.85306	1.88727	9.02247e-08	up	2.38908	0.00263111	up
arahy.Tifrunner.gnm1.ann1.ZBV59A	0.27599	1.92092	1.34579	2.31162	0.000631118	up	2.38866	0.00106068	up
arahy.Tifrunner.gnm1.ann1.D8DD79	0.898796	6.12011	4.08719	2.38868	2.82796e-12	up	2.38616	0.000152166	up
arahy.Tifrunner.gnm1.ann1.T8C104	2.56855	7.81528	10.0393	1.46969	3.46101e-08	up	2.38163	7.0811e-15	up
arahy.Tifrunner.gnm1.ann1.663RID	3.11317	24.6383	14.6104	2.5542	2.79625e-20	up	2.37932	9.90854e-15	up
arahy.Tifrunner.gnm1.ann1.31DYP6	5.04647	19.1901	23.0344	1.47616	6.39344e-06	up	2.37829	2.40832e-15	up
arahy.Tifrunner.gnm1.ann1.I4L3EJ	3.69239	19.4446	18.0226	2.04709	4.48423e-13	up	2.37746	7.59925e-05	up
arahy.Tifrunner.gnm1.ann1.GZBK6D	6.75335	18.327	31.4811	1.00835	0.000304435	up	2.36888	8.78675e-15	up
arahy.Tifrunner.gnm1.ann1.V2N30X	2.67166	13.3112	12.4618	1.87091	1.66219e-11	up	2.36767	0.000538115	up
arahy.Tifrunner.gnm1.ann1.T2UMYP	2.01284	13.401	9.11684	2.39325	8.89573e-12	up	2.36728	4.46261e-15	up
arahy.Tifrunner.gnm1.ann1.NK5JY0	1.70066	10.5954	8.77565	2.08644	6.78392e-15	up	2.36466	1.87913e-10	up
arahy.Tifrunner.gnm1.ann1.PKTL6M	0.441427	3.41651	2.09674	2.48824	5.79688e-09	up	2.36413	9.37319e-07	up
arahy.Tifrunner.gnm1.ann1.PC8EL3	0.608542	4.1269	2.68851	2.36588	5.50568e-09	up	2.36281	5.39569e-07	up
arahy.Tifrunner.gnm1.ann1.UER72I	0.488047	2.33962	2.50864	1.6965	1.98936e-05	up	2.36174	2.56155e-10	up
arahy.Tifrunner.gnm1.ann1.Q0Q81L	4.15155	22.062	19.5593	1.94937	2.51858e-12	up	2.36044	2.18957e-13	up
arahy.Tifrunner.gnm1.ann1.KA762Q	0.971727	3.99046	4.5672	1.58805	0.000189364	up	2.35911	1.52568e-09	up
arahy.Tifrunner.gnm1.ann1.KXRR0V	7.32441	32.6922	35.5478	1.65692	5.92403e-10	up	2.3587	1.26551e-13	up
arahy.Tifrunner.gnm1.ann1.PU50YZ	0.612056	4.53015	3.08997	2.39818	0.000305698	up	2.35142	8.27721e-10	up
arahy.Tifrunner.gnm1.ann1.D90B1M	0.576402	12.9444	2.70593	3.91743	1.90933e-39	up	2.3514	1.12673e-10	up
arahy.Tifrunner.gnm1.ann1.H3CMIK	0.285608	2.77219	1.21377	2.83439	1.45689e-10	up	2.34846	1.04741e-05	up
arahy.Tifrunner.gnm1.ann1.T5NBQ0	1.77145	5.06809	8.31861	1.05009	0.000960676	up	2.34708	1.18889e-09	up
arahy.Tifrunner.gnm1.ann1.DIVU4S	1.91416	10.7345	7.33231	2.27219	8.4422e-18	up	2.34612	4.92405e-15	up
arahy.Tifrunner.gnm1.ann1.GHL8IH	4.57132	30.9237	19.2722	2.43613	1.06537e-19	up	2.34504	7.96278e-15	up
arahy.Tifrunner.gnm1.ann1.WS9SL7	1.25288	4.48317	5.45449	1.43876	9.9433e-05	up	2.34442	6.93885e-12	up
arahy.Tifrunner.gnm1.ann1.NCJ8FH	2.52614	11.8145	10.7529	1.87874	0.000996098	up	2.33757	1.11568e-14	up
arahy.Tifrunner.gnm1.ann1.3LM8QV	0.780461	7.79259	3.28882	2.88118	9.83268e-20	up	2.33738	2.60518e-06	up
arahy.Tifrunner.gnm1.ann1.GB961F	0.458694	2.32498	2.26896	1.79805	0.00290396	up	2.33714	5.62765e-05	up
Arachis_hypogaea_newGene_15422	1.14312	4.71012	4.0087	1.77812	2.01964e-05	up	2.33673	9.42461e-07	up
arahy.Tifrunner.gnm1.ann1.R3D0LA	10.9439	54.9881	49.8826	1.89864	2.12638e-07	up	2.33394	6.27263e-14	up
Arachis_hypogaea_newGene_2695	0.189617	0.65863	0.87563	1.34277	0.00616603	up	2.33239	0.000284168	up
arahy.Tifrunner.gnm1.ann1.SURN03	0.748422	2.35825	3.60312	1.19753	0.00601763	up	2.32971	2.43433e-10	up
arahy.Tifrunner.gnm1.ann1.I28IWP	3.09563	10.8516	15.774	1.20081	7.17549e-06	up	2.3276	5.70354e-06	up
arahy.Tifrunner.gnm1.ann1.D0VJ3P	0.302304	1.73221	1.25265	2.2205	0.00104585	up	2.32731	0.00148882	up
arahy.Tifrunner.gnm1.ann1.J3J419	0.838402	6.48523	3.29722	2.72944	1.36453e-21	up	2.32691	0.00389564	up
arahy.Tifrunner.gnm1.ann1.U9WR63	1.70264	5.98432	7.92247	1.30967	0.000245075	up	2.3246	4.86386e-13	up
arahy.Tifrunner.gnm1.ann1.79IGHD	0.277754	8.34151	1.61334	4.21057	3.47726e-28	up	2.32389	9.96817e-05	up
arahy.Tifrunner.gnm1.ann1.88B2ED	5.12846	13.2282	18.7567	1.19551	7.7199e-06	up	2.32144	1.44615e-13	up
arahy.Tifrunner.gnm1.ann1.Q4RD5Q	1.42792	9.29582	5.83449	2.42241	2.07936e-17	up	2.31711	7.25591e-05	up
arahy.Tifrunner.gnm1.ann1.7XZ4E2	1.69325	12.4645	7.42586	2.45029	2.58586e-14	up	2.31494	0.00144306	up
arahy.Tifrunner.gnm1.ann1.R9UC9A	5.91677	34.6679	26.6038	2.11194	8.0662e-15	up	2.31042	8.0894e-14	up
arahy.Tifrunner.gnm1.ann1.A52RDS	0.476594	4.17666	2.27178	2.56993	1.55415e-16	up	2.30959	0.00470101	up
arahy.Tifrunner.gnm1.ann1.SB3XQV	1.98744	14.2731	8.95628	2.3993	1.26041e-17	up	2.30728	4.47941e-09	up
arahy.Tifrunner.gnm1.ann1.HE23UZ	1.71669	11.1271	6.84753	2.3829	7.49656e-18	up	2.30604	6.65137e-14	up
arahy.Tifrunner.gnm1.ann1.W7FGDG	0.750986	3.31385	2.4302	2.08407	5.82458e-05	up	2.30353	2.23098e-05	up
arahy.Tifrunner.gnm1.ann1.3BX83E	4.53175	12.7739	20.257	1.05801	0.000330581	up	2.30298	8.93269e-14	up
arahy.Tifrunner.gnm1.ann1.V4DRNI	1.19938	4.87267	5.33584	1.72475	1.46902e-05	up	2.30205	1.67702e-09	up
arahy.Tifrunner.gnm1.ann1.36MNWU	0.474745	6.53564	2.15908	3.08596	2.16473e-11	up	2.30171	0.000108504	up
arahy.Tifrunner.gnm1.ann1.J2HRGN	1.14764	7.15819	5.48249	2.22574	3.03108e-10	up	2.29842	0.000285456	up
arahy.Tifrunner.gnm1.ann1.HN3KPZ	17.1217	70.8823	75.8724	1.61984	1.0555e-07	up	2.29658	3.05382e-11	up
arahy.Tifrunner.gnm1.ann1.C0LV86	1.36085	4.62955	6.10868	1.31736	0.00399047	up	2.29657	7.94493e-09	up
arahy.Tifrunner.gnm1.ann1.9D2XZ1	0.374523	1.1812	1.1929	1.69796	0.000650016	up	2.29584	1.30494e-06	up
arahy.Tifrunner.gnm1.ann1.V8Y0XL	2.76692	16.4496	11.99	2.15022	7.41346e-09	up	2.29503	2.88879e-11	up
arahy.Tifrunner.gnm1.ann1.DVQ9X5	1.15648	6.09497	5.16743	1.8899	1.85285e-07	up	2.28977	4.23295e-13	up
arahy.Tifrunner.gnm1.ann1.VQ5KVR	0.887907	4.47124	4.03858	1.85915	0.00173865	up	2.28863	0.000109803	up
arahy.Tifrunner.gnm1.ann1.S8NMKG	1.16085	6.17295	5.06138	1.98346	1.47678e-08	up	2.28777	9.51313e-11	up
arahy.Tifrunner.gnm1.ann1.C3HPWP	6.52786	42.9078	28.92	2.27582	1.85676e-15	up	2.28566	4.23962e-13	up
arahy.Tifrunner.gnm1.ann1.5M2FQR	1.93365	3.92252	6.34907	1.289	0.000808335	up	2.28362	1.47986e-11	up
arahy.Tifrunner.gnm1.ann1.9ITJ1M	0.559506	1.73163	1.30948	2.12187	0.000301118	up	2.27681	0.000235382	up
arahy.Tifrunner.gnm1.ann1.FNBU82	2.22474	8.50081	9.71879	1.50011	1.09375e-06	up	2.27282	0.00435279	up
arahy.Tifrunner.gnm1.ann1.018Q39	0.84604	5.66231	3.22233	2.39532	2.09521e-15	up	2.2727	0.000260572	up
arahy.Tifrunner.gnm1.ann1.Q3DN0U	1.38401	22.1009	3.89071	3.56308	7.19461e-28	up	2.26306	1.09495e-05	up
arahy.Tifrunner.gnm1.ann1.HZCB2X	1.10541	34.3521	5.3569	4.46249	1.4995e-46	up	2.26233	3.98289e-13	up
arahy.Tifrunner.gnm1.ann1.AS0C7C	25.7706	94.6714	111.777	1.44357	1.02974e-07	up	2.26218	1.57319e-12	up
arahy.Tifrunner.gnm1.ann1.ZKLX85	0.388783	2.77484	1.8581	2.14389	8.47487e-05	up	2.26157	9.1595e-05	up
arahy.Tifrunner.gnm1.ann1.DIB8K4	1.27539	5.702	6.64622	1.55292	2.38878e-06	up	2.25967	1.25716e-12	up
arahy.Tifrunner.gnm1.ann1.5RC9P7	2.62974	19.0044	12.4377	2.31371	9.03327e-17	up	2.25789	3.06897e-08	up
Arachis_hypogaea_newGene_895	1.36448	6.99683	5.4714	2.0756	2.59317e-05	up	2.2564	0.000897222	up
arahy.Tifrunner.gnm1.ann1.L11NM0	1.15074	4.94555	4.86554	1.6818	4.19073e-06	up	2.25613	5.29402e-06	up
arahy.Tifrunner.gnm1.ann1.F3KKM7	1.49065	7.37141	5.8385	1.90289	1.48324e-12	up	2.25542	5.58625e-14	up
arahy.Tifrunner.gnm1.ann1.R2EV68	0.305894	1.2466	1.34279	1.56466	0.0089474	up	2.25457	0.000125756	up
arahy.Tifrunner.gnm1.ann1.6486U1	1.24589	9.08807	5.42859	2.41473	1.23598e-10	up	2.25202	8.35659e-08	up
arahy.Tifrunner.gnm1.ann1.BX7IVG	0.373171	1.49662	1.67253	1.52497	0.00308173	up	2.25173	2.22734e-06	up
arahy.Tifrunner.gnm1.ann1.L2HUY0	5.68546	24.4449	23.5076	1.78128	4.4639e-05	up	2.25167	1.66252e-05	up
arahy.Tifrunner.gnm1.ann1.CH5A50	0.493186	4.74294	1.93452	2.84842	8.88394e-14	up	2.24876	1.05638e-08	up
arahy.Tifrunner.gnm1.ann1.QMVE3T	0.243309	1.53749	1.09098	2.15019	0.00070169	up	2.24776	0.000688687	up
arahy.Tifrunner.gnm1.ann1.W3SGY7	0.116941	0.800267	0.518544	2.2888	0.00093976	up	2.24726	0.0034894	up
arahy.Tifrunner.gnm1.ann1.B8YDI3	0.629305	7.8815	2.49319	3.2876	4.7329e-09	up	2.24372	3.09766e-06	up
arahy.Tifrunner.gnm1.ann1.E7NIDV	1.08776	5.4758	4.45307	2.09995	1.43672e-10	up	2.23756	8.15925e-11	up
arahy.Tifrunner.gnm1.ann1.8P5MU3	2.02188	9.18358	9.3816	1.701	2.53303e-07	up	2.23686	5.23581e-12	up
arahy.Tifrunner.gnm1.ann1.CD11VG	9.62771	38.8584	35.5159	1.76196	5.1588e-11	up	2.23541	1.74523e-08	up
arahy.Tifrunner.gnm1.ann1.94WCMP	1.66993	6.0272	5.27917	1.81161	8.88164e-07	up	2.22845	9.41627e-10	up
arahy.Tifrunner.gnm1.ann1.P7VUGU	0.312898	2.28619	1.36475	2.38227	7.80591e-05	up	2.22754	0.000972137	up
arahy.Tifrunner.gnm1.ann1.2X3TQS	6.0481	43.1154	37.3508	1.94003	4.87075e-13	up	2.22728	1.48377e-13	up
Arachis_hypogaea_newGene_17080	1.84891	5.95387	7.84824	1.25309	6.63716e-05	up	2.22545	4.23744e-07	up
arahy.Tifrunner.gnm1.ann1.PHP5T6	0.998374	5.59034	3.98347	2.15431	1.46935e-09	up	2.22434	1.08388e-08	up
arahy.Tifrunner.gnm1.ann1.965PKQ	1.54775	5.95891	6.66991	1.54953	5.83065e-06	up	2.21791	2.4666e-08	up
arahy.Tifrunner.gnm1.ann1.XF1RPZ	0.26906	1.21769	1.10546	1.692	0.00309511	up	2.21716	7.48257e-05	up
arahy.Tifrunner.gnm1.ann1.HGQ0MH	1.44346	5.58667	6.29008	1.47525	2.93843e-07	up	2.21242	0.000227072	up
arahy.Tifrunner.gnm1.ann1.KKXN3R	1.17364	19.6624	4.87942	3.4762	4.43232e-27	up	2.21131	2.0066e-08	up
arahy.Tifrunner.gnm1.ann1.81HEJY	1.67942	4.20733	8.33286	1.08245	0.000299321	up	2.21091	4.38443e-05	up
Arachis_hypogaea_newGene_19139	2.04025	6.37968	8.45801	1.26066	0.00111991	up	2.21022	0.000170695	up
arahy.Tifrunner.gnm1.ann1.MBL6KM	2.3882	9.04534	10.0045	1.48516	5.6907e-07	up	2.20916	7.78341e-13	up
arahy.Tifrunner.gnm1.ann1.F13RX6	0.283036	1.56449	1.24547	1.7982	0.00464729	up	2.20344	0.000514816	up
arahy.Tifrunner.gnm1.ann1.FVT26M	9.65588	27.5816	40.2422	1.08739	0.000111894	up	2.20016	4.62809e-11	up
arahy.Tifrunner.gnm1.ann1.91Z2HD	1.03932	4.0927	4.33972	1.50858	8.48451e-07	up	2.19766	1.02291e-06	up
arahy.Tifrunner.gnm1.ann1.WWA0CR	0.702862	4.01164	3.03932	2.02347	0.00241074	up	2.19757	0.00182781	up
arahy.Tifrunner.gnm1.ann1.DS63LJ	14.3737	54.4814	59.9094	1.47494	1.02477e-06	up	2.1949	1.09783e-07	up
arahy.Tifrunner.gnm1.ann1.UI60BE	1.12125	6.10552	4.36749	1.82357	6.18062e-06	up	2.19386	3.23592e-06	up
arahy.Tifrunner.gnm1.ann1.ZB5N63	0.66176	3.57076	2.62386	2.10257	2.24861e-08	up	2.19329	9.42908e-07	up
arahy.Tifrunner.gnm1.ann1.I1SEHL	0.992498	7.70898	4.11237	2.51109	2.88607e-11	up	2.18613	1.10261e-06	up
arahy.Tifrunner.gnm1.ann1.TWZZ0X	3.29851	17.1828	13.5651	1.94504	1.65555e-07	up	2.18469	8.42692e-09	up
arahy.Tifrunner.gnm1.ann1.0RJM1Q	8.34246	40.391	34.5306	1.81588	6.33727e-11	up	2.18337	8.41076e-12	up
arahy.Tifrunner.gnm1.ann1.KNN53R	1.38404	7.27017	6.48203	1.95309	1.20162e-08	up	2.17944	3.76418e-05	up
arahy.Tifrunner.gnm1.ann1.5TEF42	0.432135	4.33186	1.45278	2.97579	4.16527e-11	up	2.17767	0.000612145	up
arahy.Tifrunner.gnm1.ann1.STW1HB	18.6989	54.5776	74.8159	1.14377	1.88757e-05	up	2.17711	1.86956e-12	up
arahy.Tifrunner.gnm1.ann1.9I36N1	25.1197	92.3869	102.567	1.44646	2.13957e-06	up	2.17484	2.41159e-10	up
arahy.Tifrunner.gnm1.ann1.B493EM	1.09241	3.67457	4.65987	1.31756	0.001764	up	2.17304	1.03205e-08	up
arahy.Tifrunner.gnm1.ann1.J0DG7J	7.53024	34.3969	29.9684	1.78945	3.27871e-10	up	2.17123	2.97153e-11	up
arahy.Tifrunner.gnm1.ann1.PK90TP	4.36168	20.5556	18.2537	1.75121	3.85429e-11	up	2.16819	2.09357e-09	up
arahy.Tifrunner.gnm1.ann1.235UZX	0.676138	2.14047	2.79298	1.26979	0.00109932	up	2.16074	1.61615e-06	up
arahy.Tifrunner.gnm1.ann1.KX0H5E	1.90217	5.94043	7.67781	1.22271	1.82952e-05	up	2.1607	3.07724e-07	up
arahy.Tifrunner.gnm1.ann1.2EIF5S	1.09539	3.80452	4.3879	1.27723	0.00128454	up	2.16027	3.02397e-08	up
arahy.Tifrunner.gnm1.ann1.J961PB	3.18628	13.577	12.9031	1.65533	3.83508e-10	up	2.16017	6.08981e-13	up
arahy.Tifrunner.gnm1.ann1.MEQI9D	3.75243	11.2887	15.5656	1.14902	3.51264e-05	up	2.15283	8.82956e-13	up
arahy.Tifrunner.gnm1.ann1.1NFZ92	0.182229	1.16196	0.764152	2.17477	0.00136085	up	2.15104	0.00359109	up
arahy.Tifrunner.gnm1.ann1.ZUT89Z	0.292648	3.18602	1.19166	2.98247	0.000440408	up	2.15007	0.000158815	up
Arachis_hypogaea_newGene_12461	0.331973	2.45935	2.11955	1.79144	0.00301511	up	2.14717	0.00382772	up
arahy.Tifrunner.gnm1.ann1.YX4J0R	0.55743	4.34754	2.13277	2.59895	6.57099e-14	up	2.14566	1.29131e-07	up
arahy.Tifrunner.gnm1.ann1.HURS1T	0.818854	5.07538	3.51967	2.1417	2.43148e-11	up	2.1432	2.98945e-10	up
arahy.Tifrunner.gnm1.ann1.WWF9U9	5.80438	17.8622	22.4554	1.16674	2.91374e-05	up	2.14146	1.22015e-12	up
arahy.Tifrunner.gnm1.ann1.0H6XA2	0.254319	1.36765	0.915573	2.04109	8.27831e-06	up	2.13674	1.42046e-05	up
arahy.Tifrunner.gnm1.ann1.F73TU2	7.7451	45.7154	30.7074	2.12601	1.36712e-14	up	2.13384	5.45821e-12	up
arahy.Tifrunner.gnm1.ann1.1645LU	12.1174	41.0359	32.978	1.69759	2.8301e-09	up	2.13229	7.00343e-11	up
arahy.Tifrunner.gnm1.ann1.BY16ED	6.56844	16.1912	20.5842	1.04372	0.000379625	up	2.13146	4.1105e-10	up
arahy.Tifrunner.gnm1.ann1.V43J5N	3.19793	13.2499	11.6831	1.60425	5.33899e-09	up	2.1302	9.83717e-13	up
arahy.Tifrunner.gnm1.ann1.11BQ2X	3.5484	17.3127	14.7156	1.79029	1.55419e-11	up	2.12574	5.89556e-12	up
arahy.Tifrunner.gnm1.ann1.UI8HZR	2.93056	8.43956	10.8745	1.1573	4.00485e-05	up	2.12492	1.29656e-12	up
arahy.Tifrunner.gnm1.ann1.N1U5TX	2.96846	33.4449	12.7282	2.8667	6.01031e-20	up	2.12165	2.72837e-11	up
arahy.Tifrunner.gnm1.ann1.SG819P	3.84969	11.3776	11.6111	1.62795	5.23833e-10	up	2.12104	3.15252e-10	up
arahy.Tifrunner.gnm1.ann1.E5BVVA	0.147519	1.57442	0.683867	2.7499	7.66518e-06	up	2.11995	0.00627718	up
arahy.Tifrunner.gnm1.ann1.EDV7ZC	1.23509	8.13914	4.98249	2.25963	1.58696e-13	up	2.11908	2.13806e-10	up
arahy.Tifrunner.gnm1.ann1.DB4GMR	14.0906	62.35	55.1666	1.70964	6.10318e-09	up	2.11417	2.36973e-10	up
Arachis_hypogaea_newGene_4470	0.25989	4.18743	1.07054	3.46932	1.75188e-09	up	2.11105	0.00805835	up
arahy.Tifrunner.gnm1.ann1.K8YIAN	0.729882	2.52453	2.77023	1.33162	0.00312212	up	2.11044	3.27206e-07	up
arahy.Tifrunner.gnm1.ann1.KDN3A4	0.723558	5.49035	2.82941	2.47334	1.62472e-07	up	2.10929	0.000129386	up
arahy.Tifrunner.gnm1.ann1.RIM3FC	0.658793	5.18599	2.61063	2.51686	7.80199e-05	up	2.10794	0.00289399	up
arahy.Tifrunner.gnm1.ann1.395ZGH	0.254223	1.76682	1.28376	1.75942	0.00938434	up	2.10776	0.00220334	up
arahy.Tifrunner.gnm1.ann1.M0MHR4	0.226323	1.62935	0.945374	2.25955	1.85479e-05	up	2.10474	0.000233522	up
arahy.Tifrunner.gnm1.ann1.5G1Q9A	0.728965	2.9962	2.84733	1.62114	4.88488e-06	up	2.10463	1.59293e-09	up
arahy.Tifrunner.gnm1.ann1.2ETJ1G	9.49026	32.984	37.6429	1.33691	6.60734e-07	up	2.10336	3.42933e-07	up
arahy.Tifrunner.gnm1.ann1.9X98AJ	2.71333	19.5977	10.5033	2.42523	8.60665e-15	up	2.10331	0.000222751	up
arahy.Tifrunner.gnm1.ann1.34G278	0.341566	1.83342	1.34341	1.97308	0.000378256	up	2.10257	0.00033457	up
arahy.Tifrunner.gnm1.ann1.UX9V95	1.03585	5.8008	4.02523	1.87859	0.00767508	up	2.10001	9.03848e-10	up
arahy.Tifrunner.gnm1.ann1.ITK18S	0.164837	1.91174	0.776852	2.71613	0.00223238	up	2.09565	0.00156212	up
arahy.Tifrunner.gnm1.ann1.YL5FLY	5.77727	20.023	22.3737	1.35586	4.9082e-07	up	2.09461	4.94266e-11	up
arahy.Tifrunner.gnm1.ann1.22T8QA	1.12632	3.75186	3.64257	1.58202	4.59865e-06	up	2.09428	5.05009e-10	up
arahy.Tifrunner.gnm1.ann1.E0G2VY	1.07881	19.1505	4.18426	3.75201	5.79503e-25	up	2.08522	3.18047e-07	up
arahy.Tifrunner.gnm1.ann1.W9PXM2	0.366527	2.41946	1.46749	2.22832	0.000201605	up	2.08404	0.00182579	up
arahy.Tifrunner.gnm1.ann1.US2LT7	3.88769	10.7735	12.1491	1.2851	5.53882e-06	up	2.07835	3.79898e-12	up
arahy.Tifrunner.gnm1.ann1.51GDJ0	10.6016	43.02	43.8372	1.51967	2.13541e-08	up	2.07808	5.53472e-11	up
arahy.Tifrunner.gnm1.ann1.BPN2JS	2.32389	8.97808	8.13377	1.56868	2.50589e-07	up	2.07762	6.50894e-10	up
arahy.Tifrunner.gnm1.ann1.M0KDQN	2.5927	19.4048	8.86433	2.66944	2.68186e-23	up	2.07651	1.24909e-11	up
arahy.Tifrunner.gnm1.ann1.KXLH0Y	1.02786	5.49292	3.892	1.9922	1.33271e-08	up	2.07518	2.91172e-06	up
arahy.Tifrunner.gnm1.ann1.6SSG9H	0.226377	2.52655	1.02806	2.93621	2.40183e-08	up	2.07467	0.00218113	up
arahy.Tifrunner.gnm1.ann1.MA0DIS	17.5561	92.0867	79.2314	1.73871	6.97211e-08	up	2.07421	1.69658e-05	up
Arachis_hypogaea_newGene_10061	1.70378	7.28792	6.53721	1.38169	8.92808e-07	up	2.07407	4.40135e-12	up
arahy.Tifrunner.gnm1.ann1.4C565J	5.49871	14.5422	18.1839	1.16592	1.38656e-05	up	2.07344	9.38621e-12	up
arahy.Tifrunner.gnm1.ann1.WNQ9XL	2.35721	8.58972	8.99061	1.42315	0.000284636	up	2.0715	0.000730321	up
arahy.Tifrunner.gnm1.ann1.77M4BK	1.11134	5.68568	4.18627	1.89736	5.25396e-06	up	2.07114	1.38287e-11	up
arahy.Tifrunner.gnm1.ann1.EASN3F	0.974082	8.13711	3.70117	2.6313	5.05725e-07	up	2.07071	2.94118e-06	up
Arachis_hypogaea_newGene_719	0.503819	2.03836	2.79398	1.42473	0.00867796	up	2.06979	4.93737e-05	up
arahy.Tifrunner.gnm1.ann1.8GXM4F	0.945328	4.95751	3.61953	1.9394	1.49602e-07	up	2.06875	8.67741e-08	up
arahy.Tifrunner.gnm1.ann1.IL02F1	0.688471	5.73768	2.65769	2.59463	3.20489e-06	up	2.06863	0.00212899	up
arahy.Tifrunner.gnm1.ann1.86IGSK	1.8757	5.58623	4.83109	1.30002	1.10251e-05	up	2.06551	8.95471e-12	up
arahy.Tifrunner.gnm1.ann1.F45BIC	13.7462	80.9188	47.3208	2.24255	4.38965e-17	up	2.06444	6.2011e-12	up
arahy.Tifrunner.gnm1.ann1.JXP29T	7.17716	21.2036	27.1382	1.13008	6.47871e-05	up	2.06254	2.10048e-07	up
arahy.Tifrunner.gnm1.ann1.LD9JWE	11.1285	68.7468	43.137	2.17408	1.34208e-09	up	2.06236	5.28375e-11	up
arahy.Tifrunner.gnm1.ann1.TVN6NC	3.80767	17.3202	15.9886	1.63471	1.20469e-09	up	2.06105	2.18642e-06	up
arahy.Tifrunner.gnm1.ann1.YQG5EZ	0.849006	44.9683	3.04723	5.28963	0.000198497	up	2.06033	6.2743e-08	up
arahy.Tifrunner.gnm1.ann1.FUGS44	5.6398	44.8055	22.7928	2.38904	4.13483e-16	up	2.05373	3.61765e-06	up
arahy.Tifrunner.gnm1.ann1.5QD0EV	1.00096	3.94308	3.77375	1.5378	0.000218344	up	2.05148	2.8282e-07	up
arahy.Tifrunner.gnm1.ann1.3L0H24	3.52198	19.1864	12.8466	2.05445	1.68935e-14	up	2.05047	1.37183e-11	up
arahy.Tifrunner.gnm1.ann1.YXHF5Z	1.72802	21.3461	6.50046	3.14724	1.43511e-23	up	2.05044	3.89461e-07	up
arahy.Tifrunner.gnm1.ann1.UIG78U	18.649	61.305	63.7146	1.46809	4.2971e-06	up	2.05026	0.000312405	up
arahy.Tifrunner.gnm1.ann1.HH247V	1.18457	6.31639	4.40191	1.98524	4.55396e-09	up	2.04996	1.85743e-08	up
arahy.Tifrunner.gnm1.ann1.W6E9CK	0.236469	1.89055	0.814732	2.50837	1.32809e-06	up	2.04761	0.00333364	up
arahy.Tifrunner.gnm1.ann1.AF8ALP	0.457198	2.23111	1.55635	1.90273	1.05844e-05	up	2.04693	8.22852e-06	up
arahy.Tifrunner.gnm1.ann1.F7WS4I	5.22312	17.9461	19.1953	1.38104	6.75679e-05	up	2.04667	0.0028592	up
arahy.Tifrunner.gnm1.ann1.L0YNNV	3.77627	10.8066	14.3391	1.00177	0.000750213	up	2.04651	0.000517682	up
arahy.Tifrunner.gnm1.ann1.ZWY028	2.15941	7.38869	7.57521	1.3342	2.15529e-06	up	2.04594	7.5474e-12	up
arahy.Tifrunner.gnm1.ann1.JDC98L	0.615864	1.28058	1.09762	1.75561	0.0010488	up	2.04562	0.000204643	up
arahy.Tifrunner.gnm1.ann1.89ZP41	0.445268	1.59783	1.65912	1.4354	0.00398585	up	2.04006	3.39635e-06	up
arahy.Tifrunner.gnm1.ann1.WK1M58	22.4266	132.422	89.1459	2.02965	1.51079e-08	up	2.03921	9.39211e-09	up
arahy.Tifrunner.gnm1.ann1.43G8Y5	7.30578	24.2164	32.8292	1.06677	7.83098e-05	up	2.03802	2.89305e-11	up
arahy.Tifrunner.gnm1.ann1.HMT8RT	1.44252	5.13649	4.56188	1.64581	7.56616e-07	up	2.03696	2.9042e-08	up
arahy.Tifrunner.gnm1.ann1.JEY2CC	32.074	66.1091	92.7302	1.20928	0.00017638	up	2.03574	2.09244e-08	up
arahy.Tifrunner.gnm1.ann1.QY5N6S	2.5665	9.31119	7.23517	1.76881	1.37182e-10	up	2.03532	1.76136e-11	up
arahy.Tifrunner.gnm1.ann1.5C6TR6	6.29096	19.9262	22.894	1.25332	2.32404e-06	up	2.03532	2.36445e-11	up
arahy.Tifrunner.gnm1.ann1.YNCC4F	1.91306	10.1917	7.44261	1.86261	2.38088e-08	up	2.03521	3.99599e-09	up
arahy.Tifrunner.gnm1.ann1.6ZYP5I	9.68206	33.8559	31.6075	1.46343	4.33432e-08	up	2.03476	1.20482e-11	up
arahy.Tifrunner.gnm1.ann1.3T3YD2	0.951215	6.61575	3.5163	2.36718	1.44985e-16	up	2.03415	2.20675e-10	up
arahy.Tifrunner.gnm1.ann1.C3DRVP	1.82028	7.43746	6.79894	1.58696	2.75778e-08	up	2.03391	1.80833e-09	up
arahy.Tifrunner.gnm1.ann1.27BWBV	0.700542	4.48654	2.53355	2.12432	2.2865e-11	up	2.03325	0.00661538	up
arahy.Tifrunner.gnm1.ann1.YFIP32	1.13412	6.2405	4.60288	1.92704	2.93494e-08	up	2.03323	4.58196e-05	up
arahy.Tifrunner.gnm1.ann1.A5JIR8	1.05956	14.308	3.95551	3.3069	7.21744e-29	up	2.03211	1.0422e-07	up
arahy.Tifrunner.gnm1.ann1.MYUV96	0.205025	2.0786	0.781443	2.85956	5.38198e-07	up	2.0291	0.00497913	up
arahy.Tifrunner.gnm1.ann1.YK6X8P	11.001	33.6214	40.6747	1.17705	1.03568e-05	up	2.02907	0.00106087	up
arahy.Tifrunner.gnm1.ann1.WQT719	4.45681	12.6185	14.2654	1.29057	1.80272e-06	up	2.02749	1.67542e-06	up
arahy.Tifrunner.gnm1.ann1.J0LYJB	1.50407	8.85221	5.71113	2.09709	0.00456425	up	2.02674	9.56834e-12	up
arahy.Tifrunner.gnm1.ann1.PN14H9	1.87617	5.16987	6.57672	1.06484	0.00217759	up	2.02657	2.00378e-10	up
arahy.Tifrunner.gnm1.ann1.52HH2Q	21.0774	84.8202	77.72	1.57501	1.20516e-08	up	2.02588	2.1125e-10	up
arahy.Tifrunner.gnm1.ann1.UAU06L	0.584587	2.46999	2.15768	1.64201	2.4756e-06	up	2.02422	6.07993e-09	up
arahy.Tifrunner.gnm1.ann1.0SQJ2Y	0.500916	4.11947	1.82904	2.57412	3.19508e-15	up	2.02365	1.20751e-07	up
arahy.Tifrunner.gnm1.ann1.P32D72	1.72532	5.6084	6.16035	1.44392	3.32516e-07	up	2.02317	1.91876e-11	up
arahy.Tifrunner.gnm1.ann1.YKQP25	0.734696	3.81255	2.73213	1.92306	9.33482e-06	up	2.02308	0.00327409	up
arahy.Tifrunner.gnm1.ann1.H3DQ8S	3.31046	17.3797	10.7546	2.24154	6.41055e-15	up	2.01762	2.04559e-11	up
arahy.Tifrunner.gnm1.ann1.13GHM6	0.624799	4.56242	2.3218	2.41163	9.03934e-07	up	2.01752	0.000479683	up
arahy.Tifrunner.gnm1.ann1.D6EDPL	1.28119	9.60584	2.87196	2.60109	1.6261e-14	up	2.0171	8.60697e-06	up
arahy.Tifrunner.gnm1.ann1.Q4WYMC	2.27736	7.56035	8.53117	1.33097	0.00100389	up	2.01571	8.92486e-11	up
arahy.Tifrunner.gnm1.ann1.ZUTJ34	0.371995	3.14119	1.30238	2.64159	1.69146e-11	up	2.01489	3.96049e-05	up
arahy.Tifrunner.gnm1.ann1.S8G523	3.5673	13.0561	12.4028	1.51455	1.30697e-07	up	2.01443	1.19054e-10	up
arahy.Tifrunner.gnm1.ann1.2GQ1G5	2.23723	7.14938	7.47662	1.26947	0.000590478	up	2.01055	0.000200444	up
arahy.Tifrunner.gnm1.ann1.FS85WP	13.1063	31.0465	34.9289	1.24097	7.31796e-06	up	2.00929	5.65274e-10	up
arahy.Tifrunner.gnm1.ann1.Z6QUW3	0.157796	0.95363	0.58663	2.12621	0.000431588	up	2.00497	0.00275554	up
arahy.Tifrunner.gnm1.ann1.6MF5PG	1.59495	6.93633	5.32926	1.79152	5.95392e-08	up	2.00094	4.96736e-09	up
arahy.Tifrunner.gnm1.ann1.MWXJ8C	1.97771	8.6961	7.94509	1.65553	1.95761e-08	up	1.99962	8.0576e-06	up
arahy.Tifrunner.gnm1.ann1.0D28PY	3.15954	10.7857	10.7075	1.46551	6.94692e-05	up	1.99927	5.83905e-11	up
arahy.Tifrunner.gnm1.ann1.FL9AGG	7.01247	16.0279	18.9347	1.00587	0.000469806	up	1.99502	1.90142e-07	up
arahy.Tifrunner.gnm1.ann1.G0YQ1S	1.98183	7.80222	7.16744	1.53645	0.000449643	up	1.99461	3.46122e-06	up
arahy.Tifrunner.gnm1.ann1.9ADW36	3.81236	12.3936	10.5417	1.48691	1.82198e-08	up	1.99186	4.36711e-11	up
arahy.Tifrunner.gnm1.ann1.GW8KD6	1.65381	17.1191	4.72559	3.04976	1.88788e-24	up	1.99182	7.12423e-06	up
arahy.Tifrunner.gnm1.ann1.J9PLIE	7.8525	25.463	27.5008	1.30142	1.71851e-05	up	1.99031	5.62648e-09	up
arahy.Tifrunner.gnm1.ann1.MH5UWC	0.648749	4.8396	2.68196	2.31482	3.59145e-10	up	1.98962	4.99142e-05	up
arahy.Tifrunner.gnm1.ann1.00X5DN	1.60781	5.96055	5.74097	1.45927	7.24584e-08	up	1.98385	3.2203e-11	up
arahy.Tifrunner.gnm1.ann1.Y24I4W	9.63774	37.1804	31.9399	1.58229	0.000695946	up	1.98259	1.08045e-10	up
arahy.Tifrunner.gnm1.ann1.PDB40E	0.408495	1.64834	1.36451	1.85076	0.000152485	up	1.98258	0.00014974	up
arahy.Tifrunner.gnm1.ann1.YL076N	5.32079	44.1525	19.7745	2.53651	1.79372e-17	up	1.97826	1.48995e-05	up
arahy.Tifrunner.gnm1.ann1.CDW9W4	1.05097	10.2531	3.72205	2.7832	1.45362e-24	up	1.97654	2.9903e-10	up
arahy.Tifrunner.gnm1.ann1.27N6DD	0.437171	2.12653	1.78517	1.76451	0.00125404	up	1.97527	0.000771119	up
arahy.Tifrunner.gnm1.ann1.LV1MMJ	1.1531	29.0834	3.9894	4.18857	1.40315e-48	up	1.97277	5.9863e-07	up
arahy.Tifrunner.gnm1.ann1.TUK55Y	1.91755	5.06345	6.52292	1.1351	0.00151171	up	1.97165	1.72108e-09	up
arahy.Tifrunner.gnm1.ann1.69XFJ5	0.439772	5.0347	1.45836	3.0575	9.6237e-16	up	1.96858	0.000158207	up
arahy.Tifrunner.gnm1.ann1.JFH67Q	17.1994	51.4501	54.6678	1.28644	6.17891e-05	up	1.96854	1.33428e-08	up
arahy.Tifrunner.gnm1.ann1.SWF8K2	1.24913	4.51994	3.94058	1.62075	1.03032e-07	up	1.96809	4.29505e-10	up
arahy.Tifrunner.gnm1.ann1.X3VHA3	0.828244	3.73922	3.18139	1.39327	0.00151712	up	1.9652	2.29169e-06	up
arahy.Tifrunner.gnm1.ann1.EGDZ1U	7.05132	20.9783	11.1267	2.1841	1.27682e-05	up	1.96178	9.19292e-11	up
arahy.Tifrunner.gnm1.ann1.2Z587T	35.5281	66.2507	51.3914	1.07725	0.00404855	up	1.96113	3.53112e-08	up
arahy.Tifrunner.gnm1.ann1.ATMP9F	2.62416	12.2448	10.3206	1.66245	2.82233e-10	up	1.95866	9.18091e-11	up
arahy.Tifrunner.gnm1.ann1.V6NIDZ	2.87158	18.0768	10.1544	2.15685	1.71755e-13	up	1.95748	4.81012e-08	up
arahy.Tifrunner.gnm1.ann1.U846X0	0.244731	2.39785	0.86555	2.83204	5.7494e-07	up	1.95655	0.00797069	up
arahy.Tifrunner.gnm1.ann1.M9SN56	20.0396	93.5522	82.2945	1.62482	1.56488e-06	up	1.95601	2.91423e-08	up
arahy.Tifrunner.gnm1.ann1.96VLZ9	5.25993	38.0377	18.4997	2.41695	2.64171e-19	up	1.95563	4.90463e-11	up
Arachis_hypogaea_newGene_16679	0.765111	3.07032	2.7017	1.56253	3.5625e-06	up	1.9556	5.80951e-09	up
arahy.Tifrunner.gnm1.ann1.5NL3D9	5.1217	43.0765	16.9724	2.72365	2.79252e-17	up	1.95537	2.33268e-09	up
arahy.Tifrunner.gnm1.ann1.27A9HW	0.445156	3.03625	1.56247	2.32909	1.01441e-07	up	1.95259	0.00230809	up
Arachis_hypogaea_newGene_15193	3.00728	8.89684	10.5187	1.13357	0.000334333	up	1.95244	2.22931e-10	up
arahy.Tifrunner.gnm1.ann1.I2DX8F	0.995268	3.46327	2.59506	1.78222	2.9458e-06	up	1.94665	0.0039908	up
arahy.Tifrunner.gnm1.ann1.3HB66H	1.35172	11.4481	4.74303	2.64103	1.02687e-16	up	1.94653	1.57863e-05	up
Arachis_hypogaea_newGene_1278	1.29978	6.30267	4.75656	1.81931	7.95991e-05	up	1.94532	6.95278e-05	up
arahy.Tifrunner.gnm1.ann1.1G2CVV	8.02061	30.3105	27.8865	1.48346	1.89323e-08	up	1.94308	1.19541e-10	up
arahy.Tifrunner.gnm1.ann1.AKPI0I	9.82775	37.9796	33.7117	1.59476	1.6712e-07	up	1.94116	7.85884e-05	up
arahy.Tifrunner.gnm1.ann1.VS3LYX	0.967363	3.30538	2.31969	1.52602	0.00151039	up	1.93717	4.96842e-05	up
arahy.Tifrunner.gnm1.ann1.LX0PL1	3.52241	18.7738	11.884	2.04249	2.24816e-07	up	1.93633	1.20942e-10	up
arahy.Tifrunner.gnm1.ann1.KX3KVT	3.40793	13.6285	10.7225	1.65889	0.000701604	up	1.93561	1.57638e-08	up
arahy.Tifrunner.gnm1.ann1.1Y4NGA	3.29851	9.94882	11.4259	1.15226	0.00138427	up	1.93394	5.16246e-09	up
arahy.Tifrunner.gnm1.ann1.9KRV5K	0.636608	2.65498	1.9053	1.7405	0.00104767	up	1.93097	0.000518506	up
arahy.Tifrunner.gnm1.ann1.3X8NRX	32.3862	184.108	112.012	2.06882	0.00221597	up	1.9295	4.05308e-06	up
arahy.Tifrunner.gnm1.ann1.N0BVKE	12.3451	35.0955	42.6913	1.06654	0.0069237	up	1.92949	9.96237e-11	up
arahy.Tifrunner.gnm1.ann1.G0S5C3	5.61753	18.0158	19.1883	1.27458	5.19173e-06	up	1.92856	2.05179e-10	up
arahy.Tifrunner.gnm1.ann1.0T7G4F	1.02692	3.11777	4.0887	1.13369	0.00611738	up	1.92764	2.12199e-05	up
arahy.Tifrunner.gnm1.ann1.V1EQXE	1.0838	5.49521	4.24532	1.80803	1.99617e-05	up	1.92666	4.44265e-08	up
arahy.Tifrunner.gnm1.ann1.SIWW3U	0.388058	2.56308	1.34402	2.22546	7.75519e-06	up	1.92656	0.000941485	up
arahy.Tifrunner.gnm1.ann1.IPCF80	2.15928	6.96222	7.9319	1.18273	0.000414517	up	1.92637	1.52141e-09	up
arahy.Tifrunner.gnm1.ann1.W20RPM	9.40934	26.7665	31.5284	1.18433	2.08397e-05	up	1.92449	2.22187e-09	up
Arachis_hypogaea_newGene_13935	3.05625	16.7927	10.4911	2.0223	1.85167e-14	up	1.92212	1.16266e-10	up
arahy.Tifrunner.gnm1.ann1.0PNZ7T	1.97214	8.44616	6.07156	1.89408	0.00108711	up	1.92044	6.56278e-08	up
arahy.Tifrunner.gnm1.ann1.M4TVLK	4.69548	27.4689	16.1299	2.11162	2.68917e-09	up	1.92001	6.99905e-10	up
arahy.Tifrunner.gnm1.ann1.NZQX07	0.528958	2.65934	1.94527	1.75831	7.69731e-05	up	1.91983	4.32711e-05	up
arahy.Tifrunner.gnm1.ann1.7LH3TR	2.5064	9.69305	11.241	1.08808	0.000118735	up	1.91759	1.65496e-09	up
arahy.Tifrunner.gnm1.ann1.W37VG6	4.60283	10.0045	10.068	1.44529	4.19842e-06	up	1.91371	1.17889e-09	up
arahy.Tifrunner.gnm1.ann1.YDX0XQ	1.45972	3.90458	4.83856	1.00278	0.00800976	up	1.91364	1.17879e-08	up
arahy.Tifrunner.gnm1.ann1.W4PCDV	0.165637	1.63396	0.712737	2.18713	0.00392479	up	1.9126	0.0028062	up
arahy.Tifrunner.gnm1.ann1.F71Y9J	2.45407	10.5646	6.62766	1.94215	2.42826e-09	up	1.90967	5.4776e-08	up
arahy.Tifrunner.gnm1.ann1.PX9XE9	5.81811	14.2813	14.3873	1.16804	4.21356e-05	up	1.9068	5.97685e-09	up
arahy.Tifrunner.gnm1.ann1.WL6KIL	1.75441	5.07391	5.3931	1.18589	0.00148826	up	1.90652	6.42066e-09	up
arahy.Tifrunner.gnm1.ann1.740L49	1.7785	8.43077	6.05558	1.80417	3.65297e-07	up	1.90473	0.000719986	up
arahy.Tifrunner.gnm1.ann1.DG1RWB	3.88284	30.1032	12.6055	2.51651	2.34125e-19	up	1.90399	4.37595e-08	up
Arachis_hypogaea_newGene_8464	0.448337	2.90508	1.55281	2.22047	9.67702e-06	up	1.90254	0.00114049	up
arahy.Tifrunner.gnm1.ann1.HBBQ58	1.30957	24.1829	3.92415	3.73242	2.15616e-34	up	1.90079	2.06142e-05	up
arahy.Tifrunner.gnm1.ann1.V1RZF6	1.3637	4.01475	3.93502	1.34461	0.000496933	up	1.9002	1.17114e-08	up
arahy.Tifrunner.gnm1.ann1.I66N0U	1.97333	5.28247	5.4771	1.19004	0.000148782	up	1.89973	4.31174e-10	up
arahy.Tifrunner.gnm1.ann1.C9ICWX	5.86536	22.0081	20.895	1.41024	0.00189868	up	1.89743	6.13589e-06	up
arahy.Tifrunner.gnm1.ann1.XB5QVK	0.921407	4.1798	3.29855	1.72034	0.00267179	up	1.89724	0.00250939	up
arahy.Tifrunner.gnm1.ann1.V69JKS	10.6026	37.5646	39.8547	1.25551	5.76771e-06	up	1.89698	1.41802e-08	up
Arachis_hypogaea_newGene_5418	2.06549	5.31189	6.55089	1.0219	0.00147472	up	1.8962	0.000630709	up
arahy.Tifrunner.gnm1.ann1.2C2IG0	5.39413	14.3682	16.9396	1.12018	3.00846e-05	up	1.89426	9.22913e-10	up
arahy.Tifrunner.gnm1.ann1.5BA4ES	2.36858	13.749	8.79753	2.1428	0.00124035	up	1.89072	1.08624e-07	up
arahy.Tifrunner.gnm1.ann1.IQ4HGL	5.45792	18.2187	18.1283	1.35403	3.73347e-07	up	1.88989	1.07199e-09	up
arahy.Tifrunner.gnm1.ann1.I2ECPT	6.63776	49.1972	22.0626	2.45779	2.04895e-16	up	1.8814	0.000123258	up
arahy.Tifrunner.gnm1.ann1.S273RU	0.530815	2.96559	1.78176	2.02437	0.000123057	up	1.8808	0.00155099	up
arahy.Tifrunner.gnm1.ann1.IME475	8.16423	25.4922	25.4086	1.25798	5.81218e-06	up	1.88041	4.77381e-09	up
arahy.Tifrunner.gnm1.ann1.5JP303	3.72989	8.64939	9.47436	1.00882	0.000773552	up	1.88024	5.90663e-10	up
arahy.Tifrunner.gnm1.ann1.Y7I7Z8	1.10669	3.69428	3.18212	1.39571	2.56429e-05	up	1.87949	1.97086e-08	up
arahy.Tifrunner.gnm1.ann1.XJX4UN	1.9624	5.42442	5.59086	1.22123	3.2102e-05	up	1.87845	6.74828e-10	up
arahy.Tifrunner.gnm1.ann1.MSHM5J	0.309015	2.70249	1.22017	2.55794	1.4888e-08	up	1.87743	0.0010468	up
arahy.Tifrunner.gnm1.ann1.7N3YT7	1.49653	5.6244	5.47149	1.6089	2.63524e-05	up	1.87607	1.36806e-06	up
arahy.Tifrunner.gnm1.ann1.9RX38M	38.9529	128.983	130.757	1.35704	0.000100317	up	1.8745	1.60594e-05	up
arahy.Tifrunner.gnm1.ann1.5T1ZSX	0.628388	3.61046	2.06664	2.0765	0.000288696	up	1.87433	0.00034047	up
arahy.Tifrunner.gnm1.ann1.FP3Q5V	9.56558	31.5782	31.541	1.28654	7.31356e-06	up	1.87209	1.15348e-08	up
arahy.Tifrunner.gnm1.ann1.4YMK55	3.36205	12.2028	11.9507	1.33677	1.50563e-06	up	1.87183	6.99091e-06	up
arahy.Tifrunner.gnm1.ann1.6A0IVA	1.60999	15.4485	5.7973	2.69468	3.60921e-21	up	1.87099	4.35964e-08	up
arahy.Tifrunner.gnm1.ann1.0ASR8J	2.74518	9.24944	9.28846	1.38802	3.12344e-06	up	1.86926	1.2454e-07	up
arahy.Tifrunner.gnm1.ann1.WB2G9J	2.3455	19.7769	8.22234	2.5367	1.80474e-09	up	1.86791	6.09426e-10	up
arahy.Tifrunner.gnm1.ann1.GMB1MS	16.3683	101.081	52.4642	2.22163	0.000894689	up	1.86429	4.6712e-06	up
arahy.Tifrunner.gnm1.ann1.4AL876	0.138784	1.45771	0.582396	2.73392	1.61421e-07	up	1.85947	0.00543619	up
arahy.Tifrunner.gnm1.ann1.3N3RG9	6.06603	14.7993	13.7349	1.30448	1.1542e-05	up	1.85868	1.29919e-09	up
arahy.Tifrunner.gnm1.ann1.MTF7G2	4.62999	17.9591	15.2356	1.51411	9.77745e-08	up	1.85524	8.49736e-10	up
arahy.Tifrunner.gnm1.ann1.N8NJUA	1.18091	9.83371	3.86371	2.62374	9.66111e-21	up	1.85435	0.00101972	up
arahy.Tifrunner.gnm1.ann1.L0RB90	3.16313	13.73	10.4051	1.67576	6.2094e-07	up	1.85401	8.95871e-06	up
arahy.Tifrunner.gnm1.ann1.QD7CJP	1.69252	4.38694	5.37309	1.1418	2.80269e-05	up	1.85012	6.50287e-10	up
arahy.Tifrunner.gnm1.ann1.F19H1J	0.463973	4.13782	1.46693	2.73459	2.19372e-10	up	1.84994	0.00119867	up
arahy.Tifrunner.gnm1.ann1.K18VCE	0.89166	2.82401	2.52774	1.53352	9.88423e-05	up	1.84654	3.30758e-06	up
arahy.Tifrunner.gnm1.ann1.HQ8G2J	10.8175	42.9374	36.8022	1.49926	0.000406098	up	1.84424	6.09426e-10	up
arahy.Tifrunner.gnm1.ann1.C8ILII	2.08944	11.6882	6.8119	2.04492	5.65309e-12	up	1.84331	2.28899e-08	up
arahy.Tifrunner.gnm1.ann1.BNAN8S	21.9955	468.361	75.6343	3.97677	5.68426e-24	up	1.8425	5.74553e-08	up
arahy.Tifrunner.gnm1.ann1.Q9X278	15.4216	43.2446	49.9167	1.05383	0.000403	up	1.83937	1.26059e-09	up
arahy.Tifrunner.gnm1.ann1.F01EC9	1.103	17.5287	2.97113	3.50936	7.22837e-20	up	1.83849	0.00186212	up
arahy.Tifrunner.gnm1.ann1.7FV96H	0.291842	1.20076	0.876353	2.03161	5.22926e-05	up	1.83696	0.00143135	up
arahy.Tifrunner.gnm1.ann1.87RFWK	4.36666	16.6759	13.9866	1.50067	1.43597e-05	up	1.82944	1.93434e-07	up
arahy.Tifrunner.gnm1.ann1.UUW3MN	1.66664	4.75819	5.32083	1.09339	0.00103994	up	1.82851	7.34596e-09	up
arahy.Tifrunner.gnm1.ann1.XMW6VU	1.13178	3.58356	3.12152	1.58034	0.000220753	up	1.82413	3.8379e-05	up
arahy.Tifrunner.gnm1.ann1.FB9VDL	1.99316	7.51292	5.5301	1.67934	8.17679e-09	up	1.82253	5.30554e-09	up
arahy.Tifrunner.gnm1.ann1.IPZV7K	0.645321	2.4007	1.3025	1.55069	0.00102085	up	1.82134	0.000214708	up
arahy.Tifrunner.gnm1.ann1.CIB6XC	1.31708	4.93004	4.18943	1.4731	0.000125771	up	1.81901	0.00704422	up
arahy.Tifrunner.gnm1.ann1.207GSN	2.34499	10.2901	7.37916	1.78704	9.42995e-08	up	1.81871	3.97368e-07	up
arahy.Tifrunner.gnm1.ann1.TSI7FX	0.787666	5.13632	2.23097	2.3959	1.75985e-13	up	1.8087	3.11828e-06	up
arahy.Tifrunner.gnm1.ann1.W2WG0I	7.38537	20.0134	13.1119	1.35291	0.000662251	up	1.80786	2.20436e-09	up
arahy.Tifrunner.gnm1.ann1.R6BV62	1.99092	8.54793	6.35854	1.6526	1.82583e-08	up	1.80635	6.26452e-09	up
arahy.Tifrunner.gnm1.ann1.U326PE	2.08858	7.56147	6.52241	1.38246	5.02006e-06	up	1.80563	3.85161e-05	up
arahy.Tifrunner.gnm1.ann1.DG4CQN	13.8734	52.3769	44.6916	1.44849	1.9437e-07	up	1.80471	1.94851e-06	up
arahy.Tifrunner.gnm1.ann1.ZAZ04Q	2.75215	9.57349	8.81697	1.35947	1.5975e-06	up	1.80462	1.99448e-09	up
arahy.Tifrunner.gnm1.ann1.7KI1S0	3.48476	15.4102	11.0137	1.70336	4.60054e-08	up	1.80458	4.05713e-08	up
arahy.Tifrunner.gnm1.ann1.DW1HPQ	3.88479	12.4952	11.8742	1.26115	3.5588e-06	up	1.80318	1.73243e-09	up
arahy.Tifrunner.gnm1.ann1.K5DIHH	0.576563	2.05822	1.90607	1.393	0.00481955	up	1.79848	0.00930897	up
arahy.Tifrunner.gnm1.ann1.J270P7	0.765924	4.72009	2.51245	2.10567	5.03022e-09	up	1.79797	1.33665e-05	up
arahy.Tifrunner.gnm1.ann1.SWNJ62	0.462328	2.34376	2.00687	1.82206	3.20373e-05	up	1.7972	0.000110584	up
arahy.Tifrunner.gnm1.ann1.KXG6SZ	3.43772	16.4796	11.9049	1.69028	7.83542e-06	up	1.7968	6.09088e-06	up
arahy.Tifrunner.gnm1.ann1.P9FT6E	0.491434	4.0323	1.58555	2.59685	1.2309e-08	up	1.79633	8.31787e-05	up
arahy.Tifrunner.gnm1.ann1.EXJG55	1.44885	25.9765	4.36853	3.85336	2.38207e-43	up	1.7956	0.000230877	up
arahy.Tifrunner.gnm1.ann1.LFJE5N	3.08455	15.7821	9.72696	1.91221	8.55316e-08	up	1.79158	0.00705345	up
arahy.Tifrunner.gnm1.ann1.J2Y82Q	1.14036	6.57729	4.38243	1.75646	2.65276e-11	up	1.79137	4.94321e-08	up
arahy.Tifrunner.gnm1.ann1.TPQ86D	9.61781	21.4297	25.6792	1.02683	0.000137748	up	1.79051	7.55966e-06	up
arahy.Tifrunner.gnm1.ann1.WSM8QM	1.0416	2.84475	2.19844	1.35941	0.000304883	up	1.78896	8.88858e-06	up
arahy.Tifrunner.gnm1.ann1.W47UXZ	5.07777	16.7804	17.9907	1.16001	4.36401e-05	up	1.78825	3.88401e-08	up
arahy.Tifrunner.gnm1.ann1.UZ8W9W	1.63961	4.278	4.80072	1.03146	0.00417481	up	1.78496	1.0811e-07	up
arahy.Tifrunner.gnm1.ann1.157G9B	0.57137	4.52368	1.78578	2.54722	1.37639e-17	up	1.78426	3.38461e-05	up
arahy.Tifrunner.gnm1.ann1.3SBY8X	5.8109	21.0559	17.3638	1.53713	1.25574e-07	up	1.78264	1.54503e-06	up
arahy.Tifrunner.gnm1.ann1.M1CRL2	2.40803	9.12388	7.28374	1.55451	5.93728e-09	up	1.78029	2.56891e-09	up
arahy.Tifrunner.gnm1.ann1.3RY6J8	22.8584	65.2375	53.8601	1.19247	3.30978e-05	up	1.77886	6.24814e-08	up
arahy.Tifrunner.gnm1.ann1.L5TNM0	0.698898	2.16556	2.45812	1.07709	0.00831747	up	1.77714	1.6493e-06	up
arahy.Tifrunner.gnm1.ann1.FX71XI	0.745766	5.46179	2.37188	2.19972	4.89467e-09	up	1.77193	0.000143419	up
arahy.Tifrunner.gnm1.ann1.RE0MA5	3.47384	10.2296	10.9021	1.11222	6.62924e-05	up	1.77135	3.44753e-09	up
arahy.Tifrunner.gnm1.ann1.HRA0AN	2.03814	5.53521	6.05472	1.22107	7.66357e-05	up	1.77088	0.00104355	up
arahy.Tifrunner.gnm1.ann1.R4M6BI	3.58002	9.78009	10.9097	1.03502	0.00218645	up	1.76893	1.50358e-08	up
arahy.Tifrunner.gnm1.ann1.FK15VW	0.985474	10.4221	3.24717	2.89774	1.4335e-07	up	1.76751	6.33229e-06	up
arahy.Tifrunner.gnm1.ann1.GC5CXU	1.92913	13.9319	6.65273	2.25772	5.43695e-09	up	1.76732	0.00412578	up
arahy.Tifrunner.gnm1.ann1.KV6YTY	0.565116	2.14358	1.84692	1.40847	0.00327506	up	1.76432	0.000288746	up
arahy.Tifrunner.gnm1.ann1.4929ND	0.672784	2.16776	2.24343	1.32018	0.00104305	up	1.75415	0.00133103	up
arahy.Tifrunner.gnm1.ann1.60J8GE	0.364598	1.86442	1.17249	1.90616	0.00106072	up	1.75241	0.00870398	up
arahy.Tifrunner.gnm1.ann1.9D2PT6	0.849965	5.23619	2.59012	2.1886	1.50089e-14	up	1.75063	6.17805e-08	up
arahy.Tifrunner.gnm1.ann1.714S40	0.411652	2.78461	1.2235	2.26707	7.16001e-09	up	1.75	0.00229746	up
arahy.Tifrunner.gnm1.ann1.0S1LA5	3.49626	11.8789	11.1033	1.26907	5.8751e-06	up	1.74899	8.3012e-09	up
arahy.Tifrunner.gnm1.ann1.0MYI9I	3.0855	9.22582	9.451	1.13753	3.29745e-05	up	1.74889	4.85648e-06	up
arahy.Tifrunner.gnm1.ann1.8WWL95	1.77404	13.4558	6.29091	2.28761	4.43196e-17	up	1.74795	7.12036e-05	up
arahy.Tifrunner.gnm1.ann1.U5HZVG	1.59523	6.42801	4.72222	1.60378	9.68262e-06	up	1.74644	3.84652e-06	up
arahy.Tifrunner.gnm1.ann1.N49JF0	0.273308	1.66608	0.82283	2.14664	3.61942e-05	up	1.74439	0.00566455	up
arahy.Tifrunner.gnm1.ann1.10W9XD	6.44693	25.0799	19.5752	1.52398	6.46252e-07	up	1.74372	2.58817e-07	up
arahy.Tifrunner.gnm1.ann1.QWBN9A	0.608811	2.69974	2.35466	1.61192	0.00135099	up	1.74326	0.00115655	up
arahy.Tifrunner.gnm1.ann1.CC39BB	3.95079	12.1934	10.4965	1.36703	2.28352e-07	up	1.74227	7.97149e-09	up
arahy.Tifrunner.gnm1.ann1.IR61KG	2.32912	7.36979	6.30358	1.24026	0.00314213	up	1.74192	9.82519e-09	up
arahy.Tifrunner.gnm1.ann1.SM3TC1	6.04903	34.6488	19.5274	2.00291	6.14859e-12	up	1.7419	2.8825e-08	up
arahy.Tifrunner.gnm1.ann1.YE14ID	1.1783	3.94259	3.08432	1.49883	1.22572e-07	up	1.74166	1.65003e-08	up
arahy.Tifrunner.gnm1.ann1.J4PCYS	0.351596	1.90388	1.25465	1.84698	0.000759745	up	1.73812	0.00519454	up
arahy.Tifrunner.gnm1.ann1.NWS29J	12.4509	57.6278	35.2473	1.82324	1.37331e-08	up	1.73803	4.38258e-07	up
arahy.Tifrunner.gnm1.ann1.KE7AMS	4.79248	19.553	12.8978	1.58498	4.36592e-09	up	1.73736	8.64949e-09	up
arahy.Tifrunner.gnm1.ann1.01RQ4M	1.58113	5.60753	3.98516	1.65542	2.9614e-06	up	1.73582	0.00169648	up
arahy.Tifrunner.gnm1.ann1.J5699Y	3.22048	9.4347	9.75391	1.09953	0.000127654	up	1.7355	1.1153e-08	up
arahy.Tifrunner.gnm1.ann1.AKJ706	0.475765	2.46491	1.51135	1.84345	0.000166786	up	1.73515	0.00181297	up
arahy.Tifrunner.gnm1.ann1.TTJ70M	0.604617	2.37798	1.97223	1.47626	0.00208592	up	1.73227	0.000544269	up
arahy.Tifrunner.gnm1.ann1.V2HYM6	7.82148	30.946	11.4129	2.65787	1.40062e-20	up	1.73137	0.000164317	up
arahy.Tifrunner.gnm1.ann1.68Y3DI	0.499172	2.00956	1.47908	1.48999	0.002738	up	1.72806	0.000332346	up
arahy.Tifrunner.gnm1.ann1.0525TE	0.524273	3.89896	2.12209	1.92968	0.00022572	up	1.72636	0.00437786	up
arahy.Tifrunner.gnm1.ann1.KF7WGB	2.51732	7.83737	7.53699	1.20049	0.000540101	up	1.7255	0.000916804	up
arahy.Tifrunner.gnm1.ann1.8AEQ4X	1.3189	5.57058	3.79821	1.70087	1.66779e-06	up	1.72506	5.46245e-06	up
arahy.Tifrunner.gnm1.ann1.Y8KTYY	0.558156	2.7776	1.42828	1.97759	0.000200411	up	1.72382	0.000692908	up
arahy.Tifrunner.gnm1.ann1.BTE8NW	7.38769	24.0876	21.9082	1.27532	1.12411e-05	up	1.72348	1.75949e-07	up
arahy.Tifrunner.gnm1.ann1.9EY0GB	0.559277	1.89529	1.71225	1.26308	0.00928094	up	1.7222	0.000288857	up
arahy.Tifrunner.gnm1.ann1.SL37VU	0.446172	2.47661	1.39814	1.96701	8.16493e-06	up	1.72067	0.000825603	up
arahy.Tifrunner.gnm1.ann1.AWY9EV	22.7615	209.653	71.8211	2.73058	1.4845e-13	up	1.71969	9.09461e-07	up
arahy.Tifrunner.gnm1.ann1.8PLQ7K	0.717271	4.22306	1.97971	2.10267	1.00448e-09	up	1.71636	1.72054e-05	up
arahy.Tifrunner.gnm1.ann1.VMLN7L	1.55556	5.56144	4.80706	1.40569	6.08033e-07	up	1.71603	1.70794e-08	up
arahy.Tifrunner.gnm1.ann1.CZ3U7F	2.80952	7.92634	8.69373	1.00948	0.00614055	up	1.71355	0.00410838	up
arahy.Tifrunner.gnm1.ann1.MX4LCS	1.49119	10.6358	4.71464	2.38018	0.000539117	up	1.71181	0.00054375	up
arahy.Tifrunner.gnm1.ann1.E4I9E7	5.03407	44.2642	11.2672	2.85988	2.80791e-25	up	1.71164	0.00210868	up
arahy.Tifrunner.gnm1.ann1.SWJY0L	0.481159	1.86461	1.55119	1.44084	0.00140009	up	1.708	0.000290454	up
arahy.Tifrunner.gnm1.ann1.X9EE45	1.61936	4.69645	4.71394	1.06656	0.00708517	up	1.70626	4.0005e-06	up
arahy.Tifrunner.gnm1.ann1.WYBN0Q	1.227	7.0139	3.57523	2.02789	2.91858e-11	up	1.70604	9.40864e-07	up
Arachis_hypogaea_newGene_5186	0.666134	3.17691	2.2988	1.68789	2.85792e-05	up	1.70491	9.7086e-05	up
arahy.Tifrunner.gnm1.ann1.VG3SGX	8.11301	30.2655	27.2235	1.30389	5.50963e-06	up	1.70417	2.0167e-07	up
arahy.Tifrunner.gnm1.ann1.FP7P7G	5.64936	25.6278	15.6119	1.79159	2.23958e-11	up	1.70384	1.77345e-08	up
arahy.Tifrunner.gnm1.ann1.A7W2G8	22.2223	141.994	63.3139	2.2432	8.73757e-11	up	1.70146	1.15163e-06	up
arahy.Tifrunner.gnm1.ann1.RD71UQ	0.839402	2.41119	2.12868	1.25319	0.00584945	up	1.69953	0.000484589	up
arahy.Tifrunner.gnm1.ann1.9RBM2G	1.15525	5.33281	3.38391	1.76862	0.00288916	up	1.69575	0.0010232	up
arahy.Tifrunner.gnm1.ann1.IE8W25	8.77794	49.3729	24.2468	2.24927	4.12366e-13	up	1.69486	1.8731e-07	up
arahy.Tifrunner.gnm1.ann1.QW86C3	1.20378	14.0471	3.56463	3.086	8.26793e-28	up	1.69433	3.3016e-06	up
arahy.Tifrunner.gnm1.ann1.IS81NZ	0.613379	3.68206	1.52091	2.26686	1.41348e-07	up	1.69373	0.00155017	up
arahy.Tifrunner.gnm1.ann1.D51ZYB	4.01601	70.3373	11.5803	3.71037	1.15159e-32	up	1.6921	2.5106e-08	up
arahy.Tifrunner.gnm1.ann1.12M25E	1.3738	6.23609	4.06729	1.73071	3.62466e-08	up	1.68804	7.99503e-07	up
arahy.Tifrunner.gnm1.ann1.486F8V	19.545	63.5373	60.1117	1.17186	0.000664681	up	1.68675	0.00108607	up
arahy.Tifrunner.gnm1.ann1.I18LAP	2.81714	7.06106	6.71594	1.06846	0.00760365	up	1.68541	8.32373e-07	up
arahy.Tifrunner.gnm1.ann1.ZXD46E	0.863047	4.93631	2.53935	2.08227	6.40089e-12	up	1.68076	1.01663e-06	up
arahy.Tifrunner.gnm1.ann1.2PBN0R	1.42552	3.99221	4.5388	1.02824	0.00431577	up	1.67793	5.48496e-05	up
Arachis_hypogaea_newGene_17229	6.73859	18.9685	20.5617	1.02713	0.000180842	up	1.6769	3.19515e-08	up
arahy.Tifrunner.gnm1.ann1.D9H2LP	3.13786	43.1035	9.98781	3.27488	1.66529e-28	up	1.67496	0.00102992	up
arahy.Tifrunner.gnm1.ann1.KVPH3I	0.403741	1.71687	1.17774	1.62695	0.00511624	up	1.66758	0.00989301	up
arahy.Tifrunner.gnm1.ann1.ZGP79Y	1.29676	3.95047	2.74277	1.4075	0.000489651	up	1.66583	0.00018783	up
arahy.Tifrunner.gnm1.ann1.Y0RSJ9	2.01869	11.1969	6.14038	1.99062	1.64587e-10	up	1.66532	0.000154478	up
arahy.Tifrunner.gnm1.ann1.GX8Q9J	0.465177	1.65955	1.33065	1.41234	0.00295993	up	1.66476	0.000733863	up
arahy.Tifrunner.gnm1.ann1.4H3LGZ	0.820988	3.18699	2.05353	1.78237	0.000102132	up	1.66454	0.00148233	up
arahy.Tifrunner.gnm1.ann1.RKXB8A	1.91436	10.304	6.20134	1.86034	7.05533e-08	up	1.66392	1.04541e-07	up
arahy.Tifrunner.gnm1.ann1.3G8GKP	2.0846	12.6979	5.98133	2.17032	3.09593e-15	up	1.6635	1.65975e-07	up
arahy.Tifrunner.gnm1.ann1.3DU7SY	0.46688	3.70862	1.39134	2.49843	6.8272e-08	up	1.66035	0.000398116	up
arahy.Tifrunner.gnm1.ann1.DA1J6X	23.7394	87.1113	67.1905	1.39877	1.54408e-05	up	1.65944	2.07614e-06	up
arahy.Tifrunner.gnm1.ann1.V32IBN	1.99008	6.93827	4.95367	1.57955	1.65944e-07	up	1.65914	2.82451e-07	up
arahy.Tifrunner.gnm1.ann1.TC9I43	1.57596	5.31491	4.40468	1.35232	0.000589727	up	1.65865	3.69611e-05	up
arahy.Tifrunner.gnm1.ann1.H96BGA	0.834123	16.4806	2.1108	3.88157	1.5935e-28	up	1.65413	0.000984148	up
arahy.Tifrunner.gnm1.ann1.S5EEEI	7.08822	17.8119	16.0418	1.25358	7.85014e-06	up	1.6529	0.000147215	up
arahy.Tifrunner.gnm1.ann1.W6YZV5	2.19919	18.7763	5.53145	2.56383	4.32237e-22	up	1.65282	9.47506e-08	up
arahy.Tifrunner.gnm1.ann1.04JW1L	1.9326	4.30013	4.16129	1.1693	0.000759283	up	1.64771	4.38226e-06	up
arahy.Tifrunner.gnm1.ann1.BZ31U7	0.923214	4.00092	2.34433	1.85681	3.40827e-08	up	1.64705	1.29466e-06	up
arahy.Tifrunner.gnm1.ann1.3IGY6I	0.462872	2.32932	1.37361	1.6719	0.00114451	up	1.64287	0.00482673	up
Arachis_hypogaea_newGene_13153	4.18464	14.1849	11.7406	1.33235	1.26535e-05	up	1.64245	2.02623e-07	up
arahy.Tifrunner.gnm1.ann1.YX3ICE	0.622798	3.18515	1.53919	2.39948	1.75489e-08	up	1.64192	0.00736557	up
arahy.Tifrunner.gnm1.ann1.F330XL	2.20587	17.6525	6.31844	2.5114	1.14566e-16	up	1.64123	0.00378811	up
arahy.Tifrunner.gnm1.ann1.KT8NWR	5.76985	18.8865	16.9667	1.20913	5.69086e-06	up	1.63825	8.78475e-08	up
arahy.Tifrunner.gnm1.ann1.A4IJUG	0.623441	5.68413	1.79367	2.71679	4.42883e-10	up	1.63381	0.00713711	up
arahy.Tifrunner.gnm1.ann1.YHX78I	3.23204	7.90575	7.38819	1.01706	0.00017556	up	1.63312	8.42685e-08	up
arahy.Tifrunner.gnm1.ann1.CDHX4V	7.90961	36.9959	22.1649	1.73256	4.08305e-09	up	1.6327	5.41391e-07	up
arahy.Tifrunner.gnm1.ann1.M5NDAX	3.76556	19.4952	11.5623	1.76805	1.80205e-10	up	1.63267	0.00789201	up
arahy.Tifrunner.gnm1.ann1.0U8PS9	3.31398	20.5714	9.2318	2.19471	2.35762e-14	up	1.6216	1.27328e-06	up
arahy.Tifrunner.gnm1.ann1.08IJVF	0.897394	3.68359	2.8112	1.33223	0.00260142	up	1.62148	0.000292349	up
arahy.Tifrunner.gnm1.ann1.G9Z134	0.682762	5.91732	1.63643	2.90609	5.97743e-10	up	1.62148	0.00993154	up
arahy.Tifrunner.gnm1.ann1.74AGPN	0.664149	2.51023	1.93277	1.41167	0.00947175	up	1.61806	0.00450733	up
arahy.Tifrunner.gnm1.ann1.RIH8EG	2.33815	8.65841	7.09217	1.25557	2.28644e-06	up	1.61757	1.13045e-05	up
arahy.Tifrunner.gnm1.ann1.3X8G46	3.17257	9.64714	8.58166	1.24621	0.000382603	up	1.61742	1.8405e-07	up
arahy.Tifrunner.gnm1.ann1.WH7KQ6	3.9158	29.2428	11.78	2.35854	1.69016e-05	up	1.61631	8.95421e-07	up
arahy.Tifrunner.gnm1.ann1.644STB	8.39217	23.3395	18.131	1.3491	5.37513e-07	up	1.61438	2.34652e-07	up
arahy.Tifrunner.gnm1.ann1.GB6ZUZ	10.9431	31.5083	28.669	1.13817	4.53986e-05	up	1.60794	4.57602e-07	up
arahy.Tifrunner.gnm1.ann1.80KEYX	0.49036	2.38952	1.49341	1.71854	0.000798412	up	1.60707	0.0052171	up
arahy.Tifrunner.gnm1.ann1.7AR4IQ	1.87037	5.7441	5.10553	1.18698	2.95998e-05	up	1.60394	2.7738e-06	up
arahy.Tifrunner.gnm1.ann1.AF3FG0	2.59441	19.503	7.13589	2.47448	2.60755e-20	up	1.60322	1.33915e-07	up
arahy.Tifrunner.gnm1.ann1.Q2FUX7	0.298655	1.3689	0.858985	1.84808	0.000337	up	1.60111	0.00914237	up
arahy.Tifrunner.gnm1.ann1.S40QI3	8.83646	26.4793	23.6227	1.17639	1.09577e-05	up	1.60063	2.74867e-07	up
arahy.Tifrunner.gnm1.ann1.L4R828	0.55063	2.28079	1.50778	1.61276	9.06914e-05	up	1.60005	0.000444224	up
arahy.Tifrunner.gnm1.ann1.1ZU96Y	35.3249	108.833	84.8531	1.25871	2.28532e-05	up	1.5953	2.15907e-06	up
arahy.Tifrunner.gnm1.ann1.X7UDDV	15.7863	65.6676	37.5749	1.70511	3.80779e-07	up	1.5953	5.99598e-06	up
arahy.Tifrunner.gnm1.ann1.4IM268	1.16283	4.60832	2.93486	1.67674	3.09288e-05	up	1.59425	0.00362191	up
arahy.Tifrunner.gnm1.ann1.6I0SN9	1.85072	9.30098	5.05131	1.89264	2.47267e-09	up	1.59225	8.23108e-06	up
arahy.Tifrunner.gnm1.ann1.0L9E2L	2.21836	7.10297	6.24389	1.30215	2.48667e-06	up	1.59061	1.67133e-07	up
arahy.Tifrunner.gnm1.ann1.K32PSG	0.973021	2.37913	2.49776	1.04572	0.0098638	up	1.59027	0.000868006	up
arahy.Tifrunner.gnm1.ann1.4XPF6M	9.74591	35.1438	26.6226	1.3928	0.000317449	up	1.59013	1.31564e-06	up
arahy.Tifrunner.gnm1.ann1.R93B4J	5.19516	12.2916	11.7844	1.01093	0.00242296	up	1.58878	6.33005e-06	up
arahy.Tifrunner.gnm1.ann1.IY3N90	2.24206	7.18507	6.45932	1.18414	0.000672297	up	1.58762	2.64547e-05	up
arahy.Tifrunner.gnm1.ann1.WAJ05F	5.81956	24.6087	15.5413	1.64837	3.62749e-09	up	1.58423	2.13378e-07	up
arahy.Tifrunner.gnm1.ann1.BG6V47	0.942027	2.75137	2.21868	1.2088	0.006469	up	1.58243	0.000393179	up
arahy.Tifrunner.gnm1.ann1.H47VCY	9.34494	33.0162	24.8452	1.48191	4.16748e-07	up	1.58109	1.03283e-05	up
arahy.Tifrunner.gnm1.ann1.4AIN5Y	1.12273	12.0288	3.29054	2.90411	1.09985e-20	up	1.5784	9.71142e-05	up
arahy.Tifrunner.gnm1.ann1.J77J84	2.16386	11.5462	5.59822	1.975	1.05622e-06	up	1.57839	3.74119e-07	up
arahy.Tifrunner.gnm1.ann1.BW1AWE	1.16137	3.49647	3.01286	1.15677	0.000697259	up	1.57493	2.68217e-06	up
arahy.Tifrunner.gnm1.ann1.750QUI	1.00781	3.23858	2.51637	1.27555	0.00377866	up	1.57435	0.000469742	up
arahy.Tifrunner.gnm1.ann1.BQSU07	0.988216	5.08202	2.6235	1.86804	5.55093e-05	up	1.57414	0.00451308	up
Arachis_hypogaea_newGene_19379	1.21512	5.32067	3.51611	1.64837	0.000111359	up	1.57363	0.000838589	up
arahy.Tifrunner.gnm1.ann1.PFNU0X	1.37568	48.4798	4.53822	4.42765	1.02945e-44	up	1.57359	1.78507e-06	up
arahy.Tifrunner.gnm1.ann1.D18R6M	1.74672	15.7102	4.88847	2.67087	5.25247e-23	up	1.57253	0.00858727	up
arahy.Tifrunner.gnm1.ann1.UJCE1N	2.49749	10.5364	6.39453	1.70458	1.35185e-10	up	1.57054	0.000105337	up
arahy.Tifrunner.gnm1.ann1.RY2Y1Z	16.6385	305.098	45.1575	3.74614	7.18043e-30	up	1.56995	1.48276e-07	up
arahy.Tifrunner.gnm1.ann1.TL6PLN	1.64494	6.71083	4.41182	1.59442	5.27333e-05	up	1.56901	0.000317101	up
arahy.Tifrunner.gnm1.ann1.ZMIE54	1.28303	12.0449	3.46798	2.78614	2.253e-20	up	1.56868	0.000103042	up
Arachis_hypogaea_newGene_14402	5.80905	15.6384	13.6014	1.21727	1.26523e-05	up	1.56733	2.65289e-07	up
arahy.Tifrunner.gnm1.ann1.FP1IKL	0.554297	2.12241	1.36993	1.6373	2.16023e-05	up	1.56219	0.000315822	up
arahy.Tifrunner.gnm1.ann1.P68C2K	9.99517	38.8392	26.6846	1.52371	2.27556e-08	up	1.56156	5.47102e-07	up
arahy.Tifrunner.gnm1.ann1.FG2V1D	0.877498	5.04067	2.12584	2.20393	1.17476e-09	up	1.56153	0.000647853	up
arahy.Tifrunner.gnm1.ann1.GR9FC3	0.644054	3.08947	1.51968	1.81953	2.02673e-06	up	1.56084	0.000482101	up
arahy.Tifrunner.gnm1.ann1.EVQB8B	2.13254	8.34228	5.68174	1.53716	1.85285e-07	up	1.56012	9.95103e-07	up
arahy.Tifrunner.gnm1.ann1.00ZDTM	10.9412	68.6215	30.0208	2.21676	8.33064e-13	up	1.55664	0.000229211	up
arahy.Tifrunner.gnm1.ann1.00B185	1.64195	4.9152	4.62079	1.1718	0.000272703	up	1.55519	2.03972e-06	up
arahy.Tifrunner.gnm1.ann1.5A6DFA	0.996636	3.19074	2.32974	1.26222	0.00398036	up	1.55431	0.0070309	up
arahy.Tifrunner.gnm1.ann1.GQJ8ZK	1.7602	6.07076	4.01376	1.56289	5.24108e-07	up	1.55255	3.98754e-06	up
arahy.Tifrunner.gnm1.ann1.GDF15N	1.10958	5.21788	2.86093	1.83419	1.16791e-08	up	1.55242	2.73163e-05	up
arahy.Tifrunner.gnm1.ann1.6E9FN3	0.704643	4.56803	1.81937	2.32986	2.57226e-08	up	1.552	0.00487683	up
arahy.Tifrunner.gnm1.ann1.B285UM	3.50098	11.6743	8.82024	1.37109	4.47961e-07	up	1.5483	4.03179e-07	up
arahy.Tifrunner.gnm1.ann1.3HQ27V	0.795099	12.5097	2.23073	3.47916	5.83677e-25	up	1.54819	0.00412777	up
arahy.Tifrunner.gnm1.ann1.51DFL0	0.982623	2.7751	2.60872	1.05552	0.00542782	up	1.54693	0.00134471	up
arahy.Tifrunner.gnm1.ann1.Q0IN0Q	0.644882	3.92348	1.73219	2.08805	0.00545876	up	1.54689	0.00306406	up
arahy.Tifrunner.gnm1.ann1.F83RTD	2.10084	6.47705	5.66648	1.16375	0.000195147	up	1.54569	1.43833e-06	up
arahy.Tifrunner.gnm1.ann1.II2GNC	1.13184	5.16427	3.4958	1.6165	4.46503e-06	up	1.54472	7.28901e-05	up
arahy.Tifrunner.gnm1.ann1.K9ML8Q	2.44002	7.3455	6.50659	1.14621	0.00834352	up	1.54133	4.94831e-07	up
Arachis_hypogaea_newGene_1569	1.66351	7.38761	4.40763	1.70698	1.72287e-06	up	1.54042	0.000137271	up
arahy.Tifrunner.gnm1.ann1.SPE1H9	6.37483	20.0829	15.4097	1.31589	5.0209e-06	up	1.53635	3.11821e-05	up
arahy.Tifrunner.gnm1.ann1.V2Z0GB	20.3168	63.0237	53.2675	1.19769	6.85748e-05	up	1.53633	4.80577e-06	up
Arachis_hypogaea_newGene_1804	1.12325	4.53544	2.53441	1.62467	0.00014769	up	1.53349	0.00170517	up
arahy.Tifrunner.gnm1.ann1.J8HGUJ	1.87637	8.31182	4.65335	1.67725	2.21557e-07	up	1.53214	1.83635e-05	up
arahy.Tifrunner.gnm1.ann1.RKI1B6	4.10937	13.0559	10.9036	1.10798	7.62614e-05	up	1.53007	0.00120055	up
arahy.Tifrunner.gnm1.ann1.TD7I6F	3.17707	31.6264	13.1511	2.12815	6.19152e-16	up	1.5265	4.29948e-06	up
arahy.Tifrunner.gnm1.ann1.9A7I0S	1.95323	6.00234	4.9315	1.21001	7.1473e-05	up	1.52566	0.00229598	up
arahy.Tifrunner.gnm1.ann1.SJBM1Y	1.07696	4.38487	3.12455	1.37154	0.000397704	up	1.52509	0.000178327	up
arahy.Tifrunner.gnm1.ann1.6G1FH3	1.27467	30.7425	3.87183	4.06018	2.22159e-45	up	1.52449	2.2497e-05	up
arahy.Tifrunner.gnm1.ann1.VW0TTK	23.7762	69.1171	54.5012	1.30838	3.57185e-06	up	1.52412	2.54016e-06	up
arahy.Tifrunner.gnm1.ann1.63AMR4	2.34992	9.36015	5.66434	1.77211	4.50002e-07	up	1.52066	0.000614335	up
arahy.Tifrunner.gnm1.ann1.6IB1GK	14.3562	39.1659	34.9298	1.08831	0.000338597	up	1.51711	8.08936e-06	up
arahy.Tifrunner.gnm1.ann1.S8VH7K	2.04148	8.07904	5.29642	1.54588	2.28119e-08	up	1.51508	8.45926e-07	up
Arachis_hypogaea_newGene_13886	0.868478	3.53071	2.2106	1.62712	0.000741098	up	1.51202	0.00652882	up
arahy.Tifrunner.gnm1.ann1.SR7JWN	7.60838	20.424	18.7082	1.046	9.41839e-05	up	1.51162	6.90399e-07	up
arahy.Tifrunner.gnm1.ann1.00N95T	1.253	8.63331	2.8495	2.40657	1.27878e-14	up	1.50994	0.000146238	up
arahy.Tifrunner.gnm1.ann1.V17G3V	3.97142	11.1714	7.44562	1.30614	8.66381e-06	up	1.50976	0.000161558	up
Arachis_hypogaea_newGene_5972	1.54554	5.46426	4.03477	1.37395	0.00820022	up	1.50722	0.00136884	up
arahy.Tifrunner.gnm1.ann1.T40CTJ	0.665201	2.3644	1.40644	1.44792	0.00106671	up	1.50598	0.00214943	up
arahy.Tifrunner.gnm1.ann1.UBW3XN	3.31972	8.70828	8.36121	1.10103	0.00986013	up	1.50515	7.66662e-06	up
arahy.Tifrunner.gnm1.ann1.WD5AW4	4.09726	10.2509	8.42303	1.09641	0.00116743	up	1.50501	0.00524782	up
arahy.Tifrunner.gnm1.ann1.R1FZ8C	10.9434	39.871	27.8018	1.43464	0.00228369	up	1.50445	4.00225e-06	up
arahy.Tifrunner.gnm1.ann1.GVD2R3	0.27058	1.27062	0.716093	1.64136	0.00069977	up	1.50375	0.00379524	up
Arachis_hypogaea_newGene_18363	1.66181	5.06692	4.27126	1.21531	0.00187513	up	1.50144	0.000172019	up
arahy.Tifrunner.gnm1.ann1.369ZBB	1.97529	7.68001	5.05681	1.52139	0.00027673	up	1.50066	0.00112013	up
arahy.Tifrunner.gnm1.ann1.TGMZ1E	0.757643	4.85997	2.04588	2.27426	2.62962e-12	up	1.49896	9.73466e-05	up
arahy.Tifrunner.gnm1.ann1.B3SD72	2.79434	16.7205	7.19344	2.16946	8.0244e-15	up	1.49893	5.59645e-06	up
arahy.Tifrunner.gnm1.ann1.H36ZD0	8.167	22.7713	20.1923	1.07145	7.47479e-05	up	1.49868	0.00527645	up
arahy.Tifrunner.gnm1.ann1.DW1R6S	0.376237	2.45858	0.83526	2.39962	1.07867e-09	up	1.49648	0.00450975	up
arahy.Tifrunner.gnm1.ann1.3T6VK1	4.22411	12.1252	10.1363	1.13343	2.33142e-05	up	1.49535	8.62728e-07	up
arahy.Tifrunner.gnm1.ann1.KUKA7T	4.99343	17.2219	13.1405	1.30992	8.43522e-07	up	1.4901	1.36614e-06	up
arahy.Tifrunner.gnm1.ann1.6QQ74H	0.84944	5.13822	2.40291	2.03724	1.45817e-07	up	1.49008	0.00234694	up
arahy.Tifrunner.gnm1.ann1.M18AK8	1.80998	7.34916	4.51973	1.6382	2.84466e-06	up	1.48941	1.61115e-05	up
arahy.Tifrunner.gnm1.ann1.T7AVMG	2.36339	9.28044	5.74031	1.51017	2.0103e-06	up	1.48934	1.65552e-05	up
Arachis_hypogaea_newGene_6125	1.35884	5.81913	4.22217	1.36187	0.00100255	up	1.4876	0.000781749	up
arahy.Tifrunner.gnm1.ann1.PT5JT8	2.81496	7.10898	6.48059	1.07294	0.000646487	up	1.48663	3.36284e-06	up
arahy.Tifrunner.gnm1.ann1.YKFK84	3.80319	11.178	9.69942	1.06953	9.05273e-05	up	1.4853	9.92296e-07	up
arahy.Tifrunner.gnm1.ann1.QM6RHT	0.834284	7.02959	2.04507	2.67795	1.35478e-13	up	1.48365	0.000681716	up
arahy.Tifrunner.gnm1.ann1.L8E2ZZ	2.79706	8.75937	7.2395	1.19876	0.000881799	up	1.48261	5.52122e-05	up
arahy.Tifrunner.gnm1.ann1.E6G7P2	1.74605	22.5823	4.1135	3.3389	3.94822e-22	up	1.48204	0.00416021	up
arahy.Tifrunner.gnm1.ann1.2VU2GF	2.57193	11.055	5.8072	1.76308	4.86476e-06	up	1.4818	0.00113413	up
arahy.Tifrunner.gnm1.ann1.1XPI57	1.09535	4.90858	2.45737	1.87083	3.12044e-08	up	1.48106	0.000196495	up
arahy.Tifrunner.gnm1.ann1.BSR962	3.08253	10.4036	7.67487	1.30729	1.32372e-05	up	1.48067	3.3329e-06	up
arahy.Tifrunner.gnm1.ann1.ZU9B18	1.53235	24.4932	3.54383	3.75101	5.73522e-35	up	1.48057	0.0027484	up
arahy.Tifrunner.gnm1.ann1.SGG4FM	2.88841	12.6598	6.86831	1.82914	5.93366e-10	up	1.47608	1.50356e-05	up
arahy.Tifrunner.gnm1.ann1.79RH6E	2.92903	6.87999	5.91533	1.0302	0.00291558	up	1.47417	1.34103e-05	up
arahy.Tifrunner.gnm1.ann1.UC02TM	1.95996	9.13334	4.88118	1.82557	2.32604e-11	up	1.47281	3.15013e-06	up
arahy.Tifrunner.gnm1.ann1.NX3C69	17.0599	63.5514	42.1001	1.46705	5.735e-07	up	1.47216	7.32848e-06	up
arahy.Tifrunner.gnm1.ann1.NV1RRS	5.64042	27.2255	15.2965	1.96294	9.29953e-14	up	1.47107	1.45648e-06	up
arahy.Tifrunner.gnm1.ann1.PI28BA	94.0143	280.825	231.626	1.16504	0.00307659	up	1.47085	5.20967e-05	up
arahy.Tifrunner.gnm1.ann1.QQG3S0	3.89081	12.4095	9.85434	1.21084	0.00726667	up	1.46733	0.00341394	up
arahy.Tifrunner.gnm1.ann1.2M3042	0.760349	3.3824	2.09407	1.67248	0.000161011	up	1.46412	0.00453855	up
arahy.Tifrunner.gnm1.ann1.Y9VXQZ	1.27275	8.63467	3.26666	2.23645	5.14415e-16	up	1.46328	7.37284e-06	up
arahy.Tifrunner.gnm1.ann1.V4I8CJ	2.55244	7.01748	5.95644	1.22966	2.09866e-05	up	1.46268	2.14417e-06	up
arahy.Tifrunner.gnm1.ann1.B2ZZCM	91.817	272.924	223.359	1.16464	0.00305584	up	1.4625	0.000147551	up
arahy.Tifrunner.gnm1.ann1.J0D1JF	3.80717	10.8988	8.64682	1.20076	3.93465e-05	up	1.46118	3.00915e-06	up
arahy.Tifrunner.gnm1.ann1.XR645Q	1.60563	4.76268	3.65686	1.25239	0.00275513	up	1.45996	0.000933726	up
arahy.Tifrunner.gnm1.ann1.F7MUQP	4.67703	34.5162	11.9499	1.93353	2.42141e-10	up	1.45966	1.13708e-05	up
Arachis_hypogaea_newGene_1378	3.70646	11.1723	9.02367	1.16708	0.000620775	up	1.45914	2.25464e-05	up
arahy.Tifrunner.gnm1.ann1.I61FSR	4.59017	17.6521	11.0588	1.51941	8.39695e-09	up	1.4547	1.4953e-06	up
arahy.Tifrunner.gnm1.ann1.4YS3R1	0.585592	2.13014	1.47786	1.34811	0.0080809	up	1.45465	0.00827528	up
arahy.Tifrunner.gnm1.ann1.KH9QH8	1.4595	5.52214	3.61185	1.48648	2.05559e-07	up	1.45411	3.28985e-06	up
arahy.Tifrunner.gnm1.ann1.Q33XCW	7.04066	20.7339	15.5534	1.0899	7.87025e-05	up	1.4499	0.00314501	up
arahy.Tifrunner.gnm1.ann1.3VR7C0	2.1546	6.83506	5.42556	1.25094	0.00839714	up	1.44636	1.29429e-05	up
arahy.Tifrunner.gnm1.ann1.IT02W3	6.90724	25.8402	15.2761	1.62781	0.00382545	up	1.44467	2.77889e-06	up
arahy.Tifrunner.gnm1.ann1.PS7Q1V	4.05431	13.7032	9.91966	1.32868	2.00312e-06	up	1.44462	2.48074e-06	up
arahy.Tifrunner.gnm1.ann1.7LX6SY	2.10356	16.0146	4.94871	2.4534	1.87305e-10	up	1.44071	0.000130957	up
arahy.Tifrunner.gnm1.ann1.72FWH3	14.293	53.7633	34.9513	1.49352	1.66756e-07	up	1.43934	6.98132e-06	up
arahy.Tifrunner.gnm1.ann1.910QJ9	2.3931	11.0214	5.11183	1.9312	8.10203e-07	up	1.43883	0.000269031	up
arahy.Tifrunner.gnm1.ann1.VI4CFZ	2.76609	8.5755	6.23402	1.2642	4.49247e-06	up	1.436	3.07302e-06	up
arahy.Tifrunner.gnm1.ann1.BYDN2S	1.41474	4.99676	3.50743	1.38287	4.53986e-05	up	1.43436	8.37981e-05	up
arahy.Tifrunner.gnm1.ann1.55Y2CK	13.4406	36.905	32.3782	1.02693	0.000605373	up	1.43284	1.9916e-05	up
arahy.Tifrunner.gnm1.ann1.5UBU5Q	1.57844	8.99993	4.04471	2.04684	1.96903e-12	up	1.4302	0.00231703	up
arahy.Tifrunner.gnm1.ann1.F3RJIU	0.992151	3.21042	2.38076	1.26926	0.00153667	up	1.42591	0.000763162	up
arahy.Tifrunner.gnm1.ann1.X07PWR	1.68315	6.90642	4.54278	1.41947	0.00127975	up	1.42573	2.94039e-05	up
arahy.Tifrunner.gnm1.ann1.G6UQCB	1.0428	4.03622	2.13983	1.80426	5.7308e-08	up	1.42567	7.01626e-05	up
arahy.Tifrunner.gnm1.ann1.QE88UD	3.27618	12.6414	7.44414	1.51097	0.000183635	up	1.42539	1.42347e-05	up
arahy.Tifrunner.gnm1.ann1.039TZW	1.81811	11.9217	4.45386	2.32814	1.82273e-18	up	1.42417	7.69631e-06	up
arahy.Tifrunner.gnm1.ann1.LHW87W	3.26716	13.3897	7.98032	1.59477	4.93119e-09	up	1.42413	1.92525e-05	up
arahy.Tifrunner.gnm1.ann1.K7IR97	0.624925	3.57317	1.54412	2.09867	1.00164e-07	up	1.42129	0.00508675	up
arahy.Tifrunner.gnm1.ann1.F8HZ0X	1.40486	5.52024	3.49868	1.49308	7.77249e-05	up	1.4198	0.000762295	up
arahy.Tifrunner.gnm1.ann1.S52WLR	0.508031	4.76431	1.84164	2.25463	1.7815e-13	up	1.41898	0.000286855	up
arahy.Tifrunner.gnm1.ann1.I5HCXG	3.13672	9.56979	7.59707	1.17198	1.23223e-05	up	1.41772	3.53764e-06	up
arahy.Tifrunner.gnm1.ann1.9WX8G8	8.39809	22.0487	16.6528	1.07338	0.000431149	up	1.41352	3.0234e-05	up
arahy.Tifrunner.gnm1.ann1.XA63TZ	7.23778	25.3413	17.7963	1.37809	7.77736e-06	up	1.40959	3.76975e-05	up
arahy.Tifrunner.gnm1.ann1.TI4L00	1.91153	8.21574	4.58339	1.62072	1.16255e-07	up	1.40875	4.96842e-05	up
arahy.Tifrunner.gnm1.ann1.59P1C9	32.0485	100.918	76.5606	1.22114	5.51221e-06	up	1.4035	4.66069e-06	up
arahy.Tifrunner.gnm1.ann1.V177AF	2.92495	8.98837	5.6579	1.46422	1.51198e-07	up	1.40255	8.01046e-06	up
arahy.Tifrunner.gnm1.ann1.BW5VY7	79.9994	324.331	188.325	1.59868	2.71878e-05	up	1.40153	0.00014945	up
arahy.Tifrunner.gnm1.ann1.UXU7CF	0.630221	3.18066	1.51695	1.88117	3.64498e-06	up	1.40142	0.000484623	up
arahy.Tifrunner.gnm1.ann1.RWXL5X	4.0655	8.75029	7.74071	1.00559	0.000211966	up	1.39604	4.22616e-06	up
arahy.Tifrunner.gnm1.ann1.5ECK1G	3.30851	12.0479	7.88841	1.42614	0.000290407	up	1.39594	0.00801466	up
arahy.Tifrunner.gnm1.ann1.H5PMU0	1.72626	4.47607	3.65114	1.01357	0.00351531	up	1.39594	0.000194315	up
arahy.Tifrunner.gnm1.ann1.TTHG3F	2.29427	10.2377	5.47136	1.72176	5.57494e-11	up	1.39592	3.96963e-06	up
arahy.Tifrunner.gnm1.ann1.F5PR0Y	4.07227	12.0163	9.30397	1.15579	2.93385e-05	up	1.39587	5.41873e-06	up
arahy.Tifrunner.gnm1.ann1.GUVP28	1.75802	8.86007	4.5319	1.8352	1.02983e-11	up	1.39523	8.0189e-06	up
arahy.Tifrunner.gnm1.ann1.NQRV4U	0.666505	2.55382	1.53901	1.62286	1.44796e-06	up	1.39421	0.000295794	up
arahy.Tifrunner.gnm1.ann1.N6T05M	1.38072	3.75517	2.66766	1.39656	4.01685e-05	up	1.39296	0.000176675	up
arahy.Tifrunner.gnm1.ann1.5B0M6A	3.1995	13.4092	7.81903	1.62783	1.33808e-08	up	1.39151	0.00357616	up
arahy.Tifrunner.gnm1.ann1.ULK9GC	1.44918	4.60636	2.95875	1.48521	2.69056e-06	up	1.39093	8.60857e-05	up
arahy.Tifrunner.gnm1.ann1.M59RYT	1.48696	4.88384	3.54431	1.27499	0.000745966	up	1.39007	0.000500235	up
arahy.Tifrunner.gnm1.ann1.V6P520	6.51969	16.7913	13.7594	1.09544	4.75902e-05	up	1.38865	6.25949e-06	up
arahy.Tifrunner.gnm1.ann1.9H5ER3	1.26804	7.46206	3.18228	2.06831	5.73155e-10	up	1.38804	0.00100947	up
Arachis_hypogaea_newGene_17055	0.797948	2.58783	1.77217	1.51555	0.000733392	up	1.38364	0.00769902	up
arahy.Tifrunner.gnm1.ann1.7M140W	1.43826	5.56725	3.39802	1.51688	2.03899e-08	up	1.38284	6.8837e-06	up
arahy.Tifrunner.gnm1.ann1.IGX33D	1.05553	3.2235	2.02959	1.3774	0.00172607	up	1.37602	0.00632736	up
arahy.Tifrunner.gnm1.ann1.K7AB56	1.81034	8.85594	4.41782	1.73157	8.07015e-09	up	1.37542	8.46428e-05	up
arahy.Tifrunner.gnm1.ann1.1Z1C0T	2.06335	6.88893	4.99868	1.30581	1.18333e-05	up	1.37502	2.20585e-05	up
arahy.Tifrunner.gnm1.ann1.G1P23Q	2.68719	10.9346	5.87959	1.61246	8.53315e-07	up	1.37409	0.00023185	up
arahy.Tifrunner.gnm1.ann1.1NU69P	2.79423	12.7383	6.79999	1.7497	3.62882e-10	up	1.37349	1.67458e-05	up
arahy.Tifrunner.gnm1.ann1.VZ83MM	2.93493	16.945	7.05493	1.93944	2.43148e-11	up	1.3713	0.00433811	up
arahy.Tifrunner.gnm1.ann1.L38FJ4	2.51981	9.08238	6.69865	1.09701	0.000714925	up	1.36757	4.71959e-05	up
arahy.Tifrunner.gnm1.ann1.2055DB	2.99736	11.4794	6.9857	1.41937	0.00220504	up	1.36643	1.75694e-05	up
arahy.Tifrunner.gnm1.ann1.RGS8GS	0.598677	2.29097	1.62257	1.37278	7.77237e-05	up	1.3663	0.000277957	up
arahy.Tifrunner.gnm1.ann1.WB3DE2	1.62305	6.3801	3.9087	1.18828	7.2183e-05	up	1.36381	0.000434046	up
arahy.Tifrunner.gnm1.ann1.KQ7CFK	8.8555	23.5223	18.3851	1.12014	9.80172e-05	up	1.36335	3.18397e-05	up
arahy.Tifrunner.gnm1.ann1.X06H87	1.19168	4.30832	2.76278	1.38646	0.000308299	up	1.36244	0.00158253	up
arahy.Tifrunner.gnm1.ann1.4267PD	2.51726	12.6107	5.85909	1.88646	2.73915e-12	up	1.36051	1.46484e-05	up
arahy.Tifrunner.gnm1.ann1.WBC7YN	0.723806	3.20726	1.89949	1.73603	6.03953e-05	up	1.35929	0.00796953	up
arahy.Tifrunner.gnm1.ann1.85WIHV	13.293	52.4892	31.3995	1.4947	1.46687e-06	up	1.35738	6.79119e-05	up
arahy.Tifrunner.gnm1.ann1.6J647E	0.776578	3.16896	1.84863	1.4575	0.00113807	up	1.35638	0.00994956	up
arahy.Tifrunner.gnm1.ann1.8S0LND	22.7766	65.3666	52.3958	1.08866	6.36751e-05	up	1.35094	8.15124e-06	up
arahy.Tifrunner.gnm1.ann1.3BXN7R	9.98981	39.379	25.4876	1.3687	1.32905e-06	up	1.35049	2.97571e-05	up
arahy.Tifrunner.gnm1.ann1.Y08NEP	4.7406	14.7501	9.60866	1.38859	8.40158e-07	up	1.34945	1.85566e-05	up
arahy.Tifrunner.gnm1.ann1.YP763J	0.540966	1.5227	1.21117	1.09343	0.00551055	up	1.34944	0.000862784	up
arahy.Tifrunner.gnm1.ann1.VBXL1Y	3.07527	11.2854	6.91922	1.4907	2.81117e-08	up	1.3487	0.000214683	up
arahy.Tifrunner.gnm1.ann1.WM44RR	2.37651	7.95941	6.29178	1.20755	4.03816e-05	up	1.34779	8.83451e-05	up
Arachis_hypogaea_newGene_11329	0.506396	2.35917	1.10735	1.36583	0.0013048	up	1.34375	0.00456196	up
arahy.Tifrunner.gnm1.ann1.4EC4CX	1.04834	3.24682	1.72341	1.65437	4.75565e-07	up	1.34099	0.000539752	up
arahy.Tifrunner.gnm1.ann1.CJ4QVY	1.33159	3.70421	2.86263	1.01858	0.00545008	up	1.33966	0.000256693	up
arahy.Tifrunner.gnm1.ann1.LM1Q4V	1.16466	4.39229	2.36286	1.39094	0.0062463	up	1.33918	0.000935345	up
arahy.Tifrunner.gnm1.ann1.9R49YU	6.25046	128.667	15.5151	3.92421	1.9006e-30	up	1.33751	1.5585e-05	up
arahy.Tifrunner.gnm1.ann1.LR1R6N	2.27534	6.67877	4.68941	1.1584	0.000278646	up	1.33693	6.95039e-05	up
arahy.Tifrunner.gnm1.ann1.09LR4A	2.1827	6.24023	4.54684	1.16693	7.74145e-05	up	1.33213	0.000148579	up
arahy.Tifrunner.gnm1.ann1.MWT26D	1.88315	5.91947	4.28208	1.21042	0.000399122	up	1.32823	0.0081388	up
arahy.Tifrunner.gnm1.ann1.GHD6QC	0.890391	3.28127	1.97399	1.60108	8.61047e-05	up	1.32236	0.00673834	up
arahy.Tifrunner.gnm1.ann1.WI67VP	37.4052	102.866	84.1746	1.02625	0.000167551	up	1.31951	0.000475284	up
arahy.Tifrunner.gnm1.ann1.1VZ6LQ	12.6676	96.1811	27.846	2.507	3.78803e-07	up	1.31951	0.00686055	up
arahy.Tifrunner.gnm1.ann1.8YTQ3G	1.41732	7.04961	3.25438	1.81917	5.06975e-10	up	1.31644	0.000122502	up
arahy.Tifrunner.gnm1.ann1.CM68RF	10.1346	37.9194	20.8801	1.61604	4.01939e-08	up	1.31614	5.98539e-05	up
arahy.Tifrunner.gnm1.ann1.I7Z1X1	0.769321	2.79176	1.66928	1.50594	0.00038875	up	1.31382	0.00945977	up
arahy.Tifrunner.gnm1.ann1.GLFE0R	0.996899	5.96128	2.41918	1.90252	1.76686e-07	up	1.31381	0.00467596	up
arahy.Tifrunner.gnm1.ann1.H9HPQV	1.03251	4.28692	2.24987	1.69342	2.871e-06	up	1.31344	0.00250222	up
arahy.Tifrunner.gnm1.ann1.QN0DU3	1.88893	8.82483	3.58418	2.00374	7.69349e-13	up	1.31173	0.00147917	up
arahy.Tifrunner.gnm1.ann1.91JL5L	1.74863	5.61427	3.48782	1.32107	0.000804254	up	1.31135	0.000489436	up
arahy.Tifrunner.gnm1.ann1.53JHUG	0.972834	3.86774	2.3452	1.42212	1.57332e-05	up	1.31065	0.000368886	up
arahy.Tifrunner.gnm1.ann1.4XP552	3.8053	7.20148	4.45529	1.41419	8.82344e-08	up	1.30983	0.000111697	up
Arachis_hypogaea_newGene_11894	1.90446	7.97216	6.03506	1.57522	5.39172e-06	up	1.30771	0.00153954	up
arahy.Tifrunner.gnm1.ann1.H5V5GF	1.97695	12.6821	4.80498	2.05868	4.7011e-12	up	1.30601	0.000397023	up
arahy.Tifrunner.gnm1.ann1.JDCB79	2.08912	5.65786	4.65486	1.0106	0.00909643	up	1.30594	0.0001077	up
Arachis_hypogaea_newGene_1781	2.86098	15.7253	9.50018	1.42514	1.6275e-05	up	1.3054	0.00040073	up
arahy.Tifrunner.gnm1.ann1.996ISG	0.908129	3.0187	1.95962	1.35209	0.000295167	up	1.30532	0.00113363	up
arahy.Tifrunner.gnm1.ann1.S8MNPV	0.816899	4.85919	1.97005	2.01745	4.81511e-08	up	1.30498	0.0072696	up
arahy.Tifrunner.gnm1.ann1.WW7XLJ	0.409601	2.51521	1.56276	2.00945	1.98963e-07	up	1.3045	0.00983104	up
arahy.Tifrunner.gnm1.ann1.726Z16	1.78403	8.34793	4.1475	1.80025	1.07873e-08	up	1.30086	0.000489005	up
arahy.Tifrunner.gnm1.ann1.YP465N	6.57281	31.3357	14.6451	1.80828	1.83464e-11	up	1.29931	2.48815e-05	up
arahy.Tifrunner.gnm1.ann1.49LPE6	1.30466	5.36297	2.90326	1.60076	1.26874e-05	up	1.29695	0.00302147	up
Arachis_hypogaea_newGene_10075	4.87333	15.7735	10.4674	1.33117	5.1351e-07	up	1.296	2.24805e-05	up
arahy.Tifrunner.gnm1.ann1.T43K8I	4.83795	17.3688	10.4345	1.38282	2.45022e-07	up	1.29251	3.23969e-05	up
arahy.Tifrunner.gnm1.ann1.EBDX7F	5.23875	94.5139	10.4001	3.83627	1.00087e-26	up	1.28893	4.01549e-05	up
arahy.Tifrunner.gnm1.ann1.H7PRHK	134.024	381.709	295.707	1.07726	0.00280489	up	1.28851	0.000384226	up
arahy.Tifrunner.gnm1.ann1.2L0PS7	5.77951	17.399	13.0158	1.03356	0.000261075	up	1.28641	8.4557e-05	up
arahy.Tifrunner.gnm1.ann1.PL5CUR	0.747448	3.0067	2.51085	1.23343	0.000186297	up	1.27993	0.000309471	up
arahy.Tifrunner.gnm1.ann1.T4CH38	0.671158	2.36856	1.51967	1.25847	0.00367449	up	1.27934	0.00894353	up
arahy.Tifrunner.gnm1.ann1.CVL1T8	2.61775	7.23736	5.71344	1.0708	0.000687881	up	1.27852	0.000332764	up
arahy.Tifrunner.gnm1.ann1.QAL1ZF	6.95949	18.999	14.9391	1.06101	9.80157e-05	up	1.27764	3.60024e-05	up
arahy.Tifrunner.gnm1.ann1.WL5YV9	14.7068	39.3829	31.517	1.01759	0.00107623	up	1.27658	0.000234992	up
arahy.Tifrunner.gnm1.ann1.2BYT27	0.891813	5.12206	1.95172	2.05465	8.40156e-09	up	1.27316	0.00687402	up
arahy.Tifrunner.gnm1.ann1.GV821P	2.0143	9.33004	4.07537	1.88341	1.11744e-11	up	1.27237	0.000105239	up
arahy.Tifrunner.gnm1.ann1.1GBZ2D	3.97961	12.5676	8.59006	1.19314	1.78481e-05	up	1.27012	0.00067329	up
arahy.Tifrunner.gnm1.ann1.L9MWY5	2.50408	7.79487	5.40457	1.19043	3.47487e-05	up	1.26954	7.39085e-05	up
arahy.Tifrunner.gnm1.ann1.Y5JSF1	6.82208	16.3144	11.2612	1.01302	0.00601716	up	1.26854	3.86176e-05	up
Arachis_hypogaea_newGene_17228	9.90959	43.0862	21.4849	1.68479	1.72885e-10	up	1.26243	3.71137e-05	up
arahy.Tifrunner.gnm1.ann1.FJ1AK4	80.435	228.461	174.461	1.07266	0.00345982	up	1.26116	0.000545117	up
arahy.Tifrunner.gnm1.ann1.98ZYJR	3.2102	9.14084	6.38932	1.14181	7.15378e-05	up	1.26076	0.000347514	up
arahy.Tifrunner.gnm1.ann1.H5JCD8	2.62667	11.5399	5.72078	1.67255	2.15027e-08	up	1.25872	0.000277855	up
arahy.Tifrunner.gnm1.ann1.I6057L	13.7122	95.2588	29.7459	2.3579	1.76122e-18	up	1.25847	4.71791e-05	up
arahy.Tifrunner.gnm1.ann1.1T46SZ	1.24389	3.71633	2.14538	1.40827	0.000207683	up	1.25662	0.00330792	up
arahy.Tifrunner.gnm1.ann1.DT0NNH	5.54614	23.6512	12.3053	1.57372	2.13897e-09	up	1.25333	4.66197e-05	up
arahy.Tifrunner.gnm1.ann1.XH5ZLH	11.1369	29.5178	23.3024	1.0084	0.00272289	up	1.25318	0.000422354	up
arahy.Tifrunner.gnm1.ann1.1HI7LS	2.08642	4.28294	4.16489	1.12123	0.00336147	up	1.24772	0.000258258	up
arahy.Tifrunner.gnm1.ann1.JC6E3B	2.2229	9.68995	4.70736	1.69707	1.72846e-07	up	1.2458	0.00487524	up
arahy.Tifrunner.gnm1.ann1.CBXJ5J	3.52521	10.3171	7.84697	1.096	9.53432e-05	up	1.24349	6.26869e-05	up
arahy.Tifrunner.gnm1.ann1.T5GBA6	4.7887	13.5434	10.3578	1.06261	0.000105809	up	1.24299	8.74204e-05	up
arahy.Tifrunner.gnm1.ann1.QV2KCV	16.4446	56.6511	34.238	1.37515	3.33479e-06	up	1.24	0.000180673	up
arahy.Tifrunner.gnm1.ann1.MB9SFC	0.905888	4.12894	2.60025	1.65046	5.6031e-09	up	1.23822	0.000164056	up
arahy.Tifrunner.gnm1.ann1.97WALL	2.23369	11.1199	4.74743	1.87563	2.38861e-12	up	1.23765	0.000112421	up
arahy.Tifrunner.gnm1.ann1.I3LLGY	2.64353	12.0147	5.6762	1.73612	1.70716e-07	up	1.23707	0.0021198	up
arahy.Tifrunner.gnm1.ann1.YV4Q3G	3.80241	18.87	7.71919	1.90927	5.34029e-12	up	1.23616	0.000215022	up
arahy.Tifrunner.gnm1.ann1.QHLN3W	3.76871	15.785	7.02395	1.71388	4.29229e-10	up	1.23486	0.000203139	up
arahy.Tifrunner.gnm1.ann1.U7HMBF	2.35242	8.71829	4.57977	1.61384	2.67788e-08	up	1.22864	0.000248107	up
arahy.Tifrunner.gnm1.ann1.JBT1X5	2.05132	8.34471	4.55397	1.81986	0.00332047	up	1.22515	0.000717308	up
arahy.Tifrunner.gnm1.ann1.G51199	1.84984	7.31184	3.681	1.58133	0.00174039	up	1.2191	0.000477226	up
arahy.Tifrunner.gnm1.ann1.M6FCCP	1.22049	5.25966	2.6394	1.7138	7.92184e-09	up	1.21493	0.000673093	up
arahy.Tifrunner.gnm1.ann1.06T2K2	1.45578	5.56245	3.00889	1.43866	5.4836e-06	up	1.21455	0.000891424	up
arahy.Tifrunner.gnm1.ann1.XF1QK2	4.23285	17.0784	8.94808	1.58524	1.86913e-09	up	1.21302	9.1595e-05	up
arahy.Tifrunner.gnm1.ann1.2H77W4	1.92442	8.09444	4.59678	1.68658	2.6542e-05	up	1.21001	0.000188115	up
arahy.Tifrunner.gnm1.ann1.3LJ0UE	5.30316	17.2147	10.8342	1.28112	2.37898e-06	up	1.20886	0.000142887	up
arahy.Tifrunner.gnm1.ann1.VG0JND	0.801575	2.90552	1.59976	1.4462	0.000138501	up	1.20011	0.00787327	up
arahy.Tifrunner.gnm1.ann1.U5VJX8	3.42473	10.9725	6.53698	1.44553	1.08921e-07	up	1.19294	0.000175312	up
arahy.Tifrunner.gnm1.ann1.E7UEEQ	15.4043	49.6767	27.7932	1.42065	1.02726e-05	up	1.19293	0.000807419	up
arahy.Tifrunner.gnm1.ann1.WX0X0K	5.88361	16.3664	11.4335	1.12033	4.89134e-05	up	1.18995	0.000142228	up
arahy.Tifrunner.gnm1.ann1.86STVP	5.82506	21.133	11.9848	1.42562	1.43508e-07	up	1.18859	0.000177521	up
arahy.Tifrunner.gnm1.ann1.9RJJ4S	6.52532	18.3506	13.253	1.0753	0.008282	up	1.18644	0.00010186	up
arahy.Tifrunner.gnm1.ann1.1J7Y06	1.04538	6.73896	2.32795	2.18755	1.08991e-07	up	1.18607	0.00290968	up
arahy.Tifrunner.gnm1.ann1.N1R11Y	5.07185	20.6426	9.08643	1.59785	1.71256e-08	up	1.18262	0.000444977	up
arahy.Tifrunner.gnm1.ann1.L78SMC	2.07223	6.56055	3.87987	1.34626	6.73988e-05	up	1.18145	0.00224729	up
arahy.Tifrunner.gnm1.ann1.6H6W8R	4.47851	12.3544	8.16304	1.17797	1.59783e-05	up	1.18139	0.000143741	up
arahy.Tifrunner.gnm1.ann1.Z6RGWR	0.520184	2.52967	1.55037	1.42425	1.41482e-05	up	1.18121	0.00171133	up
arahy.Tifrunner.gnm1.ann1.438RTV	1.35104	3.57832	2.51049	1.14801	0.0023598	up	1.18111	0.00450455	up
arahy.Tifrunner.gnm1.ann1.L410JY	1.98638	4.9125	3.36329	1.13688	0.000877216	up	1.181	0.00130271	up
arahy.Tifrunner.gnm1.ann1.LIU795	18.2618	69.3067	34.5276	1.53393	1.54282e-06	up	1.17924	0.000731208	up
arahy.Tifrunner.gnm1.ann1.Q7HD44	3.18876	13.5761	6.66267	1.6311	1.66869e-08	up	1.17918	0.000526146	up
arahy.Tifrunner.gnm1.ann1.0VB874	2.25625	5.54156	3.79115	1.13381	0.000131751	up	1.17504	0.000291311	up
arahy.Tifrunner.gnm1.ann1.79SUWC	0.620064	3.87121	1.25111	2.73382	7.824e-19	up	1.17267	0.00979012	up
Arachis_hypogaea_newGene_13627	3.36023	11.3579	7.11834	1.29243	5.12944e-05	up	1.16867	0.00103903	up
Arachis_hypogaea_newGene_15427	3.64311	12.1802	7.30504	1.32781	2.33189e-05	up	1.16863	0.000924787	up
arahy.Tifrunner.gnm1.ann1.ZLM6U3	6.16132	45.0269	13.1519	2.32772	1.29184e-14	up	1.16793	0.00025994	up
arahy.Tifrunner.gnm1.ann1.6856EH	2.6109	9.13641	5.3106	1.37283	3.80155e-06	up	1.16787	0.000215332	up
arahy.Tifrunner.gnm1.ann1.1HQN2Q	4.97317	24.0093	11.2564	1.67166	2.56043e-10	up	1.16761	0.000139047	up
arahy.Tifrunner.gnm1.ann1.2LCT5X	17.3092	60.0528	38.8598	1.16986	0.000312592	up	1.16504	0.00132602	up
arahy.Tifrunner.gnm1.ann1.IEZM4M	2.19047	9.98527	4.59346	1.53944	2.74663e-07	up	1.16448	0.00088417	up
arahy.Tifrunner.gnm1.ann1.F7JGYB	2.5785	13.756	5.22867	1.97722	4.49478e-11	up	1.1636	0.00248393	up
arahy.Tifrunner.gnm1.ann1.HPS7HM	4.4366	13.8553	8.27823	1.25291	1.77614e-05	up	1.16345	0.000423572	up
arahy.Tifrunner.gnm1.ann1.GW18HV	3.45911	9.41377	6.99702	1.01336	0.000433517	up	1.16115	0.000837421	up
arahy.Tifrunner.gnm1.ann1.ZQ326X	10.3614	42.7847	14.4553	1.37861	8.61702e-06	up	1.15988	0.000779083	up
Arachis_hypogaea_newGene_6381	2.88318	11.1514	5.80945	1.49397	1.65772e-05	up	1.15485	0.00538237	up
arahy.Tifrunner.gnm1.ann1.CKB6LS	4.24829	27.064	8.70257	2.28244	1.10101e-11	up	1.1536	0.000227232	up
arahy.Tifrunner.gnm1.ann1.5678GR	2.48074	9.85624	4.26939	1.53197	0.000123821	up	1.15217	0.000799085	up
arahy.Tifrunner.gnm1.ann1.A6JJY3	2.13104	6.92143	4.33215	1.25324	7.68302e-05	up	1.15141	0.00121119	up
arahy.Tifrunner.gnm1.ann1.KXR240	11.6362	49.5496	22.2698	1.7072	1.05177e-08	up	1.15099	0.000453825	up
arahy.Tifrunner.gnm1.ann1.YL5YHR	17.9745	941.174	26.0331	5.49984	4.15185e-39	up	1.14968	0.000183535	up
arahy.Tifrunner.gnm1.ann1.UJE6LN	6.61239	19.0485	13.0701	1.11951	5.37244e-05	up	1.14938	0.000267161	up
arahy.Tifrunner.gnm1.ann1.EKVH9G	2.22199	8.11046	4.23665	1.49471	4.50313e-07	up	1.14742	0.00103755	up
arahy.Tifrunner.gnm1.ann1.KK3R3A	4.91625	16.7001	9.18542	1.42241	8.17793e-07	up	1.14401	0.000647947	up
arahy.Tifrunner.gnm1.ann1.UP65TY	1.70818	6.63234	3.70879	1.50694	2.53725e-06	up	1.14339	0.0012949	up
arahy.Tifrunner.gnm1.ann1.5UJ4FC	4.5684	14.4084	9.16093	1.22586	0.000774892	up	1.1423	0.000281279	up
[truncated: 1,709 more rows]
