# Supplementary material for: An Advanced Lipid Metabolism System Revealed by Transcriptomic and Lipidomic Analyses Plays a Central Role in Peanut Cold Tolerance
Source: Front Plant Sci. 2020 Jul 21;11:1110. doi: 10.3389/fpls.2020.01110 (PMC7396583; doi:10.3389/fpls.2020.01110)
Supplement: Supplementary file 1 [file DataSheet_1.zip › Supplementary Material/Table S8.xlsx]

## Sheet: Sheet1
Table S8 The genes that continuously differentially expressed only in NH5.
Total RNA was extracted from three biological replicates. Time points were taken for 0 (T0), 12 (T1), 24 (T2) h after cold stress at 6°C in NH5 (T). The values indicated in column T0, T1 and T2 are FPKM (stands for: fragments per kilobase of transcript per million fragments mapped).
*: FC = fold change. The FC≥ 2 , that is, |log2FC| ≥ 1 is considered as significantly differential expression
**: FDR = false discovery rate. Adjusted for multiple tests. FDR < 0.01 is considered to be statistically significant
***: down : significantly downregulated (FC ≥2 and FDR <0.01); up : significantly upregulated (FC ≥2 and FDR <0.01).
The yellow region represents the genes that continuously significantly upregulated in NH5. The green region represents the genes that continuously significantly downregulated in NH5.
Tifrunner.gnm1. ann1. CCJH	T0	T1	T2	*log2FC (T1/T0)	**FDR (T1/T0)	***regulated (T1/T0)	log2FC (T2/T0)	FDR (T2/T0)	regulated (T2/T0)
arahy.Tifrunner.gnm1.ann1.WDSQ8J	0.00162167	1.90154	5.50741	8.15537	1.81952e-10	up	10.3833	0.00344128	up
Arachis_hypogaea_newGene_2169	0.0253037	5.95305	13.7956	7.1252	0.000451584	up	9.05226	3.06708e-05	up
arahy.Tifrunner.gnm1.ann1.AAI0ZL	0.00994667	3.91687	5.96111	7.59006	1.06238e-28	up	8.80012	2.72848e-14	up
arahy.Tifrunner.gnm1.ann1.J9K9L3	0.0131247	4.33995	3.1904	7.14375	4.77754e-13	up	7.27616	4.6088e-12	up
arahy.Tifrunner.gnm1.ann1.5T95J3	0.117787	10.7324	11.6679	6.0834	5.38588e-38	up	6.90656	1.21015e-25	up
arahy.Tifrunner.gnm1.ann1.P8N4GI	0.0496393	1.55162	4.39067	4.45101	6.84962e-07	up	6.6546	4.4049e-18	up
arahy.Tifrunner.gnm1.ann1.DNS17T	0.386752	17.448	23.5305	5.2938	0.000937073	up	6.44235	0.00608573	up
arahy.Tifrunner.gnm1.ann1.TPZJ2C	0.00979867	1.21936	0.636682	6.26788	2.07082e-07	up	6.43881	1.68237e-10	up
arahy.Tifrunner.gnm1.ann1.Z1CJI9	0.050323	1.78318	2.26798	4.96886	2.01218e-07	up	6.16071	1.3717e-11	up
arahy.Tifrunner.gnm1.ann1.YX7HJZ	0	2.57963	6.91427	4.68909	9.80272e-35	up	6.11151	0.000762617	up
arahy.Tifrunner.gnm1.ann1.4D3EC8	0	1.84245	5.485	4.20356	0.00245029	up	5.77742	6.38877e-13	up
arahy.Tifrunner.gnm1.ann1.HE9KP0	0.13235	1.76535	9.47928	2.65685	0.0073205	up	5.52484	0.000889033	up
arahy.Tifrunner.gnm1.ann1.PMI9F5	0.0414943	0.743658	1.51751	3.5173	5.20183e-05	up	5.17866	4.6015e-09	up
arahy.Tifrunner.gnm1.ann1.SE8WTS	0	3.44855	3.54098	5.10792	7.0957e-06	up	5.14608	1.50938e-08	up
arahy.Tifrunner.gnm1.ann1.TSY9FT	0.258031	3.28011	6.51982	3.44011	0.00743828	up	5.09351	3.85419e-14	up
arahy.Tifrunner.gnm1.ann1.271GPI	0.0466823	0.712829	1.1927	3.51142	7.20741e-05	up	5.08887	2.31966e-09	up
arahy.Tifrunner.gnm1.ann1.E110XT	0.365659	1.86234	9.07495	1.98075	0.00652737	up	4.92984	1.43269e-21	up
arahy.Tifrunner.gnm1.ann1.JR38A6	0.434568	1.77616	9.95349	1.64076	0.00793269	up	4.86193	4.81603e-19	up
arahy.Tifrunner.gnm1.ann1.XZ9AUI	0.253446	3.32799	7.55549	2.98732	1.03326e-07	up	4.80143	4.84636e-22	up
arahy.Tifrunner.gnm1.ann1.W4DS2P	0.025938	0.442003	0.753901	3.52472	0.000109296	up	4.79267	5.9901e-08	up
arahy.Tifrunner.gnm1.ann1.6Z3GTT	0.763238	10.5523	11.536	3.73912	8.5431e-06	up	4.64395	0.000174736	up
arahy.Tifrunner.gnm1.ann1.G7M3GH	0.0619637	1.72988	1.63764	3.83421	2.23141e-06	up	4.62589	4.79937e-07	up
arahy.Tifrunner.gnm1.ann1.18YCU1	0	0.440076	2.45777	2.13775	2.08062e-10	up	4.61928	9.60917e-19	up
arahy.Tifrunner.gnm1.ann1.FH2JLQ	0.041673	1.2275	0.914626	4.3508	5.91414e-11	up	4.60171	7.4766e-11	up
arahy.Tifrunner.gnm1.ann1.QR4UDV	0.0128043	0.278116	0.287491	3.84486	3.59938e-05	up	4.59912	3.05167e-06	up
arahy.Tifrunner.gnm1.ann1.74QZJ8	0	1.13605	2.2952	3.50595	8.84575e-05	up	4.52055	1.2339e-05	up
arahy.Tifrunner.gnm1.ann1.69MPHZ	0.227201	1.14214	0.78103	3.00735	0.000656477	up	4.26271	0.00816442	up
arahy.Tifrunner.gnm1.ann1.5JCW6G	0.0469673	0.967121	1.09091	3.24394	0.000245096	up	4.24726	8.80035e-07	up
arahy.Tifrunner.gnm1.ann1.UYM2HQ	0.071079	0.586802	1.55217	2.46937	0.00103087	up	4.18699	0.00025306	up
arahy.Tifrunner.gnm1.ann1.B12291	0.024644	0.905812	1.21143	3.75519	1.70155e-05	up	4.17292	1.83257e-06	up
arahy.Tifrunner.gnm1.ann1.Z046N5	0.553773	9.23762	8.48715	3.55636	0.006298	up	4.1524	3.05376e-06	up
arahy.Tifrunner.gnm1.ann1.S6TVHJ	0.106769	0.799594	1.46064	2.4831	0.00083014	up	4.09482	1.61277e-09	up
arahy.Tifrunner.gnm1.ann1.JN3EDT	1.88001	6.41198	20.621	1.57383	2.86129e-05	up	3.9551	1.873e-19	up
arahy.Tifrunner.gnm1.ann1.H71TAS	1.24467	24.8297	8.88086	4.50149	1.42064e-17	up	3.92369	0.00643228	up
arahy.Tifrunner.gnm1.ann1.Y2N0N5	0.0275383	0.528627	0.363368	3.68281	5.52021e-06	up	3.86073	3.24013e-06	up
arahy.Tifrunner.gnm1.ann1.MV7ZA0	0.195634	1.47874	2.33527	2.44103	0.00487217	up	3.80908	3.95777e-06	up
arahy.Tifrunner.gnm1.ann1.V1SQAY	22.8804	77.1135	241.37	1.42596	0.00110137	up	3.78649	1.28191e-12	up
arahy.Tifrunner.gnm1.ann1.T1UA0C	0.143647	1.78251	1.32302	3.60154	1.43219e-06	up	3.75087	1.86925e-10	up
arahy.Tifrunner.gnm1.ann1.416W9Q	0.342252	1.51024	3.47276	1.78663	0.00276254	up	3.74653	2.35982e-07	up
arahy.Tifrunner.gnm1.ann1.QV6DWR	0.141427	1.50172	1.41081	2.9267	2.70212e-05	up	3.71518	5.64163e-08	up
arahy.Tifrunner.gnm1.ann1.9U88P8	0.210578	5.74402	1.99141	4.43183	2.37115e-14	up	3.63597	7.75772e-05	up
arahy.Tifrunner.gnm1.ann1.0EHV1A	0.0574453	0.995708	0.574232	3.72213	3.22328e-07	up	3.62758	0.00222367	up
arahy.Tifrunner.gnm1.ann1.XXIG2Q	0.0911187	1.38907	0.8563	3.5685	2.19583e-05	up	3.60702	3.12178e-05	up
arahy.Tifrunner.gnm1.ann1.QMC108	0.50636	3.08306	4.51889	2.24076	0.00422677	up	3.49264	8.80035e-07	up
arahy.Tifrunner.gnm1.ann1.PMWG6R	0.145568	1.11442	1.27672	2.5667	0.000577519	up	3.47404	1.45575e-06	up
arahy.Tifrunner.gnm1.ann1.UY71W5	0.911828	6.48109	7.39704	2.54274	0.00101613	up	3.43561	1.49072e-12	up
arahy.Tifrunner.gnm1.ann1.VP29DX	1.2286	4.71689	9.70577	1.59746	0.000170984	up	3.35181	8.63625e-14	up
arahy.Tifrunner.gnm1.ann1.D6XHXS	0	4.14096	0.990037	5.37189	1.39086e-14	up	3.30748	2.02094e-06	up
arahy.Tifrunner.gnm1.ann1.ZIVF7P	0.122642	0.919278	1.05364	2.42295	0.00126673	up	3.29967	5.31126e-06	up
arahy.Tifrunner.gnm1.ann1.2CP92U	0.386314	3.04585	3.14069	2.54112	0.00232502	up	3.28992	1.4342e-10	up
arahy.Tifrunner.gnm1.ann1.YJK833	1.32316	5.054	9.85057	1.5957	0.000598085	up	3.27354	3.99798e-14	up
arahy.Tifrunner.gnm1.ann1.W4ZQ00	0.623668	10.542	4.7748	3.65831	5.91703e-05	up	3.24406	5.24488e-07	up
arahy.Tifrunner.gnm1.ann1.DIZ6KI	0.332517	2.41715	2.53919	2.44801	0.000156338	up	3.22327	3.81209e-07	up
arahy.Tifrunner.gnm1.ann1.Y103QL	1.13764	6.3734	6.8808	3.11036	1.20443e-10	up	3.22251	2.98284e-06	up
arahy.Tifrunner.gnm1.ann1.QX4V5J	3.17327	9.6777	23.0699	1.21452	0.00689225	up	3.20492	3.90245e-05	up
arahy.Tifrunner.gnm1.ann1.WY8BRN	3.60752	12.4192	18.4281	1.8183	3.8738e-06	up	3.12237	1.2477e-12	up
arahy.Tifrunner.gnm1.ann1.86P4B0	0.492748	2.42885	3.56675	1.93288	0.00235862	up	3.09773	1.55372e-05	up
arahy.Tifrunner.gnm1.ann1.4WGD60	1.10464	5.89158	7.18332	2.06341	4.34643e-05	up	3.06124	4.23047e-10	up
arahy.Tifrunner.gnm1.ann1.GX4GBD	4.32572	15.3113	26.9427	1.44901	9.46097e-06	up	3.03404	2.59958e-08	up
arahy.Tifrunner.gnm1.ann1.5W0QMQ	0.661138	2.7914	3.48746	1.79233	0.000600684	up	3.02361	2.96528e-10	up
arahy.Tifrunner.gnm1.ann1.AE54YU	0.040062	0.282408	0.259781	2.43114	0.00184557	up	3.01701	0.000929967	up
arahy.Tifrunner.gnm1.ann1.S4JSTS	0.428964	2.53389	2.38852	2.28095	0.000252993	up	2.92267	3.50136e-06	up
arahy.Tifrunner.gnm1.ann1.AIIC2U	0.363485	2.5227	1.96436	2.49504	7.94253e-06	up	2.89057	1.77153e-06	up
arahy.Tifrunner.gnm1.ann1.XFK2HS	0.0720817	0.77431	0.426885	3.13078	2.8194e-05	up	2.85757	0.000390725	up
arahy.Tifrunner.gnm1.ann1.M63M99	0.986833	2.99807	5.46557	1.26213	0.00541371	up	2.83073	3.69915e-11	up
arahy.Tifrunner.gnm1.ann1.D9UBCD	1.26546	5.24413	5.09134	2.30446	2.3958e-06	up	2.76625	6.75605e-08	up
arahy.Tifrunner.gnm1.ann1.1TDX9M	0.137779	0.737307	0.88042	1.70329	0.00319911	up	2.68797	1.4784e-06	up
arahy.Tifrunner.gnm1.ann1.752C0V	3.43432	13.3557	17.0117	1.55266	3.16006e-06	up	2.63191	3.3789e-09	up
Arachis_hypogaea_newGene_2364	0.587796	3.19211	2.7658	2.10429	2.6811e-06	up	2.62101	0.000292662	up
arahy.Tifrunner.gnm1.ann1.MXY2PU	0.248987	0.900854	0.835794	1.999	0.00858784	up	2.61001	0.000478405	up
arahy.Tifrunner.gnm1.ann1.2EEB7P	1.12363	3.89955	5.53433	1.35682	0.000451123	up	2.60327	0.000116373	up
arahy.Tifrunner.gnm1.ann1.01D3A3	0.721788	4.62293	3.22553	2.40537	5.55958e-06	up	2.56036	4.6614e-05	up
arahy.Tifrunner.gnm1.ann1.K7EFN7	0.244553	0.777995	0.769297	2.2287	0.00645273	up	2.53531	0.00207903	up
arahy.Tifrunner.gnm1.ann1.PB6JBD	36.3109	112.3	159.509	1.29273	0.000506894	up	2.50448	9.8134e-08	up
arahy.Tifrunner.gnm1.ann1.NJY7IU	4.4991	17.0885	19.2527	1.61383	0.00102778	up	2.50442	8.10365e-05	up
arahy.Tifrunner.gnm1.ann1.DT5ZWB	0.115562	1.87154	0.670395	3.13821	4.18369e-10	up	2.48534	0.000197392	up
arahy.Tifrunner.gnm1.ann1.4AME8L	0.83547	2.33661	4.13082	1.1822	0.00375575	up	2.48317	3.23273e-08	up
arahy.Tifrunner.gnm1.ann1.JB1QA6	1.73972	6.41992	8.22559	1.4557	0.000163105	up	2.47407	7.54253e-09	up
arahy.Tifrunner.gnm1.ann1.HHPV0P	1.44627	8.0823	6.28735	2.10087	1.00916e-05	up	2.4697	0.00791621	up
arahy.Tifrunner.gnm1.ann1.ZLW3JE	0.496834	3.28642	2.33202	2.26895	1.86858e-07	up	2.46636	3.21392e-06	up
arahy.Tifrunner.gnm1.ann1.YJ4E0A	0.708371	5.11802	3.33751	2.41245	4.32513e-05	up	2.40613	2.55623e-05	up
arahy.Tifrunner.gnm1.ann1.K55J2B	6.07101	30.5434	24.1149	2.04643	6.12815e-10	up	2.40447	0.00616637	up
arahy.Tifrunner.gnm1.ann1.TQ9955	4.68933	23.5515	20.4232	1.89887	1.6603e-08	up	2.40277	1.28824e-08	up
arahy.Tifrunner.gnm1.ann1.T35FHV	4.72408	11.8748	17.7909	1.12791	0.000938992	up	2.40239	3.80625e-08	up
arahy.Tifrunner.gnm1.ann1.M5AJQH	2.30493	11.7646	9.35449	2.07831	1.32723e-09	up	2.39856	1.86212e-08	up
arahy.Tifrunner.gnm1.ann1.1KAH27	0.849175	9.52068	3.50516	2.59201	0.000378919	up	2.39393	0.00164397	up
arahy.Tifrunner.gnm1.ann1.A1Q64B	0.69041	5.64888	2.70892	2.67276	6.26764e-15	up	2.3932	1.35488e-06	up
arahy.Tifrunner.gnm1.ann1.EUH4IG	2.12877	6.45291	8.53346	1.26852	0.000164628	up	2.38616	8.26253e-06	up
arahy.Tifrunner.gnm1.ann1.RKK33X	0.303637	8.85135	1.28163	4.429	5.20772e-06	up	2.36143	0.0022924	up
arahy.Tifrunner.gnm1.ann1.20C5U6	3.75953	11.8302	14.757	1.31836	0.00466813	up	2.35313	6.0729e-08	up
arahy.Tifrunner.gnm1.ann1.L7JIJ5	2.51249	34.955	10.2646	3.38505	6.09591e-10	up	2.33674	5.47214e-05	up
arahy.Tifrunner.gnm1.ann1.AADF72	1.20783	3.19209	4.16218	1.51459	0.00264114	up	2.3326	0.000469611	up
arahy.Tifrunner.gnm1.ann1.AMC2P5	0.543979	2.58675	2.23855	1.82309	0.00764729	up	2.32392	0.000933298	up
arahy.Tifrunner.gnm1.ann1.4D7KBI	1.63739	6.70777	6.19907	1.73403	0.00441002	up	2.32335	8.94792e-08	up
arahy.Tifrunner.gnm1.ann1.99HPZV	0.115545	0.696217	0.45915	2.19635	0.00447465	up	2.31232	0.00436192	up
arahy.Tifrunner.gnm1.ann1.E73V3Q	1.17889	2.70058	4.52494	1.16332	0.00237211	up	2.29393	6.56446e-08	up
arahy.Tifrunner.gnm1.ann1.P7B6WW	1.73667	5.81119	6.61135	1.38427	3.79207e-05	up	2.28839	5.50336e-07	up
arahy.Tifrunner.gnm1.ann1.1ZVJ53	0.41455	2.99804	1.75147	2.02631	0.00301753	up	2.28703	0.00757726	up
arahy.Tifrunner.gnm1.ann1.2P2M78	0.811151	2.92006	3.18856	1.60109	0.00600022	up	2.27123	0.000145807	up
arahy.Tifrunner.gnm1.ann1.MF3J08	8.25297	34.7393	43.5668	1.39797	8.91052e-05	up	2.26855	0.00202602	up
arahy.Tifrunner.gnm1.ann1.67E0CQ	48.2418	187.753	166.025	1.65493	0.00253558	up	2.26495	2.43175e-06	up
arahy.Tifrunner.gnm1.ann1.T1HKRS	0.462637	2.41646	2.34978	1.99058	7.14802e-06	up	2.24698	1.78366e-05	up
arahy.Tifrunner.gnm1.ann1.UA9SQ6	2.42019	5.05725	7.10641	1.06323	0.00018579	up	2.22842	0.000863358	up
arahy.Tifrunner.gnm1.ann1.I2VP0Y	1.28529	4.79624	4.40252	1.53958	0.000729966	up	2.20947	0.00763952	up
arahy.Tifrunner.gnm1.ann1.EI09ZL	0.724455	3.49945	2.68882	1.85965	0.00438597	up	2.20008	0.000530179	up
arahy.Tifrunner.gnm1.ann1.QT2ZDW	0.154265	5.27236	0.557883	4.46088	3.12155e-13	up	2.20004	0.000888784	up
arahy.Tifrunner.gnm1.ann1.RIE5PZ	3.9774	16.4595	13.9029	1.72326	3.54232e-07	up	2.19436	5.4226e-07	up
arahy.Tifrunner.gnm1.ann1.BC3717	1.38891	5.99058	4.99508	1.66291	0.000287812	up	2.1857	1.91976e-07	up
arahy.Tifrunner.gnm1.ann1.5X9SY8	5.97648	27.3715	23.5847	1.67231	1.52646e-05	up	2.16798	3.61049e-07	up
arahy.Tifrunner.gnm1.ann1.EUJ23N	0.188743	1.18426	0.682841	2.24328	0.00234362	up	2.16707	0.00692659	up
arahy.Tifrunner.gnm1.ann1.WHT2R9	1.36915	4.36822	4.11435	1.44881	0.000898733	up	2.1636	0.000333912	up
arahy.Tifrunner.gnm1.ann1.PCT7KU	2.50089	20.9022	8.6861	2.72797	0.001428	up	2.16295	0.00689825	up
arahy.Tifrunner.gnm1.ann1.5VG832	3.44079	13.1776	11.8473	1.59174	2.6066e-06	up	2.15812	0.000606752	up
arahy.Tifrunner.gnm1.ann1.URKQ8K	0.802331	3.87611	3.20971	1.84118	0.00620545	up	2.15777	0.00066184	up
arahy.Tifrunner.gnm1.ann1.LJ5CCV	3.02699	8.07987	10.1768	1.09117	0.00134812	up	2.15582	6.91012e-07	up
arahy.Tifrunner.gnm1.ann1.XZG5F2	4.33633	12.3018	14.7153	1.17291	0.00281414	up	2.14153	9.38903e-07	up
arahy.Tifrunner.gnm1.ann1.MX8T8B	5.26198	24.5656	19.2055	1.79983	0.000190741	up	2.13853	4.93941e-06	up
arahy.Tifrunner.gnm1.ann1.X4F6IJ	1.56215	4.88487	6.79271	1.03326	0.00457449	up	2.13552	4.00925e-07	up
arahy.Tifrunner.gnm1.ann1.V9XADN	0.196923	1.20011	0.688502	2.20461	0.00262214	up	2.12604	0.00784694	up
arahy.Tifrunner.gnm1.ann1.5590XE	1.6639	4.22707	5.49228	1.04308	0.00896578	up	2.11859	1.10961e-06	up
arahy.Tifrunner.gnm1.ann1.PUBH8J	5.20075	14.4514	17.375	1.13931	0.00149694	up	2.11671	5.27326e-06	up
arahy.Tifrunner.gnm1.ann1.SPQ4E9	12.4072	30.461	32.9045	1.19317	0.000504008	up	2.08886	2.80894e-06	up
arahy.Tifrunner.gnm1.ann1.67NNK3	7.24372	18.6371	21.566	1.36338	2.65539e-05	up	2.08717	5.20342e-07	up
arahy.Tifrunner.gnm1.ann1.7MLU0G	2.71668	6.96731	9.04375	1.15229	0.00235961	up	2.08281	7.00193e-05	up
arahy.Tifrunner.gnm1.ann1.0GZ16Q	6.90397	20.0361	22.1846	1.20175	0.00391238	up	2.06835	0.00756569	up
arahy.Tifrunner.gnm1.ann1.7585ZU	2.7334	7.50733	8.75396	1.13511	0.00804839	up	2.06308	1.0885e-06	up
arahy.Tifrunner.gnm1.ann1.NIM4HJ	1.71991	6.70738	4.88165	1.70298	0.00516381	up	2.03893	0.00239711	up
arahy.Tifrunner.gnm1.ann1.F9LJYJ	0.811189	1.76983	1.7504	1.27284	0.00724053	up	2.03198	5.76318e-05	up
arahy.Tifrunner.gnm1.ann1.JJP1G0	1.85898	8.48411	4.26931	2.26959	3.74152e-08	up	2.01218	6.22942e-05	up
arahy.Tifrunner.gnm1.ann1.0MFP8V	8.04095	20.8361	24.5999	1.04514	0.00784601	up	2.00941	3.31516e-05	up
arahy.Tifrunner.gnm1.ann1.AWBY5G	1.40767	5.68668	4.7149	1.41878	8.60261e-05	up	2.00915	3.51173e-06	up
arahy.Tifrunner.gnm1.ann1.ZDME2F	1.28371	4.59303	4.10834	1.39818	0.000442614	up	1.99598	7.78271e-06	up
arahy.Tifrunner.gnm1.ann1.G7J9WL	1.4777	4.58791	3.45314	1.64655	0.00539867	up	1.98509	9.41395e-05	up
arahy.Tifrunner.gnm1.ann1.GZ0G6J	0.991948	3.79884	3.02432	1.58034	0.00238106	up	1.98326	0.000793774	up
Arachis_hypogaea_newGene_14872	3.42569	12.9639	10.6948	1.49306	1.8703e-05	up	1.96127	0.00282105	up
arahy.Tifrunner.gnm1.ann1.VRPR0Q	1.14762	4.26563	3.50133	1.51737	0.00717356	up	1.96082	0.00157529	up
arahy.Tifrunner.gnm1.ann1.8F881C	2.94667	9.04885	9.58665	1.32019	0.000330889	up	1.95879	0.00190851	up
arahy.Tifrunner.gnm1.ann1.BPK097	11.6049	36.6373	35.4029	1.28856	0.000914613	up	1.95859	0.00901498	up
arahy.Tifrunner.gnm1.ann1.IP4RNA	5.782	18.7636	15.2656	1.25777	0.000166814	up	1.95801	4.66697e-06	up
arahy.Tifrunner.gnm1.ann1.HY94UM	0.812971	3.87899	2.63677	1.79882	0.000131601	up	1.95785	0.0014596	up
arahy.Tifrunner.gnm1.ann1.K48XAH	0.26147	1.86816	0.819156	2.45453	0.00117075	up	1.95437	0.00182838	up
arahy.Tifrunner.gnm1.ann1.RDQ7NL	3.74296	12.8114	11.3058	1.43797	0.000796877	up	1.9534	7.50141e-06	up
arahy.Tifrunner.gnm1.ann1.RJG4HY	1.59563	5.83954	4.87215	1.46915	0.000192797	up	1.95133	0.000588168	up
arahy.Tifrunner.gnm1.ann1.ZN271A	3.87221	11.126	11.618	1.16727	0.000672198	up	1.94647	2.72988e-05	up
arahy.Tifrunner.gnm1.ann1.4YD75G	0.534093	2.32662	1.47176	1.78851	0.00426703	up	1.9287	0.00641166	up
arahy.Tifrunner.gnm1.ann1.95CVAH	7.68528	20.3819	22.5111	1.03728	0.00333762	up	1.9236	2.47799e-05	up
arahy.Tifrunner.gnm1.ann1.EKQL3Q	0.552181	3.38766	1.92082	2.1256	9.47659e-06	up	1.90826	0.00173952	up
arahy.Tifrunner.gnm1.ann1.046I3L	1.80768	4.82098	4.44925	1.18124	0.00229371	up	1.90107	1.51881e-05	up
arahy.Tifrunner.gnm1.ann1.U2V952	0.36191	1.67601	1.27622	1.80132	0.00327715	up	1.89436	0.0065435	up
arahy.Tifrunner.gnm1.ann1.N51291	11.2911	42.3824	33.5483	1.53117	0.000101022	up	1.88855	5.6978e-05	up
arahy.Tifrunner.gnm1.ann1.5ZE1Q7	2.89157	6.82132	7.61182	1.00719	0.00731174	up	1.88277	1.6511e-05	up
arahy.Tifrunner.gnm1.ann1.G9A448	0.543839	2.58679	1.6345	1.90159	1.56005e-05	up	1.88262	0.000499581	up
arahy.Tifrunner.gnm1.ann1.N912IN	1.33259	3.07688	2.89372	1.23506	0.00980531	up	1.87486	9.07714e-05	up
arahy.Tifrunner.gnm1.ann1.ZR4S3S	12.1358	37.0432	35.7421	1.21404	0.000293662	up	1.86939	1.2339e-05	up
arahy.Tifrunner.gnm1.ann1.WBL645	3.77477	11.0345	10.5812	1.23098	0.000236307	up	1.86452	1.18596e-05	up
arahy.Tifrunner.gnm1.ann1.CY60UM	4.27922	16.2605	7.69238	1.83829	2.48494e-08	up	1.86211	1.31423e-05	up
arahy.Tifrunner.gnm1.ann1.CU7JXX	5.71258	11.7201	6.94002	1.52682	0.000234698	up	1.85746	0.000195377	up
arahy.Tifrunner.gnm1.ann1.RU3ERW	0.700631	3.3418	2.43694	1.7791	7.54566e-06	up	1.84031	0.000213323	up
arahy.Tifrunner.gnm1.ann1.4U9EUW	2.07631	6.93111	7.26364	1.15745	0.000783475	up	1.83903	2.24345e-05	up
arahy.Tifrunner.gnm1.ann1.ZRW3HI	6.34834	19.4174	17.4279	1.26689	0.000119538	up	1.8279	1.60649e-05	up
arahy.Tifrunner.gnm1.ann1.37N44H	4.69356	11.552	11.9147	1.03532	0.002557	up	1.82727	3.55373e-05	up
arahy.Tifrunner.gnm1.ann1.9SI57B	2.86679	11.0932	7.86624	1.60387	1.32544e-06	up	1.81908	1.89728e-05	up
arahy.Tifrunner.gnm1.ann1.U0JFG5	2.56221	5.71664	6.3585	1.01918	0.0058421	up	1.81795	1.83543e-05	up
arahy.Tifrunner.gnm1.ann1.T5IY8Z	6.57174	22.9984	17.8199	1.4575	2.25877e-05	up	1.81251	0.00189378	up
arahy.Tifrunner.gnm1.ann1.M8WN25	4.18218	12.9522	10.9473	1.32756	6.76474e-05	up	1.81103	2.11435e-05	up
arahy.Tifrunner.gnm1.ann1.BMAR8E	1.74687	4.71623	3.51505	1.46431	0.000394706	up	1.80912	0.000237336	up
arahy.Tifrunner.gnm1.ann1.FWY8EA	9.21303	29.8413	21.8881	1.42552	1.43754e-05	up	1.80631	1.44637e-05	up
arahy.Tifrunner.gnm1.ann1.X3UFUD	1.43763	23.2836	3.62604	3.72241	0.000153625	up	1.80559	0.000116438	up
arahy.Tifrunner.gnm1.ann1.DLQ5BZ	4.09575	12.4393	11.0231	1.31694	9.77006e-05	up	1.80446	0.00096986	up
arahy.Tifrunner.gnm1.ann1.GGU5D9	7.55446	29.5575	18.8011	1.76537	0.000183306	up	1.79833	8.59468e-05	up
arahy.Tifrunner.gnm1.ann1.07091Z	2.49379	9.12984	7.547	1.42512	6.84259e-05	up	1.78968	3.71899e-05	up
arahy.Tifrunner.gnm1.ann1.0F9TFU	1.90052	6.35222	4.81975	1.51231	8.75118e-05	up	1.78908	0.000129522	up
arahy.Tifrunner.gnm1.ann1.NA6443	43.8289	228.94	113.566	2.09095	0.00655706	up	1.77586	0.000708009	up
Arachis_hypogaea_newGene_19082	1.60231	4.89433	4.22916	1.26643	0.000394071	up	1.76788	4.03864e-05	up
arahy.Tifrunner.gnm1.ann1.CFA80Z	8.70539	22.2563	22.4129	1.03453	0.00818945	up	1.76479	0.000251019	up
arahy.Tifrunner.gnm1.ann1.KWX927	0.457898	1.69344	1.19279	1.5709	0.00326617	up	1.75772	0.00508505	up
arahy.Tifrunner.gnm1.ann1.YU79V3	3.44342	11.5237	9.62743	1.3284	0.000319567	up	1.74383	9.77997e-05	up
arahy.Tifrunner.gnm1.ann1.EP35YN	5.6355	17.5235	14.2532	1.21906	0.000867979	up	1.73626	0.00149759	up
arahy.Tifrunner.gnm1.ann1.L6AUEE	12.419	44.0317	34.1712	1.40661	0.000101186	up	1.73088	0.000118665	up
arahy.Tifrunner.gnm1.ann1.NVTB4G	3.17444	7.81483	7.65656	1.03577	0.00275307	up	1.73063	5.36713e-05	up
arahy.Tifrunner.gnm1.ann1.HAI9AH	4.97433	10.0635	13.405	1.02	0.000437003	up	1.72014	4.75931e-05	up
arahy.Tifrunner.gnm1.ann1.X00W6P	4.19148	15.3486	10.7357	1.54482	3.4435e-06	up	1.71759	7.19126e-05	up
arahy.Tifrunner.gnm1.ann1.2L5X7N	6.2875	27.072	20.7198	1.16383	0.000834104	up	1.7173	0.000173833	up
arahy.Tifrunner.gnm1.ann1.Q6VRMV	0.582152	2.62908	1.30107	1.88	0.000311379	up	1.693	0.0094685	up
arahy.Tifrunner.gnm1.ann1.356JQC	0.396757	1.79262	1.46935	1.70875	0.00112033	up	1.69292	0.00913116	up
arahy.Tifrunner.gnm1.ann1.A779NY	4.64688	10.4215	10.1788	1.03467	0.00392387	up	1.68331	9.81721e-05	up
arahy.Tifrunner.gnm1.ann1.IW4QJC	4.61602	15.5043	13.1154	1.20496	0.000879374	up	1.68003	8.0173e-05	up
arahy.Tifrunner.gnm1.ann1.UIJ4RE	2.55107	9.70368	6.30574	1.59651	0.00266141	up	1.67854	0.0071548	up
arahy.Tifrunner.gnm1.ann1.YRL8R4	22.9748	86.9644	54.631	1.71288	7.88135e-06	up	1.67804	0.000283511	up
arahy.Tifrunner.gnm1.ann1.KDI7TH	13.3334	46.9804	26.4901	1.75227	4.71613e-06	up	1.67797	0.000406433	up
arahy.Tifrunner.gnm1.ann1.0NU1GV	2.00088	5.33744	4.77521	1.23807	0.00257285	up	1.66985	0.0005824	up
arahy.Tifrunner.gnm1.ann1.9N20R9	2.26815	6.17904	5.65735	1.15797	0.000627159	up	1.66815	0.000101468	up
arahy.Tifrunner.gnm1.ann1.Z1QYPE	4.39383	11.6748	10.3204	1.12262	0.000815276	up	1.66664	0.000137407	up
arahy.Tifrunner.gnm1.ann1.QH9D47	2.93461	15.013	7.31039	1.98435	1.25422e-07	up	1.66443	0.000841315	up
arahy.Tifrunner.gnm1.ann1.DS860L	1.26723	4.84105	3.08883	1.57958	5.8515e-05	up	1.66407	0.000763747	up
arahy.Tifrunner.gnm1.ann1.Q98R2Z	1.56445	5.59311	3.95202	1.43483	0.00015055	up	1.66032	0.000299619	up
arahy.Tifrunner.gnm1.ann1.X40XE7	15.8418	41.5737	36.5016	1.14902	0.00500436	up	1.65595	0.000590531	up
arahy.Tifrunner.gnm1.ann1.V7KTJ4	5.50689	45.7802	13.2847	2.74908	5.35216e-14	up	1.64913	0.00010632	up
arahy.Tifrunner.gnm1.ann1.C339P9	12.4778	46.1069	27.122	1.71735	8.65336e-05	up	1.63561	0.000654589	up
arahy.Tifrunner.gnm1.ann1.BS1MHB	2.19471	5.81619	4.67305	1.28633	0.000165002	up	1.62995	0.000401558	up
arahy.Tifrunner.gnm1.ann1.Y85PUI	3.87963	42.9133	9.52547	3.05004	5.88583e-16	up	1.62863	0.00010207	up
arahy.Tifrunner.gnm1.ann1.7ZZ76P	1.26042	6.18964	2.9638	1.98758	0.000344702	up	1.625	0.00351798	up
arahy.Tifrunner.gnm1.ann1.YE7AHB	2.24391	6.87783	5.22217	1.28112	0.000206767	up	1.6238	0.000175685	up
arahy.Tifrunner.gnm1.ann1.XFEU61	1.20415	4.02363	2.6365	1.43469	0.000423999	up	1.62321	0.000707917	up
arahy.Tifrunner.gnm1.ann1.ZW7TAG	1.96439	6.66024	5.37369	1.2103	0.00139761	up	1.61927	0.000276181	up
Arachis_hypogaea_newGene_595	2.64609	9.20279	6.28209	1.43314	0.000595761	up	1.61631	0.00349129	up
arahy.Tifrunner.gnm1.ann1.SMAV3X	0.554946	1.83757	1.31739	1.34079	0.000467666	up	1.61466	0.000601874	up
arahy.Tifrunner.gnm1.ann1.ML2TY5	2.30339	7.17241	6.78034	1.05473	0.00197885	up	1.61189	0.000182702	up
arahy.Tifrunner.gnm1.ann1.NU1CTT	5.82068	13.8907	14.8165	1.09791	0.00492831	up	1.59417	0.000892773	up
arahy.Tifrunner.gnm1.ann1.Q6727A	2.13264	8.37624	5.12021	1.50805	5.68123e-05	up	1.59059	0.00058681	up
arahy.Tifrunner.gnm1.ann1.M8Z2DU	2.08474	7.929	5.1612	1.47771	9.73847e-06	up	1.5905	0.000175287	up
arahy.Tifrunner.gnm1.ann1.8KS6DS	3.60804	13.6769	10.6637	1.32705	8.79167e-05	up	1.58654	0.000329445	up
arahy.Tifrunner.gnm1.ann1.JQ1SFF	3.07012	8.44109	7.14726	1.10312	0.00236307	up	1.58087	0.000343492	up
arahy.Tifrunner.gnm1.ann1.W0RD3W	2.05555	6.18127	6.39187	1.17492	0.00120869	up	1.57783	0.000251813	up
arahy.Tifrunner.gnm1.ann1.FE8GQY	1.69199	4.12839	3.69071	1.04824	0.00677427	up	1.55157	0.000772148	up
arahy.Tifrunner.gnm1.ann1.MF0PDN	2.31243	9.90712	5.86057	1.7408	1.25697e-06	up	1.55007	0.000784504	up
arahy.Tifrunner.gnm1.ann1.NJ4UUV	4.35958	14.3228	9.25622	1.41622	3.20495e-05	up	1.54593	0.00034928	up
arahy.Tifrunner.gnm1.ann1.A43QXH	1.44932	4.285	3.12034	1.21482	0.00106755	up	1.5428	0.000635336	up
arahy.Tifrunner.gnm1.ann1.R7M19X	4.44728	14.8986	8.95953	1.69365	2.46848e-06	up	1.53747	0.00200288	up
arahy.Tifrunner.gnm1.ann1.KAI8DY	1.69433	4.01728	2.56472	1.35046	0.0033078	up	1.53496	0.00629045	up
arahy.Tifrunner.gnm1.ann1.6P03AF	1.27307	3.78595	2.96092	1.10012	0.0030323	up	1.53478	0.00286016	up
arahy.Tifrunner.gnm1.ann1.REV2BJ	1.18584	3.89418	3.11536	1.25309	2.07439e-05	up	1.51922	1.47971e-05	up
arahy.Tifrunner.gnm1.ann1.LAND87	11.7971	35.4682	25.312	1.24511	0.00175921	up	1.51387	0.00216491	up
arahy.Tifrunner.gnm1.ann1.2WK8MP	2.22371	5.53148	4.17116	1.31873	0.00441204	up	1.50673	0.00654049	up
arahy.Tifrunner.gnm1.ann1.YE8PZ8	8.39102	25.799	18.5569	1.25269	0.000340223	up	1.50147	0.000929967	up
arahy.Tifrunner.gnm1.ann1.FVN5RM	4.93016	13.0868	10.8516	1.25617	0.000163332	up	1.49141	0.00479193	up
arahy.Tifrunner.gnm1.ann1.5320XR	1.4776	4.0259	4.13701	1.41553	0.00982967	up	1.48533	0.00466001	up
arahy.Tifrunner.gnm1.ann1.LKU4WM	2.25478	7.00095	4.74264	1.2096	0.00134819	up	1.47667	0.00101939	up
arahy.Tifrunner.gnm1.ann1.R7S2XR	9.92871	27.6422	23.1822	1.13458	0.00157428	up	1.4714	0.00131582	up
arahy.Tifrunner.gnm1.ann1.CI62AJ	6.43815	17.0491	13.8156	1.13176	0.0064177	up	1.46934	0.00264688	up
arahy.Tifrunner.gnm1.ann1.5H94GS	2.50898	7.30528	5.12361	1.21682	0.00537543	up	1.46897	0.0051095	up
arahy.Tifrunner.gnm1.ann1.GIVS0W	0.585088	2.17323	1.53435	1.36243	0.000664737	up	1.46125	0.00347653	up
arahy.Tifrunner.gnm1.ann1.FSDW2L	3.48719	10.2454	8.19048	1.15755	0.000577457	up	1.43211	0.00103728	up
arahy.Tifrunner.gnm1.ann1.E3XCDG	7.08773	16.8265	13.8021	1.03165	0.00347342	up	1.42605	0.00182859	up
arahy.Tifrunner.gnm1.ann1.49XUJ3	2.4187	6.70924	4.99616	1.19848	0.000648036	up	1.41701	0.00177554	up
arahy.Tifrunner.gnm1.ann1.R7AZQJ	2.2271	6.44502	5.30367	1.15153	0.00106481	up	1.4169	0.00106997	up
arahy.Tifrunner.gnm1.ann1.G3NGVJ	4.7617	18.0328	8.79726	1.87349	3.60017e-07	up	1.41594	0.00227932	up
arahy.Tifrunner.gnm1.ann1.ZUJJ2F	1.80968	5.26324	3.64554	1.31417	0.00156366	up	1.40585	0.00776379	up
arahy.Tifrunner.gnm1.ann1.C5PQVK	3.46097	11.3366	7.83988	1.33908	9.78818e-05	up	1.39579	0.00150502	up
arahy.Tifrunner.gnm1.ann1.X25DG1	4.59523	12.531	8.84791	1.11229	0.00120535	up	1.38979	0.00192456	up
arahy.Tifrunner.gnm1.ann1.59PT6M	11.4274	32.2073	21.7854	1.22407	0.000925102	up	1.38304	0.00273345	up
arahy.Tifrunner.gnm1.ann1.M87LIL	3.79919	15.0404	9.18697	1.1148	0.0010766	up	1.36829	0.00241475	up
arahy.Tifrunner.gnm1.ann1.9Q6XN1	4.05817	10.3894	7.93527	1.07147	0.00435013	up	1.34723	0.00351111	up
arahy.Tifrunner.gnm1.ann1.B53YPK	3.39931	9.14749	6.68286	1.14938	0.000641478	up	1.34196	0.00188412	up
arahy.Tifrunner.gnm1.ann1.A2FF76	2.20938	6.22065	4.77854	1.25043	0.00126542	up	1.34166	0.00761881	up
Arachis_hypogaea_newGene_9624	1.15875	3.23213	2.21959	1.15667	0.00271727	up	1.33388	0.0062544	up
arahy.Tifrunner.gnm1.ann1.D7J394	5.61449	33.8141	12.4422	1.98953	1.2739e-09	up	1.3236	0.00265997	up
arahy.Tifrunner.gnm1.ann1.ZIJB47	3.93359	10.403	7.29234	1.08276	0.00138608	up	1.32253	0.00266432	up
arahy.Tifrunner.gnm1.ann1.BY50EL	1.37224	4.82802	2.5151	1.54784	2.80205e-06	up	1.31879	0.00295036	up
arahy.Tifrunner.gnm1.ann1.BQAG9X	10.8528	28.8464	22.1342	1.06582	0.00263289	up	1.29904	0.0057342	up
arahy.Tifrunner.gnm1.ann1.V3D0DH	2.30164	7.02698	4.26202	1.27633	0.000223282	up	1.28975	0.003472	up
arahy.Tifrunner.gnm1.ann1.PHPT4F	6.19235	15.0726	10.7349	1.01574	0.00479108	up	1.28104	0.00381113	up
arahy.Tifrunner.gnm1.ann1.BZ5K6I	18.9474	54.7816	35.8214	1.19146	0.0033846	up	1.28098	0.00846521	up
arahy.Tifrunner.gnm1.ann1.WYF2AC	3.83116	9.45673	7.84875	1.14686	0.000718067	up	1.27577	0.00453989	up
arahy.Tifrunner.gnm1.ann1.APBP9F	4.23178	14.7275	8.97655	1.53814	4.68331e-06	up	1.26708	0.00451479	up
arahy.Tifrunner.gnm1.ann1.W1K5LL	5.94695	16.0019	10.1253	1.16254	0.000544574	up	1.26269	0.00424817	up
arahy.Tifrunner.gnm1.ann1.YND711	5.39472	19.0386	9.90689	1.49468	5.56889e-06	up	1.26189	0.00388401	up
arahy.Tifrunner.gnm1.ann1.TXZ93S	1.03944	4.78566	1.60728	2.22811	1.34017e-11	up	1.26175	0.0070186	up
arahy.Tifrunner.gnm1.ann1.VY35BN	1.11553	3.26101	2.0685	1.1527	0.0025273	up	1.25852	0.00918987	up
arahy.Tifrunner.gnm1.ann1.ABBA5Z	2.79671	12.4731	6.02992	1.61847	5.71263e-06	up	1.25378	0.00993294	up
arahy.Tifrunner.gnm1.ann1.KFP2BM	4.30064	16.6101	7.81982	1.65268	4.44774e-07	up	1.25177	0.00594755	up
arahy.Tifrunner.gnm1.ann1.GYNY95	4.47991	12.0611	8.25906	1.0868	0.00144171	up	1.24764	0.00439465	up
arahy.Tifrunner.gnm1.ann1.Y64AFY	3.98235	9.54127	6.65146	1.06851	0.00163427	up	1.24617	0.00449631	up
arahy.Tifrunner.gnm1.ann1.23ZYRY	4.59367	13.8914	8.69983	1.47489	0.00370067	up	1.24195	0.00692476	up
arahy.Tifrunner.gnm1.ann1.2F6V15	2.92917	7.64896	4.17998	1.26002	0.000400428	up	1.23361	0.0076487	up
arahy.Tifrunner.gnm1.ann1.E10R0K	7.78907	21.408	15.2354	1.04237	0.00418218	up	1.23198	0.0079394	up
arahy.Tifrunner.gnm1.ann1.L46XKT	6.24683	17.2206	11.1618	1.14037	0.000760758	up	1.2261	0.00694517	up
arahy.Tifrunner.gnm1.ann1.RC8J31	2.1635	8.81282	4.37915	1.67731	1.15862e-06	up	1.21537	0.00951857	up
arahy.Tifrunner.gnm1.ann1.X5BQMH	3.16394	10.4226	5.7163	1.30984	9.38658e-05	up	1.20537	0.00765746	up
arahy.Tifrunner.gnm1.ann1.UUK80H	13.6606	30.9261	13.5375	1.58832	1.91633e-06	up	1.20529	0.00671607	up
arahy.Tifrunner.gnm1.ann1.L0X6M7	5.94916	17.1617	10.1067	1.17054	0.000511368	up	1.20176	0.0062294	up
arahy.Tifrunner.gnm1.ann1.JS0ISV	2.18216	6.55733	3.42125	1.44432	6.57233e-05	up	1.19993	0.00974051	up
arahy.Tifrunner.gnm1.ann1.AVA03Z	7.25071	21.4944	11.8118	1.2941	0.000109235	up	1.19546	0.00658191	up
arahy.Tifrunner.gnm1.ann1.CJAR2B	2.84743	8.48921	5.22622	1.22393	0.000329109	up	1.19259	0.00842036	up
arahy.Tifrunner.gnm1.ann1.Y4C5P2	5.46206	16.4724	9.78593	1.24004	0.000259254	up	1.19216	0.00871685	up
arahy.Tifrunner.gnm1.ann1.F096Y2	5.35553	19.8367	8.63678	1.53498	0.0085213	up	1.17445	0.00897225	up
arahy.Tifrunner.gnm1.ann1.24UGV0	6.78241	22.8729	11.9403	1.40049	2.38022e-05	up	1.15801	0.00812705	up
Arachis_hypogaea_newGene_11442	2.27995	0	0	-4.51093	2.99093e-09	down	-4.51093	5.85431e-08	down
Arachis_hypogaea_newGene_16133	1.08806	0	0	-3.44369	2.958e-12	down	-3.44369	4.75192e-10	down
Arachis_hypogaea_newGene_17461	0.987065	0	0	-3.30314	1.22353e-12	down	-3.30314	2.48007e-10	down
Arachis_hypogaea_newGene_2554	6.4787	0	0	-6.01763	9.65836e-61	down	-6.01763	4.06538e-40	down
arahy.Tifrunner.gnm1.ann1.36VPXF	4.75191	0	0	-5.57044	3.36465e-21	down	-5.57044	7.03514e-16	down
arahy.Tifrunner.gnm1.ann1.A54C20	0.419192	0	0	-2.06761	1.05862e-11	down	-2.06761	1.16893e-09	down
arahy.Tifrunner.gnm1.ann1.AG78T7	1.5992	0	0	-3.99928	1.4638e-14	down	-3.99928	1.19353e-11	down
arahy.Tifrunner.gnm1.ann1.F5TB6F	0.625207	0	0	-2.64433	1.8774e-13	down	-2.64433	6.87632e-11	down
arahy.Tifrunner.gnm1.ann1.PSS1NY	0.711386	0	0	-2.83063	4.43915e-12	down	-2.83063	6.23308e-10	down
arahy.Tifrunner.gnm1.ann1.JJKM7S	31.3778	18.0749	0	-1.14309	0.000683858	down	-8.2936	1.53827e-54	down
arahy.Tifrunner.gnm1.ann1.3H2I46	2.74988	0.819282	0	-2.04993	0.00223122	down	-4.7813	1.86497e-14	down
Arachis_hypogaea_newGene_16820	2.78636	1.07784	0	-2.08941	0.000397381	down	-4.80031	5.57402e-16	down
arahy.Tifrunner.gnm1.ann1.0HX70L	2.01177	0.499132	0	-2.2673	0.000125629	down	-4.3304	6.47447e-34	down
arahy.Tifrunner.gnm1.ann1.QM7B5R	6.69693	2.10742	1.58353	-2.09747	5.14764e-07	down	-1.7155	0.000940611	down
arahy.Tifrunner.gnm1.ann1.XJM4PX	1.55836	0.403329	0	-2.36375	0.00501076	down	-3.96196	8.19384e-09	down
arahy.Tifrunner.gnm1.ann1.MKQQ3C	0.995547	0.227963	0	-2.46613	0.00130833	down	-3.31549	2.20763e-10	down
arahy.Tifrunner.gnm1.ann1.PY4INI	0.845045	0.188411	0	-2.48121	0.00309268	down	-3.07903	8.65866e-09	down
arahy.Tifrunner.gnm1.ann1.NR23UA	0.595717	0.109093	0	-2.67849	0.00129895	down	-2.57463	8.19541e-09	down
arahy.Tifrunner.gnm1.ann1.KKHU6Q	1.87073	0.353198	0	-2.87584	0.00490406	down	-4.22553	2.54462e-09	down
Arachis_hypogaea_newGene_9951	0.835917	0.170723	0	-3.33103	3.6771e-05	down	-3.06336	5.0515e-10	down
arahy.Tifrunner.gnm1.ann1.U045QQ	3.70048	1.25207	0.673147	-1.99077	0.000300827	down	-2.09656	0.00173731	down
arahy.Tifrunner.gnm1.ann1.365DAM	0.860211	0.062191	0	-4.09014	5.44108e-08	down	-3.10469	1.88546e-12	down
arahy.Tifrunner.gnm1.ann1.KQ7W38	0.651579	0.0365717	0	-4.34979	1.07467e-07	down	-2.70394	4.21791e-11	down
Arachis_hypogaea_newGene_17535	0.59602	0.0295473	0	-4.39169	3.46416e-05	down	-2.57536	7.58142e-08	down
arahy.Tifrunner.gnm1.ann1.THQ7Q1	12.2346	5.46257	4.03741	-1.44133	2.33479e-05	down	-1.15533	0.00844281	down
arahy.Tifrunner.gnm1.ann1.IM81E3	19.1008	10.9385	6.44302	-1.14681	0.00162474	down	-1.17981	0.00918995	down
arahy.Tifrunner.gnm1.ann1.NC7VPC	24.2981	15.5311	8.13831	-1.01142	0.00366668	down	-1.2147	0.00577131	down
arahy.Tifrunner.gnm1.ann1.GZ87H9	22.0045	14.1664	7.84793	-1.1042	0.00190022	down	-1.21979	0.00679328	down
arahy.Tifrunner.gnm1.ann1.W7VCER	17.6777	9.87211	5.69438	-1.16688	0.000919352	down	-1.22498	0.00668335	down
arahy.Tifrunner.gnm1.ann1.VP531Q	9.80991	5.17868	3.03876	-1.25359	0.000344768	down	-1.23247	0.00839728	down
arahy.Tifrunner.gnm1.ann1.IS0I2T	9.17926	5.75865	3.5899	-1.13582	0.00110844	down	-1.23867	0.00812705	down
arahy.Tifrunner.gnm1.ann1.343DA6	8.83027	3.96537	3.00845	-1.41283	0.000285593	down	-1.25543	0.00534459	down
arahy.Tifrunner.gnm1.ann1.1H4K7G	35.0767	18.7971	11.078	-1.20523	0.000370664	down	-1.2579	0.00642643	down
arahy.Tifrunner.gnm1.ann1.WHES61	4.70026	1.98258	1.48543	-1.58152	7.13238e-06	down	-1.26428	0.00644921	down
arahy.Tifrunner.gnm1.ann1.V9KE7R	4.9076	3.04231	1.60146	-1.09531	0.00265266	down	-1.26442	0.00614164	down
arahy.Tifrunner.gnm1.ann1.Y5NGSN	11.1947	6.56377	3.81048	-1.30077	0.000241975	down	-1.26693	0.00500905	down
arahy.Tifrunner.gnm1.ann1.27CGVJ	17.0276	9.28394	5.51841	-1.24994	0.000282868	down	-1.27616	0.00531159	down
arahy.Tifrunner.gnm1.ann1.71PCZ9	20.275	8.34755	5.78324	-1.36661	5.18072e-05	down	-1.27636	0.00603521	down
arahy.Tifrunner.gnm1.ann1.J1YGJJ	10.6643	6.80319	3.43154	-1.01883	0.00924571	down	-1.28205	0.00878414	down
arahy.Tifrunner.gnm1.ann1.044LWD	86.7723	48.3181	28.1918	-1.21166	0.00129944	down	-1.28927	0.00749969	down
arahy.Tifrunner.gnm1.ann1.TUT6I7	17.4889	8.17507	5.5603	-1.46988	2.86129e-05	down	-1.29409	0.00317526	down
arahy.Tifrunner.gnm1.ann1.MWC9N2	18.2034	12.904	5.56817	-1.14311	0.00093042	down	-1.29628	0.00567216	down
arahy.Tifrunner.gnm1.ann1.35WB4A	6.98499	3.68878	2.12597	-1.46263	4.37537e-05	down	-1.34168	0.00607106	down
arahy.Tifrunner.gnm1.ann1.LP5CTB	19.0183	10.3305	5.79488	-1.28703	0.000213685	down	-1.34173	0.0024319	down
arahy.Tifrunner.gnm1.ann1.8MV22J	16.3817	4.41504	5.05693	-2.2413	7.27009e-12	down	-1.34233	0.00330754	down
arahy.Tifrunner.gnm1.ann1.VMTG6G	29.7769	15.3999	9.5269	-1.31421	6.14669e-05	down	-1.34273	0.00383544	down
arahy.Tifrunner.gnm1.ann1.07WNF7	10.2178	5.42506	2.78673	-1.2316	0.00038855	down	-1.34823	0.00254693	down
arahy.Tifrunner.gnm1.ann1.L0U7LH	3.67789	1.83046	1.11589	-1.22504	0.00160553	down	-1.34854	0.00694923	down
Arachis_hypogaea_newGene_12049	8.71999	4.44775	2.31798	-1.34276	0.000133425	down	-1.36308	0.00274256	down
arahy.Tifrunner.gnm1.ann1.0FII68	5.13372	2.96538	1.50321	-1.11081	0.00213449	down	-1.3646	0.00284984	down
arahy.Tifrunner.gnm1.ann1.6S7C55	48.3707	27.2797	13.9698	-1.15363	0.000728182	down	-1.3679	0.00139968	down
arahy.Tifrunner.gnm1.ann1.1F1YZI	6.16445	3.21657	1.7573	-1.29381	0.00170643	down	-1.37592	0.00735831	down
arahy.Tifrunner.gnm1.ann1.NRM1UC	9.08333	5.49303	2.69811	-1.06959	0.00373674	down	-1.37937	0.0034792	down
arahy.Tifrunner.gnm1.ann1.RCR30R	9.07327	2.6793	2.71214	-2.11238	3.21193e-08	down	-1.38254	0.00511597	down
arahy.Tifrunner.gnm1.ann1.36FMA1	2.4088	1.8919	0.965563	-1.17541	0.00656091	down	-1.38795	0.00926066	down
arahy.Tifrunner.gnm1.ann1.QBKP7Q	6.54132	3.6266	1.92626	-1.20026	0.00127982	down	-1.38833	0.00320319	down
arahy.Tifrunner.gnm1.ann1.BNTD67	22.2591	13.8629	7.22244	-1.01337	0.00300257	down	-1.39172	0.00174412	down
arahy.Tifrunner.gnm1.ann1.7H636Z	22.8836	14.4704	7.11721	-1.03255	0.00279436	down	-1.3969	0.00183808	down
arahy.Tifrunner.gnm1.ann1.M7EXEZ	39.3346	20.3281	11.6669	-1.31972	0.000400964	down	-1.40738	0.00309416	down
arahy.Tifrunner.gnm1.ann1.CT8M8A	19.6917	9.98422	5.07345	-1.0614	0.00264865	down	-1.41517	0.00178822	down
arahy.Tifrunner.gnm1.ann1.K22RCE	6.93432	2.98946	2.00953	-1.58084	0.00167766	down	-1.41545	0.00836704	down
arahy.Tifrunner.gnm1.ann1.P974E5	5.17232	3.24514	1.50772	-1.02856	0.00354377	down	-1.42744	0.00188329	down
arahy.Tifrunner.gnm1.ann1.CR688Y	4.05311	2.36095	1.16919	-1.13017	0.00585411	down	-1.42881	0.00782028	down
arahy.Tifrunner.gnm1.ann1.07S74W	3.51007	1.44419	1.03566	-1.7043	8.19577e-05	down	-1.42933	0.00969235	down
arahy.Tifrunner.gnm1.ann1.ZUL46H	21.0218	6.56028	6.06686	-2.04235	5.78531e-10	down	-1.43121	0.00121329	down
arahy.Tifrunner.gnm1.ann1.P58CS4	7.19373	3.91936	2.17912	-1.36373	0.00036287	down	-1.43704	0.00315767	down
arahy.Tifrunner.gnm1.ann1.A8AWVV	9.97457	6.21028	3.10747	-1.03128	0.0039183	down	-1.43849	0.00196209	down
arahy.Tifrunner.gnm1.ann1.ZRCJ38	9.49944	5.21473	2.60706	-1.09541	0.00318347	down	-1.43926	0.00212127	down
arahy.Tifrunner.gnm1.ann1.8NDV1J	10.7932	5.42852	2.61652	-1.26436	0.000537613	down	-1.44687	0.00288386	down
arahy.Tifrunner.gnm1.ann1.FRHN34	32.2623	16.5383	7.19087	-1.11203	0.00461331	down	-1.45048	0.00246087	down
arahy.Tifrunner.gnm1.ann1.X35DRH	7.3947	4.61461	2.07865	-1.03639	0.0085798	down	-1.45565	0.0037613	down
arahy.Tifrunner.gnm1.ann1.Y4Z0CP	3.72615	2.06087	1.04671	-1.21869	0.0012617	down	-1.46153	0.00252828	down
arahy.Tifrunner.gnm1.ann1.KTR7HF	4.91353	2.34169	0.953394	-1.4957	0.000399674	down	-2.08585	9.91485e-05	down
arahy.Tifrunner.gnm1.ann1.7JYX6X	5.41767	0.772141	3.25841	-3.73556	1.22027e-08	down	-1.47202	0.00733833	down
arahy.Tifrunner.gnm1.ann1.SP53YQ	5.99466	3.11495	1.6517	-1.20524	0.00168359	down	-1.47548	0.00151541	down
arahy.Tifrunner.gnm1.ann1.XVC037	4.98376	2.65107	1.40711	-1.30448	0.00587473	down	-1.47755	0.00708611	down
arahy.Tifrunner.gnm1.ann1.1GM637	21.3609	11.3208	5.63893	-1.15075	0.000623783	down	-1.47817	0.000689404	down
arahy.Tifrunner.gnm1.ann1.KP6TGQ	4.34602	3.0942	1.79971	-1.12814	0.00536697	down	-1.48304	0.00310596	down
arahy.Tifrunner.gnm1.ann1.7B3JMU	8.57828	4.66643	2.0292	-1.16192	0.00166748	down	-1.48435	0.00131321	down
arahy.Tifrunner.gnm1.ann1.ATV9YP	4.89585	2.50465	1.35402	-1.338	0.00710515	down	-1.49188	0.00563297	down
arahy.Tifrunner.gnm1.ann1.RZQZ1K	14.2554	6.65694	3.7917	-1.41754	7.25877e-05	down	-1.49819	0.000994216	down
arahy.Tifrunner.gnm1.ann1.D0E55K	3.32953	2.08711	1.06819	-1.35764	0.000782417	down	-1.5018	0.00415208	down
arahy.Tifrunner.gnm1.ann1.G2H5J3	4.10673	2.78005	1.17606	-1.23005	0.000721849	down	-1.50485	0.00136249	down
Arachis_hypogaea_newGene_1644	5.57704	3.1713	1.57355	-1.20822	0.00738822	down	-1.51018	0.0097268	down
arahy.Tifrunner.gnm1.ann1.QYR710	16.6195	6.61643	4.28141	-1.58808	5.79808e-06	down	-1.51852	0.000930441	down
arahy.Tifrunner.gnm1.ann1.HDV1A7	4.08781	1.88449	1.02353	-1.78726	6.08329e-05	down	-1.52103	0.00750214	down
arahy.Tifrunner.gnm1.ann1.7QY2UT	15.6005	7.36655	4.14388	-1.45019	1.25953e-05	down	-1.5273	0.000349478	down
arahy.Tifrunner.gnm1.ann1.402B9T	4.99254	3.51393	1.4141	-1.02524	0.00604874	down	-1.55122	0.000719947	down
arahy.Tifrunner.gnm1.ann1.PE1GUB	7.82627	3.87192	2.29304	-1.46651	2.12987e-05	down	-1.55284	0.000371269	down
arahy.Tifrunner.gnm1.ann1.UJ0XJV	11.2886	3.78157	2.9502	-1.94485	5.3097e-08	down	-1.56011	0.000588654	down
arahy.Tifrunner.gnm1.ann1.2N7JZH	8.52935	4.81321	2.48726	-1.33826	9.42618e-05	down	-1.56493	0.000364882	down
arahy.Tifrunner.gnm1.ann1.SNS0I7	19.3829	9.51125	5.07319	-1.37594	0.00732207	down	-1.5739	0.00428494	down
arahy.Tifrunner.gnm1.ann1.9G3TAM	13.566	7.28934	3.81626	-1.34691	0.00115928	down	-1.57563	0.000331852	down
arahy.Tifrunner.gnm1.ann1.FTVA6C	6.42881	3.72438	1.55333	-1.08011	0.00542308	down	-1.57806	0.00157904	down
arahy.Tifrunner.gnm1.ann1.Y4570Z	6.808	3.86356	1.75876	-1.13841	0.00407112	down	-1.58176	0.00186496	down
arahy.Tifrunner.gnm1.ann1.1Q05D2	3.68485	1.54302	0.904591	-1.54082	0.000186103	down	-1.58457	0.00320744	down
arahy.Tifrunner.gnm1.ann1.U5MAQS	4.77611	2.96867	1.34397	-1.37737	0.00611913	down	-1.59397	0.00439724	down
arahy.Tifrunner.gnm1.ann1.U7JB58	12.1168	2.21524	2.92924	-2.6942	7.08356e-14	down	-1.59491	0.000321947	down
arahy.Tifrunner.gnm1.ann1.GTY6RX	8.63735	4.43787	2.19855	-1.28121	0.00107332	down	-1.61977	0.000833224	down
Arachis_hypogaea_newGene_3819	4.95519	1.3535	1.45445	-2.12529	3.59154e-06	down	-1.62653	0.00300271	down
arahy.Tifrunner.gnm1.ann1.TVN50Z	7.07934	2.94399	1.34852	-1.38822	0.000958795	down	-1.64359	0.0019232	down
arahy.Tifrunner.gnm1.ann1.M31XXH	17.0103	6.44952	4.31175	-1.7916	1.00844e-07	down	-1.6524	0.000148498	down
arahy.Tifrunner.gnm1.ann1.HS3YG3	2.90152	0.868608	0.812834	-2.11831	5.88285e-06	down	-1.6701	0.0032147	down
arahy.Tifrunner.gnm1.ann1.LDN3BT	4.58435	1.82608	0.903523	-1.51936	0.00154222	down	-1.67594	0.00587339	down
arahy.Tifrunner.gnm1.ann1.N073K6	8.42635	3.36672	2.04465	-1.6994	6.03609e-05	down	-1.68413	0.00144516	down
arahy.Tifrunner.gnm1.ann1.WD24C8	2.87587	1.94243	0.624738	-1.19529	0.00228896	down	-1.68577	0.000679905	down
arahy.Tifrunner.gnm1.ann1.C36CE0	7.23916	3.62264	1.74535	-1.34312	0.0018839	down	-1.691	0.00223253	down
arahy.Tifrunner.gnm1.ann1.VHEE5Y	10.3972	5.35537	2.50489	-1.32237	0.000169653	down	-1.69281	0.000150776	down
arahy.Tifrunner.gnm1.ann1.8Z5VIY	11.5269	6.79653	2.77093	-1.11287	0.00285745	down	-1.7053	0.000390725	down
arahy.Tifrunner.gnm1.ann1.B3D4NA	4.845	2.94555	1.65266	-1.21821	0.00831105	down	-1.70582	0.00318785	down
Arachis_hypogaea_newGene_1683	1.89954	0.361772	0.279931	-2.30823	7.08945e-06	down	-1.70741	0.00590308	down
arahy.Tifrunner.gnm1.ann1.K5B2QX	8.08966	4.17716	1.94783	-1.28042	0.00208498	down	-1.70794	0.00160001	down
arahy.Tifrunner.gnm1.ann1.QC0RE8	3.54174	1.62083	0.838016	-1.601	0.00640206	down	-1.7227	0.00435542	down
arahy.Tifrunner.gnm1.ann1.4PU0PP	26.5943	12.051	7.85204	-1.5387	3.67142e-06	down	-1.43113	0.0018864	down
arahy.Tifrunner.gnm1.ann1.0GWZ16	5.60887	2.94903	1.59743	-1.27132	0.00173415	down	-1.4436	0.00564449	down
arahy.Tifrunner.gnm1.ann1.0L9SJ6	3.6389	1.83452	1.18291	-1.42304	0.000347435	down	-1.72635	0.000835322	down
arahy.Tifrunner.gnm1.ann1.4U2MDP	3.91249	1.06208	0.913225	-2.24769	7.71186e-05	down	-1.72656	0.00200514	down
arahy.Tifrunner.gnm1.ann1.Z43HYI	34.3063	4.5765	7.42516	-3.13734	4.8516e-19	down	-1.727	0.000174808	down
arahy.Tifrunner.gnm1.ann1.74UU32	12.3954	5.70873	3.95624	-1.49336	1.75181e-05	down	-1.26016	0.00497189	down
arahy.Tifrunner.gnm1.ann1.PWM57A	4.73294	1.90392	1.09855	-1.64384	0.000683982	down	-1.72768	0.00496537	down
arahy.Tifrunner.gnm1.ann1.E4NLGE	3.52554	2.06809	0.6811	-1.09065	0.00692977	down	-1.73328	0.000596575	down
arahy.Tifrunner.gnm1.ann1.WVAI17	12.2978	3.79476	2.88037	-1.95127	6.96287e-08	down	-1.73396	0.000356562	down
arahy.Tifrunner.gnm1.ann1.7JT764	8.80046	4.93589	2.47131	-1.26748	0.00101998	down	-1.74163	0.000268336	down
arahy.Tifrunner.gnm1.ann1.GQ96QH	64.8063	30.4484	10.6352	-1.00217	0.00630465	down	-1.74542	0.000105832	down
arahy.Tifrunner.gnm1.ann1.D1ZZI9	2.58519	1.77602	0.712319	-1.15819	0.00996213	down	-1.76332	0.00201796	down
arahy.Tifrunner.gnm1.ann1.IYB3ER	6.14758	2.8802	1.41044	-1.4557	0.00055756	down	-1.7635	0.00124933	down
arahy.Tifrunner.gnm1.ann1.MI1RE4	14.1602	7.76628	3.23488	-1.21928	0.00204046	down	-1.7663	0.00041107	down
arahy.Tifrunner.gnm1.ann1.Q2ZPW3	6.02332	2.7718	1.62575	-1.23433	0.00152722	down	-1.78347	0.000301394	down
arahy.Tifrunner.gnm1.ann1.RM3VXC	15.9508	7.36362	3.57836	-1.46477	1.58321e-05	down	-1.79443	5.96308e-05	down
arahy.Tifrunner.gnm1.ann1.REUM3H	5.35337	3.27233	1.19554	-1.14096	0.00788403	down	-1.7966	0.00100542	down
arahy.Tifrunner.gnm1.ann1.09XT1N	4.1998	1.934	1.00606	-1.45578	0.000698222	down	-1.79672	0.0012477	down
Arachis_hypogaea_newGene_16642	2.6966	2.3344	0.588778	-1.22531	0.00337249	down	-1.80928	0.000467803	down
arahy.Tifrunner.gnm1.ann1.KKSD5Z	29.6389	9.64161	6.38764	-1.9957	0.000177464	down	-1.81001	0.0010748	down
arahy.Tifrunner.gnm1.ann1.5AU2WJ	4.24814	2.12592	0.925403	-1.34849	0.00227242	down	-1.82765	0.00129551	down
arahy.Tifrunner.gnm1.ann1.W8F73Z	5.98537	3.01997	1.70157	-1.69772	0.000107949	down	-1.83184	0.000772148	down
arahy.Tifrunner.gnm1.ann1.G39DTN	6.08812	3.68974	1.36015	-1.12056	0.00671301	down	-1.83457	0.000779028	down
arahy.Tifrunner.gnm1.ann1.L9U4X5	4.43985	1.96849	0.966433	-1.5376	0.000424423	down	-1.83542	0.000671775	down
arahy.Tifrunner.gnm1.ann1.A6MTIV	3.44386	1.82733	0.689164	-1.22069	0.00481658	down	-1.84859	0.000606361	down
arahy.Tifrunner.gnm1.ann1.HDCN36	2.53262	2.1192	0.762561	-1.4908	0.00139846	down	-1.86966	0.00160224	down
arahy.Tifrunner.gnm1.ann1.XJZ826	2.23107	0.958318	0.524977	-1.49342	0.00894249	down	-1.8704	0.00187054	down
arahy.Tifrunner.gnm1.ann1.H2JG0V	18.3635	6.70525	4.53628	-2.07378	3.26193e-10	down	-1.82065	1.46698e-05	down
arahy.Tifrunner.gnm1.ann1.MI3564	30.1994	16.8951	6.87464	-1.22675	0.000267703	down	-1.87969	7.67142e-06	down
arahy.Tifrunner.gnm1.ann1.5V52A0	4.17181	1.43997	0.917918	-2.25991	3.74118e-09	down	-1.9006	6.10198e-05	down
arahy.Tifrunner.gnm1.ann1.IZ4F9K	2.62481	0.969027	0.518684	-1.79543	0.00107169	down	-1.90716	0.0049889	down
arahy.Tifrunner.gnm1.ann1.KJF1LC	15.0789	6.57153	3.18541	-1.49172	0.00774017	down	-1.91177	0.00506226	down
arahy.Tifrunner.gnm1.ann1.W3WD4H	8.14186	5.12076	1.6179	-1.10238	0.00491823	down	-1.92184	8.45376e-05	down
Arachis_hypogaea_newGene_12026	1.18522	0.911771	0.263614	-1.72992	0.00504495	down	-1.92386	0.00711657	down
arahy.Tifrunner.gnm1.ann1.WYW97W	21.146	10.2581	4.129	-1.43362	1.71392e-05	down	-1.93942	6.37194e-06	down
arahy.Tifrunner.gnm1.ann1.Y4DWZG	10.7862	6.41052	2.13922	-1.09567	0.00306683	down	-1.94079	3.26992e-05	down
arahy.Tifrunner.gnm1.ann1.NBL2BC	10.6058	6.53137	2.11995	-1.10019	0.00783077	down	-1.94347	0.000135944	down
arahy.Tifrunner.gnm1.ann1.GRN8HF	1.72208	0.812601	0.341382	-1.84672	0.00443282	down	-1.94768	0.00646421	down
arahy.Tifrunner.gnm1.ann1.ISUI2G	1.40738	0.328025	0.274104	-2.28431	0.00024625	down	-1.95021	0.0058892	down
arahy.Tifrunner.gnm1.ann1.Y2JGKW	10.1829	6.05758	2.04448	-1.09172	0.00414009	down	-1.95166	6.60761e-05	down
arahy.Tifrunner.gnm1.ann1.DNDD6Y	2.75047	0.993841	0.552466	-1.80358	0.00251519	down	-1.9589	0.00679348	down
arahy.Tifrunner.gnm1.ann1.6KU1RV	30.2705	6.13741	6.26377	-2.92967	1.08586e-15	down	-1.97182	2.28054e-05	down
arahy.Tifrunner.gnm1.ann1.TJVH1M	27.4612	13.3263	5.44041	-1.42495	0.001591	down	-1.98028	6.2502e-05	down
arahy.Tifrunner.gnm1.ann1.63GRQU	3.10871	0.914545	0.50432	-1.67885	0.00602396	down	-1.98737	0.00599589	down
arahy.Tifrunner.gnm1.ann1.2WN1K3	3.12329	1.46455	0.543834	-1.3929	0.00175295	down	-2.00137	0.00038559	down
arahy.Tifrunner.gnm1.ann1.E1MHT7	3.87796	1.82112	0.746279	-1.60131	0.00377556	down	-2.00286	0.00208008	down
arahy.Tifrunner.gnm1.ann1.2RB4QS	5.11486	2.49011	1.02828	-1.45762	0.000131281	down	-2.01735	2.59536e-05	down
arahy.Tifrunner.gnm1.ann1.W2C20P	27.5251	16.2039	4.83325	-1.1014	0.00126593	down	-2.03678	1.01968e-06	down
arahy.Tifrunner.gnm1.ann1.3H693L	2.48757	1.10834	0.445864	-1.68433	0.00736593	down	-2.03963	0.00654034	down
Arachis_hypogaea_newGene_1807	4.34938	1.28414	0.82975	-2.06573	0.000171015	down	-2.04566	0.0040926	down
arahy.Tifrunner.gnm1.ann1.IEA635	2.2886	0.521841	0.420537	-2.45872	6.88973e-05	down	-2.04727	0.00452899	down
arahy.Tifrunner.gnm1.ann1.V7ULXX	5.14686	2.52117	1.15393	-1.91433	0.000168938	down	-2.05465	9.23274e-05	down
arahy.Tifrunner.gnm1.ann1.24WPAI	9.83907	3.53027	1.59224	-1.4502	0.000570122	down	-2.06451	0.00015079	down
arahy.Tifrunner.gnm1.ann1.UVCE5Y	4.71193	1.71274	0.891522	-1.84383	0.005201	down	-2.06706	0.00306302	down
arahy.Tifrunner.gnm1.ann1.046HV4	2.60278	0.957586	0.468455	-1.76572	0.0039361	down	-2.07503	0.00351728	down
arahy.Tifrunner.gnm1.ann1.8V1CUP	98.9897	38.7416	18.2013	-1.7233	8.48072e-05	down	-2.08058	1.72856e-05	down
Arachis_hypogaea_newGene_11563	4.10969	1.46138	0.769909	-1.96447	2.72651e-05	down	-2.0925	0.000282929	down
arahy.Tifrunner.gnm1.ann1.Y38ELQ	1.81586	0.542165	0.314818	-1.97311	0.00386919	down	-2.10882	0.00805677	down
arahy.Tifrunner.gnm1.ann1.G3L9EH	11.0017	5.33302	1.96114	-1.36046	0.00857772	down	-2.11921	0.000839279	down
arahy.Tifrunner.gnm1.ann1.L8LP1N	5.0322	3.02802	1.00424	-1.10393	0.0098548	down	-2.12499	8.93204e-05	down
arahy.Tifrunner.gnm1.ann1.H2TQG4	3.50472	1.0293	0.551046	-2.13493	0.00332955	down	-2.15032	0.00784513	down
arahy.Tifrunner.gnm1.ann1.AT6RDF	0.949486	0.298926	0.157341	-2.05045	0.00393769	down	-2.15905	0.00594258	down
Arachis_hypogaea_newGene_16247	6.22383	1.7934	1.2053	-2.16861	6.87455e-05	down	-2.15975	0.000218857	down
arahy.Tifrunner.gnm1.ann1.NKLH1V	3.57611	1.8734	0.691235	-1.6512	0.00146826	down	-2.16047	0.000787212	down
Arachis_hypogaea_newGene_7576	1.84645	0.223581	0.294345	-3.35358	2.28816e-05	down	-2.16159	0.00599869	down
arahy.Tifrunner.gnm1.ann1.2I1ZFA	5.1207	1.86129	0.844145	-1.78785	0.006298	down	-2.17799	0.00393486	down
Arachis_hypogaea_newGene_18691	1.81003	0.585188	0.295581	-1.96548	0.000866196	down	-2.21488	0.00178345	down
arahy.Tifrunner.gnm1.ann1.5RWH3A	1.24369	0.417182	0.201239	-1.92878	0.00736852	down	-2.22457	0.00485565	down
arahy.Tifrunner.gnm1.ann1.Z6MEWL	1.51554	0.541042	0.250012	-1.82864	0.00698508	down	-2.22907	0.00518248	down
arahy.Tifrunner.gnm1.ann1.7N6037	1.69505	0.717538	0.207393	-1.3726	0.00667094	down	-2.23583	0.000460007	down
arahy.Tifrunner.gnm1.ann1.ANH030	0.857701	0.05615	0.140744	-4.13295	5.55686e-08	down	-2.2421	0.00874902	down
arahy.Tifrunner.gnm1.ann1.YUMR6G	2.60221	0.476363	0.421758	-2.71383	0.000930543	down	-2.24672	0.00382279	down
arahy.Tifrunner.gnm1.ann1.2597Q1	2.032	0.737185	0.315925	-1.79854	0.00160029	down	-2.25307	0.000516837	down
arahy.Tifrunner.gnm1.ann1.BNNE9K	2.00182	0.634817	0.306611	-1.99126	0.000979382	down	-2.27065	0.00183943	down
arahy.Tifrunner.gnm1.ann1.6Q68A3	6.15	3.07355	0.970979	-1.33964	0.00578496	down	-2.28443	0.000177813	down
arahy.Tifrunner.gnm1.ann1.GS9I34	0.651467	0.132486	0.098768	-2.57703	0.00101006	down	-2.29031	0.00742367	down
arahy.Tifrunner.gnm1.ann1.GSM08A	15.8381	0	3.2894	-7.30726	1.64417e-55	down	-2.31525	0.00268317	down
Arachis_hypogaea_newGene_18325	0.955236	0.297233	0.15213	-2.04342	0.00229759	down	-2.31952	0.00519271	down
arahy.Tifrunner.gnm1.ann1.0079YX	3.81299	1.94934	1.02266	-1.89896	0.000142554	down	-2.32521	4.55783e-05	down
arahy.Tifrunner.gnm1.ann1.F64EX1	4.62119	1.38646	0.705934	-2.15228	0.00187676	down	-2.32598	0.000926786	down
arahy.Tifrunner.gnm1.ann1.6MIB10	1.02352	0.328517	0.13499	-2.06864	0.00792575	down	-2.34396	0.00748515	down
Arachis_hypogaea_newGene_17534	2.40632	1.1093	0.560077	-2.4533	7.56446e-09	down	-2.34449	1.68914e-06	down
arahy.Tifrunner.gnm1.ann1.XD6PY1	4.41346	1.86362	0.622282	-1.54348	0.000249428	down	-2.34676	1.17802e-05	down
arahy.Tifrunner.gnm1.ann1.22WBGR	3.40935	0.783131	0.483698	-2.45989	0.00335271	down	-2.37043	0.00758007	down
arahy.Tifrunner.gnm1.ann1.8EJ846	1.70694	0.235483	0.280104	-3.21301	5.23665e-05	down	-2.3706	0.00913116	down
arahy.Tifrunner.gnm1.ann1.UZ2FXN	0.76042	0.159097	0.123687	-2.48198	0.00118317	down	-2.37184	0.00504065	down
arahy.Tifrunner.gnm1.ann1.STKK9X	9.56087	0.0570437	1.68519	-7.37936	2.06922e-49	down	-2.38082	1.60909e-07	down
arahy.Tifrunner.gnm1.ann1.LAJ77U	0.943588	0.141189	0.137592	-3.08363	9.47996e-06	down	-2.39874	0.00288146	down
arahy.Tifrunner.gnm1.ann1.GW8D6R	1.23719	0.53878	0.490797	-2.259	0.000446832	down	-2.40093	0.00100732	down
Arachis_hypogaea_newGene_9115	0.95157	0.247833	0.121216	-2.20503	0.00844898	down	-2.41828	0.0052923	down
arahy.Tifrunner.gnm1.ann1.J13BPB	3.56212	1.23072	0.48434	-1.8572	0.00662751	down	-2.43682	0.00202174	down
Arachis_hypogaea_newGene_4301	1.04248	0.187746	0.153865	-2.75716	0.000858668	down	-2.4391	0.00954018	down
Arachis_hypogaea_newGene_15030	3.94883	1.3234	0.566836	-1.93739	0.00131562	down	-2.44359	0.000518446	down
arahy.Tifrunner.gnm1.ann1.R4XPT2	11.758	2.09975	1.60213	-2.75646	1.96904e-14	down	-2.44378	8.99057e-08	down
Arachis_hypogaea_newGene_8629	0.779456	0.186789	0.103666	-2.844	3.7134e-05	down	-2.47902	0.00160682	down
arahy.Tifrunner.gnm1.ann1.LG3GGS	4.8877	1.87094	0.693967	-1.77157	6.73197e-05	down	-2.48549	0.000997717	down
arahy.Tifrunner.gnm1.ann1.JX1FK0	1.99981	0.446563	0.273068	-2.50503	0.000915716	down	-2.48565	0.00224036	down
arahy.Tifrunner.gnm1.ann1.FH0TD2	3.68008	0.793807	0.503418	-2.58082	0.000248284	down	-2.49161	0.000498273	down
arahy.Tifrunner.gnm1.ann1.EZ7PM6	7.55887	3.45249	1.02084	-1.4191	0.000142994	down	-2.51268	1.57693e-07	down
arahy.Tifrunner.gnm1.ann1.B69GJJ	1.58914	0.509821	0.29833	-1.96365	0.00738229	down	-2.51683	0.00221938	down
arahy.Tifrunner.gnm1.ann1.0CK08N	1.56038	0.454257	0.224086	-2.27048	0.00066527	down	-2.5374	0.00142866	down
Arachis_hypogaea_newGene_1327	1.07195	0.252207	0.140897	-2.51499	0.00142203	down	-2.5409	0.0016678	down
arahy.Tifrunner.gnm1.ann1.FN2JF5	30.6577	14.3722	4.02436	-1.40623	0.00223739	down	-2.5414	5.25638e-07	down
arahy.Tifrunner.gnm1.ann1.RL2A2D	0.642736	0.133293	0.0795997	-2.49305	0.00252975	down	-2.54624	0.00514716	down
Arachis_hypogaea_newGene_2483	2.21736	1.0539	0.298074	-1.46269	0.00153312	down	-2.55025	1.23961e-05	down
arahy.Tifrunner.gnm1.ann1.FU37Q3	2.42534	1.01811	0.349999	-1.65677	0.00214151	down	-2.55233	0.000141063	down
arahy.Tifrunner.gnm1.ann1.DE3F1C	1.07624	0.310556	0.138739	-2.15895	0.0064339	down	-2.56176	0.00356519	down
arahy.Tifrunner.gnm1.ann1.40ANBN	0.412841	0.0481953	0.0555983	-3.33236	6.22213e-06	down	-2.56527	0.00232457	down
arahy.Tifrunner.gnm1.ann1.AJ3133	0.763728	0.169228	0.0828397	-2.94902	0.000160173	down	-2.57082	0.00263736	down
arahy.Tifrunner.gnm1.ann1.2BE94R	2.02833	0.360752	0.244759	-2.7272	0.000539463	down	-2.58769	0.00227402	down
arahy.Tifrunner.gnm1.ann1.13T34P	6.85973	3.2315	0.737158	-1.3994	0.000263758	down	-2.59553	3.68397e-08	down
arahy.Tifrunner.gnm1.ann1.ZXJH7W	7.95669	3.75332	1.06042	-1.41403	0.000334307	down	-2.60474	6.86722e-07	down
arahy.Tifrunner.gnm1.ann1.7HZ9C0	2.22788	0.606518	0.301325	-2.15244	0.000772324	down	-2.62232	0.000520805	down
arahy.Tifrunner.gnm1.ann1.NJE7MY	25.6558	9.03298	3.29549	-1.82196	2.18304e-05	down	-2.64646	8.69011e-10	down
arahy.Tifrunner.gnm1.ann1.4RSR2L	6.09125	3.08074	0.81985	-1.31306	0.00445212	down	-2.66298	3.67293e-07	down
arahy.Tifrunner.gnm1.ann1.T6S6P4	2.66278	0.707215	0.297311	-2.2651	0.000142023	down	-2.67279	0.000101736	down
Arachis_hypogaea_newGene_10903	0.560849	0.0238797	0.0591957	-4.95053	4.20696e-07	down	-2.70632	0.00267526	down
arahy.Tifrunner.gnm1.ann1.G0BSDQ	0.689754	0.0989833	0.0704673	-2.94182	0.000375584	down	-2.75668	0.00122823	down
arahy.Tifrunner.gnm1.ann1.AGD9YF	127.578	46.9431	17.5545	-1.79885	0.00243411	down	-2.75701	1.22219e-09	down
arahy.Tifrunner.gnm1.ann1.LY1943	2.02095	0.755009	0.30654	-2.0466	0.000421296	down	-2.75844	7.64236e-05	down
arahy.Tifrunner.gnm1.ann1.4WDU0A	2.41432	0.834937	0.262762	-1.86914	0.00644744	down	-2.78751	0.000419867	down
arahy.Tifrunner.gnm1.ann1.5186VC	2.00917	0.520956	0.195171	-2.26441	0.00595851	down	-2.80466	0.0014306	down
arahy.Tifrunner.gnm1.ann1.5R9G89	1.339	0.41181	0.132351	-2.08682	0.00754873	down	-2.80986	0.00149424	down
Arachis_hypogaea_newGene_7802	1.84302	0.723823	0.181741	-1.98184	0.000840841	down	-2.82582	7.97693e-05	down
Arachis_hypogaea_newGene_9048	2.04562	0.599095	0.22226	-2.11118	0.000140711	down	-2.8362	2.74503e-05	down
arahy.Tifrunner.gnm1.ann1.41HY5P	1.73414	0.482009	0.116516	-1.95477	0.00602017	down	-2.84451	0.000373473	down
arahy.Tifrunner.gnm1.ann1.VDY0CP	1.71217	0.767355	0.155023	-2.34197	1.57268e-05	down	-2.85224	1.78611e-05	down
arahy.Tifrunner.gnm1.ann1.42JSD4	1.71083	0.170586	0.174555	-3.52522	2.07286e-06	down	-2.87247	0.00048961	down
arahy.Tifrunner.gnm1.ann1.R1SWRL	4.88844	1.94329	0.509052	-1.71481	0.00670796	down	-2.88182	0.00011914	down
Arachis_hypogaea_newGene_17953	2.37715	0.548924	0.254361	-2.82181	7.03982e-11	down	-2.905	1.89365e-07	down
arahy.Tifrunner.gnm1.ann1.RN5M7S	2.6687	0.484412	0.177975	-2.56758	0.000203268	down	-2.91348	0.000324181	down
arahy.Tifrunner.gnm1.ann1.J9SV8Q	1.22948	0.264275	0.122495	-2.55729	0.000404972	down	-2.93452	0.000310918	down
arahy.Tifrunner.gnm1.ann1.U0C9NI	1.92574	1.04475	0.162708	-1.58017	0.00578179	down	-2.94805	3.51531e-05	down
arahy.Tifrunner.gnm1.ann1.00R4IN	5.42401	2.55736	0.823376	-1.95967	7.73257e-07	down	-2.96556	2.33303e-11	down
arahy.Tifrunner.gnm1.ann1.HYLU9Z	21.0432	8.37296	2.0372	-1.65483	0.00416016	down	-2.97575	2.76799e-05	down
Arachis_hypogaea_newGene_12006	3.12691	0.482186	0.280908	-3.05181	2.96353e-07	down	-3.08131	6.00361e-06	down
arahy.Tifrunner.gnm1.ann1.VPUZ6C	3.69819	0.585307	0.337464	-3.03035	5.71058e-07	down	-3.08265	8.73467e-06	down
Arachis_hypogaea_newGene_17696	0.940672	0.10144	0.0742943	-3.40553	1.70714e-05	down	-3.08807	0.000213323	down
arahy.Tifrunner.gnm1.ann1.M08FD2	3.12657	0.630054	0.23659	-2.63715	0.000237997	down	-3.16	8.75951e-05	down
arahy.Tifrunner.gnm1.ann1.1UL4FR	0.585686	0.0628137	0.043213	-3.38798	5.62261e-05	down	-3.18559	0.000535768	down
Arachis_hypogaea_newGene_10379	2.87606	0.804721	0.238514	-2.39081	1.13357e-07	down	-3.19554	5.0319e-08	down
arahy.Tifrunner.gnm1.ann1.9H9EE5	0.798476	0.0506163	0.0617323	-3.84508	6.75571e-06	down	-3.19721	0.000517522	down
arahy.Tifrunner.gnm1.ann1.XB7NUW	2.04731	0.749267	0.171647	-1.73118	0.00144201	down	-3.2106	6.25375e-07	down
arahy.Tifrunner.gnm1.ann1.FBB3PZ	1.53787	0.541575	0.1344	-1.9687	0.000546825	down	-3.21603	2.57329e-06	down
arahy.Tifrunner.gnm1.ann1.V363MI	1.93781	0	0.130906	-4.27635	1.6544e-12	down	-3.23032	0.00010352	down
arahy.Tifrunner.gnm1.ann1.420AQL	5.36709	1.49118	0.439764	-2.2274	2.49263e-08	down	-3.25369	6.87997e-10	down
arahy.Tifrunner.gnm1.ann1.9G7IH4	1.25771	0.477097	0.0965947	-1.70103	0.00516351	down	-3.25387	1.36374e-05	down
arahy.Tifrunner.gnm1.ann1.Z6RYGL	0.766574	0.178308	0.052157	-2.46239	0.00170643	down	-3.45162	3.96917e-05	down
arahy.Tifrunner.gnm1.ann1.7G8YPS	2.31765	0.600219	0.241816	-3.05383	0.000631867	down	-3.47879	0.000243635	down
arahy.Tifrunner.gnm1.ann1.B0S4UE	3.53761	0.769602	0.142615	-2.35025	0.000464386	down	-3.47993	6.63639e-06	down
arahy.Tifrunner.gnm1.ann1.I640G9	0.497278	0.018964	0.0206733	-4.67197	1.23486e-06	down	-3.54985	0.000199012	down
arahy.Tifrunner.gnm1.ann1.6NZ8WT	1.6302	0.228298	0.0973857	-3.01586	0.000197674	down	-3.62741	4.74394e-05	down
Arachis_hypogaea_newGene_15021	1.05137	0.243835	0.0505133	-2.44804	0.00233316	down	-3.65381	5.16158e-05	down
arahy.Tifrunner.gnm1.ann1.Q9WWUM	2.52868	0.625093	0.146991	-2.37774	0.000195945	down	-3.68832	2.08283e-06	down
arahy.Tifrunner.gnm1.ann1.0QCF99	18.8848	0.315965	1.13506	-6.23848	1.91142e-57	down	-3.69761	3.47852e-17	down
arahy.Tifrunner.gnm1.ann1.VPK6PF	13.9866	3.33419	0.880423	-2.43931	2.57258e-11	down	-3.75971	7.01298e-17	down
arahy.Tifrunner.gnm1.ann1.8VRB03	3.87374	0.595497	0.222506	-3.06218	7.07292e-08	down	-3.76255	7.78876e-08	down
arahy.Tifrunner.gnm1.ann1.DABQ5X	1.05753	0.202844	0.0560373	-2.70437	0.00688197	down	-3.7657	0.00128875	down
arahy.Tifrunner.gnm1.ann1.K1HF61	2.27823	0.105145	0.116616	-4.57777	7.65927e-07	down	-3.818	7.49473e-05	down
arahy.Tifrunner.gnm1.ann1.DI7WTY	2.26499	0.0507203	0.119762	-5.68115	2.99347e-13	down	-3.82415	3.25969e-07	down
Arachis_hypogaea_newGene_2497	0.950678	0	0.0438877	-3.24896	3.10704e-11	down	-3.84736	1.68117e-05	down
arahy.Tifrunner.gnm1.ann1.VY3BKH	2.08292	0.427471	0.110583	-2.58908	0.0001703	down	-3.8479	6.44833e-06	down
arahy.Tifrunner.gnm1.ann1.XQK7KQ	1.43267	0.274837	0.067429	-2.70054	0.00118127	down	-3.8782	9.41631e-05	down
arahy.Tifrunner.gnm1.ann1.X8VU69	0.843756	0.124742	0.049434	-3.09824	1.16023e-05	down	-3.98911	2.98055e-06	down
arahy.Tifrunner.gnm1.ann1.CU1T9Z	3.49545	0.783897	0.165828	-2.51141	0.000162552	down	-4.03165	7.58226e-07	down
Arachis_hypogaea_newGene_2498	1.02124	0.256656	0.0466637	-2.35174	0.00257428	down	-4.0795	1.81578e-07	down
arahy.Tifrunner.gnm1.ann1.35WTTC	1.4297	0.524507	0.061155	-1.81472	0.00302561	down	-4.22847	6.25626e-08	down
arahy.Tifrunner.gnm1.ann1.LFD3WS	4.89508	0.258589	0.154004	-4.4315	1.47214e-10	down	-4.23865	3.19159e-08	down
arahy.Tifrunner.gnm1.ann1.3U1GZ3	1.57403	0.276559	0.03909	-2.59327	0.00107594	down	-4.34556	4.05705e-06	down
arahy.Tifrunner.gnm1.ann1.VAI9KI	1.95668	0.174016	0.0717703	-3.78403	1.84195e-14	down	-4.37563	3.8916e-12	down
Arachis_hypogaea_newGene_19200	2.10646	0.542976	0.053568	-2.48674	0.000600679	down	-4.47435	1.01303e-06	down
arahy.Tifrunner.gnm1.ann1.B4ZKRH	1.1123	0.090858	0.02384	-3.85095	7.4917e-06	down	-4.99238	1.23943e-06	down
arahy.Tifrunner.gnm1.ann1.KI46BF	0.788751	0.0763233	0.016259	-3.60796	2.911e-05	down	-5.18837	1.32316e-06	down
arahy.Tifrunner.gnm1.ann1.HXP2BU	0.494459	0.0673797	0.00658133	-3.15821	6.75411e-05	down	-5.26062	1.46387e-07	down
Arachis_hypogaea_newGene_8107	1.65539	0.275019	0.020416	-2.84828	0.000347776	down	-5.5498	1.88831e-07	down
arahy.Tifrunner.gnm1.ann1.R5IFJT	7.99018	1.69174	0.107157	-2.61965	0.000144942	down	-5.8298	1.01649e-10	down
Arachis_hypogaea_newGene_17455	0.835943	0.0591203	0.00530733	-4.53652	4.87096e-11	down	-6.79108	6.09624e-13	down
arahy.Tifrunner.gnm1.ann1.LDP0G3	411.566	0.605602	0.791283	-8.68312	5.61138e-45	down	-8.11848	9.49947e-41	down
Arachis_hypogaea_newGene_17195	30.3352	0.012372	0.013182	-11.4074	0.00223623	down	-10.7435	0.00423354	down
