# Supplementary material for: An Advanced Lipid Metabolism System Revealed by Transcriptomic and Lipidomic Analyses Plays a Central Role in Peanut Cold Tolerance
Source: Front Plant Sci. 2020 Jul 21;11:1110. doi: 10.3389/fpls.2020.01110 (PMC7396583; doi:10.3389/fpls.2020.01110)
Supplement: Supplementary file 1 [file DataSheet_1.zip › Supplementary Material/Table S9.xlsx]

## Sheet: Sheet1
Table S9. The continuously differentially expressed genes (CDEGs) both in NH5 and FH18.
Total RNA was extracted from three biological replicates. Time points were taken for 0 (T0, S0), 12 (T1, S1), 24 (T2, S2) h after cold stress at 6°C in NH5 (T) and FH18 (S), respectively. The values indicated in column T0, T1, T2, S0, S1 and S2 are FPKM (stands for: fragments per kilobase of transcript per million fragments mapped).
*: FC = fold change. The FC≥ 2 , that is, |log2FC| ≥ 1 is considered as significantly differential expression
**: FDR = false discovery rate. Adjusted for multiple tests. FDR < 0.01 is considered to be statistically significant
***: up : significantly upregulated (FC ≥2 and FDR <0.01); down : significantly downregulated (FC ≥2 and FDR <0.01)
The yellow region represents the genes that continuously significantly upregulated in NH5 and FH18. The green region represents the genes that continuously significantly downregulated in NH5 and FH18.
Tifrunner.gnm1. ann1. CCJH	T0	T1	T2	S0	S1	S2	*log2FC (T1/T0)	**FDR (T1/T0)	***Regulated (T1/T0)	log2FC (T2/T0)	FDR (T2/T0)	Regulated (T2/T0)	log2FC (S1/S0)	FDR (S1/S0)	Regulated (S1/S0)	log2FC (S2/S0)	FDR (S2/S0)	Regulated (S2/S0)	log2 FC(T1/S1)	log2 FC(T2/S2)
arahy.Tifrunner.gnm1.ann1.EK4G75	0.00149833	54.5589	10.7713	0.0539017	4.68096	11.5908	13.1742	1.23216e-95	up	11.5266	7.79329e-11	up	5.50484	0.000108746	up	7.29523	3.24015e-47	up	7.6694	4.23141
arahy.Tifrunner.gnm1.ann1.N5X18U	0.00345333	25.0752	6.89385	0	5.28482	11.0829	11.7086	1.64045e-93	up	10.2352	2.26366e-08	up	5.72378	1.12902e-06	up	6.7922	5.40281e-69	up	5.98478	3.44298
arahy.Tifrunner.gnm1.ann1.YS6PIM	0.009213	4.25019	104.334	0.106367	0.797019	61.8834	7.81784	4.27431e-12	up	12.9824	6.43405e-67	up	2.349	0.00176296	up	9.21541	1.50915e-53	up	5.46884	3.76704
arahy.Tifrunner.gnm1.ann1.X4ZQ0T	0.058063	25.5282	9.31338	0.309398	4.41897	31.0085	8.26796	2.53344e-70	up	7.55057	3.24458e-09	up	3.36973	4.20442e-12	up	6.72932	6.02823e-73	up	4.89823	0.821253
arahy.Tifrunner.gnm1.ann1.87HDGW	0.138322	37.8266	88.3802	0.0685693	0.692507	113.758	7.68404	2.50795e-62	up	9.5973	4.23266e-05	up	2.8186	2.417e-06	up	10.7315	1.0045e-101	up	4.86544	-1.1342
arahy.Tifrunner.gnm1.ann1.Z25GSD	0.00848567	14.002	5.35677	0.0299227	2.7985	8.7097	10.2581	4.27153e-29	up	9.60125	6.44893e-26	up	5.63391	0.000110706	up	7.78551	1.36743e-26	up	4.62422	1.81574
arahy.Tifrunner.gnm1.ann1.84B366	0.00586267	24.6512	5.04281	0	7.84432	20.2903	10.8205	1.32223e-30	up	9.18654	1.88426e-22	up	6.29358	5.43888e-61	up	7.66464	2.60615e-82	up	4.52691	1.52189
arahy.Tifrunner.gnm1.ann1.BCQ67I	0	7.51993	158.129	0.151058	0.83148	55.432	6.23265	1.4232e-14	up	10.6269	1.50813e-42	up	1.96751	0.00620704	up	8.5882	2.98043e-29	up	4.26513	2.03869
arahy.Tifrunner.gnm1.ann1.66HKIQ	0.00563433	0.708162	1.86559	0	0.437471	0.729512	6.36571	8.46029e-11	up	8.47494	4.37759e-26	up	2.12919	1.21987e-11	up	2.86693	4.74493e-08	up	4.23652	5.60801
arahy.Tifrunner.gnm1.ann1.UD5KU9	0.00791833	2.65382	1.39408	0.0270157	0.604478	1.32758	7.80893	2.07841e-11	up	7.58872	6.34875e-18	up	3.81057	1.10967e-06	up	5.51837	2.40207e-17	up	3.99835	2.07035
arahy.Tifrunner.gnm1.ann1.VDI3WX	0.045324	5.68182	1.17046	0.202463	1.33416	6.62987	6.23807	1.27676e-10	up	4.69093	1.9611e-06	up	2.34021	0.000145772	up	5.42028	3.86245e-50	up	3.89786	-0.729348
arahy.Tifrunner.gnm1.ann1.PVQF0C	0.012197	93.1166	15.7037	0.05882	19.9753	30.9076	11.3978	3.05438e-46	up	9.61513	2.02435e-08	up	7.50378	1.74711e-11	up	7.67884	1.52004e-27	up	3.89397	1.93629
arahy.Tifrunner.gnm1.ann1.V5XFCT	0.0325703	9.98236	0.733279	0	1.13629	4.03423	7.23106	1.74395e-32	up	4.44709	1.50238e-06	up	3.50626	2.98787e-11	up	5.33422	1.06102e-09	up	3.72481	-0.887132
arahy.Tifrunner.gnm1.ann1.GAW9KQ	0.00967167	26.1117	3.54767	0.0453593	8.30701	5.55442	9.96045	3.75674e-36	up	7.73793	3.45436e-08	up	6.26623	0.000535876	up	6.30413	2.66425e-05	up	3.69422	1.4338
arahy.Tifrunner.gnm1.ann1.2CFU61	0.044769	3.16483	41.3457	0.233013	1.18648	17.8482	5.43316	1.14009e-11	up	9.85264	3.05311e-59	up	1.86351	0.00845815	up	6.33832	1.62154e-19	up	3.56964	3.51432
arahy.Tifrunner.gnm1.ann1.FFL3CR	0.0100773	4.62724	26.3396	0.035017	1.09237	20.4424	7.82765	1.92817e-12	up	11.0541	6.60832e-19	up	4.35574	1.72397e-07	up	9.14493	9.52098e-31	up	3.4719	1.90914
arahy.Tifrunner.gnm1.ann1.IG3UT7	0.0123833	96.5433	8.50753	0	44.1448	49.4818	12.2119	1.97308e-88	up	9.40675	7.37678e-06	up	8.7861	5.9814e-130	up	8.95076	3.79176e-109	up	3.42582	0.455991
arahy.Tifrunner.gnm1.ann1.A3XHUV	0.0132417	14.5303	4.24146	0.0307927	3.89326	16.8194	9.10289	3.45557e-35	up	7.89187	8.43037e-28	up	5.91659	4.22931e-12	up	8.60169	5.59026e-11	up	3.18631	-0.709825
arahy.Tifrunner.gnm1.ann1.BVS13F	0.00598467	3.1269	7.27495	0	2.36243	0.886754	7.72499	3.12312e-23	up	10.0769	5.14979e-22	up	4.5622	3.19574e-32	up	3.14853	1.46402e-15	up	3.16279	6.9284
arahy.Tifrunner.gnm1.ann1.I9HEHF	0.026355	19.647	9.52145	0	5.43878	11.6994	8.82007	1.61324e-41	up	8.33403	3.27224e-29	up	5.76521	1.08755e-09	up	6.87029	6.46582e-66	up	3.05486	1.46373
arahy.Tifrunner.gnm1.ann1.Y1617F	0.114577	5.86229	3.31473	0.0820617	0.704502	0.743007	5.47551	9.4829e-13	up	5.24104	2.75087e-19	up	2.42698	3.47053e-05	up	2.74862	0.000224501	up	3.04853	2.49242
arahy.Tifrunner.gnm1.ann1.L5HZ8F	0.0145563	21.3657	23.971	0.038246	5.04693	29.3467	9.49256	1.56078e-44	up	10.3555	2.31743e-10	up	6.51707	2.29762e-20	up	9.62965	7.43995e-13	up	2.9755	0.725856
arahy.Tifrunner.gnm1.ann1.36QZ6D	0.0847033	12.3402	14.4251	0.196421	3.70748	12.1201	6.65691	5.47232e-15	up	7.57897	4.35596e-21	up	3.71762	7.42006e-07	up	5.99971	9.2321e-06	up	2.93929	1.57926
arahy.Tifrunner.gnm1.ann1.K2SWWG	0.000971667	23.9652	9.17441	0.0284047	9.61251	16.4577	10.3225	1.30044e-43	up	9.63925	3.25957e-07	up	7.41965	4.5799e-24	up	8.77427	7.07711e-48	up	2.90285	0.864984
arahy.Tifrunner.gnm1.ann1.Q52RY2	0.0541953	7.33783	2.0128	0.228737	4.77784	5.07277	6.62115	5.15942e-32	up	5.45689	1.18904e-12	up	3.75392	2.09077e-09	up	4.48177	7.91607e-06	up	2.86723	0.975117
arahy.Tifrunner.gnm1.ann1.YFKM11	0.0769807	4.72957	37.7035	0.199667	1.77235	20.6318	5.5773	1.39473e-12	up	9.26248	3.30864e-23	up	2.73785	1.30994e-06	up	6.84883	2.69542e-74	up	2.83946	2.41365
arahy.Tifrunner.gnm1.ann1.IF1UXG	0.064168	67.903	41.7421	0.083171	13.014	73.2933	9.48201	2.442e-30	up	9.53221	1.89015e-54	up	6.64269	8.80265e-11	up	9.67344	9.72073e-39	up	2.83932	-0.141234
arahy.Tifrunner.gnm1.ann1.99FV79	0.0612583	34.4094	2.69908	0.0430493	2.98555	5.09131	7.88756	2.14467e-37	up	5.02395	0.000702595	up	5.09911	5.73416e-06	up	6.3593	2.66643e-14	up	2.78845	-1.33535
arahy.Tifrunner.gnm1.ann1.FU1JML	10.1882	232.133	160.091	28.539	103.121	378.177	4.2471	1.38791e-22	up	4.49316	2.58533e-19	up	1.47445	0.000107685	up	3.95395	1.86721e-11	up	2.77265	0.539212
arahy.Tifrunner.gnm1.ann1.X1N656	0.00838433	1.3172	8.1972	0	1.55876	4.60853	6.72336	3.59385e-10	up	10.0757	2.67322e-27	up	3.96233	1.68704e-10	up	5.52624	1.0378e-40	up	2.76103	4.5495
arahy.Tifrunner.gnm1.ann1.AK3JWY	0.0239527	32.8404	3.53273	0.02676	5.87162	31.5535	9.32037	7.713e-31	up	6.68727	1.66733e-22	up	6.68773	1.22949e-08	up	9.59561	4.64499e-54	up	2.63264	-2.90833
arahy.Tifrunner.gnm1.ann1.U6UPFE	0.0520153	1.81129	5.99739	0.142138	0.91498	1.2621	4.78187	3.91205e-09	up	7.21581	1.98222e-20	up	2.15337	0.00314977	up	3.18658	2.03468e-06	up	2.62851	4.02922
arahy.Tifrunner.gnm1.ann1.Y8803N	0.528501	15.7941	5.54612	0.607113	3.07595	6.65913	4.498	4.44977e-12	up	3.7051	1.9174e-12	up	1.88564	0.00350552	up	3.57949	2.84105e-10	up	2.61236	0.125602
arahy.Tifrunner.gnm1.ann1.YC7CVR	0.0322317	15.0806	13.629	0	3.97685	5.41331	7.92445	7.1587e-13	up	7.25606	2.12686e-06	up	2.56	6.4075e-28	up	1.98	1.72078e-47	up	5.36445	2.27606
arahy.Tifrunner.gnm1.ann1.7QKH3M	0.0870643	3.65832	34.7096	0.201349	1.47006	19.4309	5.07496	4.25141e-09	up	9.00693	2.89379e-27	up	2.46837	0.000350184	up	6.76385	3.42892e-73	up	2.60659	2.24308
arahy.Tifrunner.gnm1.ann1.C9M3KU	0.573181	102.999	21.2801	0.713963	21.2321	52.2292	7.06534	2.93221e-52	up	5.49164	3.40162e-18	up	4.45894	2.24253e-41	up	6.32277	4.18939e-67	up	2.60641	-0.831136
arahy.Tifrunner.gnm1.ann1.9ZTQ0N	5.03549	162.367	97.4738	12.9574	73.5621	232.789	4.68922	2.9395e-26	up	4.65523	4.63784e-21	up	2.08296	6.15171e-08	up	4.32662	3.73946e-15	up	2.60626	0.328612
arahy.Tifrunner.gnm1.ann1.6ERU87	3.76657	80.9912	49.9311	6.57646	25.9667	57.0519	4.61585	6.58667e-18	up	4.41915	1.57198e-13	up	2.01853	3.7448e-08	up	3.89629	6.78311e-15	up	2.59732	0.522857
Arachis_hypogaea_newGene_9364	0.0859267	4.92593	10.4048	0.246932	2.48948	5.67048	5.45207	7.34962e-31	up	7.25655	1.235e-44	up	2.8882	3.3929e-07	up	4.64575	2.38461e-40	up	2.56387	2.6108
arahy.Tifrunner.gnm1.ann1.ISEY34	0.199998	12.9306	7.35264	0.765948	8.95229	10.6782	5.64163	2.91481e-23	up	5.56123	0.00167381	up	3.08607	1.80914e-18	up	3.92286	3.40537e-06	up	2.55556	1.63837
arahy.Tifrunner.gnm1.ann1.9PT08I	0.0585973	4.14311	70.6683	0.0548173	0.601044	35.1147	5.23264	6.01719e-13	up	9.98784	1.8429e-25	up	2.69748	0.000419051	up	8.87855	6.70511e-93	up	2.53516	1.10929
arahy.Tifrunner.gnm1.ann1.6CR1D2	0.0420903	153.259	29.4991	0.101558	47.6746	98.1985	10.7048	2.96287e-82	up	9.00938	6.94025e-05	up	8.17095	1.62433e-47	up	9.79226	2.76154e-40	up	2.53387	-0.782888
arahy.Tifrunner.gnm1.ann1.7K9KSG	0.13107	30.4262	29.6816	0.0796177	3.80592	20.5124	7.27811	6.43705e-11	up	7.95781	1.48422e-06	up	4.74968	1.10775e-08	up	7.74983	1.78511e-45	up	2.52843	0.207974
arahy.Tifrunner.gnm1.ann1.37ZNH1	0.13107	29.9513	29.2539	0.0796177	3.76587	20.2531	7.25484	5.64277e-11	up	7.93657	1.73436e-06	up	4.73567	1.27576e-08	up	7.73117	5.04342e-45	up	2.51917	0.205402
arahy.Tifrunner.gnm1.ann1.SDCR6H	0.107142	24.2525	16.6265	0.178148	7.1575	9.63814	7.34545	2.49595e-52	up	7.50563	1.23712e-17	up	4.83362	2.64668e-07	up	5.84219	2.155e-62	up	2.51183	1.66345
arahy.Tifrunner.gnm1.ann1.68BC0Z	0.013565	8.62682	2.04599	0	6.42148	12.5838	8.48099	1.86055e-10	up	7.14084	6.77197e-14	up	6.00483	6.35578e-37	up	6.97543	1.02136e-07	up	2.47615	0.165416
arahy.Tifrunner.gnm1.ann1.CT3KKI	4.68147	117.284	51.1612	5.07016	25.7888	70.1336	4.48046	3.78635e-19	up	3.93529	4.18688e-16	up	2.00976	2.25136e-09	up	3.99316	6.40268e-08	up	2.4707	-0.0578751
arahy.Tifrunner.gnm1.ann1.9ET73H	0.607339	16.8727	8.96039	0.858726	4.75184	6.03666	4.3023	1.41777e-21	up	4.13317	1.25386e-19	up	1.87402	0.000399735	up	2.82238	4.51191e-17	up	2.42827	1.31079
arahy.Tifrunner.gnm1.ann1.JP3FQX	0.00809533	4.36328	3.78421	0.0184013	1.80931	6.46678	7.90259	3.6079e-16	up	8.29221	7.23048e-08	up	5.48401	6.75617e-06	up	7.83001	1.00966e-20	up	2.41858	0.462194
arahy.Tifrunner.gnm1.ann1.NHL70K	0.313951	26.0454	14.9148	0.998649	16.0897	16.9816	5.96604	7.15272e-37	up	5.8668	9.14076e-19	up	3.56114	4.15246e-07	up	4.22243	9.41627e-10	up	2.4049	1.64437
arahy.Tifrunner.gnm1.ann1.4H3PV4	1.83959	74.8284	19.8346	6.42642	48.8514	50.4567	5.07536	6.97083e-23	up	3.88741	8.56149e-19	up	2.67057	1.06221e-22	up	3.29727	3.57136e-21	up	2.40479	0.590138
arahy.Tifrunner.gnm1.ann1.743C1F	3.80552	89.2886	20.4614	6.60624	31.6625	31.8576	4.29766	1.96613e-25	up	2.90339	9.59121e-12	up	1.89972	4.38757e-12	up	2.47208	1.5013e-14	up	2.39794	0.431316
arahy.Tifrunner.gnm1.ann1.HN9IMI	0.037624	19.1465	3.52646	0.0308673	3.59882	23.5382	7.96081	3.31929e-44	up	6.25061	2.50942e-10	up	5.57296	3.06555e-10	up	8.75637	1.87232e-16	up	2.38785	-2.50576
arahy.Tifrunner.gnm1.ann1.2VU9BG	0.0360173	4.04141	13.5085	0.059591	0.696477	5.16299	5.31961	3.09311e-11	up	7.82502	1.48323e-45	up	2.93824	0.000100878	up	6.21905	5.4958e-39	up	2.38137	1.60597
arahy.Tifrunner.gnm1.ann1.F7UUKP	0.0556877	3.44617	62.4382	0.107889	1.33899	33.6311	5.44393	1.85297e-08	up	10.2969	9.74062e-58	up	3.06715	4.22843e-08	up	8.27559	4.88838e-17	up	2.37678	2.02131
arahy.Tifrunner.gnm1.ann1.9PJP7K	0.207474	78.36	14.7693	0.31793	22.3867	38.4084	8.06551	1.95432e-52	up	6.39101	5.64e-07	up	5.69399	5.68545e-75	up	7.03732	4.33429e-29	up	2.37152	-0.64631
arahy.Tifrunner.gnm1.ann1.965PKQ	1.42436	28.0193	4.70688	1.54775	5.95891	6.66991	3.91641	1.05155e-29	up	2.16594	7.04421e-06	up	1.54953	5.83065e-06	up	2.21791	2.4666e-08	up	2.36688	-0.0519726
arahy.Tifrunner.gnm1.ann1.8HJ1Q1	0.0257493	4.24284	6.03752	0.113606	3.70344	8.88045	6.7991	5.64146e-16	up	8.00433	1.11323e-08	up	4.43334	2.64413e-14	up	6.27618	1.61979e-13	up	2.36576	1.72816
arahy.Tifrunner.gnm1.ann1.AC8RV3	0.043162	11.7818	29.0464	0.100314	5.01206	8.24243	7.44631	5.85568e-23	up	9.4574	2.37969e-14	up	5.08311	4.50129e-12	up	6.37467	4.98827e-24	up	2.3632	3.08273
arahy.Tifrunner.gnm1.ann1.I5VDER	0.0144573	3.52186	2.09125	0.0201667	0.875811	2.30778	6.93214	7.96482e-06	up	6.81975	0.000226249	up	4.59787	5.19719e-09	up	6.51848	2.13211e-07	up	2.33427	0.301272
arahy.Tifrunner.gnm1.ann1.1366SV	1.58406	71.5689	318.445	3.16105	31.1562	161.064	5.20137	5.06477e-19	up	8.01834	1.70558e-36	up	2.86892	2.26544e-20	up	5.83453	2.0319e-52	up	2.33245	2.18382
arahy.Tifrunner.gnm1.ann1.SWJY0L	0.506021	6.84001	1.75235	0.481159	1.86461	1.55119	3.77091	7.4238e-22	up	2.54463	6.36355e-05	up	1.44084	0.00140009	up	1.708	0.000290454	up	2.33007	0.836626
arahy.Tifrunner.gnm1.ann1.V4JBDW	0.021988	7.62417	22.7345	0.0545993	3.79879	7.56584	7.35763	3.46124e-22	up	9.61303	1.48803e-58	up	5.04693	6.73801e-23	up	6.65609	1.10599e-27	up	2.3107	2.95693
arahy.Tifrunner.gnm1.ann1.WIW9GD	0.0385573	2.77176	1.4283	0.0430747	0.691218	0.679675	5.68904	0.000586526	up	5.42602	6.35427e-11	up	3.37897	3.87145e-05	up	3.92018	1.68657e-06	up	2.31007	1.50583
arahy.Tifrunner.gnm1.ann1.WQJ971	0.006616	0.589998	0.793719	0.0273583	0.483187	1.01623	5.84106	7.90214e-10	up	6.95999	4.84452e-15	up	3.55108	1.66314e-06	up	5.19129	0.00030569	up	2.28998	1.7687
arahy.Tifrunner.gnm1.ann1.U91BEN	0.006254	1.31793	4.67043	0.037652	1.16252	1.43084	6.58353	1.28444e-11	up	9.17096	2.42563e-35	up	4.2938	2.04256e-09	up	5.05901	9.4967e-14	up	2.28973	4.11195
arahy.Tifrunner.gnm1.ann1.T0F6V3	1.44006	25.8309	7.78069	2.78376	9.97541	15.3922	3.58435	8.5811e-05	up	2.67079	4.32778e-06	up	1.29468	4.99508e-05	up	2.48281	0.0012949	up	2.28967	0.187981
arahy.Tifrunner.gnm1.ann1.6H61SH	0.017845	0.910051	1.31965	0.0603327	0.651137	0.393283	4.94411	1.95159e-09	up	6.03958	2.45823e-15	up	2.66703	0.000119639	up	2.71396	0.000262263	up	2.27708	3.32562
arahy.Tifrunner.gnm1.ann1.RDBF7Y	2.01784	31.4275	41.0693	1.60231	5.6431	16.8204	3.61606	8.68434e-09	up	4.71619	1.29033e-12	up	1.37466	0.00332047	up	3.52964	5.86577e-29	up	2.2414	1.18655
arahy.Tifrunner.gnm1.ann1.MV0L3R	0	12.8676	3.62102	0.0638933	2.98747	4.10045	7.0076	1.00009e-48	up	5.17833	2.43096e-26	up	4.77499	3.01581e-05	up	6.02419	3.09658e-26	up	2.23261	-0.845863
arahy.Tifrunner.gnm1.ann1.8WED6E	0.110987	5.44777	1.30936	0.258597	2.51903	1.8072	5.09558	4.68378e-19	up	3.79814	1.29641e-06	up	2.91295	7.35238e-08	up	2.92806	0.000370699	up	2.18263	0.870079
arahy.Tifrunner.gnm1.ann1.H5H05M	4.2008	156.389	13.5167	3.84781	32.7626	44.0351	4.87181	8.6329e-30	up	3.70461	1.67371e-06	up	2.69706	4.51724e-24	up	2.0575	4.51473e-30	up	2.17475	1.63797
arahy.Tifrunner.gnm1.ann1.MVB9VE	0.0133923	0.670631	5.35416	0	0.578663	1.85239	4.7009	6.58501e-07	up	8.42674	1.45448e-37	up	2.53272	6.44146e-11	up	4.21131	1.34009e-27	up	2.16817	4.21543
arahy.Tifrunner.gnm1.ann1.Q1PJAN	0.460325	52.3986	47.6613	0.346173	9.77262	19.9507	6.4885	1.16377e-11	up	7.04656	5.37937e-44	up	4.33124	1.04591e-20	up	5.94098	3.79309e-56	up	2.15727	1.10557
arahy.Tifrunner.gnm1.ann1.B4WRN4	1.43827	18.7835	25.4862	1.45384	4.72208	27.9229	3.51173	2.25357e-05	up	4.61577	0.000468976	up	1.35956	0.000781782	up	4.61917	7.31913e-36	up	2.15217	-0.00340527
arahy.Tifrunner.gnm1.ann1.LHXL5N	0.013348	7.41601	0.919895	0.066629	8.03914	1.36737	8.19934	2.74842e-31	up	5.66325	1.77241e-11	up	6.05815	7.85729e-60	up	4.03439	1.66262e-06	up	2.14119	1.62886
arahy.Tifrunner.gnm1.ann1.FVXT0M	0.233203	10.2287	15.1487	0.262444	2.6695	10.3708	5.04342	4.25144e-30	up	6.33492	6.22868e-14	up	2.90577	9.51249e-06	up	5.43878	3.40613e-24	up	2.13765	0.896135
arahy.Tifrunner.gnm1.ann1.Q37X17	0.102998	11.6083	7.79649	0.197514	4.79396	5.36997	6.14478	4.17226e-15	up	6.31258	2.55554e-10	up	4.00972	2.2309e-07	up	4.75532	4.05041e-11	up	2.13505	1.55726
arahy.Tifrunner.gnm1.ann1.693WQ9	0.00945267	8.5462	3.16369	0.023833	5.07919	7.6276	8.44772	7.30785e-32	up	7.75692	3.28437e-24	up	6.32125	9.36942e-41	up	7.54993	9.84944e-35	up	2.12647	0.206987
arahy.Tifrunner.gnm1.ann1.Z36GDV	5.52249	137.067	229.178	5.82942	35.4161	154.407	4.29551	1.68847e-13	up	5.74374	1.56154e-26	up	2.16939	1.27297e-11	up	4.87244	6.52537e-21	up	2.12612	0.871299
arahy.Tifrunner.gnm1.ann1.RRC04T	0.022233	2.64909	32.8097	0.0241047	0.952299	18.2093	6.21925	2.19334e-22	up	10.5603	2.7659e-61	up	4.09411	9.74419e-10	up	8.90508	6.319e-24	up	2.12513	1.65519
arahy.Tifrunner.gnm1.ann1.FXE6GW	0.215925	11.7273	7.85807	0.13766	1.99714	11.2584	5.35624	1.71713e-19	up	5.5676	2.65939e-14	up	3.25251	6.48836e-05	up	6.49837	1.77616e-65	up	2.10374	-0.930769
arahy.Tifrunner.gnm1.ann1.MMGG0C	0.0230683	7.6965	7.69725	0.034037	2.95333	8.89225	7.85787	1.4475e-30	up	8.55895	5.24776e-49	up	5.76087	2.39786e-32	up	7.93184	7.60041e-35	up	2.097	0.627106
arahy.Tifrunner.gnm1.ann1.A5SP47	0.00901633	3.58198	12.4844	0.0167813	1.46158	0.674249	7.75706	1.95004e-07	up	10.257	1.28293e-53	up	5.66069	6.15409e-13	up	5.12852	6.13665e-09	up	2.09638	5.12844
arahy.Tifrunner.gnm1.ann1.02L9SB	0.166579	12.4385	0.657267	0.0961463	2.6705	0.893595	6.12198	1.85617e-54	up	2.50559	0.000588168	up	4.032	5.67865e-08	up	3.1146	1.88058e-09	up	2.08998	-0.609005
arahy.Tifrunner.gnm1.ann1.27N6DD	0.107138	2.42159	0.652034	0.437171	2.12653	1.78517	3.85439	0.000215209	up	2.4748	0.00332727	up	1.76451	0.00125404	up	1.97527	0.000771119	up	2.08988	0.499526
arahy.Tifrunner.gnm1.ann1.I9A8PV	4.36836	59.0505	15.9176	4.7616	15.1668	9.26707	3.36302	2.94946e-19	up	2.24358	0.00117226	up	1.29208	3.4347e-05	up	1.1359	0.000242515	up	2.07094	1.10768
arahy.Tifrunner.gnm1.ann1.3469MM	1.5394	284.532	237.957	2.30484	99	221.771	7.17043	1.0627e-34	up	7.61055	4.84024e-24	up	5.10699	2.18304e-47	up	6.83433	3.35607e-47	up	2.06345	0.776226
arahy.Tifrunner.gnm1.ann1.7WV7S8	0.262033	4.11838	10.7873	0.4325	1.79112	3.51819	3.29836	0.00056433	up	5.44941	3.96813e-31	up	1.23603	0.00753684	up	3.08359	2.69332e-19	up	2.06232	2.36582
arahy.Tifrunner.gnm1.ann1.QYND6D	3.85709	42.1113	14.6083	4.58225	12.6626	28.5672	3.08878	2.76058e-20	up	2.27801	1.15075e-07	up	1.03016	0.000931572	up	2.78268	3.82835e-16	up	2.05862	-0.504669
arahy.Tifrunner.gnm1.ann1.K79JM6	0.257769	89.1756	113.497	0.962377	78.9953	46.5699	7.96314	2.79175e-65	up	9.03453	2.95781e-49	up	5.91361	9.51396e-66	up	5.73107	1.07121e-55	up	2.04952	3.30347
arahy.Tifrunner.gnm1.ann1.A76KD4	0.019833	19.1578	4.12716	0.0231263	5.2152	11.1735	8.88103	6.24158e-41	up	7.37867	5.05977e-15	up	6.83708	2.61164e-17	up	8.51207	2.36278e-41	up	2.04395	-1.13339
arahy.Tifrunner.gnm1.ann1.76C240	0.746563	111.722	47.6326	0.58117	29.4771	41.4156	6.92392	6.92394e-58	up	6.38617	2.98441e-38	up	4.91314	7.09892e-50	up	5.99805	1.18811e-17	up	2.01078	0.388125
arahy.Tifrunner.gnm1.ann1.PI3URC	0.0306007	10.4369	2.30581	0.0421477	4.75546	1.68846	8.06134	6.39969e-13	up	6.57352	0.00188034	up	6.05402	0.000289433	up	5.14849	7.75766e-09	up	2.00732	1.42503
arahy.Tifrunner.gnm1.ann1.42QIIL	2.4355	136.365	12.6813	2.38406	36.9225	37.821	5.64975	4.31783e-32	up	2.72057	5.21929e-07	up	3.64506	2.25989e-37	up	4.20588	1.98638e-09	up	2.00469	-1.48531
arahy.Tifrunner.gnm1.ann1.WYEN9E	4.17455	42.3151	36.8547	6.68859	16.5974	33.5657	3.13369	2.30876e-05	up	3.548	1.82565e-15	up	1.13767	0.00851461	up	2.5481	1.41892e-15	up	1.99602	0.999895
arahy.Tifrunner.gnm1.ann1.F73TU2	6.7993	151.745	17.1967	7.7451	45.7154	30.7074	4.1195	1.17668e-21	up	1.69943	0.000100432	up	2.12601	1.36712e-14	up	2.13384	5.45821e-12	up	1.99349	-0.434404
arahy.Tifrunner.gnm1.ann1.QIB13C	0.560548	21.9671	6.58661	0.62032	6.74001	7.85513	5.02682	6.53704e-09	up	4.08012	1.29278e-18	up	3.03687	0.00692963	up	3.886	1.03593e-34	up	1.98995	0.194123
arahy.Tifrunner.gnm1.ann1.RNDG53	0.339512	20.7969	21.5992	0.095163	2.18075	8.11525	5.71696	5.10346e-14	up	6.46256	1.11138e-23	up	3.73278	0.000769104	up	6.05571	7.99038e-09	up	1.98418	0.406842
arahy.Tifrunner.gnm1.ann1.N7IIZM	0.0246423	29.4729	11.3768	0.05571	16.6179	45.7126	9.49839	3.25126e-83	up	8.76006	5.01282e-41	up	7.52102	2.41628e-84	up	9.56987	1.73327e-64	up	1.97737	-0.809804
arahy.Tifrunner.gnm1.ann1.JCCX09	0.372483	6.60978	4.82641	0.566728	2.79378	10.5586	3.80995	1.24783e-13	up	4.05556	7.91942e-10	up	1.84764	0.000699914	up	4.33251	1.68543e-32	up	1.96231	-0.276947
arahy.Tifrunner.gnm1.ann1.ZS7YSR	0.208346	4.06396	18.5604	0.224679	1.14348	6.14043	3.75819	0.00595471	up	6.66526	1.22213e-40	up	1.79853	0.00213347	up	4.76115	1.14184e-12	up	1.95966	1.90411
arahy.Tifrunner.gnm1.ann1.TLYY08	0.409505	64.7002	181.525	0.511695	21.6024	52.2038	6.90135	4.27617e-07	up	9.06263	6.99663e-28	up	4.94629	1.67081e-16	up	6.77324	3.75887e-73	up	1.95507	2.28939
arahy.Tifrunner.gnm1.ann1.5D0U8Z	0.0406907	2.43951	0.894029	0.163043	1.9879	1.70433	5.04863	9.4829e-13	up	4.29265	1.73482e-07	up	3.09816	5.20487e-08	up	3.39963	1.4045e-06	up	1.95047	0.893016
arahy.Tifrunner.gnm1.ann1.E5IAKT	0.231168	168.523	6.20448	0.320804	61.4488	37.8221	8.87476	3.26057e-51	up	4.94172	2.40822e-07	up	6.93701	1.37783e-44	up	6.80364	1.4624e-30	up	1.93775	-1.86192
arahy.Tifrunner.gnm1.ann1.1GC9V5	0.109269	12.4137	20.1299	0.170994	5.1953	13.7071	6.1343	9.39961e-25	up	7.53253	2.76747e-47	up	4.22855	2.77186e-11	up	6.16935	4.88982e-66	up	1.90575	1.36318
arahy.Tifrunner.gnm1.ann1.L5HKCU	0.230199	7.47595	5.55091	0.198452	1.79781	6.22442	4.59687	1.36066e-23	up	4.87799	3.46453e-20	up	2.69294	4.02287e-06	up	5.06196	1.52572e-11	up	1.90393	-0.183966
arahy.Tifrunner.gnm1.ann1.5U50HE	0.0680863	55.0064	77.5532	0.255738	53.7361	39.7499	9.0986	2.99335e-82	up	10.3084	1.58654e-58	up	7.21551	1.56525e-51	up	7.36147	6.72941e-24	up	1.88309	2.94696
arahy.Tifrunner.gnm1.ann1.RRAK1Y	1.08342	18.3435	2.75045	0.555612	2.77442	4.47236	3.64287	9.03631e-09	up	1.68625	0.00290421	up	1.7902	0.00168637	up	3.00025	5.95977e-15	up	1.85267	-1.314
arahy.Tifrunner.gnm1.ann1.Q44N8G	2.52283	118.491	336.48	3.41721	47.507	136.654	5.21696	2.19446e-09	up	7.42747	6.2148e-35	up	3.36563	4.01711e-30	up	5.47197	3.82319e-14	up	1.85134	1.9555
arahy.Tifrunner.gnm1.ann1.YPX3YE	0.0638887	11.0527	5.69235	0.0441147	2.49092	7.34923	6.794	3.00104e-18	up	6.53714	1.58167e-25	up	4.94821	0.00676418	up	7.11385	1.09257e-32	up	1.84579	-0.576709
arahy.Tifrunner.gnm1.ann1.CVA9UE	0.345033	4.85992	9.61651	0.476521	2.56343	3.33494	3.88477	2.02925e-06	up	5.56685	4.82564e-28	up	2.03913	5.89133e-05	up	2.93509	0.000354921	up	1.84563	2.63176
arahy.Tifrunner.gnm1.ann1.AWH9V3	1.64134	74.7788	18.4314	1.39467	18.2766	35.9155	5.37317	1.0497e-19	up	4.06313	1.82019e-06	up	3.52771	2.32636e-35	up	4.9847	2.28722e-47	up	1.84546	-0.921576
arahy.Tifrunner.gnm1.ann1.NJ1UU6	0.011074	9.2521	2.01106	0.0174407	4.62893	11.729	9.2453	8.39836e-47	up	7.69762	2.93658e-08	up	7.40513	4.35432e-35	up	9.36444	1.68377e-46	up	1.84017	-1.66683
arahy.Tifrunner.gnm1.ann1.3K2WNH	0.624002	80.892	166.793	0.548794	22.1934	91.4733	6.70321	1.09699e-14	up	8.4458	6.3231e-47	up	4.86661	6.84012e-14	up	7.48974	4.84552e-75	up	1.8366	0.956061
arahy.Tifrunner.gnm1.ann1.J9YHEP	2.52137	119.468	339.041	3.37722	48.0651	137.592	5.22888	1.15517e-09	up	7.43897	5.70195e-35	up	3.39676	5.30771e-29	up	5.4961	8.90194e-15	up	1.83212	1.94287
arahy.Tifrunner.gnm1.ann1.37P1GN	0.157279	49.5943	146.387	0.355239	31.8626	155.222	7.84092	3.33331e-21	up	10.1023	6.38302e-27	up	6.01136	4.47399e-19	up	8.83592	6.32349e-42	up	1.82956	1.26638
arahy.Tifrunner.gnm1.ann1.3K6508	0.135101	14.1402	2.35395	0.164194	4.95281	7.02227	6.15694	3.43701e-37	up	4.29008	1.31596e-10	up	4.32799	3.85368e-17	up	5.39846	0.000355706	up	1.82895	-1.10838
arahy.Tifrunner.gnm1.ann1.6F5CM0	0.329537	21.0724	12.9726	2.13675	39.3631	23.6489	5.8561	6.39124e-06	up	5.86108	2.07046e-06	up	4.0277	6.87489e-46	up	3.91222	2.3611e-09	up	1.82839	1.94885
arahy.Tifrunner.gnm1.ann1.EH9MEX	1.42838	170.359	117.514	1.73713	58.4684	146.77	6.54302	1.08857e-33	up	6.70531	1.19901e-05	up	4.72425	2.2351e-45	up	6.6759	8.54158e-08	up	1.81877	0.0294071
arahy.Tifrunner.gnm1.ann1.NDX0CI	0.213218	6.55995	18.8543	0.331681	2.84053	4.18485	4.55662	1.77733e-07	up	7.00714	8.62581e-44	up	2.74568	6.31663e-10	up	3.88978	1.30513e-05	up	1.81094	3.11736
arahy.Tifrunner.gnm1.ann1.8E46TB	0.522048	7.49624	5.56715	0.621042	2.88578	4.37165	3.47208	2.81799e-14	up	3.85482	5.10583e-08	up	1.66244	0.000969298	up	2.85968	7.95917e-12	up	1.80964	0.995146
arahy.Tifrunner.gnm1.ann1.VT8T5I	0.703954	22.5108	47.9716	0.914487	9.07974	39.5244	4.66589	9.48692e-07	up	6.46417	3.96291e-36	up	2.86341	2.62297e-19	up	5.56713	4.51514e-38	up	1.80248	0.897043
Arachis_hypogaea_newGene_18788	0	3.69889	9.45988	0.083747	1.19922	4.01954	5.20902	5.1226e-39	up	6.56375	1.10463e-60	up	3.41211	1.22731e-08	up	5.73626	3.60458e-07	up	1.79691	0.827493
arahy.Tifrunner.gnm1.ann1.WLLD0D	0.0378127	63.8087	89.6289	0.082084	40.5848	270.456	10.2372	9.68895e-41	up	11.4186	6.67642e-65	up	8.44277	5.65518e-84	up	11.7578	2.43251e-103	up	1.7944	-0.339191
arahy.Tifrunner.gnm1.ann1.F1ZF7M	0.106683	5.93325	1.94358	0.0851653	1.34446	1.37066	5.02207	1.30714e-05	up	4.05609	0.00200118	up	3.23316	0.000132705	up	3.68997	1.62094e-06	up	1.78891	0.366126
arahy.Tifrunner.gnm1.ann1.TK2Q97	2.13839	27.3222	15.4752	2.20809	9.5549	11.9951	3.5084	8.85527e-25	up	3.41681	2.43889e-05	up	1.72308	1.0323e-09	up	2.62748	3.45297e-18	up	1.78532	0.789333
arahy.Tifrunner.gnm1.ann1.FK15VW	0.759317	29.248	7.26113	0.985474	10.4221	3.24717	4.68217	1.45228e-12	up	3.44777	9.36666e-15	up	2.89774	1.4335e-07	up	1.76751	6.33229e-06	up	1.78443	1.68025
arahy.Tifrunner.gnm1.ann1.AIPG34	0.1316	65.2182	7.08253	0.0719107	12.1021	26.2071	8.48883	2.43459e-53	up	5.98345	3.52581e-15	up	6.70632	2.16603e-42	up	8.40388	1.26411e-42	up	1.78251	-2.42043
arahy.Tifrunner.gnm1.ann1.EB1VUM	0.101979	7.30566	1.47117	0.109243	2.36803	2.655	5.6387	3.74228e-21	up	4.07545	8.61792e-07	up	3.86813	1.01114e-08	up	4.6043	0.000127209	up	1.77057	-0.528845
arahy.Tifrunner.gnm1.ann1.QT2H54	4.9457	106.884	32.9396	4.88171	32.4619	42.373	4.0659	1.72066e-26	up	3.07635	7.56455e-13	up	2.2965	4.30006e-18	up	3.26202	1.74082e-07	up	1.7694	-0.185664
arahy.Tifrunner.gnm1.ann1.BH211Y	0.596241	119.514	43.1944	0.65083	35.1688	57.1943	7.03727	3.2593e-60	up	6.26241	3.8279e-17	up	5.26836	4.47578e-42	up	6.50743	2.07436e-34	up	1.76892	-0.245022
arahy.Tifrunner.gnm1.ann1.NG2Z3Z	0	2.23614	1.72241	0	0.65707	1.02246	4.48294	1.04465e-18	up	4.10636	1.04411e-09	up	2.71605	1.25365e-10	up	3.35398	3.47018e-16	up	1.76689	0.752381
arahy.Tifrunner.gnm1.ann1.LNF63F	0.044519	87.9629	6.26498	0.17716	61.1804	1.56659	9.52801	2.5236e-65	up	6.81926	8.46944e-23	up	7.76118	1.88014e-96	up	3.8783	1.96362e-07	up	1.76682	2.94096
arahy.Tifrunner.gnm1.ann1.FB9R4N	0.21892	33.7729	3.85441	0.0467547	3.44716	9.15321	6.81248	2.2096e-62	up	4.45694	4.77977e-13	up	5.05701	2.7312e-09	up	6.9562	1.70689e-13	up	1.75548	-2.49926
arahy.Tifrunner.gnm1.ann1.V4JZWV	1.16407	25.5906	15.4657	1.08471	7.5785	13.1413	3.66689	2.9962e-16	up	3.52646	9.90293e-13	up	1.92641	1.25503e-06	up	3.26849	2.37357e-26	up	1.74048	0.257966
arahy.Tifrunner.gnm1.ann1.0J3BLQ	0.070527	1.84753	1.32894	0.152032	1.23402	1.04379	4.16789	9.21436e-08	up	4.13145	3.25354e-05	up	2.42768	0.000511597	up	2.78121	0.0004332	up	1.74021	1.35024
arahy.Tifrunner.gnm1.ann1.XGFC55	3.16209	113.186	34.6307	4.05134	49.1467	36.844	5.02597	7.37183e-30	up	3.99559	1.95054e-18	up	3.28887	2.29792e-28	up	3.44552	2.8605e-25	up	1.73709	0.550068
arahy.Tifrunner.gnm1.ann1.A9179A	4.40949	90.0156	37.2759	5.74957	39.358	31.2754	4.18684	8.97183e-25	up	3.59643	2.69607e-15	up	2.4502	1.85033e-18	up	2.71771	1.44068e-17	up	1.73664	0.878725
arahy.Tifrunner.gnm1.ann1.KB6CC9	0.148605	11.5732	26.2921	0.456749	9.97644	25.8525	5.71117	1.85007e-23	up	7.62894	2.4782e-09	up	3.97905	4.91216e-18	up	5.93327	3.81369e-20	up	1.73212	1.69567
arahy.Tifrunner.gnm1.ann1.I2ECPT	4.6667	109.036	14.2883	6.63776	49.1972	22.0626	4.18786	5.06536e-22	up	1.97855	5.02731e-06	up	2.45779	2.04895e-16	up	1.8814	0.000123258	up	1.73007	0.0971457
arahy.Tifrunner.gnm1.ann1.VJM3FC	0.05673	3.70703	1.16435	0.103183	2.07598	0.928463	5.62233	2.90106e-21	up	4.59577	0.00318133	up	3.89351	5.49057e-18	up	3.22115	0.00477012	up	1.72882	1.37462
arahy.Tifrunner.gnm1.ann1.Q6HX7B	1.33161	86.5144	52.4258	2.14697	41.1781	23.9227	5.7007	5.27633e-33	up	5.69708	2.18141e-27	up	3.97913	4.311e-35	up	3.74596	1.50447e-20	up	1.72157	1.95112
arahy.Tifrunner.gnm1.ann1.XQA3SR	1.44219	20.7061	6.96181	1.43622	5.52384	8.50811	3.29508	1.62541e-11	up	2.54641	6.2817e-06	up	1.57356	1.50027e-06	up	2.73557	1.08924e-18	up	1.72152	-0.18916
arahy.Tifrunner.gnm1.ann1.HLXV4L	0.167023	3.25572	11.7221	0.208474	1.3623	2.71457	3.97166	1.56727e-05	up	6.50895	1.99493e-08	up	2.25147	7.19201e-06	up	3.82871	4.2201e-07	up	1.72019	2.68024
arahy.Tifrunner.gnm1.ann1.89ZP41	0.396578	4.6111	5.23582	0.445268	1.59783	1.65912	3.15432	8.62966e-10	up	4.06335	9.56726e-19	up	1.4354	0.00398585	up	2.04006	3.39635e-06	up	1.71892	2.02328
arahy.Tifrunner.gnm1.ann1.8TDA44	0.0192333	34.8408	7.10112	0.0742303	33.8229	5.17429	9.78027	2.15497e-75	up	8.2101	1.52695e-05	up	8.07197	2.7065e-93	up	6.01776	1.49593e-28	up	1.7083	2.19233
arahy.Tifrunner.gnm1.ann1.K12VEC	0.124496	2.80588	1.63738	0.195417	1.35379	3.46509	3.90616	2.51422e-09	up	3.76596	2.6498e-07	up	2.21409	0.00195946	up	4.14417	1.6273e-18	up	1.69206	-0.378204
arahy.Tifrunner.gnm1.ann1.C9ICWX	4.2621	47.6327	45.6139	5.86536	22.0081	20.895	3.10155	2.06322e-09	up	3.72791	6.37858e-15	up	1.41024	0.00189868	up	1.89743	6.13589e-06	up	1.6913	1.83048
arahy.Tifrunner.gnm1.ann1.QZZL54	11.3302	162.854	52.8118	20.102	94.3615	373.275	3.48097	1.41635e-08	up	2.57362	2.06283e-06	up	1.79277	6.24999e-09	up	4.36589	0.000586435	up	1.6882	-1.79227
arahy.Tifrunner.gnm1.ann1.T8C104	1.95698	18.0374	20.2886	2.56855	7.81528	10.0393	3.15764	1.67558e-13	up	4.05039	2.49145e-18	up	1.46969	3.46101e-08	up	2.38163	7.0811e-15	up	1.68795	1.66876
arahy.Tifrunner.gnm1.ann1.F19H1J	0.116543	3.86091	1.78256	0.463973	4.13782	1.46693	4.41817	2.63669e-13	up	3.96938	1.65212e-08	up	2.73459	2.19372e-10	up	1.84994	0.00119867	up	1.68358	2.11944
arahy.Tifrunner.gnm1.ann1.KR5G4U	5.96342	103.935	130.908	7.22836	43.3242	137.583	3.75429	1.35864e-13	up	4.75764	1.01704e-20	up	2.10791	1.28336e-09	up	4.36652	9.58973e-32	up	1.64638	0.391127
arahy.Tifrunner.gnm1.ann1.R5P48D	0.289392	9.10039	12.6375	0.123629	1.44337	1.66047	4.64209	0.00021987	up	5.76938	4.76436e-05	up	2.99852	0.000132492	up	3.78502	2.01706e-08	up	1.64357	1.98436
arahy.Tifrunner.gnm1.ann1.63KD8W	5.62339	101.177	28.0204	8.2598	50.9293	40.0105	3.82616	9.57701e-23	up	2.68409	3.06499e-10	up	2.18334	3.22364e-05	up	2.41406	2.34919e-14	up	1.64281	0.270031
arahy.Tifrunner.gnm1.ann1.L9IK9Y	2.53513	103.505	42.9879	1.65266	22.6101	35.3795	4.92735	1.76504e-20	up	4.41421	8.49488e-05	up	3.28961	1.43299e-10	up	4.5019	9.53986e-13	up	1.63774	-0.087685
arahy.Tifrunner.gnm1.ann1.76ZR72	0.308575	7.49515	15.515	0.377729	3.1102	15.1755	4.21262	1.27064e-12	up	5.95637	8.76673e-21	up	2.58547	5.30942e-07	up	5.44719	3.07673e-11	up	1.62714	0.509179
arahy.Tifrunner.gnm1.ann1.NLIW19	7.05583	69.0461	46.7684	6.08484	26.9916	28.6163	3.68158	4.22706e-24	up	3.2704	6.74937e-14	up	2.05766	9.60987e-15	up	2.75822	7.53236e-11	up	1.62392	0.512184
arahy.Tifrunner.gnm1.ann1.KLG2UC	0.184972	6.09509	4.65673	0.09919	1.21575	2.01931	4.65897	1.59755e-15	up	4.97329	3.59958e-17	up	3.03531	2.42941e-05	up	4.34301	5.18514e-12	up	1.62366	0.630286
arahy.Tifrunner.gnm1.ann1.RMT1KV	0.521449	8.5964	9.00057	0.519783	3.15113	9.97532	3.57905	3.38279e-18	up	4.41548	2.09673e-11	up	1.95658	0.000171198	up	4.34077	3.81603e-13	up	1.62247	0.0747133
arahy.Tifrunner.gnm1.ann1.JRK96Z	2.52012	80.2444	347.456	3.19589	34.1901	175.845	4.49367	6.85496e-18	up	7.29782	4.05884e-32	up	2.87683	1.3351e-20	up	5.83035	3.9695e-52	up	1.61684	1.46746
arahy.Tifrunner.gnm1.ann1.Z2GU4A	0.304887	6.89447	3.08693	0.553838	4.10811	3.92247	4.0409	3.47874e-20	up	3.60876	1.66647e-10	up	2.44015	1.13543e-09	up	2.95561	1.0037e-13	up	1.60075	0.653148
arahy.Tifrunner.gnm1.ann1.BDKN1M	0.101113	56.1608	11.2446	0.21701	38.7585	6.72396	8.59198	8.11389e-42	up	7.00324	2.34544e-16	up	6.99241	1.08701e-91	up	5.04935	7.86287e-17	up	1.59957	1.95389
arahy.Tifrunner.gnm1.ann1.2FYA1K	1.15226	178.911	201.006	2.0067	111.093	305.986	6.90655	8.81936e-38	up	7.76928	2.67694e-37	up	5.30955	1.88203e-47	up	7.35194	2.72362e-70	up	1.597	0.417338
arahy.Tifrunner.gnm1.ann1.C70Y3X	0.0771357	19.8797	28.0338	0	7.11588	69.8947	7.74331	1.34686e-06	up	8.91413	1.27627e-23	up	6.15297	3.10984e-07	up	9.44904	2.47537e-84	up	1.59034	-0.53491
arahy.Tifrunner.gnm1.ann1.BD6PFY	0.0871753	5.74016	10.8451	0.138649	2.72515	11.0488	5.47684	4.15759e-31	up	7.17304	9.09126e-05	up	3.88805	5.41239e-18	up	6.47967	2.10256e-31	up	1.58879	0.693366
arahy.Tifrunner.gnm1.ann1.DB4GMR	14.3004	179.255	31.9485	14.0906	62.35	55.1666	3.2955	4.14692e-14	up	1.52374	0.000766172	up	1.70964	6.10318e-09	up	2.11417	2.36973e-10	up	1.58587	-0.590429
arahy.Tifrunner.gnm1.ann1.MQY6TT	4.8407	149.207	89.9138	7.77252	70.4687	61.3712	4.46581	2.20298e-13	up	4.59603	0.000386687	up	2.88078	1.14755e-23	up	3.65173	7.39516e-26	up	1.58504	0.944301
arahy.Tifrunner.gnm1.ann1.7A8YUR	0.0824867	4.19212	1.60832	0.085609	1.34009	2.89029	5.11375	5.02428e-16	up	4.47468	7.43563e-05	up	3.53023	2.66855e-10	up	5.2033	5.90607e-33	up	1.58352	-0.728621
arahy.Tifrunner.gnm1.ann1.6E5JYA	0.174356	128.211	15.0862	0.376832	97.1296	23.4199	9.02228	1.15879e-19	up	6.68134	8.62167e-35	up	7.43919	8.82661e-16	up	6.05645	1.02682e-09	up	1.58309	0.624889
arahy.Tifrunner.gnm1.ann1.Y584KM	0.235907	3.81563	4.42938	0.290395	1.6785	1.92465	3.60463	2.29064e-05	up	4.50467	1.1964e-16	up	2.02323	0.000319697	up	2.78883	9.22145e-08	up	1.58141	1.71583
Arachis_hypogaea_newGene_8987	0.39478	8.11413	13.6633	0.319109	2.33381	5.23115	3.96108	2.95542e-11	up	5.43866	7.61086e-06	up	2.38188	0.00835997	up	4.12846	8.93184e-06	up	1.5792	1.3102
arahy.Tifrunner.gnm1.ann1.NB8KRW	11.8644	92.7255	59.4886	20.8393	58.5119	134.061	2.61717	1.69325e-06	up	2.70341	1.55428e-09	up	1.04736	0.000456735	up	2.82731	3.56509e-10	up	1.56981	-0.123896
arahy.Tifrunner.gnm1.ann1.PU8JJL	0.36497	3.77914	3.85185	0.679233	2.48549	4.20536	3.00342	1.00244e-12	up	3.74001	2.32772e-15	up	1.44523	0.00743526	up	2.77903	6.10289e-06	up	1.5582	0.960975
arahy.Tifrunner.gnm1.ann1.SF5CY1	2.26888	35.0848	19.8902	2.75098	14.0886	21.9935	3.49342	2.94935e-24	up	3.53055	0.00060505	up	1.93703	6.76429e-13	up	2.9812	8.79823e-07	up	1.55639	0.549353
arahy.Tifrunner.gnm1.ann1.NZB2J0	0.79985	11.2433	19.283	0.668149	3.74936	7.55113	3.31122	4.33209e-22	up	4.74179	4.7104e-09	up	1.75927	0.000192411	up	3.59401	8.16141e-31	up	1.55195	1.14777
arahy.Tifrunner.gnm1.ann1.Y4R2VT	0.0236567	1.88905	0.771774	0	1.23713	0.760777	5.17866	7.7827e-10	up	4.70088	1.78803e-07	up	3.62893	1.50846e-09	up	2.92747	8.45539e-06	up	1.54973	1.77341
arahy.Tifrunner.gnm1.ann1.IE3GQ3	0.0952483	12.7421	30.2191	0	2.47152	46.526	6.16716	1.06052e-06	up	8.11383	1.45805e-50	up	4.62733	1.12654e-18	up	8.86189	5.15079e-109	up	1.53983	-0.748058
arahy.Tifrunner.gnm1.ann1.3VR7C0	2.05032	17.6856	10.931	2.1546	6.83506	5.42556	2.78526	3.3435e-16	up	2.87311	2.52284e-11	up	1.25094	0.00839714	up	1.44636	1.29429e-05	up	1.53433	1.42675
arahy.Tifrunner.gnm1.ann1.NEML9D	0.863235	30.0838	28.441	0.7804	9.97058	18.6126	4.59824	5.53762e-17	up	5.17043	9.13721e-13	up	3.07468	2.82283e-28	up	4.52532	2.05308e-41	up	1.52356	0.645105
arahy.Tifrunner.gnm1.ann1.27RHGS	1.73057	23.2526	81.0409	1.83603	8.5016	41.236	3.44863	5.20858e-07	up	5.88961	7.08271e-31	up	1.92553	0.000433854	up	4.67419	2.36579e-14	up	1.5231	1.21541
arahy.Tifrunner.gnm1.ann1.L44UVB	0.112764	3.65234	3.66864	0.189181	2.38922	3.45621	4.60445	6.3727e-16	up	5.21073	3.79476e-18	up	3.08487	4.29942e-09	up	4.18853	4.29117e-05	up	1.51959	1.02219
arahy.Tifrunner.gnm1.ann1.B3UXLR	0.0101803	20.0748	38.1476	0	32.2349	56.2331	9.84839	3.40396e-55	up	11.4573	5.82316e-28	up	8.33248	1.19793e-32	up	9.13528	1.29907e-43	up	1.5159	2.32201
arahy.Tifrunner.gnm1.ann1.4D0408	6.34115	47.0869	42.1306	12.8586	35.6217	80.2308	2.59547	3.89701e-13	up	3.15147	5.98063e-12	up	1.07967	0.000301296	up	2.79726	0.000156071	up	1.51579	0.354205
arahy.Tifrunner.gnm1.ann1.P6WC9A	1.31038	15.5792	16.033	1.26793	5.5836	7.20689	3.17772	2.93272e-05	up	3.93	1.33869e-19	up	1.66743	8.46864e-06	up	2.61467	5.13342e-07	up	1.5103	1.31534
arahy.Tifrunner.gnm1.ann1.94WCMP	1.56855	14.2498	3.89296	1.66993	6.0272	5.27917	3.31934	3.92796e-19	up	2.08122	0.00870259	up	1.81161	8.88164e-07	up	2.22845	9.41627e-10	up	1.50773	-0.147229
arahy.Tifrunner.gnm1.ann1.ZLY334	0.602298	14.5873	21.1232	0.958948	10.0849	12.6445	4.64975	1.36298e-19	up	5.60656	4.29245e-31	up	3.15316	1.80287e-30	up	4.205	3.43146e-12	up	1.49659	1.40156
arahy.Tifrunner.gnm1.ann1.B4XBIM	2.4845	180.701	48.4531	3.6406	90.9418	70.3694	5.81237	4.6491e-21	up	4.63998	0.000631033	up	4.32336	3.40951e-39	up	4.43813	7.80986e-35	up	1.48901	0.201857
arahy.Tifrunner.gnm1.ann1.ENB4BT	0.348988	4.05463	22.2529	0.743906	2.98148	14.2031	3.06251	4.99163e-06	up	6.24601	1.02597e-34	up	1.58567	0.00762671	up	4.4076	3.1567e-16	up	1.47684	1.8384
arahy.Tifrunner.gnm1.ann1.1BTX43	0.306068	8.77464	2.74839	0.260307	2.98162	3.43845	4.3372	1.37322e-21	up	3.37913	6.84286e-11	up	2.86085	4.60173e-12	up	3.69866	7.28215e-18	up	1.47635	-0.319535
Arachis_hypogaea_newGene_19299	0.331605	3.84729	34.8021	0.36032	1.66358	26.2154	3.22619	4.08526e-06	up	7.10235	2.51861e-40	up	1.75097	0.000148342	up	6.30334	3.14622e-15	up	1.47521	0.79902
arahy.Tifrunner.gnm1.ann1.I63KL3	0.038219	7.49182	5.21813	0.0140317	0.769872	4.87807	6.98217	5.8058e-15	up	7.07219	1.72374e-32	up	5.51335	2.72203e-08	up	8.07667	5.17153e-53	up	1.46882	-1.00448
arahy.Tifrunner.gnm1.ann1.HXV4VT	0.438404	12.663	17.1852	0.529511	5.95474	5.84103	4.49369	7.77586e-14	up	5.6104	4.85192e-31	up	3.02813	1.08733e-16	up	3.47826	3.047e-21	up	1.46556	2.13214
arahy.Tifrunner.gnm1.ann1.1P6DI5	0.846302	32.172	39.0914	0.734717	11.1284	47.4613	4.94685	4.70601e-05	up	5.91029	0.00693528	up	3.49183	0.000158786	up	6.16285	1.22483e-61	up	1.45502	-0.252557
arahy.Tifrunner.gnm1.ann1.5M2FQR	2.20922	14.9425	5.33532	1.93365	3.92252	6.34907	2.7302	3.37463e-10	up	1.9566	6.56082e-05	up	1.289	0.000808335	up	2.28362	1.47986e-11	up	1.4412	-0.327025
arahy.Tifrunner.gnm1.ann1.JBT1X5	2.06345	17.1346	12.2451	2.05132	8.34471	4.55397	3.25877	6.87734e-21	up	3.25774	2.44173e-06	up	1.81986	0.00332047	up	1.22515	0.000717308	up	1.4389	2.03259
arahy.Tifrunner.gnm1.ann1.T2ECEG	4.21388	121.411	28.3917	5.84494	61.8065	35.8827	4.48292	9.29066e-30	up	3.12304	1.95116e-13	up	3.06049	9.93366e-28	up	2.86725	1.81808e-20	up	1.42243	0.255795
arahy.Tifrunner.gnm1.ann1.KX701I	0.233407	3.85177	8.27972	0.333625	2.27188	3.53997	3.69618	2.04643e-09	up	5.51407	2.14558e-16	up	2.28544	0.00676486	up	3.50831	1.29641e-05	up	1.41074	2.00576
arahy.Tifrunner.gnm1.ann1.80FISQ	0.0436887	2.97423	7.03616	0.020325	0.678489	2.33951	5.54757	1.05629e-17	up	7.31896	1.36106e-35	up	4.14679	1.95359e-07	up	6.41129	2.59195e-14	up	1.40077	0.90767
arahy.Tifrunner.gnm1.ann1.GMB1MS	8.16235	128.545	21.5933	16.3683	101.081	52.4642	3.62029	3.64832e-13	up	1.75734	0.00153054	up	2.22163	0.000894689	up	1.86429	4.6712e-06	up	1.39866	-0.106949
arahy.Tifrunner.gnm1.ann1.85WIHV	6.50978	61.8893	38.5234	13.293	52.4892	31.3995	2.89144	4.34103e-15	up	2.91745	8.99479e-08	up	1.4947	1.46687e-06	up	1.35738	6.79119e-05	up	1.39674	1.56007
arahy.Tifrunner.gnm1.ann1.PK90TP	3.83806	45.6895	18.0636	4.36168	20.5556	18.2537	3.13928	3.56165e-20	up	2.5749	7.04772e-10	up	1.75121	3.85429e-11	up	2.16819	2.09357e-09	up	1.38807	0.406712
arahy.Tifrunner.gnm1.ann1.3N6K0N	2.72595	104.103	43.1444	3.72586	59.2464	80.2126	4.98316	2.00691e-27	up	4.39673	5.26272e-09	up	3.59814	6.88584e-15	up	4.61952	6.17938e-38	up	1.38502	-0.222793
arahy.Tifrunner.gnm1.ann1.T4NGX3	0.062466	1.00832	3.33109	0.115321	0.718738	3.0527	3.50456	8.10144e-05	up	5.92093	4.21314e-19	up	2.12181	0.00421779	up	4.76584	0.000397458	up	1.38275	1.1551
arahy.Tifrunner.gnm1.ann1.9E5BV9	3.15652	30.031	47.567	3.75329	13.7008	46.0865	2.98643	2.97167e-19	up	4.36839	8.70111e-21	up	1.60688	8.02518e-09	up	3.91562	6.51263e-18	up	1.37955	0.452777
arahy.Tifrunner.gnm1.ann1.LGR8BT	1.16427	9.07945	27.1002	1.88781	4.86632	9.83511	2.44852	3.21375e-10	up	4.75459	9.50801e-22	up	1.07223	0.000403639	up	2.67993	3.71454e-18	up	1.37628	2.07466
arahy.Tifrunner.gnm1.ann1.82L1EP	0.829136	10.3484	10.9739	0.801305	3.48607	3.37214	3.36911	1.212e-19	up	4.08197	5.81966e-08	up	1.99318	1.5386e-07	up	2.42122	1.14403e-10	up	1.37593	1.66074
arahy.Tifrunner.gnm1.ann1.XUEC37	0.201397	9.69152	7.52788	0.151497	3.0257	3.81594	5.04624	1.94619e-22	up	5.34662	2.43671e-30	up	3.67067	5.46417e-10	up	4.60578	9.33189e-26	up	1.37557	0.740838
arahy.Tifrunner.gnm1.ann1.96VLZ9	4.92628	86.7851	12.3785	5.25993	38.0377	18.4997	3.78922	3.80558e-23	up	1.69659	8.45376e-05	up	2.41695	2.64171e-19	up	1.95563	4.90463e-11	up	1.37228	-0.25904
arahy.Tifrunner.gnm1.ann1.6PB5HV	6.13455	60.8598	88.8892	5.67294	23.9427	70.6714	2.93722	6.39114e-08	up	4.18348	1.84046e-17	up	1.56508	0.000455461	up	3.71019	1.72022e-25	up	1.37215	0.473289
arahy.Tifrunner.gnm1.ann1.T5NBQ0	1.28724	9.11211	12.9843	1.77145	5.06809	8.31861	2.42004	9.66414e-05	up	3.6452	1.44816e-11	up	1.05009	0.000960676	up	2.34708	1.18889e-09	up	1.36995	1.29812
arahy.Tifrunner.gnm1.ann1.D9U3VU	3.6338	27.1456	47.7544	4.91588	15.4022	22.6501	2.6622	7.17105e-05	up	4.1748	6.29774e-19	up	1.29344	3.22527e-06	up	2.4698	1.07645e-15	up	1.36876	1.705
arahy.Tifrunner.gnm1.ann1.SM3TC1	3.98675	55.3415	11.0447	6.04903	34.6488	19.5274	3.36848	2.52265e-07	up	1.7798	3.88419e-05	up	2.00291	6.14859e-12	up	1.7419	2.8825e-08	up	1.36556	0.0378992
Arachis_hypogaea_newGene_4888	0	2.51687	2.76439	0	0.977131	4.15441	4.65356	7.4881e-14	up	4.78889	0.000452396	up	3.28855	1.32147e-09	up	5.37657	1.23022e-16	up	1.36501	-0.587684
arahy.Tifrunner.gnm1.ann1.AS0C7C	21.472	189.782	156.792	25.7706	94.6714	111.777	2.80598	2.52686e-08	up	3.24233	2.27027e-12	up	1.44357	1.02974e-07	up	2.26218	1.57319e-12	up	1.36241	0.980156
arahy.Tifrunner.gnm1.ann1.6TJ5BP	0.237171	2.36874	5.44298	0.298793	1.2301	1.52392	2.88486	4.87184e-06	up	4.8265	1.14204e-06	up	1.5242	0.00302331	up	2.395	0.000696634	up	1.36066	2.4315
arahy.Tifrunner.gnm1.ann1.J2XU5N	3.49342	45.0012	25.2295	3.38069	18.1803	24.8455	3.21795	2.15098e-11	up	3.09123	6.96467e-05	up	1.8608	5.55837e-08	up	2.86734	4.66699e-19	up	1.35715	0.223889
arahy.Tifrunner.gnm1.ann1.WYH7K2	0.3962	24.1152	24.7617	1.2161	30.0538	24.554	5.51686	3.94847e-38	up	6.26392	2.10422e-14	up	4.16164	1.00547e-40	up	4.47248	5.88678e-41	up	1.35522	1.79144
arahy.Tifrunner.gnm1.ann1.Y2U02I	3.52523	74.9209	50.9532	4.83941	41.9198	60.9341	4.07981	4.77168e-19	up	4.19603	0.000185335	up	2.7251	8.57893e-22	up	3.81238	5.78712e-27	up	1.35471	0.383651
arahy.Tifrunner.gnm1.ann1.LA1S8R	0.577351	25.806	8.85325	0.508534	7.89935	2.59973	4.86515	5.37719e-07	up	4.04323	6.20451e-09	up	3.51125	3.3563e-15	up	2.51373	3.19354e-08	up	1.3539	1.5295
arahy.Tifrunner.gnm1.ann1.6187DS	5.17679	96.5667	24.2241	5.71236	44.4668	38.4878	3.87875	2.94983e-23	up	2.5976	9.35381e-10	up	2.52686	3.93426e-20	up	2.89704	8.67306e-20	up	1.35189	-0.299434
arahy.Tifrunner.gnm1.ann1.QGFJ76	21.2597	302.483	210.898	25.1619	149.761	206.464	3.49528	4.46986e-14	up	3.683	9.68342e-15	up	2.14353	8.68546e-14	up	3.18695	4.712e-20	up	1.35175	0.496045
arahy.Tifrunner.gnm1.ann1.Y81JPB	2.65882	165.364	35.176	2.82427	74.6321	57.932	5.58286	2.67986e-31	up	4.08976	1.14087e-12	up	4.23403	1.35598e-39	up	4.4703	3.50111e-21	up	1.34883	-0.380539
arahy.Tifrunner.gnm1.ann1.D3S8RY	0.299706	54.7098	60.1929	0.126568	11.0616	28.1763	7.0908	4.34202e-19	up	7.957	0.000276382	up	5.74534	1.35754e-19	up	7.67505	1.79734e-50	up	1.34546	0.281948
arahy.Tifrunner.gnm1.ann1.YI9QZC	2.71149	16.7922	30.0873	2.55425	5.66099	14.4334	2.34353	3.42925e-07	up	3.91413	4.28699e-13	up	1.00602	0.00224844	up	2.65505	1.22585e-18	up	1.33751	1.25908
arahy.Tifrunner.gnm1.ann1.HVT10G	0.0115473	29.3407	10.0167	0.0120617	12.6899	37.1849	10.1232	9.19709e-44	up	9.28011	3.71966e-16	up	8.79016	3.62613e-41	up	10.9012	8.53738e-103	up	1.33306	-1.62111
arahy.Tifrunner.gnm1.ann1.VYR2NH	2.64696	28.4732	83.1089	3.13278	14.1091	26.7489	3.09511	2.72908e-08	up	5.36655	8.14738e-26	up	1.76733	9.14573e-11	up	3.2981	2.83343e-25	up	1.32777	2.06845
arahy.Tifrunner.gnm1.ann1.026BRM	0.481361	4.0298	1.73118	0.431089	1.68596	2.34297	2.86062	1.59086e-12	up	2.46026	3.863e-06	up	1.53878	0.000325977	up	2.56667	0.000553056	up	1.32184	-0.10641
arahy.Tifrunner.gnm1.ann1.3BDP96	1.07126	24.1628	34.5172	0.925711	8.93083	18.4457	4.11077	1.95243e-27	up	5.32518	1.92608e-05	up	2.78965	2.65696e-14	up	4.42396	8.24521e-41	up	1.32112	0.901221
arahy.Tifrunner.gnm1.ann1.DF7IVU	0.0763523	2.10107	3.1844	0.227684	2.34774	4.66647	4.19684	1.97987e-07	up	5.51033	6.19261e-12	up	2.87743	4.1191e-06	up	4.44311	1.93924e-18	up	1.31941	1.06721
arahy.Tifrunner.gnm1.ann1.W8TIS9	6.94241	105.406	51.2401	7.27965	47.7368	79.7181	3.58897	1.11615e-24	up	3.27444	7.17426e-06	up	2.27228	5.28855e-13	up	3.59209	9.95741e-23	up	1.31669	-0.317644
arahy.Tifrunner.gnm1.ann1.TRRP7J	5.60273	100.958	32.6569	5.10574	39.6771	35.3802	3.83705	1.0545e-12	up	2.91682	1.4075e-10	up	2.52122	2.57144e-17	up	2.93514	5.68919e-18	up	1.31583	-0.0183138
arahy.Tifrunner.gnm1.ann1.V703XR	1.44858	16.6137	14.1815	1.92546	9.25439	8.08571	3.45643	1.77184e-13	up	3.87709	1.91007e-18	up	2.14897	1.29231e-07	up	2.60746	5.31335e-18	up	1.30747	1.26963
arahy.Tifrunner.gnm1.ann1.HAG9AR	0.445239	114.457	30.6504	0.233182	27.1085	66.0567	7.61997	1.39396e-35	up	6.44974	6.87664e-12	up	6.31493	1.21566e-51	up	8.19713	1.01526e-84	up	1.30503	-1.74739
Arachis_hypogaea_newGene_17632	0.127246	1.80803	1.98167	0.230358	1.41745	1.17356	3.43293	1.04789e-05	up	4.25987	1.65647e-08	up	2.13618	0.00171366	up	2.43468	0.00056971	up	1.29675	1.82518
arahy.Tifrunner.gnm1.ann1.KA4332	0.017393	2.4033	11.9297	0.018969	0.879832	3.51884	6.03058	1.0313e-05	up	9.06946	2.7207e-42	up	4.73727	0.000106039	up	7.20892	7.149e-28	up	1.29331	1.86053
arahy.Tifrunner.gnm1.ann1.0A9D4I	0.069424	1.98782	6.46324	0.0838237	1.12372	3.50486	4.50387	2.2151e-09	up	6.862	1.21952e-30	up	3.21219	5.80325e-06	up	5.38398	2.75185e-24	up	1.29168	1.47803
arahy.Tifrunner.gnm1.ann1.Y8KTYY	0.342612	4.61743	3.23377	0.558156	2.7776	1.42828	3.26693	1.15042e-08	up	3.40226	1.57412e-10	up	1.97759	0.000200411	up	1.72382	0.000692908	up	1.28934	1.67844
Arachis_hypogaea_newGene_4412	0.866818	43.4936	48.0067	1.04433	22.9154	104.415	5.30628	1.71426e-13	up	6.16159	6.17124e-31	up	4.02131	3.17253e-43	up	6.78731	7.2815e-59	up	1.28497	-0.625719
arahy.Tifrunner.gnm1.ann1.B60I9T	7.26349	348.724	198.307	5.90257	122.133	222.304	5.21657	1.84103e-24	up	5.11845	1.88426e-22	up	3.93438	1.17125e-34	up	5.37716	3.17946e-15	up	1.2822	-0.258711
arahy.Tifrunner.gnm1.ann1.AF3FG0	0.984912	16.5824	19.5726	2.59441	19.503	7.13589	3.75496	4.70601e-28	up	4.70246	9.26126e-25	up	2.47448	2.60755e-20	up	1.60322	1.33915e-07	up	1.28048	3.09924
arahy.Tifrunner.gnm1.ann1.UIG78U	19.322	151.242	62.1238	18.649	61.305	63.7146	2.74648	3.57165e-09	up	2.1566	6.3614e-06	up	1.46809	4.2971e-06	up	2.05026	0.000312405	up	1.27839	0.106338
arahy.Tifrunner.gnm1.ann1.RRB9FM	2.48763	14.9433	45.1865	2.44875	6.56952	21.1162	2.39629	3.12364e-05	up	4.85509	1.0442e-10	up	1.11811	0.00107459	up	3.70695	8.69189e-32	up	1.27818	1.14814
arahy.Tifrunner.gnm1.ann1.V3UUR8	0.682683	11.086	9.75292	0.642824	4.50246	4.69744	3.71378	3.85982e-15	up	4.18287	1.40092e-21	up	2.43769	2.13888e-07	up	2.99749	2.41995e-21	up	1.27609	1.18538
arahy.Tifrunner.gnm1.ann1.RU0HW5	3.74847	33.8876	36.686	3.17666	12.5592	28.7601	2.82748	2.37766e-17	up	3.6601	5.6781e-16	up	1.55168	0.000432725	up	3.32393	5.19958e-13	up	1.2758	0.336177
arahy.Tifrunner.gnm1.ann1.AKPI0I	7.39178	61.7612	36.903	9.82775	37.9796	33.7117	2.86683	1.24682e-13	up	2.92634	1.60314e-10	up	1.59476	1.6712e-07	up	1.94116	7.85884e-05	up	1.27207	0.985179
arahy.Tifrunner.gnm1.ann1.Z6RGWR	0.332404	3.00072	1.88107	0.520184	2.52967	1.55037	2.69575	1.47422e-12	up	2.07844	6.01223e-05	up	1.42425	1.41482e-05	up	1.18121	0.00171133	up	1.2715	0.897226
arahy.Tifrunner.gnm1.ann1.3F2LJ6	0.520084	11.9887	24.7744	0.751569	8.00315	16.571	4.22866	1.95079e-11	up	5.95352	0.00183266	up	2.9679	2.45209e-18	up	4.59698	2.02805e-16	up	1.26076	1.35654
arahy.Tifrunner.gnm1.ann1.I2EZUU	3.49537	21.3532	9.6934	3.97094	10.8616	7.02845	2.4362	1.53073e-13	up	1.92932	6.83785e-06	up	1.17866	3.27556e-05	up	1.06686	0.00102179	up	1.25754	0.86246
arahy.Tifrunner.gnm1.ann1.TZ4EFW	40.6335	547.128	82.5012	30.1533	179.404	194.95	3.38942	1.09695e-14	up	1.36792	0.00360607	up	2.13586	1.33387e-13	up	2.83632	6.51643e-17	up	1.25356	-1.46839
arahy.Tifrunner.gnm1.ann1.QC4UQW	0.118468	5.44093	3.28336	0.168843	3.59555	3.46201	5.18688	2.95953e-27	up	5.15546	1.10169e-19	up	3.9413	3.32155e-09	up	4.46105	2.37346e-07	up	1.24558	0.694407
arahy.Tifrunner.gnm1.ann1.72Q128	2.44046	206.256	71.9076	3.4344	123.061	131.349	5.96582	4.90634e-38	up	5.14654	6.08997e-07	up	4.72077	2.48469e-22	up	5.38472	1.13765e-44	up	1.24505	-0.238182
arahy.Tifrunner.gnm1.ann1.E35BH4	4.69302	105.618	13.3591	4.77178	44.326	33.5005	4.2591	5.82173e-19	up	1.87783	1.67442e-05	up	3.01723	8.9066e-12	up	3.1227	2.15866e-17	up	1.24186	-1.24486
arahy.Tifrunner.gnm1.ann1.0AWF5M	9.89359	224.663	58.1825	10.2749	99.584	85.8681	4.12986	4.94667e-19	up	2.90504	8.76025e-11	up	2.89006	3.5472e-20	up	3.22534	3.25468e-15	up	1.2398	-0.320301
arahy.Tifrunner.gnm1.ann1.31KTN8	0.018204	0.87645	4.13153	0.0369633	0.801932	2.64669	4.57598	3.11994e-07	up	7.42822	3.67859e-28	up	3.33683	1.43234e-05	up	5.89824	2.56743e-26	up	1.23915	1.52998
arahy.Tifrunner.gnm1.ann1.Y1TCZK	0.875685	14.0045	17.672	1.47943	10.4395	15.2762	3.67984	1.43303e-25	up	4.73503	8.27235e-26	up	2.44337	7.50372e-18	up	3.55885	9.72603e-30	up	1.23647	1.17618
arahy.Tifrunner.gnm1.ann1.JA81W4	1.89695	22.6687	18.1338	2.00805	10.5616	10.07	3.1989	2.24679e-21	up	3.42935	1.98827e-07	up	1.964	4.01873e-13	up	2.51159	8.04899e-13	up	1.2349	0.917761
arahy.Tifrunner.gnm1.ann1.235UZX	0.492109	4.0432	2.50197	0.676138	2.14047	2.79298	2.5036	4.72453e-10	up	2.43283	8.95061e-07	up	1.26979	0.00109932	up	2.16074	1.61615e-06	up	1.23381	0.27209
arahy.Tifrunner.gnm1.ann1.SAFK3A	0.204291	3.42657	5.76317	0.328026	2.33454	3.01428	3.54407	0.000176954	up	4.99654	7.46839e-17	up	2.31351	1.21242e-05	up	3.33193	7.68014e-13	up	1.23056	1.66461
arahy.Tifrunner.gnm1.ann1.JA1EPG	4.24683	44.4028	54.3245	6.45318	29.654	56.7131	2.99895	0.000446832	up	3.9868	9.39959e-05	up	1.76981	3.65503e-11	up	3.28194	1.86765e-21	up	1.22914	0.70486
arahy.Tifrunner.gnm1.ann1.R7UPJF	0.356549	8.52171	19.0723	0.525895	5.86648	9.31852	4.19084	7.19051e-17	up	6.07151	9.96036e-36	up	2.96322	4.38373e-21	up	4.1601	4.57604e-13	up	1.22762	1.91141
arahy.Tifrunner.gnm1.ann1.SPKK1S	0.240474	9.74019	20.38	0.17051	3.38696	7.49627	4.78505	1.21681e-18	up	6.58979	1.73671e-39	up	3.55811	1.55422e-14	up	5.38958	5.59907e-30	up	1.22694	1.20021
arahy.Tifrunner.gnm1.ann1.EFG9YQ	2.78676	17.7529	33.5662	2.66545	7.82136	15.3531	2.3875	1.41207e-09	up	3.99511	9.98474e-11	up	1.17049	0.00113166	up	2.69654	3.72252e-19	up	1.21702	1.29857
arahy.Tifrunner.gnm1.ann1.H8H452	1.37192	33.1429	16.3282	1.51752	16.0688	8.69907	4.1154	2.39218e-29	up	3.93132	1.68232e-18	up	2.8986	2.85029e-27	up	2.46501	2.65823e-11	up	1.2168	1.46631
arahy.Tifrunner.gnm1.ann1.UE7BNI	3.05529	48.0991	21.9124	2.9444	21.7517	39.9997	3.63797	2.14498e-19	up	3.24141	0.00343844	up	2.42355	4.96319e-09	up	3.8828	3.90712e-29	up	1.21441	-0.641397
arahy.Tifrunner.gnm1.ann1.46FXJU	0.787837	9.0869	6.32225	1.02643	5.97621	5.33219	3.19655	2.33145e-05	up	3.39725	6.61265e-08	up	1.98736	1.17991e-13	up	2.50353	2.8001e-09	up	1.20919	0.893716
arahy.Tifrunner.gnm1.ann1.B6D6GK	0.342073	3.05126	2.30249	0.770182	2.92995	3.62992	2.71873	7.07889e-06	up	2.9794	8.59672e-07	up	1.50978	0.0023185	up	2.4137	3.41274e-10	up	1.20895	0.565696
Arachis_hypogaea_newGene_136	1.043	29.2381	75.4319	0.955688	12.3252	25.8959	4.4522	5.75473e-09	up	6.51498	1.48945e-34	up	3.24764	1.07087e-26	up	4.9008	5.87917e-15	up	1.20456	1.61418
arahy.Tifrunner.gnm1.ann1.AYFT4X	0.618216	8.85445	9.58914	0.663628	3.41432	2.98098	3.35757	1.86729e-15	up	4.20524	4.25402e-05	up	2.15306	0.00306795	up	2.50946	5.34039e-10	up	1.20451	1.69579
arahy.Tifrunner.gnm1.ann1.RU8KPG	2.28896	14.985	45.5957	2.35234	6.93834	12.1414	2.26157	1.87075e-10	up	4.57948	2.90337e-06	up	1.05854	0.00220897	up	2.46663	0.00176852	up	1.20303	2.11285
arahy.Tifrunner.gnm1.ann1.EGDZ1U	5.42936	32.263	10.9214	7.05132	20.9783	11.1267	3.38625	8.46136e-21	up	2.16683	2.06845e-07	up	2.1841	1.27682e-05	up	1.96178	9.19292e-11	up	1.20215	0.20505
arahy.Tifrunner.gnm1.ann1.IT02W3	6.12405	50.2571	10.1976	6.90724	25.8402	15.2761	2.82674	6.02153e-15	up	1.24025	0.00484006	up	1.62781	0.00382545	up	1.44467	2.77889e-06	up	1.19892	-0.204421
arahy.Tifrunner.gnm1.ann1.TPIF41	8.97395	156.035	68.6864	8.86579	71.5729	68.6484	3.77585	2.74581e-18	up	3.31056	7.95188e-12	up	2.57926	1.2471e-17	up	3.09928	2.69332e-19	up	1.19659	0.211283
arahy.Tifrunner.gnm1.ann1.R06BW0	7.59824	67.7915	56.9066	11.89	49.2313	59.972	2.86223	1.57705e-05	up	3.29101	3.01124e-12	up	1.66744	2.36039e-08	up	2.47717	9.08392e-13	up	1.19479	0.813836
arahy.Tifrunner.gnm1.ann1.IP6Y6A	0.0722827	1.50999	2.06933	0.0869783	0.823057	1.25079	3.86261	3.27e-07	up	5.0479	8.07464e-10	up	2.6736	0.00251904	up	3.85982	3.1634e-05	up	1.18901	1.18808
arahy.Tifrunner.gnm1.ann1.4TVW2I	0.861722	11.6562	26.4157	0.618049	4.23813	11.0326	3.53505	0.000783522	up	5.50737	5.0532e-32	up	2.35502	7.80742e-07	up	4.24255	1.54358e-10	up	1.18003	1.26482
arahy.Tifrunner.gnm1.ann1.HRA0AN	1.53184	9.84718	11.4702	2.03814	5.53521	6.05472	2.39993	3.69568e-06	up	3.30757	9.50381e-14	up	1.22107	7.66357e-05	up	1.77088	0.00104355	up	1.17886	1.53669
arahy.Tifrunner.gnm1.ann1.9WX8G8	6.59418	36.7186	31.408	8.39809	22.0487	16.6528	2.25088	1.49782e-07	up	3.06712	0.000598319	up	1.07338	0.000431149	up	1.41352	3.0234e-05	up	1.1775	1.6536
arahy.Tifrunner.gnm1.ann1.0U2YQ3	0.107903	24.8711	159.55	0.109006	13.2077	41.2221	7.51739	1.08203e-10	up	10.896	9.38174e-58	up	6.34078	5.08901e-62	up	8.55445	8.57468e-89	up	1.17661	2.3416
arahy.Tifrunner.gnm1.ann1.FDG2A7	0.0365173	0.732219	0.440823	0.087947	0.780126	1.11521	3.7824	5.43829e-06	up	3.7857	1.40896e-05	up	2.61345	9.67173e-05	up	3.70542	6.61709e-10	up	1.16895	0.080275
arahy.Tifrunner.gnm1.ann1.B23GPN	0.360245	12.1692	19.1233	0.478823	7.33948	7.63321	4.60619	6.18309e-13	up	5.96431	3.03376e-35	up	3.44002	4.67175e-27	up	4.05798	3.86004e-16	up	1.16617	1.90633
arahy.Tifrunner.gnm1.ann1.R5RNX8	0.48062	16.8242	18.6625	0.85007	12.1114	12.4868	4.42899	4.08012e-12	up	5.54502	1.73543e-16	up	3.26531	2.28093e-14	up	3.88504	1.7098e-19	up	1.16368	1.65998
arahy.Tifrunner.gnm1.ann1.V43J5N	3.24725	26.9428	5.70157	3.19793	13.2499	11.6831	2.76701	7.93547e-17	up	1.29823	0.00669166	up	1.60425	5.33899e-09	up	2.1302	9.83717e-13	up	1.16276	-0.831967
arahy.Tifrunner.gnm1.ann1.JNTF40	5.5801	121.545	23.8595	9.17664	94.3108	129.62	4.07441	3.27287e-08	up	2.44033	1.22909e-08	up	2.91258	1.2601e-10	up	3.9489	2.18447e-17	up	1.16182	-1.50858
arahy.Tifrunner.gnm1.ann1.3JIH5H	0.160812	1.74978	5.37963	0.201174	1.03489	3.06543	3.05071	2.61432e-05	up	5.37603	2.04544e-21	up	1.89389	0.00558591	up	4.03628	4.59555e-09	up	1.15682	1.33976
arahy.Tifrunner.gnm1.ann1.HGQ0MH	0.599226	4.94556	8.95612	1.44346	5.58667	6.29008	2.62899	3.72809e-10	up	4.19244	1.58465e-21	up	1.47525	2.93843e-07	up	2.21242	0.000227072	up	1.15374	1.98002
arahy.Tifrunner.gnm1.ann1.04X3C9	0.604971	3.42138	9.98922	0.946844	2.99043	9.93572	2.20712	1.49499e-08	up	4.1786	4.86175e-07	up	1.05345	0.00224482	up	3.51223	1.76461e-29	up	1.15367	0.666366
arahy.Tifrunner.gnm1.ann1.B6M0S6	4.1484	33.1229	14.019	3.06275	11.0856	14.5675	2.70282	5.98566e-16	up	2.10937	5.90811e-07	up	1.55096	1.8629e-08	up	2.42272	5.85652e-16	up	1.15186	-0.313345
arahy.Tifrunner.gnm1.ann1.4IR4JS	0.414301	27.5804	9.62683	0.57367	13.0543	8.54147	5.22722	3.03642e-08	up	4.47064	8.06927e-14	up	4.08132	2.36801e-18	up	4.1265	2.15363e-14	up	1.1459	0.344136
arahy.Tifrunner.gnm1.ann1.3V0V2N	0.555531	21.6558	65.8142	0.472578	8.48396	35.3923	4.78377	4.885e-20	up	7.11949	7.31748e-39	up	3.64216	7.07502e-14	up	6.20397	3.68625e-22	up	1.14162	0.915516
arahy.Tifrunner.gnm1.ann1.CR3DPP	0.240439	20.0209	56.9505	0.255792	10.6797	16.4028	5.98685	1.7864e-07	up	8.18908	2.12049e-10	up	4.84672	3.25528e-12	up	6.03554	1.43176e-09	up	1.14013	2.15354
arahy.Tifrunner.gnm1.ann1.VT3BTZ	2.82185	34.3104	47.1361	3.36789	20.7862	27.2579	3.221	3.45973e-10	up	4.32014	2.57356e-22	up	2.08296	1.10881e-11	up	3.05592	7.74887e-13	up	1.13804	1.26422
arahy.Tifrunner.gnm1.ann1.BWTU0I	1.38797	66.9002	57.5303	1.03086	25.7578	36.2344	5.05957	2.95685e-36	up	5.53537	5.65662e-05	up	3.92231	7.51535e-37	up	4.98342	3.86245e-50	up	1.13727	0.551953
arahy.Tifrunner.gnm1.ann1.Y6CH9Q	13.5429	435.741	367.952	17.7972	281.45	633.657	4.67628	1.09964e-25	up	5.12166	2.80894e-06	up	3.54233	1.73267e-34	up	5.29417	6.70174e-38	up	1.13396	-0.172504
arahy.Tifrunner.gnm1.ann1.I4L3EJ	4.48416	51.9804	24.014	3.69239	19.4446	18.0226	3.17495	7.81029e-21	up	2.81572	3.32184e-11	up	2.04709	4.48423e-13	up	2.37746	7.59925e-05	up	1.12786	0.438256
arahy.Tifrunner.gnm1.ann1.1C185Z	0.391929	4.31285	3.70067	0.344094	1.68082	1.70701	3.10277	1.04591e-07	up	3.52712	2.98906e-15	up	1.97529	0.000399972	up	2.58481	0.00013436	up	1.12749	0.942307
arahy.Tifrunner.gnm1.ann1.Q36S6K	8.5173	340.849	35.8101	4.69627	88.4677	67.0251	4.92584	2.12917e-23	up	2.39259	1.96024e-05	up	3.80218	5.04728e-42	up	3.98328	2.87502e-29	up	1.12366	-1.59069
Arachis_hypogaea_newGene_2225	11.3612	143.635	158.135	10.5755	65.8922	58.4159	3.3258	1.56554e-15	up	4.19117	1.3859e-05	up	2.20219	6.4123e-12	up	2.60878	7.31858e-15	up	1.12361	1.58238
arahy.Tifrunner.gnm1.ann1.55B6KH	0.074178	37.3251	98.8176	0.111182	29.8355	75.6332	8.43481	1.44455e-10	up	10.5285	2.59586e-61	up	7.31204	5.50774e-47	up	9.23464	1.58245e-44	up	1.12277	1.29386
arahy.Tifrunner.gnm1.ann1.S25UJZ	0.990708	24.6185	33.5072	1.12078	13.5822	21.6234	4.30834	2.63393e-34	up	5.37457	2.18916e-28	up	3.18602	7.76215e-12	up	4.19476	1.52566e-24	up	1.12232	1.17982
arahy.Tifrunner.gnm1.ann1.H3HGUT	0.522789	79.927	168.058	0.774695	61.7045	154.166	6.97279	4.8009e-52	up	8.72301	3.58374e-16	up	5.85304	3.18974e-70	up	7.69203	2.50936e-70	up	1.11975	1.03098
arahy.Tifrunner.gnm1.ann1.5BR3PR	1.90966	18.1311	28.9846	1.40258	7.21417	24.343	3.2271	1.27013e-13	up	4.70637	1.35604e-13	up	2.10858	7.56698e-14	up	4.63342	6.05601e-05	up	1.11853	0.0729534
arahy.Tifrunner.gnm1.ann1.BLVN7J	2.7451	41.4426	15.8469	2.40761	17.7855	14.0874	3.55421	5.86633e-25	up	2.8857	6.02458e-11	up	2.43821	2.09058e-15	up	2.68076	6.83414e-17	up	1.116	0.204933
arahy.Tifrunner.gnm1.ann1.E4P4QB	2.75917	18.1071	21.8382	3.85184	12.4814	18.3407	2.37373	5.44454e-13	up	3.35816	3.77845e-14	up	1.25886	2.0103e-06	up	2.09203	1.1625e-10	up	1.11487	1.26613
arahy.Tifrunner.gnm1.ann1.KF4G8Z	1.73144	25.134	20.7472	1.75144	11.6116	13.6462	3.59988	1.14146e-23	up	4.0371	5.11916e-20	up	2.48558	4.23835e-20	up	3.21566	1.36075e-22	up	1.1143	0.821443
arahy.Tifrunner.gnm1.ann1.7Q4ER6	2.48373	27.5258	20.1785	1.83663	9.99931	13.2899	3.15209	6.74768e-09	up	3.39906	1.8554e-15	up	2.04401	2.68218e-10	up	3.00858	7.40106e-22	up	1.10808	0.390474
arahy.Tifrunner.gnm1.ann1.LZVB8X	2.14623	13.1471	5.49462	2.24771	6.94422	4.85483	2.20857	4.73888e-06	up	1.59656	0.00622409	up	1.10133	0.00065605	up	1.14081	0.000381587	up	1.10724	0.455752
arahy.Tifrunner.gnm1.ann1.DA1J6X	16.3887	120.314	38.3117	23.7394	87.1113	67.1905	2.50242	8.52907e-08	up	1.54324	0.000672513	up	1.39877	1.54408e-05	up	1.65944	2.07614e-06	up	1.10365	-0.116199
arahy.Tifrunner.gnm1.ann1.3PSU39	4.66969	38.1089	65.3712	5.01182	20.1259	26.5241	2.61911	8.18144e-15	up	4.10388	9.638e-18	up	1.51748	5.68197e-05	up	2.49573	6.94233e-16	up	1.10163	1.60815
arahy.Tifrunner.gnm1.ann1.S8EST8	0.0390633	9.57367	96.6605	0.0543133	6.40704	20.7682	6.91617	2.13571e-11	up	10.8921	3.66229e-63	up	5.81592	1.45684e-16	up	8.14489	3.94788e-66	up	1.10025	2.74721
arahy.Tifrunner.gnm1.ann1.S73L53	0.100447	3.56325	1.19274	0.20578	3.80674	1.57124	4.79606	8.89115e-08	up	3.94541	1.32519e-06	up	3.70257	4.19688e-12	up	3.00686	2.77844e-06	up	1.09349	0.938556
arahy.Tifrunner.gnm1.ann1.0Y92P4	0.233984	19.8805	12.335	0.53706	15.9542	21.4884	5.85752	4.56834e-16	up	5.84114	1.40672e-11	up	4.76625	1.22895e-41	up	5.79141	4.1198e-60	up	1.09127	0.0497313
arahy.Tifrunner.gnm1.ann1.83IFXD	0.761545	15.1777	34.4175	0.742284	7.732	20.7229	4.02101	2.78974e-11	up	5.89039	8.45174e-15	up	2.93124	1.70716e-07	up	4.92688	4.17875e-07	up	1.08978	0.963512
Arachis_hypogaea_newGene_15381	0.759405	59.0177	42.3833	1.07485	41.98	87.969	5.93824	4.02976e-25	up	6.17139	1.32014e-28	up	4.85143	1.32067e-38	up	6.49708	1.18721e-58	up	1.08681	-0.325696
arahy.Tifrunner.gnm1.ann1.ILN3K9	0.34473	12.2542	45.5745	0.460691	8.21901	41.661	4.71862	6.63907e-15	up	7.33194	1.53992e-25	up	3.64531	8.77796e-11	up	6.56378	1.99186e-64	up	1.07331	0.768164
arahy.Tifrunner.gnm1.ann1.X9EE45	1.80749	9.69937	10.8948	1.61936	4.69645	4.71394	2.13574	1.81943e-06	up	2.85521	7.31519e-11	up	1.06656	0.00708517	up	1.70626	4.0005e-06	up	1.06918	1.14895
arahy.Tifrunner.gnm1.ann1.SL37VU	0.251451	3.13896	1.11092	0.446172	2.47661	1.39814	3.03305	3.52906e-09	up	2.31369	0.001059	up	1.96701	8.16493e-06	up	1.72067	0.000825603	up	1.06604	0.593019
arahy.Tifrunner.gnm1.ann1.6FS9GU	3.69624	105.289	49.6868	5.61675	77.9153	53.9422	4.41808	1.10592e-24	up	4.06795	8.08784e-18	up	3.35716	8.4838e-25	up	3.42924	2.1438e-22	up	1.06092	0.638714
arahy.Tifrunner.gnm1.ann1.QH4526	1.38708	9.62106	6.61457	1.50491	5.09335	7.7447	2.57252	3.07776e-11	up	2.74085	3.58631e-09	up	1.51408	7.50225e-05	up	2.68954	4.16239e-16	up	1.05843	0.051302
arahy.Tifrunner.gnm1.ann1.H4J3HI	2.28028	92.2431	132.452	2.13003	43.5008	42.4151	5.05379	5.65452e-22	up	6.18269	1.13074e-30	up	3.99645	3.95087e-39	up	4.57946	2.22494e-27	up	1.05734	1.60324
arahy.Tifrunner.gnm1.ann1.01DT97	2.63893	34.1492	54.7198	3.28953	22.5101	39.9989	3.19308	3.22188e-20	up	4.37506	2.44871e-22	up	2.14258	2.08485e-14	up	3.57241	1.05653e-29	up	1.05051	0.802648
arahy.Tifrunner.gnm1.ann1.C0LV86	1.19336	7.97236	3.93397	1.36085	4.62955	6.10868	2.36267	2.39622e-06	up	2.06822	0.000632828	up	1.31736	0.00399047	up	2.29657	7.94493e-09	up	1.04532	-0.228349
arahy.Tifrunner.gnm1.ann1.GV4WAN	0.312634	6.61159	11.7958	0.376631	4.02348	9.68833	3.62021	1.46871e-06	up	5.09856	4.66554e-13	up	2.5765	1.73934e-12	up	4.42624	1.87356e-41	up	1.04371	0.672325
arahy.Tifrunner.gnm1.ann1.86STVP	3.14797	22.1697	10.4875	5.82506	21.133	11.9848	2.46923	8.20497e-14	up	2.10232	5.92772e-07	up	1.42562	1.43508e-07	up	1.18859	0.000177521	up	1.04361	0.913726
arahy.Tifrunner.gnm1.ann1.6E503M	1.6771	12.1888	61.2748	2.84841	10.8109	59.7682	2.53951	5.30125e-05	up	5.5845	1.7843e-15	up	1.49902	1.95384e-06	up	4.54181	6.00177e-39	up	1.04049	1.04269
arahy.Tifrunner.gnm1.ann1.MZFE1X	1.61914	171.449	503.01	1.12919	72.2133	371.448	6.32386	2.78855e-10	up	8.58036	4.439e-11	up	5.28425	1.39832e-58	up	8.22402	2.75312e-61	up	1.03961	0.356345
arahy.Tifrunner.gnm1.ann1.JGWU85	0	3.17466	4.45944	0.0839657	1.75994	1.89151	4.98853	4.39323e-40	up	5.47879	6.82456e-50	up	3.94937	2.15211e-08	up	4.63469	6.13158e-11	up	1.03917	0.844096
arahy.Tifrunner.gnm1.ann1.1QMW5J	0.493401	12.1023	15.3078	0.449063	5.88657	7.81629	3.97886	1.75951e-27	up	5.08615	8.3192e-06	up	2.94024	3.76984e-18	up	4.00848	1.01985e-21	up	1.03862	1.07766
arahy.Tifrunner.gnm1.ann1.7CJ2RM	0	3.89074	1.24854	0	1.89583	2.67227	1.92	8.6807e-43	up	3.64	4.51975e-07	up	0.495241	0.0013164	up	1.36304	1.90326e-05	up	1.42476	2.27696
arahy.Tifrunner.gnm1.ann1.JFH67Q	13.9796	83.4899	87.0185	17.1994	51.4501	54.6678	2.32333	1.31429e-08	up	3.17274	1.63943e-10	up	1.28644	6.17891e-05	up	1.96854	1.33428e-08	up	1.0369	1.2042
arahy.Tifrunner.gnm1.ann1.BTE8NW	5.42076	34.4405	27.6595	7.38769	24.0876	21.9082	2.31183	3.2257e-10	up	2.69411	4.35807e-09	up	1.27532	1.12411e-05	up	1.72348	1.75949e-07	up	1.03651	0.970624
arahy.Tifrunner.gnm1.ann1.VMU3NF	0.0668203	2.03831	1.20315	0.109861	1.60061	0.639724	4.34518	1.0973e-10	up	4.36868	4.37509e-09	up	3.30869	1.08454e-08	up	2.5619	0.000321814	up	1.0365	1.80678
arahy.Tifrunner.gnm1.ann1.ITK18S	0.139668	3.01928	0.635486	0.164837	1.91174	0.776852	3.75148	0.000450535	up	2.27869	0.00351881	up	2.71613	0.00223238	up	2.09565	0.00156212	up	1.03535	0.183039
arahy.Tifrunner.gnm1.ann1.5H969I	19.0599	166.89	110.176	18.0722	80.285	124.78	2.77349	9.58912e-11	up	2.89096	2.85608e-09	up	1.74022	1.19567e-08	up	2.94216	3.56588e-12	up	1.03327	-0.0512033
arahy.Tifrunner.gnm1.ann1.0188KY	0.199253	2.6752	3.41774	0.20557	1.51754	2.01053	3.37585	1.69087e-07	up	4.4966	1.46752e-18	up	2.34327	3.91639e-06	up	3.32975	1.06976e-13	up	1.03258	1.16685
arahy.Tifrunner.gnm1.ann1.0525TE	0.380623	7.05592	2.36712	0.524273	3.89896	2.12209	2.96092	1.18215e-08	up	2.36732	0.000565951	up	1.92968	0.00022572	up	1.72636	0.00437786	up	1.03124	0.640966
arahy.Tifrunner.gnm1.ann1.0CQJ15	0.328754	32.3787	9.64559	0.259558	15.5969	22.9429	6.39414	7.73186e-59	up	5.27333	3.70165e-06	up	5.36308	3.89509e-56	up	6.42907	2.66244e-69	up	1.03107	-1.15574
arahy.Tifrunner.gnm1.ann1.M8S3TB	0.0153473	5.92097	2.65105	0	7.8964	4.02054	7.33118	4.66121e-36	up	7.13963	1.78441e-24	up	6.30312	2.81061e-66	up	5.32932	4.2437e-18	up	1.02806	1.81031
arahy.Tifrunner.gnm1.ann1.TXC3C1	1.36146	7.28567	53.9186	1.48056	4.62754	30.1306	2.59723	0.000358332	up	6.22173	1.57694e-12	up	1.56952	8.16445e-08	up	4.85873	2.05396e-39	up	1.0277	1.363
arahy.Tifrunner.gnm1.ann1.J9RZ31	1.72725	10.752	17.1961	1.92217	5.98953	9.86371	2.28366	1.82205e-05	up	3.65931	2.35179e-17	up	1.25647	0.00010805	up	2.50451	2.48799e-16	up	1.02718	1.1548
arahy.Tifrunner.gnm1.ann1.K5L3ZW	3.94936	34.994	30.7561	3.52889	16.5087	39.0247	2.89313	2.52498e-06	up	3.36905	7.93399e-15	up	1.86769	3.81117e-12	up	3.61785	2.79049e-17	up	1.02544	-0.248796
arahy.Tifrunner.gnm1.ann1.7TT8S3	0.58101	11.241	9.64534	0.594743	6.05486	7.56272	3.88965	2.38561e-11	up	4.36306	3.09916e-08	up	2.86689	2.47174e-12	up	3.77826	2.84181e-24	up	1.02275	0.584794
arahy.Tifrunner.gnm1.ann1.L6WGFW	0.861197	10.1167	11.8989	0.961206	5.95695	5.78779	3.21228	1.33116e-11	up	4.1631	9.72759e-17	up	2.19327	5.89958e-09	up	2.72936	8.38835e-14	up	1.01902	1.43373
arahy.Tifrunner.gnm1.ann1.D8DD79	0.669388	8.95407	8.0651	0.898796	6.12011	4.08719	3.40434	5.37035e-24	up	3.96923	1.49011e-19	up	2.38868	2.82796e-12	up	2.38616	0.000152166	up	1.01566	1.58308
arahy.Tifrunner.gnm1.ann1.A8YTMR	1.52128	444.004	76.8556	0.579317	85.7718	121.531	7.76434	2.51811e-33	up	5.96931	3.39481e-05	up	6.75033	2.31343e-50	up	7.80575	1.02219e-25	up	1.01401	-1.83644
arahy.Tifrunner.gnm1.ann1.SG819P	2.81205	17.0479	9.56017	3.84969	11.3776	11.6111	2.64191	2.53456e-15	up	2.30539	4.77083e-08	up	1.62795	5.23833e-10	up	2.12104	3.15252e-10	up	1.01395	0.184354
arahy.Tifrunner.gnm1.ann1.4I3R3X	0.151005	1.78303	3.37198	0.191367	1.11781	1.67125	3.12573	4.71683e-05	up	4.76672	0.00132557	up	2.11246	0.00232354	up	3.26981	9.96547e-08	up	1.01327	1.49691
arahy.Tifrunner.gnm1.ann1.B9A644	4.55016	106.369	13.9994	3.9018	48.1807	21.5512	4.18768	2.96972e-22	up	1.98447	4.64909e-06	up	3.17611	2.57738e-26	up	2.59576	1.10985e-05	up	1.01157	-0.611293
arahy.Tifrunner.gnm1.ann1.LMNG4E	1.39954	9.07351	5.95783	0.920613	6.21833	8.16203	2.85436	1.46469e-16	up	3.25216	6.16156e-09	up	1.84446	1.14896e-09	up	3.03169	4.09013e-23	up	1.0099	0.220463
arahy.Tifrunner.gnm1.ann1.GDF15N	1.03259	9.30831	3.60403	1.10958	5.21788	2.86093	2.83977	1.84276e-12	up	2.19095	2.44306e-05	up	1.83419	1.16791e-08	up	1.55242	2.73163e-05	up	1.00558	0.638523
Arachis_hypogaea_newGene_719	0.841943	4.97809	3.43842	0.503819	2.03836	2.79398	2.42977	1.25737e-06	up	2.70454	0.000553648	up	1.42473	0.00867796	up	2.06979	4.93737e-05	up	1.00504	0.634753
arahy.Tifrunner.gnm1.ann1.YNP00W	1.28815	36.4591	41.6403	1.88941	24.0581	41.7675	4.31479	2.75278e-07	up	5.32052	1.24722e-08	up	3.31003	3.98163e-25	up	4.74301	6.45039e-25	up	1.00477	0.577515
arahy.Tifrunner.gnm1.ann1.W1F2QM	7.07123	190.599	41.7464	6.96406	92.6972	76.0932	4.39041	3.57126e-23	up	2.89662	5.79553e-05	up	3.38915	1.8194e-27	up	3.63603	1.45251e-25	up	1.00126	-0.739412
arahy.Tifrunner.gnm1.ann1.1BB2MM	1.71807	31.7128	51.5833	2.52882	23.1239	46.3623	4.09156	2.45184e-11	up	5.5396	4.37752e-16	up	3.09042	1.02225e-27	up	4.71959	1.65946e-36	up	1.00113	0.820009
arahy.Tifrunner.gnm1.ann1.YRN4PU	0.032845	4.34642	7.09024	0.0250533	1.64875	4.45302	6.17662	7.70048e-32	up	7.58449	5.12171e-23	up	5.17827	0.000851706	up	7.18252	1.43107e-09	up	0.998353	0.401967
arahy.Tifrunner.gnm1.ann1.6Z62DP	3.02777	22.687	17.2626	5.21121	20.554	10.1423	2.55456	1.60219e-11	up	2.85428	2.29611e-11	up	1.55828	1.26764e-08	up	1.13855	0.000926357	up	0.996287	1.71573
arahy.Tifrunner.gnm1.ann1.S8G523	3.18972	21.0329	13.0254	3.5673	13.0561	12.4028	2.50919	5.41061e-13	up	2.3457	4.09606e-08	up	1.51455	1.30697e-07	up	2.01443	1.19054e-10	up	0.994641	0.331264
arahy.Tifrunner.gnm1.ann1.SWF8K2	0.860562	6.07681	4.86534	1.24913	4.51994	3.94058	2.61351	3.74731e-13	up	2.50344	2.26371e-08	up	1.62075	1.03032e-07	up	1.96809	4.29505e-10	up	0.992761	0.535353
arahy.Tifrunner.gnm1.ann1.XUAL01	3.8072	75.3046	95.9284	5.11488	58.1003	115.097	3.93544	2.43139e-14	up	4.9957	0.000141647	up	2.94272	2.06755e-22	up	4.53842	1.21156e-33	up	0.992718	0.457285
arahy.Tifrunner.gnm1.ann1.58NQ7F	0.345624	26.8481	3.4496	0.237099	9.33593	3.73299	5.93307	7.81033e-25	up	3.72749	1.44004e-05	up	4.94155	2.05193e-12	up	4.52679	3.17219e-22	up	0.991521	-0.799305
arahy.Tifrunner.gnm1.ann1.QD7CJP	1.29043	6.54211	6.02597	1.69252	4.38694	5.37309	2.12969	8.53006e-11	up	2.61607	5.92123e-10	up	1.1418	2.80269e-05	up	1.85012	6.50287e-10	up	0.987887	0.765947
arahy.Tifrunner.gnm1.ann1.6GN4C8	0.146653	11.6918	35.5153	0.130908	10.3242	26.5889	5.93178	2.90926e-19	up	8.25243	3.58812e-09	up	4.94736	5.00874e-24	up	6.85766	1.22719e-18	up	0.984417	1.39477
arahy.Tifrunner.gnm1.ann1.8AEQ4X	1.391	11.1463	8.34955	1.3189	5.57058	3.79821	2.67943	2.46245e-13	up	2.93607	6.74664e-06	up	1.70087	1.66779e-06	up	1.72506	5.46245e-06	up	0.978561	1.211
arahy.Tifrunner.gnm1.ann1.V1EQXE	0.860244	7.80145	2.87903	1.0838	5.49521	4.24532	2.78649	8.69885e-07	up	2.00411	0.000123798	up	1.80803	1.99617e-05	up	1.92666	4.44265e-08	up	0.97846	0.0774492
arahy.Tifrunner.gnm1.ann1.GT1I17	8.85566	87.4117	147.755	7.64601	37.1025	137.667	3.12788	1.58972e-18	up	4.59059	6.30916e-20	up	2.15205	8.40073e-08	up	4.68401	1.0335e-35	up	0.975832	-0.0934197
arahy.Tifrunner.gnm1.ann1.L0YNNV	3.44341	17.9104	9.12432	3.77627	10.8066	14.3391	1.9771	4.54172e-09	up	1.67516	0.000179679	up	1.00177	0.000750213	up	2.04651	0.000517682	up	0.975335	-0.371358
arahy.Tifrunner.gnm1.ann1.MWT26D	2.28219	13.3346	35.8767	1.88315	5.91947	4.28208	2.18244	4.55353e-10	up	4.3324	1.83257e-06	up	1.21042	0.000399122	up	1.32823	0.0081388	up	0.972023	3.00416
arahy.Tifrunner.gnm1.ann1.F2F8FV	0.0179333	58.9792	10.8964	0.00351667	11.6144	19.019	10.8124	8.23097e-87	up	8.61686	5.96592e-06	up	9.8407	4.86379e-06	up	11.057	1.25656e-59	up	0.971675	-2.44012
arahy.Tifrunner.gnm1.ann1.M0MHR4	0.202865	1.71523	1.5147	0.226323	1.62935	0.945374	3.22568	0.0002092	up	3.78026	3.65038e-09	up	2.25955	1.85479e-05	up	2.10474	0.000233522	up	0.96613	1.67552
arahy.Tifrunner.gnm1.ann1.NS6D80	1.74937	10.8723	12.219	1.96698	6.77423	3.67218	2.15955	8.08658e-11	up	3.0687	1.34261e-12	up	1.19422	2.31346e-05	up	1.06643	0.00402803	up	0.965327	2.00228
arahy.Tifrunner.gnm1.ann1.RI7QVZ	0.034284	11.5247	17.1147	0.0706173	11.8816	3.3774	7.231	7.24454e-50	up	8.58686	1.23284e-35	up	6.2704	2.92873e-45	up	5.48099	0.000128038	up	0.960597	3.10587
arahy.Tifrunner.gnm1.ann1.RKC0UA	0.0167057	1.08545	1.03108	0.0370963	1.13582	1.00928	5.33193	9.94819e-06	up	6.03087	2.39346e-09	up	4.37163	7.41384e-08	up	4.78883	4.03329e-05	up	0.960302	1.24205
arahy.Tifrunner.gnm1.ann1.PDB40E	0.223388	3.2298	1.32419	0.408495	1.64834	1.36451	2.8107	1.96772e-07	up	2.38569	0.00021993	up	1.85076	0.000152485	up	1.98258	0.00014974	up	0.95994	0.403105
arahy.Tifrunner.gnm1.ann1.PUH2BT	0.563111	13.5938	21.5053	0.527706	7.01451	7.52275	4.21112	2.08975e-10	up	5.58477	3.5661e-12	up	3.25191	2.6643e-31	up	3.93439	4.10561e-18	up	0.959215	1.65038
arahy.Tifrunner.gnm1.ann1.UUXJ7Q	0.190328	3.5857	0.805035	0.224111	2.28747	1.19445	3.86021	4.36188e-16	up	2.43622	0.000735621	up	2.90104	1.50937e-10	up	2.54513	0.000207253	up	0.959175	-0.108906
arahy.Tifrunner.gnm1.ann1.BQ87IR	2.13945	19.2473	16.9797	2.22743	11.7959	15.192	2.71024	2.65033e-16	up	2.97942	0.000120527	up	1.75173	3.60102e-11	up	2.67789	1.7904e-18	up	0.958503	0.301524
arahy.Tifrunner.gnm1.ann1.8SKS1Y	6.23518	39.7779	54.5134	5.36949	18.3249	49.3101	2.29067	2.41157e-11	up	3.44942	5.36301e-13	up	1.33262	5.22419e-07	up	3.35749	1.27633e-16	up	0.958047	0.091925
arahy.Tifrunner.gnm1.ann1.LVF3KP	0.652729	25.3106	22.4212	1.21948	24.6576	25.2782	4.84942	1.87877e-31	up	5.40333	3.4006e-21	up	3.89428	4.32175e-28	up	4.51404	8.74783e-13	up	0.955141	0.889284
arahy.Tifrunner.gnm1.ann1.2T4TQI	1.08511	19.055	40.0618	0.971942	8.78405	26.1674	3.65019	1.90984e-25	up	5.43328	4.47865e-29	up	2.69508	4.94582e-18	up	4.72459	2.358e-20	up	0.955102	0.708685
arahy.Tifrunner.gnm1.ann1.QH2FUE	0.131394	1.8737	0.449628	0.50622	1.87444	1.37117	2.38659	0.000393548	up	2.28182	0.00310054	up	1.43153	0.00856919	up	2.71118	0.00445068	up	0.955065	-0.429351
arahy.Tifrunner.gnm1.ann1.S04SQP	7.24682	140.768	43.6423	6.66147	71.8153	60.1664	3.92885	1.03625e-22	up	2.86875	6.42227e-06	up	2.97733	6.33769e-25	up	3.29706	1.43771e-23	up	0.951519	-0.428303
arahy.Tifrunner.gnm1.ann1.3FT6ZD	0.619027	14.3451	2.41051	1.05243	11.4393	5.5572	4.11571	6.56824e-29	up	2.34165	1.58565e-05	up	3.16781	0.00218444	up	2.6383	4.74781e-07	up	0.947899	-0.296648
arahy.Tifrunner.gnm1.ann1.ITS9LF	0.399895	39.1421	62.1155	0.698451	30.1841	35.8524	5.87856	1.38546e-23	up	7.29003	4.71539e-09	up	4.93563	1.6953e-28	up	5.7467	1.4601e-08	up	0.942938	1.54334
arahy.Tifrunner.gnm1.ann1.R4M6BI	4.15051	21.0297	10.3712	3.58002	9.78009	10.9097	1.97725	2.20562e-06	up	1.65992	0.000147454	up	1.03502	0.00218645	up	1.76893	1.50358e-08	up	0.94223	-0.109003
arahy.Tifrunner.gnm1.ann1.S9FRTX	0.332994	4.19032	10.0684	0.573129	3.35826	6.09625	3.11261	4.02978e-09	up	5.10416	4.83256e-12	up	2.1741	5.30715e-07	up	3.55757	4.03606e-17	up	0.938508	1.54659
arahy.Tifrunner.gnm1.ann1.71ALCZ	0.529711	7.30239	5.04282	0.514625	3.88811	6.31148	3.50453	1.59548e-17	up	3.67276	0.00300532	up	2.56721	5.68359e-11	up	3.8188	9.57497e-29	up	0.937313	-0.146031
arahy.Tifrunner.gnm1.ann1.Z63W7Q	1.46111	26.0548	50.2639	1.87483	18.2806	39.0333	3.79085	7.88426e-25	up	5.43202	5.28339e-07	up	2.85786	5.01457e-18	up	4.53004	3.67008e-38	up	0.932987	0.90198
arahy.Tifrunner.gnm1.ann1.P8XRWE	0.657824	53.719	2.31553	0.505227	26.6658	8.39519	6.11724	2.39218e-52	up	2.41876	1.30106e-05	up	5.18557	1.34365e-66	up	4.05799	1.53981e-11	up	0.931672	-1.63923
arahy.Tifrunner.gnm1.ann1.EK6KWW	4.70394	101.223	90.1429	5.94525	69.8864	54.2709	4.13402	2.23233e-22	up	4.67945	1.09484e-11	up	3.20359	1.99462e-23	up	3.39752	3.88038e-22	up	0.930434	1.28193
arahy.Tifrunner.gnm1.ann1.4A70PZ	0.75828	13.7219	12.8532	0.815577	7.89012	17.5004	3.8024	1.66591e-07	up	4.41924	5.69835e-05	up	2.87381	2.77963e-08	up	4.55755	0.000482929	up	0.928594	-0.138311
arahy.Tifrunner.gnm1.ann1.G02YMJ	0.344765	3.52134	2.70045	0.546595	3.01624	3.52113	2.75681	1.14824e-08	up	3.31618	1.30665e-14	up	1.83101	0.000667696	up	2.70129	5.24384e-19	up	0.925801	0.614882
arahy.Tifrunner.gnm1.ann1.9T83YI	3.97642	21.744	16.595	5.64299	17.1157	10.7039	2.15239	4.13304e-08	up	2.573	1.22801e-09	up	1.22795	1.09396e-05	up	1.09489	0.0025061	up	0.924432	1.47811
arahy.Tifrunner.gnm1.ann1.0Q6B9J	2.58929	47.0095	34.74	3.32662	34.4263	31.2672	3.86085	2.27233e-13	up	4.14012	6.30936e-11	up	2.93747	1.32463e-27	up	3.37702	6.80359e-16	up	0.923381	0.763099
arahy.Tifrunner.gnm1.ann1.1XU02A	0.105555	5.52026	1.31219	0.0909207	3.0156	2.98117	5.13504	2.50479e-28	up	3.66806	1.00736e-07	up	4.21497	1.02917e-20	up	4.7344	2.87025e-27	up	0.920066	-1.06634
arahy.Tifrunner.gnm1.ann1.1NU69P	3.72936	29.6711	20.2422	2.79423	12.7383	6.79999	2.6669	4.1148e-07	up	2.86427	2.25148e-08	up	1.7497	3.62882e-10	up	1.37349	1.67458e-05	up	0.917198	1.49079
arahy.Tifrunner.gnm1.ann1.CH5A50	0.24901	5.14587	5.87497	0.493186	4.74294	1.93452	3.76534	1.80896e-20	up	4.70733	5.11802e-24	up	2.84842	8.88394e-14	up	2.24876	1.05638e-08	up	0.916919	2.45857
arahy.Tifrunner.gnm1.ann1.QR5V20	1.14456	33.545	15.4356	1.06364	18.0437	32.7467	4.44748	5.21141e-34	up	3.90136	8.67414e-05	up	3.53153	1.04083e-37	up	4.79919	1.72544e-42	up	0.915948	-0.897829
arahy.Tifrunner.gnm1.ann1.P32D72	1.42075	9.08335	10.8434	1.72532	5.6084	6.16035	2.35879	1.90917e-05	up	3.28367	8.9169e-15	up	1.44392	3.32516e-07	up	2.02317	1.91876e-11	up	0.914872	1.2605
arahy.Tifrunner.gnm1.ann1.IAG7Q0	0.0880373	10.5781	52.7699	0.194595	11.5609	54.0223	6.34672	5.86622e-07	up	9.3625	6.85588e-53	up	5.43578	2.56097e-20	up	8.2394	1.30552e-33	up	0.910944	1.12309
Arachis_hypogaea_newGene_2523	0.254654	3.7892	13.5872	0.250156	2.09052	2.78333	3.53411	0.000313225	up	6.07541	4.89927e-36	up	2.62331	0.00146725	up	3.61436	1.26053e-10	up	0.910804	2.46105
arahy.Tifrunner.gnm1.ann1.1SCL5Q	0.677731	7.2906	23.931	1.01672	6.33651	10.6338	3.45914	1.67833e-06	up	5.88732	1.96101e-07	up	2.55404	1.62291e-10	up	3.9073	1.36417e-25	up	0.905106	1.98002
arahy.Tifrunner.gnm1.ann1.QIF50Y	0.324988	2.48519	13.9493	0.560351	2.39051	7.71121	2.53955	0.000546092	up	5.68483	1.19674e-27	up	1.63801	0.00826527	up	3.90342	3.93121e-20	up	0.901538	1.78141
arahy.Tifrunner.gnm1.ann1.E75PZG	2.29397	21.3155	12.4249	2.9202	16.6288	20.0278	2.91364	1.22759e-12	up	2.79373	1.24888e-09	up	2.01424	1.88624e-14	up	2.8205	1.72946e-19	up	0.899405	-0.0267655
arahy.Tifrunner.gnm1.ann1.E0MG3A	0.81363	39.1321	85.1623	0.809472	27.111	64.7788	5.59004	5.63871e-34	up	7.34599	1.55301e-41	up	4.69373	1.012e-54	up	6.50635	1.09125e-63	up	0.896316	0.839633
arahy.Tifrunner.gnm1.ann1.YG9RMG	5.09924	30.7441	34.6554	4.99768	16.9021	50.87	2.29268	7.03448e-05	up	3.1369	4.79449e-05	up	1.39654	0.00153035	up	3.53854	3.72986e-27	up	0.896141	-0.401638
arahy.Tifrunner.gnm1.ann1.D6EDPL	0.719761	10.8946	2.69079	1.28119	9.60584	2.87196	3.49609	1.40636e-17	up	2.51557	0.00629045	up	2.60109	1.6261e-14	up	2.0171	8.60697e-06	up	0.895002	0.498471
arahy.Tifrunner.gnm1.ann1.XMW6VU	1.12893	6.87871	3.95534	1.13178	3.58356	3.12152	2.47035	1.10784e-08	up	2.2787	2.91759e-05	up	1.58034	0.000220753	up	1.82413	3.8379e-05	up	0.890006	0.454568
arahy.Tifrunner.gnm1.ann1.805HV8	0.0979283	14.6252	96.487	0.240871	18.863	92.7967	6.61767	5.90418e-55	up	10.0609	1.89015e-54	up	5.73026	5.53519e-73	up	8.59814	4.38995e-36	up	0.887416	1.46273
arahy.Tifrunner.gnm1.ann1.4J5UF2	0.92172	24.6273	53.1668	1.46518	22.7247	31.081	4.24288	9.30935e-21	up	6.13743	3.18688e-30	up	3.35615	8.16145e-32	up	4.38306	6.32549e-34	up	0.886735	1.75437
arahy.Tifrunner.gnm1.ann1.E3VS3U	0	15.6157	44.207	0	8.45323	6.60019	7.28685	1.51378e-12	up	8.78813	9.21972e-24	up	6.40143	2.73781e-64	up	6.04444	2.25654e-55	up	0.885419	2.7437
arahy.Tifrunner.gnm1.ann1.AF4FIK	4.99898	254.765	253.678	4.3109	130.128	232.777	5.37632	2.22103e-19	up	6.08005	4.3851e-29	up	4.50316	1.19336e-44	up	5.91927	4.59807e-50	up	0.87316	0.160785
arahy.Tifrunner.gnm1.ann1.5A6DFA	0.359467	2.4708	3.3767	0.996636	3.19074	2.32974	2.13461	0.000342876	up	3.37581	5.6121e-10	up	1.26222	0.00398036	up	1.55431	0.0070309	up	0.872392	1.8215
arahy.Tifrunner.gnm1.ann1.PL5CUR	0.779541	5.11747	1.53631	0.747448	3.0067	2.51085	2.1048	3.86016e-09	up	1.4975	0.00267057	up	1.23343	0.000186297	up	1.27993	0.000309471	up	0.871371	0.217567
arahy.Tifrunner.gnm1.ann1.DV7QWZ	0	3.58236	2.57347	0.155811	4.44066	5.70522	5.16284	3.14983e-13	up	4.68564	1.19225e-12	up	4.29237	2.06068e-10	up	5.23525	1.25492e-17	up	0.870465	-0.549609
arahy.Tifrunner.gnm1.ann1.Y6NZZQ	0.83485	9.98243	6.1105	0.96825	5.61729	7.22319	3.32094	2.95612e-06	up	3.31779	2.00073e-14	up	2.45058	0.00369596	up	3.24824	0.00096061	up	0.870361	0.0695539
arahy.Tifrunner.gnm1.ann1.11BQ2X	4.66534	29.4124	11.8424	3.5484	17.3127	14.7156	2.65897	1.59481e-14	up	2.03954	0.00644921	up	1.79029	1.55419e-11	up	2.12574	5.89556e-12	up	0.868681	-0.0861993
arahy.Tifrunner.gnm1.ann1.ANV8L4	1.42229	6.14674	3.71734	2.07784	4.93332	3.4869	1.89593	3.267e-08	up	1.78179	5.24861e-05	up	1.02916	0.000344204	up	1.0309	0.00151276	up	0.866777	0.750894
arahy.Tifrunner.gnm1.ann1.6MF5PG	2.21044	16.2945	11.0567	1.59495	6.93633	5.32926	2.65808	1.1425e-09	up	2.78164	9.95078e-11	up	1.79152	5.95392e-08	up	2.00094	4.96736e-09	up	0.866557	0.780705
arahy.Tifrunner.gnm1.ann1.ZDDP39	0.583555	93.7615	77.468	0.608466	55.0773	89.0617	6.90936	1.15898e-64	up	7.35373	5.57648e-43	up	6.04474	1.951e-75	up	7.31933	5.20903e-46	up	0.864622	0.0344004
arahy.Tifrunner.gnm1.ann1.6C44PS	0.231361	3.44806	2.53375	0.323901	2.58189	3.78334	3.39439	6.10149e-05	up	3.6712	2.38809e-05	up	2.53012	0.00102327	up	3.65801	3.07287e-07	up	0.864266	0.0131835
arahy.Tifrunner.gnm1.ann1.G3J01C	1.00048	13.7844	7.26812	1.22992	8.27409	5.30026	3.49641	5.08921e-24	up	3.02811	5.2253e-12	up	2.63308	3.44795e-17	up	2.55355	6.94875e-16	up	0.863328	0.474563
arahy.Tifrunner.gnm1.ann1.6H6W8R	3.73179	16.3292	12.3612	4.47851	12.3544	8.16304	2.04029	5.75516e-07	up	1.93536	5.25116e-06	up	1.17797	1.59783e-05	up	1.18139	0.000143741	up	0.862323	0.753966
arahy.Tifrunner.gnm1.ann1.VQIY2H	0.00888433	3.80789	2.20324	0.0102563	2.34899	10.0908	7.71457	3.14172e-15	up	7.63069	8.7718e-07	up	6.85368	1.81368e-17	up	9.53414	4.03185e-70	up	0.860893	-1.90345
arahy.Tifrunner.gnm1.ann1.E7UEEQ	13.5643	78.4273	35.0243	15.4043	49.6767	27.7932	2.2801	7.58618e-08	up	1.71417	0.000358403	up	1.42065	1.02726e-05	up	1.19293	0.000807419	up	0.859449	0.521245
arahy.Tifrunner.gnm1.ann1.9ADW36	4.02502	22.4829	16.0493	3.81236	12.3936	10.5417	2.34558	2.16602e-12	up	2.49661	0.00198082	up	1.48691	1.82198e-08	up	1.99186	4.36711e-11	up	0.858675	0.504746
arahy.Tifrunner.gnm1.ann1.74AGPN	0.91071	5.76565	4.46532	0.664149	2.51023	1.93277	2.26888	0.00382394	up	2.62174	1.4949e-06	up	1.41167	0.00947175	up	1.61806	0.00450733	up	0.857213	1.00368
arahy.Tifrunner.gnm1.ann1.Z6ZXKG	2.45764	25.1637	27.6287	2.29972	12.9434	14.8549	2.89011	5.11902e-18	up	3.63225	3.70298e-13	up	2.03522	1.18168e-06	up	2.65278	1.47384e-18	up	0.854887	0.979474
arahy.Tifrunner.gnm1.ann1.VSCA53	1.50114	15.174	11.9249	1.5201	8.95836	12.3064	2.90112	1.38647e-16	up	3.26662	3.25952e-14	up	2.04726	3.26463e-11	up	3.0707	2.28203e-23	up	0.853857	0.195917
arahy.Tifrunner.gnm1.ann1.GV0VBM	0.0300493	3.63697	6.05798	0.037227	2.15268	2.84252	6.16842	1.02181e-07	up	7.62472	2.41762e-18	up	5.31457	1.23306e-13	up	6.29883	1.12322e-22	up	0.853852	1.32589
arahy.Tifrunner.gnm1.ann1.DH8F8S	0.874455	39.1774	67.2969	0.746624	21.5047	34.1636	5.06788	6.78231e-36	up	6.44148	1.90727e-31	up	4.21452	1.03701e-45	up	5.44981	4.00172e-46	up	0.853368	0.991676
arahy.Tifrunner.gnm1.ann1.N1Y57V	1.1741	13.2725	6.55426	1.51615	9.81044	11.4466	3.10289	3.85833e-12	up	2.83108	1.87327e-11	up	2.24988	2.84422e-17	up	2.98729	3.56119e-20	up	0.85301	-0.156204
arahy.Tifrunner.gnm1.ann1.J6Z8IZ	1.00019	5.55159	3.56915	1.26141	3.5747	5.41329	2.54589	5.93944e-10	up	2.46208	1.58411e-06	up	1.69508	6.11113e-06	up	3.02225	1.51668e-05	up	0.850809	-0.560176
arahy.Tifrunner.gnm1.ann1.A9G6ZW	0.121467	2.02279	119.663	0.209676	2.21771	54.8086	3.67391	0.000173247	up	10.2103	4.62485e-52	up	2.82363	4.54398e-11	up	7.96762	4.73035e-74	up	0.85028	2.24269
arahy.Tifrunner.gnm1.ann1.Z6E1QU	0.799423	43.679	94.9782	0.826483	27.1766	38.3394	5.46351	1.05105e-26	up	7.29522	1.54657e-21	up	4.61345	8.03597e-47	up	5.68283	1.96227e-36	up	0.850058	1.61239
arahy.Tifrunner.gnm1.ann1.7VUN8S	0.112612	2.7876	1.32587	0.168311	1.95138	2.7213	3.92745	5.57067e-13	up	3.47704	3.81192e-07	up	3.07765	5.09162e-06	up	4.02934	0.00105262	up	0.849799	-0.552305
arahy.Tifrunner.gnm1.ann1.L5TNM0	0.518916	2.34042	6.20684	0.698898	2.16556	2.45812	1.926	0.000140581	up	4.01715	2.94089e-19	up	1.07709	0.00831747	up	1.77714	1.6493e-06	up	0.848902	2.24001
arahy.Tifrunner.gnm1.ann1.V960AN	0.209042	1.98415	103.475	0.316851	1.8833	48.1013	2.76522	3.26327e-06	up	9.21798	2.23046e-47	up	1.91634	0.000635765	up	7.27686	3.94517e-43	up	0.84888	1.94112
arahy.Tifrunner.gnm1.ann1.5A78WG	0.882044	8.44756	9.58427	0.928143	5.31117	7.33276	2.84086	0.000384217	up	3.68894	6.93882e-17	up	1.99299	8.71411e-09	up	3.07381	2.72125e-20	up	0.847862	0.615124
arahy.Tifrunner.gnm1.ann1.QSS1IG	0.546756	20.0461	25.6837	0.466968	9.90795	24.9069	4.81455	4.65713e-39	up	5.89387	1.97085e-29	up	3.96676	2.70151e-14	up	5.87511	1.48758e-61	up	0.847784	0.0187654
arahy.Tifrunner.gnm1.ann1.IPCF80	1.93749	11.7577	16.533	2.15928	6.96222	7.9319	2.02642	2.80127e-08	up	3.19516	1.08068e-13	up	1.18273	0.000414517	up	1.92637	1.52141e-09	up	0.843682	1.26879
arahy.Tifrunner.gnm1.ann1.296U9Y	2.08848	16.6819	48.5801	1.35838	6.39545	14.9875	2.62237	2.84214e-06	up	4.87815	3.76362e-24	up	1.78574	1.29016e-07	up	3.59381	4.83856e-10	up	0.836626	1.28434
arahy.Tifrunner.gnm1.ann1.7L16MH	0.554804	25.6954	6.20057	0.687852	18.0864	10.2974	5.07748	3.04084e-43	up	3.77637	3.33243e-16	up	4.24252	3.34275e-49	up	4.00567	3.70204e-15	up	0.834962	-0.229301
arahy.Tifrunner.gnm1.ann1.G9KXLY	2.07972	19.0008	22.6346	2.47971	13.409	27.2175	2.77914	4.77181e-10	up	3.79321	2.69297e-18	up	1.94441	2.9975e-10	up	3.55541	2.82163e-30	up	0.834731	0.237799
arahy.Tifrunner.gnm1.ann1.425ZXH	0.346847	3.41892	3.72597	0.336588	2.09335	2.26714	2.92367	0.00131562	up	3.76587	2.62025e-08	up	2.09228	0.0020776	up	2.82206	1.20642e-05	up	0.831387	0.94381
arahy.Tifrunner.gnm1.ann1.SP0UUF	2.4358	11.662	23.1975	2.18617	6.70192	11.2812	1.99382	0.00257321	up	3.69685	1.74613e-17	up	1.16653	0.000661767	up	2.53581	7.51227e-11	up	0.827286	1.16105
arahy.Tifrunner.gnm1.ann1.PHP5T6	0.660654	6.96425	5.06571	0.998374	5.59034	3.98347	2.98134	0.0025283	up	3.21322	1.03367e-13	up	2.15431	1.46935e-09	up	2.22434	1.08388e-08	up	0.827027	0.988879
arahy.Tifrunner.gnm1.ann1.CEXW72	0.101898	1.57564	4.41852	0.126115	1.14227	2.02824	3.48961	3.72304e-06	up	5.67506	4.14144e-21	up	2.66266	8.83144e-05	up	4.07504	2.47458e-12	up	0.826948	1.60003
arahy.Tifrunner.gnm1.ann1.XJX4UN	1.86729	7.87923	12.2171	1.9624	5.42442	5.59086	2.04795	4.83837e-05	up	3.42025	2.08936e-15	up	1.22123	3.2102e-05	up	1.87845	6.74828e-10	up	0.82672	1.5418
arahy.Tifrunner.gnm1.ann1.F71Y9J	1.72658	13.1131	10.9213	2.45407	10.5646	6.62766	2.76808	5.04297e-09	up	3.11256	2.64452e-09	up	1.94215	2.42826e-09	up	1.90967	5.4776e-08	up	0.825928	1.20289
arahy.Tifrunner.gnm1.ann1.T6DCA5	0.910692	6.72417	10.5879	1.19968	5.13574	7.30351	2.40078	3.56126e-07	up	3.73479	4.34399e-09	up	1.57606	0.00220761	up	2.67678	1.41254e-18	up	0.82472	1.05802
arahy.Tifrunner.gnm1.ann1.44QEU2	6.29696	63.6552	51.2835	7.63819	45.0946	48.4373	3.05909	9.57499e-15	up	3.40122	8.79599e-13	up	2.2358	4.37859e-13	up	2.86847	2.34905e-16	up	0.823297	0.532744
arahy.Tifrunner.gnm1.ann1.RQ7QZ9	5.42636	198.385	212.402	5.18019	115.085	202.323	4.94061	4.77168e-19	up	5.74797	3.4573e-26	up	4.12003	1.25357e-36	up	5.55097	3.80574e-45	up	0.820582	0.196996
arahy.Tifrunner.gnm1.ann1.I81STG	1.64435	29.9674	9.94582	1.42149	15.1594	15.9281	3.81183	7.67093e-13	up	3.06338	5.06249e-13	up	2.99443	4.30478e-07	up	3.67546	1.71375e-27	up	0.817401	-0.612077
arahy.Tifrunner.gnm1.ann1.Y24I4W	7.87694	54.7303	21.6505	9.63774	37.1804	31.9399	2.3994	5.26245e-08	up	2.01017	6.17766e-06	up	1.58229	0.000695946	up	1.98259	1.08045e-10	up	0.817112	0.0275774
arahy.Tifrunner.gnm1.ann1.CM68RF	7.64555	50.2188	26.2737	10.1346	37.9194	20.8801	2.43251	2.08804e-11	up	2.23663	5.18042e-07	up	1.61604	4.01939e-08	up	1.31614	5.98539e-05	up	0.81647	0.920484
arahy.Tifrunner.gnm1.ann1.2AA9DZ	5.26701	36.9677	50.033	6.29176	26.5484	32.1136	2.50516	2.8676e-12	up	3.65657	2.54602e-14	up	1.69255	3.39129e-08	up	2.54229	5.85279e-14	up	0.81261	1.11428
arahy.Tifrunner.gnm1.ann1.BW5VY7	69.8449	480.111	226.314	79.9994	324.331	188.325	2.41049	1.55587e-05	up	2.02956	0.000123228	up	1.59868	2.71878e-05	up	1.40153	0.00014945	up	0.811812	0.628038
arahy.Tifrunner.gnm1.ann1.HNJH2P	4.623	41.2977	23.8687	5.05087	26.7258	26.3165	2.7658	3.18989e-10	up	2.64343	2.4782e-09	up	1.95843	1.82479e-11	up	2.46765	1.83788e-13	up	0.807374	0.175785
arahy.Tifrunner.gnm1.ann1.34LCL9	0.12671	10.3497	2.37674	0.182146	11.2934	2.87031	5.78437	4.81182e-08	up	4.60226	8.57998e-09	up	4.98059	2.11734e-27	up	3.66877	3.5755e-09	up	0.803782	0.933496
arahy.Tifrunner.gnm1.ann1.NBK6NR	4.59604	59.8462	35.7317	5.23618	37.8045	34.4416	3.48458	4.5648e-22	up	3.38517	1.41054e-14	up	2.68437	1.10764e-22	up	3.13057	1.83415e-22	up	0.800208	0.254602
arahy.Tifrunner.gnm1.ann1.UI8HZR	2.90604	12.9591	21.0256	2.93056	8.43956	10.8745	1.9574	2.64292e-09	up	3.34943	1.47331e-14	up	1.1573	4.00485e-05	up	2.12492	1.29656e-12	up	0.800102	1.22451
arahy.Tifrunner.gnm1.ann1.R9UC9A	4.76322	45.8298	25.2031	5.91677	34.6679	26.6038	2.91157	4.38138e-17	up	2.77025	1.75265e-10	up	2.11194	8.0662e-15	up	2.31042	8.0894e-14	up	0.799634	0.459827
arahy.Tifrunner.gnm1.ann1.FVW9RW	1.57329	12.8354	21.1578	1.84945	9.92957	22.5096	2.67784	1.17825e-09	up	4.09769	0.00546518	up	1.87968	8.53261e-07	up	3.65635	8.02322e-16	up	0.798155	0.441341
arahy.Tifrunner.gnm1.ann1.68Y3DI	0.594466	3.86148	4.50128	0.499172	2.00956	1.47908	2.28518	0.000915697	up	3.2297	8.46151e-07	up	1.48999	0.002738	up	1.72806	0.000332346	up	0.795198	1.50165
arahy.Tifrunner.gnm1.ann1.BT0STD	0.0151467	0.45359	0.346477	0.0236867	0.384875	0.417977	4.09401	1.91364e-06	up	4.36741	4.87206e-05	up	3.30006	1.30646e-05	up	3.99286	8.73952e-08	up	0.793944	0.37455
arahy.Tifrunner.gnm1.ann1.JGYC2J	7.49123	97.3265	219.111	10.0556	80.8094	86.4906	3.13027	0.000148894	up	4.93102	3.08101e-20	up	2.33703	1.30911e-14	up	2.86767	1.7003e-16	up	0.793243	2.06336
arahy.Tifrunner.gnm1.ann1.2C2IG0	4.8346	21.7066	25.2358	5.39413	14.3682	16.9396	1.90877	6.9244e-09	up	2.82063	1.20068e-10	up	1.12018	3.00846e-05	up	1.89426	9.22913e-10	up	0.788583	0.926367
arahy.Tifrunner.gnm1.ann1.KX0H5E	2.21253	11.9695	10.8287	1.90217	5.94043	7.67781	2.00945	1.08679e-07	up	2.59098	1.38943e-09	up	1.22271	1.82952e-05	up	2.1607	3.07724e-07	up	0.786733	0.430288
arahy.Tifrunner.gnm1.ann1.1J8Q1W	0.109718	1.13592	0.396543	0.103839	0.607236	0.775618	3.01125	5.34248e-05	up	2.34219	0.00555671	up	2.22498	0.00215105	up	3.15454	3.73645e-06	up	0.786265	-0.81235
arahy.Tifrunner.gnm1.ann1.HCCD38	1.13355	38.6468	13.0724	1.01791	24.5116	25.0966	3.99297	2.00551e-29	up	3.3165	2.26543e-09	up	3.20769	3.20174e-32	up	4.20065	1.80131e-36	up	0.785277	-0.884147
arahy.Tifrunner.gnm1.ann1.UER72I	0.53606	4.40796	6.37861	0.488047	2.33962	2.50864	2.48015	1.60485e-09	up	3.59563	1.41916e-15	up	1.6965	1.98936e-05	up	2.36174	2.56155e-10	up	0.783652	1.2339
arahy.Tifrunner.gnm1.ann1.SKP2YY	0.0434227	2.66542	1.07726	0.0312573	1.4814	1.52397	5.73895	1.69621e-28	up	5.04806	1.69494e-05	up	4.95617	1.48191e-18	up	5.21524	7.81692e-20	up	0.782775	-0.167185
arahy.Tifrunner.gnm1.ann1.HXMH4K	4.42795	82.8066	170.925	4.81073	56.2889	94.2808	3.8957	9.04507e-05	up	5.64174	8.14359e-25	up	3.11403	1.06319e-25	up	4.439	3.92557e-33	up	0.781664	1.20275
arahy.Tifrunner.gnm1.ann1.A1NYJ3	5.04414	48.5304	12.2206	5.46116	26.1584	25.5138	2.97564	6.86236e-17	up	1.79608	4.13461e-05	up	2.19722	0.000498392	up	2.4389	5.59448e-08	up	0.778421	-0.642822
arahy.Tifrunner.gnm1.ann1.J270P7	0.630114	6.8837	5.76885	0.765924	4.72009	2.51245	2.88255	2.41534e-10	up	3.38082	2.56157e-13	up	2.10567	5.03022e-09	up	1.79797	1.33665e-05	up	0.776882	1.58285
arahy.Tifrunner.gnm1.ann1.5G1Q9A	0.75134	5.2938	7.48991	0.728965	2.9962	2.84733	2.39683	0.000199558	up	3.61882	9.33882e-16	up	1.62114	4.88488e-06	up	2.10463	1.59293e-09	up	0.775692	1.5142
arahy.Tifrunner.gnm1.ann1.V1RZF6	1.51105	7.54072	4.72719	1.3637	4.01475	3.93502	2.11968	5.63715e-09	up	2.08745	3.92465e-05	up	1.34461	0.000496933	up	1.9002	1.17114e-08	up	0.775071	0.187257
arahy.Tifrunner.gnm1.ann1.NWS29J	8.02428	64.3409	47.6084	12.4509	57.6278	35.2473	2.59349	5.46741e-11	up	2.84382	1.63495e-09	up	1.82324	1.37331e-08	up	1.73803	4.38258e-07	up	0.770245	1.1058
arahy.Tifrunner.gnm1.ann1.RP0VY0	1.99403	21.568	8.64393	1.40718	9.28255	8.97089	3.50447	5.67456e-15	up	2.91033	1.2942e-11	up	2.73624	9.31163e-23	up	3.32702	1.9387e-24	up	0.768237	-0.416692
arahy.Tifrunner.gnm1.ann1.648H43	1.64266	15.2413	14.733	1.33605	9.19061	8.97268	3.09263	8.76154e-07	up	3.82192	5.5229e-08	up	2.32473	1.25824e-16	up	3.12154	2.33707e-24	up	0.767894	0.700378
arahy.Tifrunner.gnm1.ann1.WHQ58B	1.34634	5.76576	11.5624	0.914777	2.81438	4.86288	2.52523	1.81158e-06	up	5.36635	1.29533e-15	up	1.75739	0.000317244	up	3.39609	1.93871e-09	up	0.767832	1.97026
arahy.Tifrunner.gnm1.ann1.5V6QPU	2.72274	48.0652	73.8256	3.85	37.4258	79.6422	3.46179	3.52684e-21	up	5.02235	3.30716e-05	up	2.69401	9.14283e-21	up	4.38242	4.81174e-13	up	0.767777	0.639929
arahy.Tifrunner.gnm1.ann1.L0AIUK	4.79823	29.2274	41.1889	4.00365	15.116	22.3907	2.24888	0.00069186	up	3.4524	7.37369e-15	up	1.48161	2.13832e-07	up	2.62679	2.88212e-18	up	0.767269	0.825615
arahy.Tifrunner.gnm1.ann1.H0A24T	0.222507	4.90322	2.70818	0.20177	2.6329	2.01292	3.87416	1.52008e-18	up	3.80921	2.76205e-13	up	3.1075	9.13951e-12	up	3.28262	1.50945e-07	up	0.766664	0.526597
arahy.Tifrunner.gnm1.ann1.EBDX7F	2.83677	85.6265	25.2699	5.23875	94.5139	10.4001	4.6027	1.17636e-25	up	3.59216	3.10082e-15	up	3.83627	1.00087e-26	up	1.28893	4.01549e-05	up	0.766434	2.30323
arahy.Tifrunner.gnm1.ann1.0PNZ7T	1.91076	14.4577	27.3818	1.97214	8.44616	6.07156	2.65777	4.48983e-06	up	4.29835	8.94725e-08	up	1.89408	0.00108711	up	1.92044	6.56278e-08	up	0.763686	2.37791
arahy.Tifrunner.gnm1.ann1.SA4FWZ	5.7172	24.5496	59.6309	7.94931	20.9588	36.9879	1.82638	4.25969e-07	up	3.84141	4.13408e-14	up	1.06296	0.000537111	up	2.4585	1.70467e-12	up	0.763426	1.38291
arahy.Tifrunner.gnm1.ann1.LH9WUE	0.21803	8.75296	32.4627	0.145369	3.88405	6.8063	4.60163	3.80489e-05	up	7.17236	6.59056e-45	up	3.83958	1.01663e-07	up	5.20411	9.71697e-35	up	0.762048	1.96825
arahy.Tifrunner.gnm1.ann1.BXVS1E	7.19382	116.566	70.0807	8.51256	86.0162	123.571	3.41172	4.68877e-16	up	3.36495	2.23772e-12	up	2.65246	0.000352503	up	3.68361	1.22745e-06	up	0.759261	-0.318656
arahy.Tifrunner.gnm1.ann1.52HH2Q	18.2777	119.335	38.2475	21.0774	84.8202	77.72	2.33146	2.94634e-11	up	1.39453	0.00120312	up	1.57501	1.20516e-08	up	2.02588	2.1125e-10	up	0.756452	-0.631351
arahy.Tifrunner.gnm1.ann1.A208ZV	2.60984	11.7736	49.4274	2.8288	8.17012	18.6167	1.94768	7.13863e-05	up	4.74986	1.52836e-07	up	1.19401	3.28911e-05	up	2.99414	4.16636e-22	up	0.753673	1.75572
arahy.Tifrunner.gnm1.ann1.GHD6QC	1.01341	5.90369	2.1867	0.890391	3.28127	1.97399	2.3538	8.45833e-09	up	1.64077	0.00438435	up	1.60108	8.61047e-05	up	1.32236	0.00673834	up	0.752723	0.318414
arahy.Tifrunner.gnm1.ann1.3L0H24	2.70802	25.6361	18.2252	3.52198	19.1864	12.8466	2.8061	8.32104e-17	up	3.02566	4.21795e-12	up	2.05445	1.68935e-14	up	2.05047	1.37183e-11	up	0.751655	0.975194
arahy.Tifrunner.gnm1.ann1.L6TRL0	0.173653	3.12908	6.55441	0.109421	1.43313	1.3975	3.7523	1.48931e-05	up	5.40446	2.93426e-20	up	3.00289	2.30027e-05	up	3.52654	5.13112e-07	up	0.749403	1.87792
arahy.Tifrunner.gnm1.ann1.IS81NZ	0.256349	2.99759	3.86461	0.613379	3.68206	1.52091	3.01228	1.82931e-06	up	4.0355	3.78815e-13	up	2.26686	1.41348e-07	up	1.69373	0.00155017	up	0.745419	2.34177
arahy.Tifrunner.gnm1.ann1.S8VH7K	1.72674	10.5701	4.03152	2.04148	8.07904	5.29642	2.29105	7.32352e-12	up	1.60567	0.000277961	up	1.54588	2.28119e-08	up	1.51508	8.45926e-07	up	0.745174	0.090587
arahy.Tifrunner.gnm1.ann1.SIK5UM	0	34.2905	11.6996	0.049824	15.2354	15.0934	8.42166	3.70888e-25	up	6.87031	6.33774e-10	up	7.6765	4.30219e-20	up	8.2415	2.03502e-35	up	0.745168	-1.37119
arahy.Tifrunner.gnm1.ann1.H2E4IE	1.06412	10.0106	28.0778	1.28038	7.7104	12.3839	3.39317	8.57233e-06	up	5.44532	1.24659e-30	up	2.64986	1.44149e-16	up	3.8704	3.43445e-34	up	0.743305	1.57492
arahy.Tifrunner.gnm1.ann1.5NL3D9	2.76534	37.149	34.3733	5.1217	43.0765	16.9724	3.46635	6.6114e-20	up	4.112	1.65265e-17	up	2.72365	2.79252e-17	up	1.95537	2.33268e-09	up	0.742701	2.15663
arahy.Tifrunner.gnm1.ann1.U9WR63	1.14604	6.44058	18.9792	1.70264	5.98432	7.92247	2.05209	1.06921e-06	up	4.30972	1.97675e-22	up	1.30967	0.000245075	up	2.3246	4.86386e-13	up	0.742415	1.98512
arahy.Tifrunner.gnm1.ann1.E0GHFU	17.9177	252.355	132.36	17.3523	150.35	166.398	3.57701	8.49121e-12	up	3.3544	4.19318e-11	up	2.83918	1.93301e-14	up	3.54592	3.83151e-22	up	0.737827	-0.191518
arahy.Tifrunner.gnm1.ann1.JXP29T	7.1001	33.1392	41.0475	7.17716	21.2036	27.1382	1.86726	1.7223e-08	up	2.90241	4.55066e-06	up	1.13008	6.47871e-05	up	2.06254	2.10048e-07	up	0.737179	0.839867
arahy.Tifrunner.gnm1.ann1.I28IWP	2.37217	12.8466	27.2078	3.09563	10.8516	15.774	1.93538	1.78436e-05	up	3.73942	1.14999e-15	up	1.20081	7.17549e-06	up	2.3276	5.70354e-06	up	0.73457	1.41182
arahy.Tifrunner.gnm1.ann1.V69JKS	9.54531	51.1397	44.3424	10.6026	37.5646	39.8547	1.98878	0.000835995	up	2.35588	1.15831e-06	up	1.25551	5.76771e-06	up	1.89698	1.41802e-08	up	0.733275	0.458897
arahy.Tifrunner.gnm1.ann1.BG6V47	0.370986	2.20153	3.3155	0.942027	2.75137	2.21868	1.94131	0.00108473	up	3.34957	2.2098e-10	up	1.2088	0.006469	up	1.58243	0.000393179	up	0.732504	1.76714
arahy.Tifrunner.gnm1.ann1.XIH6CG	0.28659	36.0799	32.3803	0.522127	42.102	22.9543	6.53472	3.45644e-49	up	7.09473	6.93591e-38	up	5.81115	3.18974e-70	up	5.54979	1.59485e-53	up	0.723568	1.54493
arahy.Tifrunner.gnm1.ann1.DLXF41	2.01474	109.459	352.183	1.01489	46.2939	196.533	5.33355	4.39466e-06	up	7.67274	3.08344e-10	up	4.61208	1.066e-36	up	7.27029	4.03785e-31	up	0.721464	0.402458
arahy.Tifrunner.gnm1.ann1.NW6N51	2.20228	52.6286	38.7272	3.10517	48.6755	34.7991	4.25053	1.13638e-32	up	4.52831	5.00665e-13	up	3.52982	2.31322e-35	up	3.62425	1.27001e-20	up	0.720716	0.904057
arahy.Tifrunner.gnm1.ann1.55Y2CK	11.9467	50.3835	63.0325	13.4406	36.905	32.3782	1.7439	1.69481e-06	up	2.78152	2.77172e-07	up	1.02693	0.000605373	up	1.43284	1.9916e-05	up	0.716967	1.34868
arahy.Tifrunner.gnm1.ann1.0T4V2C	0.251093	1.85947	4.57091	0.669054	3.1099	5.05625	2.48886	3.6729e-07	up	4.50202	2.4772e-22	up	1.77309	9.09075e-08	up	3.05231	5.41681e-14	up	0.715769	1.44971
arahy.Tifrunner.gnm1.ann1.MX2AUU	0.219104	21.516	64.2885	0.198306	13.0818	44.0349	6.17215	9.77601e-24	up	8.44937	5.49318e-48	up	5.45743	5.39251e-11	up	7.75907	3.16722e-56	up	0.71472	0.690305
arahy.Tifrunner.gnm1.ann1.YK6X8P	9.05234	43.2111	43.6628	11.001	33.6214	40.6747	1.8917	4.21302e-08	up	2.60861	8.15249e-10	up	1.17705	1.03568e-05	up	2.02907	0.00106087	up	0.714653	0.579532
arahy.Tifrunner.gnm1.ann1.G5G1MY	0.0484693	0.729655	0.737657	0.114737	1.00589	2.27464	3.33938	0.000147707	up	4.07234	1.35878e-06	up	2.62652	0.0041751	up	4.37239	5.56422e-14	up	0.712862	-0.300049
arahy.Tifrunner.gnm1.ann1.X4UCF1	1.20707	22.7242	41.4445	1.17464	14.512	15.9698	3.87139	3.28912e-12	up	5.44436	1.83426e-28	up	3.1595	4.44316e-11	up	3.87596	3.53913e-18	up	0.711893	1.56839
arahy.Tifrunner.gnm1.ann1.2Z587T	37.5698	56.1395	51.8587	35.5281	66.2507	51.3914	1.7891	0.000431117	up	2.67441	0.0092318	up	1.07725	0.00404855	up	1.96113	3.53112e-08	up	0.711847	0.713287
arahy.Tifrunner.gnm1.ann1.546D2B	0.371464	4.06536	8.11591	0.83281	5.50798	7.37471	2.9739	0.000179614	up	4.66167	0.000787463	up	2.26599	0.000187177	up	3.27173	0.00497913	up	0.707914	1.38993
arahy.Tifrunner.gnm1.ann1.3GMY5M	0.414054	7.02323	13.4263	0.375747	4.15556	20.3705	3.71655	9.43029e-20	up	5.37116	1.48985e-30	up	3.01081	1.59083e-14	up	5.88373	9.33151e-24	up	0.705743	-0.512575
arahy.Tifrunner.gnm1.ann1.I8UD53	0.384501	192.27	40.1985	0.192919	63.9337	129.305	8.45349	2.01561e-49	up	6.98228	0.000118456	up	7.7507	5.77473e-57	up	9.38243	1.8281e-37	up	0.702791	-2.40015
arahy.Tifrunner.gnm1.ann1.LV1MMJ	0.609431	24.0243	2.58222	1.1531	29.0834	3.9894	4.89115	4.46046e-34	up	2.42512	5.93514e-05	up	4.18857	1.40315e-48	up	1.97277	5.9863e-07	up	0.702581	0.452353
arahy.Tifrunner.gnm1.ann1.1HQN2Q	3.74051	26.6561	15.5673	4.97317	24.0093	11.2564	2.37266	7.46067e-13	up	2.27074	6.62457e-08	up	1.67166	2.56043e-10	up	1.16761	0.000139047	up	0.700994	1.10313
arahy.Tifrunner.gnm1.ann1.ZFC78D	4.19108	191.01	227.77	4.92643	145.021	174.123	5.15457	1.39071e-29	up	6.1061	1.61043e-19	up	4.45441	5.18518e-38	up	5.2964	4.47902e-22	up	0.70016	0.8097
arahy.Tifrunner.gnm1.ann1.9NB33V	0.328162	4.3789	15.7893	0.295629	2.6789	9.46593	3.39228	9.46368e-08	up	5.93979	1.18098e-34	up	2.69638	2.57825e-07	up	5.09154	4.76924e-12	up	0.695904	0.848254
arahy.Tifrunner.gnm1.ann1.P2RW1V	2.14487	14.7669	28.7739	2.88959	12.5187	18.7677	2.49867	2.06316e-07	up	4.13914	1.03942e-19	up	1.80388	1.81896e-11	up	2.94547	2.28303e-21	up	0.694794	1.19367
arahy.Tifrunner.gnm1.ann1.B86L8S	2.00684	19.5005	14.9518	1.6309	10.6936	15.3851	2.96802	3.6161e-12	up	3.26113	6.61016e-14	up	2.2734	1.53215e-09	up	3.36612	1.78289e-13	up	0.694625	-0.104987
arahy.Tifrunner.gnm1.ann1.4XP552	3.83295	12.1405	7.80414	3.8053	7.20148	4.45529	2.10696	2.25412e-10	up	2.29929	1.09172e-07	up	1.41419	8.82344e-08	up	1.30983	0.000111697	up	0.692763	0.989462
arahy.Tifrunner.gnm1.ann1.U8XEFG	1.6464	23.2193	36.8702	2.35592	21.5653	25.3268	3.45068	7.10618e-20	up	4.83707	1.03101e-26	up	2.75969	3.99681e-19	up	3.5684	1.01701e-06	up	0.690993	1.26866
arahy.Tifrunner.gnm1.ann1.091A4A	1.58205	9.21367	19.4007	2.43308	9.23111	13.574	2.16777	0.000374435	up	3.96816	0.00172222	up	1.47726	1.98703e-05	up	2.62684	5.45533e-18	up	0.690507	1.34132
arahy.Tifrunner.gnm1.ann1.01RQ4M	0.840129	5.63232	4.0345	1.58113	5.60753	3.98516	2.34538	4.03116e-08	up	2.57682	3.57044e-07	up	1.65542	2.9614e-06	up	1.73582	0.00169648	up	0.689962	0.840999
arahy.Tifrunner.gnm1.ann1.R39A5A	0.9989	7.46927	3.03396	0.666127	3.40428	5.89435	2.58415	2.68311e-07	up	1.97724	0.00912091	up	1.89528	0.000644413	up	3.26637	9.60823e-08	up	0.688866	-1.28913
arahy.Tifrunner.gnm1.ann1.DW1R6S	0.294537	3.70255	3.01937	0.376237	2.45858	0.83526	3.08825	1.18254e-13	up	3.50962	3.1783e-13	up	2.39962	1.07867e-09	up	1.49648	0.00450975	up	0.688631	2.01314
arahy.Tifrunner.gnm1.ann1.X6RF7Y	1.26932	423.114	42.1511	0.86477	176.056	117.925	7.88556	4.48791e-18	up	5.32213	6.6669e-15	up	7.19797	1.74549e-76	up	7.17442	4.60983e-68	up	0.687585	-1.85229
arahy.Tifrunner.gnm1.ann1.8TG862	1.19465	132.333	57.8867	1.09057	81.4733	42.2102	6.40823	8.4797e-44	up	5.92199	1.18641e-31	up	5.72133	5.25628e-62	up	5.34235	2.13567e-32	up	0.686896	0.57964
arahy.Tifrunner.gnm1.ann1.91JL5L	1.01113	5.10699	3.95543	1.74863	5.61427	3.48782	2.00718	1.38725e-06	up	2.38926	5.8293e-05	up	1.32107	0.000804254	up	1.31135	0.000489436	up	0.68611	1.0779
arahy.Tifrunner.gnm1.ann1.D2U3E6	2.43499	16.247	35.2335	2.81537	11.233	23.372	2.46215	2.55224e-08	up	4.32658	2.21512e-20	up	1.7785	5.0545e-11	up	3.38602	6.50224e-26	up	0.68365	0.940556
arahy.Tifrunner.gnm1.ann1.UC02TM	2.39592	16.9492	6.39554	1.95996	9.13334	4.88118	2.50815	1.6632e-14	up	1.64765	9.4405e-05	up	1.82557	2.32604e-11	up	1.47281	3.15013e-06	up	0.682577	0.174837
arahy.Tifrunner.gnm1.ann1.BAL5EB	1.40764	15.6003	16.4979	1.42432	10.4374	11.6667	3.19228	1.1581e-10	up	3.94798	8.69576e-20	up	2.51079	5.71929e-16	up	3.26079	3.02079e-25	up	0.68149	0.687188
Arachis_hypogaea_newGene_895	1.09039	8.04336	2.27821	1.36448	6.99683	5.4714	2.75416	0.00267337	up	1.71239	0.00309638	up	2.0756	2.59317e-05	up	2.2564	0.000897222	up	0.678561	-0.544005
arahy.Tifrunner.gnm1.ann1.5UJ4FC	4.61518	21.6861	8.34387	4.5684	14.4084	9.16093	1.90432	5.9616e-09	up	1.21453	0.00751871	up	1.22586	0.000774892	up	1.1423	0.000281279	up	0.678455	0.0722255
arahy.Tifrunner.gnm1.ann1.MS5PCD	0.174675	77.0933	4.99673	0.164948	50.2982	0.979294	7.73208	3.72034e-69	up	4.96768	7.21022e-14	up	7.05375	4.42385e-79	up	2.53983	0.00159416	up	0.678328	2.42785
arahy.Tifrunner.gnm1.ann1.BFU0GS	149.732	1022.53	693.735	162.847	715.269	1657.4	2.5764	0.000211149	up	2.69416	1.75618e-06	up	1.90027	1.8598e-06	up	3.65424	1.1565e-21	up	0.676127	-0.960082
arahy.Tifrunner.gnm1.ann1.W5G5TD	2.26971	34.4583	109.651	1.63539	16.3837	37.0953	3.56681	6.71798e-17	up	5.94438	9.6492e-31	up	2.89178	2.6788e-20	up	4.65132	1.11139e-19	up	0.675027	1.29305
arahy.Tifrunner.gnm1.ann1.WQ4U6A	2.24214	9.00916	6.88241	2.90007	7.85773	5.7057	1.67631	3.78286e-07	up	2.00157	3.2656e-06	up	1.0027	0.00024746	up	1.12001	0.00152288	up	0.67361	0.881562
arahy.Tifrunner.gnm1.ann1.H47VCY	8.40516	45.7473	27.3104	9.34494	33.0162	24.8452	2.15471	2.03404e-09	up	2.03279	3.3134e-06	up	1.48191	4.16748e-07	up	1.58109	1.03283e-05	up	0.672798	0.451698
arahy.Tifrunner.gnm1.ann1.T7TSKU	0.958115	12.6659	9.04123	0.849588	7.50573	6.78775	3.2227	3.89423e-12	up	3.40671	3.23297e-15	up	2.55024	4.58962e-11	up	2.94224	2.1778e-08	up	0.672461	0.464464
arahy.Tifrunner.gnm1.ann1.22T8QA	1.22085	6.56147	4.95826	1.12632	3.75186	3.64257	2.25281	1.95454e-06	up	2.57345	2.89957e-09	up	1.58202	4.59865e-06	up	2.09428	5.05009e-10	up	0.670794	0.47917
arahy.Tifrunner.gnm1.ann1.UUW3MN	1.49028	5.97702	9.66704	1.66664	4.75819	5.32083	1.75832	3.03659e-06	up	3.13914	1.98207e-13	up	1.09339	0.00103994	up	1.82851	7.34596e-09	up	0.664922	1.31063
arahy.Tifrunner.gnm1.ann1.0SEA8T	2.50657	43.7172	22.1992	2.3631	28.0653	17.9705	3.77338	8.01205e-13	up	3.48755	0.00275219	up	3.10867	6.49723e-17	up	3.04637	3.63995e-13	up	0.66471	0.441185
arahy.Tifrunner.gnm1.ann1.Z7C896	5.70707	66.8325	57.1841	7.0866	54.178	74.031	3.40265	1.37697e-18	up	3.86283	9.07889e-13	up	2.73902	6.1753e-19	up	3.71953	7.10018e-25	up	0.663637	0.143304
arahy.Tifrunner.gnm1.ann1.V1EM73	1.14009	14.1796	17.873	1.34156	10.9314	9.99278	3.32377	7.77062e-23	up	4.38693	1.51375e-13	up	2.66074	7.48088e-22	up	3.08648	4.08057e-24	up	0.663035	1.30045
arahy.Tifrunner.gnm1.ann1.53JHUG	0.565921	3.55177	4.263	0.972834	2.86774	2.3452	2.48512	2.65942e-07	up	3.07533	8.53414e-05	up	1.42212	1.57332e-05	up	1.31065	0.000368886	up	1.063	1.76469
arahy.Tifrunner.gnm1.ann1.W5GG00	0	2.68087	1.58618	0.0316957	0.785828	2.19902	4.74463	1.58283e-18	up	3.98749	8.0205e-19	up	4.08226	4.03643e-07	up	6.14392	2.65178e-22	up	0.66237	-2.15643
arahy.Tifrunner.gnm1.ann1.DG4CQN	11.6699	64.6027	111.634	13.8734	52.3769	44.6916	2.11029	5.56202e-10	up	3.62753	9.8501e-13	up	1.44849	1.9437e-07	up	1.80471	1.94851e-06	up	0.661806	1.82282
arahy.Tifrunner.gnm1.ann1.R2EV68	0.274262	1.67899	2.80875	0.305894	1.2466	1.34279	2.22432	0.00071513	up	3.66751	1.53654e-05	up	1.56466	0.0089474	up	2.25457	0.000125756	up	0.659665	1.41295
arahy.Tifrunner.gnm1.ann1.CZ3U7F	2.88108	12.8045	13.8883	2.80952	7.92634	8.69373	1.66629	1.46397e-05	up	2.56469	1.32191e-09	up	1.00948	0.00614055	up	1.71355	0.00410838	up	0.656811	0.851145
arahy.Tifrunner.gnm1.ann1.J8HGUJ	1.94026	12.2794	10.2398	1.87637	8.31182	4.65335	2.3336	1.68282e-10	up	2.83025	1.06471e-10	up	1.67725	2.21557e-07	up	1.53214	1.83635e-05	up	0.656355	1.29811
arahy.Tifrunner.gnm1.ann1.BA0153	1.29166	35.0009	23.5882	1.56493	28.5626	30.0716	4.38088	3.9112e-35	up	4.5236	9.95241e-24	up	3.72674	4.31832e-31	up	4.3785	1.28501e-39	up	0.654139	0.145102
arahy.Tifrunner.gnm1.ann1.7VP81J	1.30501	20.5625	24.6512	1.53682	14.2343	12.0921	3.63548	3.19334e-11	up	4.64581	1.27207e-24	up	2.98408	5.20722e-26	up	3.28887	3.51603e-26	up	0.651397	1.35694
arahy.Tifrunner.gnm1.ann1.CDHX4V	6.0902	41.8428	29.2106	7.90961	36.9959	22.1649	2.38367	3.17547e-08	up	2.55064	6.86561e-09	up	1.73256	4.08305e-09	up	1.6327	5.41391e-07	up	0.651111	0.917946
Arachis_hypogaea_newGene_16679	0.436579	2.57225	2.19229	0.765111	3.07032	2.7017	2.21227	3.31324e-07	up	2.68357	3.05257e-07	up	1.56253	3.5625e-06	up	1.9556	5.80951e-09	up	0.64974	0.727971
arahy.Tifrunner.gnm1.ann1.W56I62	4.36296	27.0664	49.1583	4.64124	20.8762	29.6301	2.34536	1.31429e-08	up	3.90808	4.93856e-06	up	1.69859	2.53018e-10	up	2.82034	5.64136e-15	up	0.646767	1.08775
arahy.Tifrunner.gnm1.ann1.I66N0U	1.81288	6.5249	6.21239	1.97333	5.28247	5.4771	1.8368	2.36467e-07	up	2.25386	1.84006e-07	up	1.19004	0.000148782	up	1.89973	4.31174e-10	up	0.646766	0.354128
arahy.Tifrunner.gnm1.ann1.HK0XZ1	4.95474	21.3391	69.2627	5.62657	16.3937	33.9667	1.79281	6.88334e-08	up	4.16614	1.35445e-12	up	1.14673	2.28641e-05	up	2.74442	3.79562e-16	up	0.646072	1.42172
arahy.Tifrunner.gnm1.ann1.H3DQ8S	3.63605	28.7094	10.858	3.31046	17.3797	10.7546	2.88608	5.23153e-14	up	2.21869	1.00388e-07	up	2.24154	6.41055e-15	up	2.01762	2.04559e-11	up	0.644541	0.201071
arahy.Tifrunner.gnm1.ann1.C3FF4U	0.697612	7.86514	17.4318	1.4748	10.7695	13.5639	3.06114	2.1045e-15	up	4.91468	8.06409e-27	up	2.41745	3.33887e-17	up	3.33934	1.20606e-25	up	0.643691	1.57534
arahy.Tifrunner.gnm1.ann1.IJ6373	3.51647	12.7466	31.3276	3.86277	9.37081	15.7929	1.66338	4.73155e-07	up	3.71481	1.16603e-15	up	1.02129	0.000215237	up	2.41632	7.15113e-15	up	0.64209	1.29849
arahy.Tifrunner.gnm1.ann1.P11UPH	0.750957	6.26798	8.95814	1.03956	5.90488	8.29153	2.71788	1.86703e-11	up	3.93322	1.02923e-18	up	2.07792	1.05864e-09	up	3.14728	7.78824e-23	up	0.639955	0.785943
arahy.Tifrunner.gnm1.ann1.KMWM4V	1.28962	32.6363	172.399	1.19476	20.8558	54.9666	4.32193	5.74734e-11	up	7.44064	2.96528e-10	up	3.68351	5.74772e-17	up	5.65907	6.55745e-55	up	0.638411	1.78157
arahy.Tifrunner.gnm1.ann1.JQ7JP5	1.20233	14.8558	18.593	1.37434	11.3452	10.5177	3.32444	6.73863e-23	up	4.37606	4.59116e-17	up	2.68742	1.89679e-23	up	3.13993	9.44894e-25	up	0.637014	1.23613
arahy.Tifrunner.gnm1.ann1.2KKJ6X	0.147898	15.7989	19.0559	0.118986	8.13286	20.5369	6.15351	1.50655e-24	up	7.08484	6.49011e-40	up	5.51881	2.86881e-27	up	7.37549	9.59794e-71	up	0.634702	-0.290655
arahy.Tifrunner.gnm1.ann1.J9EPM7	2.64473	31.6783	38.205	3.10864	25.8272	36.2603	3.24733	1.19076e-12	up	4.21072	2.75449e-18	up	2.61483	2.03599e-20	up	3.68357	1.09497e-25	up	0.6325	0.527151
arahy.Tifrunner.gnm1.ann1.27RA9F	2.50155	31.0328	14.3938	1.8421	15.6491	13.6249	3.49238	3.4378e-17	up	2.85489	1.10802e-11	up	2.86111	4.36328e-17	up	3.19641	2.36788e-07	up	0.631271	-0.341527
arahy.Tifrunner.gnm1.ann1.3IB3IU	0.097548	10.7773	144.5	0.114286	9.33767	63.1807	6.31711	3.29004e-12	up	10.7493	1.99375e-42	up	5.68614	1.5427e-21	up	9.01843	1.13802e-20	up	0.630973	1.73087
arahy.Tifrunner.gnm1.ann1.G51199	1.24521	6.70908	8.76286	1.84984	7.31184	3.681	2.21198	3.07855e-09	up	3.10089	1.16801e-12	up	1.58133	0.00174039	up	1.2191	0.000477226	up	0.630659	1.88179
arahy.Tifrunner.gnm1.ann1.EDV7ZC	1.29102	12.0326	6.13993	1.23509	8.13914	4.98249	2.89026	8.27755e-16	up	2.63853	4.00979e-09	up	2.25963	1.58696e-13	up	2.11908	2.13806e-10	up	0.630632	0.519444
arahy.Tifrunner.gnm1.ann1.7SV8ZX	2.76583	206.964	55.9778	2.17261	100.18	102.969	5.95108	4.08659e-30	up	4.82693	7.01692e-23	up	5.32049	2.20213e-50	up	6.13579	1.55708e-52	up	0.6306	-1.30885
arahy.Tifrunner.gnm1.ann1.Q0Q81L	3.68808	28.4655	19.3347	4.15155	22.062	19.5593	2.57968	1.63572e-13	up	2.73106	3.23403e-10	up	1.94937	2.51858e-12	up	2.36044	2.18957e-13	up	0.630316	0.370618
arahy.Tifrunner.gnm1.ann1.ZQ37Z0	1.55588	13.2709	14.3683	1.38276	6.70769	7.78598	3.28451	1.07263e-15	up	4.34922	1.13135e-22	up	2.65662	2.39839e-15	up	3.55886	4.4637e-28	up	0.627887	0.790356
arahy.Tifrunner.gnm1.ann1.7K0X2P	10.5901	99.3532	77.8175	14.0252	77.9222	111.311	3.04057	4.13278e-14	up	3.42527	0.000220003	up	2.4153	6.41932e-14	up	3.45212	1.03802e-21	up	0.625268	-0.0268474
arahy.Tifrunner.gnm1.ann1.ZXD46E	0.917319	7.58975	2.23599	0.863047	4.93631	2.53935	2.70744	8.26699e-15	up	1.67425	0.000550816	up	2.08227	6.40089e-12	up	1.68076	1.01663e-06	up	0.625179	-0.00650523
arahy.Tifrunner.gnm1.ann1.I5UB9Z	0.0341563	2.15294	0.634457	0.0944187	3.75206	0.695901	5.38394	3.03584e-13	up	4.35684	6.85915e-08	up	4.75993	5.52318e-29	up	2.87295	9.17446e-06	up	0.62401	1.48389
arahy.Tifrunner.gnm1.ann1.9A7I0S	1.47524	6.42303	5.67584	1.95323	6.00234	4.9315	2.83365	6.41403e-07	up	3.39923	3.55924e-08	up	1.21001	7.1473e-05	up	1.52566	0.00229598	up	1.62364	1.87357
arahy.Tifrunner.gnm1.ann1.X3VHA3	0.825079	4.22037	6.39368	0.828244	3.73922	3.18139	2.01428	3.38539e-05	up	3.20383	0.000828598	up	1.39327	0.00151712	up	1.9652	2.29169e-06	up	0.621004	1.23862
arahy.Tifrunner.gnm1.ann1.K18VCE	0.790082	3.95516	5.71321	0.89166	2.82401	2.52774	2.15426	4.21075e-06	up	3.3599	1.5676e-13	up	1.53352	9.88423e-05	up	1.84654	3.30758e-06	up	0.620735	1.51336
arahy.Tifrunner.gnm1.ann1.W1X9QM	0.0195173	12.3877	2.94274	0.0255413	10.5881	1.09642	8.39663	1.01657e-44	up	7.24351	6.61194e-11	up	7.77926	2.96014e-50	up	5.2239	4.17421e-10	up	0.617371	2.01962
Arachis_hypogaea_newGene_3682	1.53996	25.4911	27.9427	1.16326	12.3615	15.6084	3.49563	1.27417e-17	up	4.46252	4.10335e-22	up	2.8788	2.07157e-15	up	3.57839	1.47986e-11	up	0.616834	0.884128
arahy.Tifrunner.gnm1.ann1.BQSU07	0.431548	3.58496	6.13362	0.988216	5.08202	2.6235	2.48472	0.000115849	up	3.86773	0.000117988	up	1.86804	5.55093e-05	up	1.57414	0.00451308	up	0.616675	2.29359
arahy.Tifrunner.gnm1.ann1.M5NDAX	4.61296	34.6404	11.8899	3.76556	19.4952	11.5623	2.38097	5.45591e-13	up	1.63908	0.000209823	up	1.76805	1.80205e-10	up	1.63267	0.00789201	up	0.612922	0.00640538
arahy.Tifrunner.gnm1.ann1.JWR0C3	0.741098	21.7884	30.8923	0.727182	14.9442	25.5104	4.4743	1.61645e-10	up	5.6981	1.18747e-13	up	3.86143	4.48327e-08	up	5.2057	2.223e-52	up	0.612879	0.492406
arahy.Tifrunner.gnm1.ann1.R7X80S	0.0487017	1.58404	1.94365	0.071279	1.48235	4.85895	4.28825	1.16088e-06	up	5.31686	0.00114188	up	3.67652	1.87281e-06	up	5.9641	1.10693e-17	up	0.611729	-0.647242
arahy.Tifrunner.gnm1.ann1.97GSLL	2.40246	25.2832	49.9279	2.03946	12.8214	16.3964	3.11071	2.16505e-06	up	4.76269	3.79579e-12	up	2.4997	3.77696e-11	up	3.44182	1.55202e-28	up	0.611015	1.32087
arahy.Tifrunner.gnm1.ann1.NX3C69	14.4871	78.2078	37.1118	17.0599	63.5514	42.1001	2.07688	8.98094e-09	up	1.7198	0.000119157	up	1.46705	5.735e-07	up	1.47216	7.32848e-06	up	0.609835	0.247643
arahy.Tifrunner.gnm1.ann1.20WV1M	0.398548	3.70488	4.0231	0.556498	2.66366	3.45823	2.43849	5.92668e-05	up	3.28915	4.08731e-08	up	1.83197	0.00193593	up	2.81002	3.77075e-08	up	0.606519	0.479134
arahy.Tifrunner.gnm1.ann1.LF558K	0.114273	8.78887	4.79198	0.223059	11.5734	5.98804	5.81678	2.65535e-37	up	5.64963	1.27207e-24	up	5.2114	1.21185e-51	up	4.83793	1.36777e-29	up	0.605373	0.811698
arahy.Tifrunner.gnm1.ann1.KXLH0Y	1.27444	9.61503	10.0979	1.02786	5.49292	3.892	2.59743	2.07595e-05	up	3.38397	5.40067e-15	up	1.9922	1.33271e-08	up	2.07518	2.91172e-06	up	0.605231	1.30879
arahy.Tifrunner.gnm1.ann1.Q4LS46	3.34648	31.4306	26.594	3.02771	20.6688	14.6729	2.95338	1.42092e-18	up	3.39487	4.63673e-15	up	2.34912	1.1393e-18	up	2.50389	7.74362e-17	up	0.604264	0.890981
arahy.Tifrunner.gnm1.ann1.08IJVF	0.720907	4.25172	6.94681	0.897394	3.68359	2.8112	1.93513	0.000105796	up	3.14417	1.03632e-10	up	1.33223	0.00260142	up	1.62148	0.000292349	up	0.602897	1.52269
arahy.Tifrunner.gnm1.ann1.JED1KU	0.734349	17.9083	25.6926	0.778615	13.2216	10.4928	4.22963	8.0052e-07	up	5.45908	1.06045e-30	up	3.62686	2.2595e-22	up	3.87643	1.45295e-24	up	0.602769	1.58265
arahy.Tifrunner.gnm1.ann1.J66FTP	2.00799	15.0364	37.9907	1.96565	10.138	14.6455	2.5269	8.12276e-06	up	4.56011	8.15567e-22	up	1.92564	7.12271e-12	up	3.0212	5.72024e-08	up	0.601257	1.5389
arahy.Tifrunner.gnm1.ann1.QVT58A	0.119054	2.10679	1.50771	0.126728	1.65365	1.25705	3.34618	1.51395e-11	up	3.65265	1.23845e-07	up	2.74604	1.18514e-09	up	2.95018	4.63506e-07	up	0.600134	0.702466
arahy.Tifrunner.gnm1.ann1.X5M96P	0.0237987	2.1892	2.8535	0	3.12503	1.2294	5.56571	1.33504e-09	up	6.72142	5.82988e-15	up	4.9658	9.46035e-13	up	3.61988	2.95583e-14	up	0.599916	3.10154
arahy.Tifrunner.gnm1.ann1.WW7XLJ	0.295224	2.78899	1.05068	0.409601	2.51521	1.56276	2.60698	4.30647e-07	up	1.90144	0.00779804	up	2.00945	1.98963e-07	up	1.3045	0.00983104	up	0.597534	0.596936
arahy.Tifrunner.gnm1.ann1.7KI1S0	5.04763	31.3563	13.2836	3.48476	15.4102	11.0137	2.30057	8.76736e-12	up	1.77794	7.43786e-05	up	1.70336	4.60054e-08	up	1.80458	4.05713e-08	up	0.597216	-0.0266373
arahy.Tifrunner.gnm1.ann1.Y8JB9L	1.9169	8.838	31.7835	2.03013	6.03148	20.4627	1.70365	3.01825e-06	up	4.22184	3.12607e-20	up	1.10649	0.00668655	up	3.4029	3.69541e-25	up	0.597164	0.818943
arahy.Tifrunner.gnm1.ann1.84CMUG	0.34889	3.40572	7.40793	0.566636	3.91256	2.69104	2.94823	5.00147e-09	up	4.781	1.4289e-23	up	2.35171	3.36467e-09	up	2.38929	4.72232e-06	up	0.596525	2.39171
arahy.Tifrunner.gnm1.ann1.ZWY028	1.91595	8.98935	9.74753	2.15941	7.38869	7.57521	1.92979	1.31824e-08	up	2.80533	3.00277e-11	up	1.3342	2.15529e-06	up	2.04594	7.5474e-12	up	0.595595	0.759381
arahy.Tifrunner.gnm1.ann1.VG3SGX	6.40696	33.5335	31.0858	8.11301	30.2655	27.2235	1.89776	3.4595e-08	up	2.53925	0.00184344	up	1.30389	5.50963e-06	up	1.70417	2.0167e-07	up	0.593872	0.83508
arahy.Tifrunner.gnm1.ann1.AZF06J	0.434256	5.11894	1.45579	0.576383	4.67831	2.93823	3.15635	1.00918e-07	up	2.05066	0.00902963	up	2.56429	3.72454e-07	up	2.47146	1.02826e-05	up	0.592061	-0.420798
arahy.Tifrunner.gnm1.ann1.JBU48Q	100.505	775.795	511.864	102.89	534.291	981.115	2.68784	1.52321e-05	up	2.73758	2.39906e-07	up	2.09621	3.46367e-07	up	3.50732	5.35572e-05	up	0.591629	-0.769743
arahy.Tifrunner.gnm1.ann1.8P5MU3	2.21899	14.5437	9.72587	2.02188	9.18358	9.3816	2.29079	2.85261e-10	up	2.44542	4.1648e-08	up	1.701	2.53303e-07	up	2.23686	5.23581e-12	up	0.589783	0.208557
arahy.Tifrunner.gnm1.ann1.4D2SB5	0.348038	38.5136	46.1602	0.930893	63.6773	124.706	5.9624	5.37972e-11	up	7.06908	1.90679e-29	up	5.37295	1.07486e-30	up	6.94236	1.46862e-70	up	0.589453	0.126719
arahy.Tifrunner.gnm1.ann1.0VB874	1.59762	5.68536	6.22845	2.25625	5.54156	3.79115	1.72065	2.3184e-06	up	2.52685	4.62019e-09	up	1.13381	0.000131751	up	1.17504	0.000291311	up	0.586835	1.35181
arahy.Tifrunner.gnm1.ann1.2X3TQS	6.73633	70.8159	55.3369	6.0481	43.1154	37.3508	2.52582	0.00121299	up	2.80269	1.07963e-06	up	1.94003	4.87075e-13	up	2.22728	1.48377e-13	up	0.585793	0.57541
arahy.Tifrunner.gnm1.ann1.ZH3B41	1.39178	30.2389	75.3508	1.70836	26.1736	31.948	4.05905	2.12197e-12	up	6.06916	8.51017e-29	up	3.47327	6.27969e-33	up	4.31934	2.11212e-19	up	0.585778	1.74982
arahy.Tifrunner.gnm1.ann1.J8TUD1	6.43371	27.7912	99.7794	6.84279	22.7568	46.1362	1.73598	2.50661e-07	up	4.2923	5.87141e-15	up	1.15082	2.66546e-05	up	2.74738	9.01374e-16	up	0.585151	1.54493
arahy.Tifrunner.gnm1.ann1.VEK22B	0.110351	2.19368	2.65855	0.165699	2.17347	1.97391	3.86915	3.13989e-16	up	4.85921	2.43059e-22	up	3.2865	5.2552e-17	up	3.71332	3.77291e-07	up	0.582648	1.14589
Arachis_hypogaea_newGene_1569	1.40491	8.60205	3.7847	1.66351	7.38761	4.40763	2.28724	2.43116e-08	up	1.83239	0.00846463	up	1.70698	1.72287e-06	up	1.54042	0.000137271	up	0.580264	0.291972
arahy.Tifrunner.gnm1.ann1.QW336R	0.152431	2.05157	10.4687	0.260545	2.52945	3.95786	3.31686	0.000783522	up	6.32005	2.71892e-35	up	2.73736	4.46503e-06	up	3.97605	2.23812e-20	up	0.579501	2.344
arahy.Tifrunner.gnm1.ann1.7K2YJD	0.530706	4.40101	19.4425	0.45536	2.57328	8.64378	2.60642	1.84551e-09	up	5.4747	1.42542e-15	up	2.02884	7.43368e-10	up	4.29846	1.44739e-13	up	0.577576	1.17623
arahy.Tifrunner.gnm1.ann1.FS85WP	14.455	44.5266	72.5503	13.1063	31.0465	34.9289	1.81402	7.7324e-06	up	3.29998	0.000425289	up	1.24097	7.31796e-06	up	2.00929	5.65274e-10	up	0.573044	1.29069
arahy.Tifrunner.gnm1.ann1.H5PMU0	1.23282	4.49258	4.10935	1.72626	4.47607	3.65114	1.58598	0.000115738	up	2.19352	1.67864e-06	up	1.01357	0.00351531	up	1.39594	0.000194315	up	0.572409	0.797582
arahy.Tifrunner.gnm1.ann1.R4H24K	0.799515	3.24948	2.74861	1.0897	3.42736	2.61912	1.61014	7.43308e-05	up	1.95688	4.43606e-05	up	1.03788	0.0022185	up	1.09216	0.00318291	up	0.572266	0.86472
arahy.Tifrunner.gnm1.ann1.WX0X0K	5.04238	20.3056	14.3095	5.88361	16.3664	11.4335	1.69199	4.09203e-07	up	1.87762	9.8962e-06	up	1.12033	4.89134e-05	up	1.18995	0.000142228	up	0.571655	0.687669
arahy.Tifrunner.gnm1.ann1.IGX33D	0.766311	3.0892	2.62844	1.05553	3.2235	2.02959	1.94687	0.000254208	up	2.41113	2.72172e-05	up	1.3774	0.00172607	up	1.37602	0.00632736	up	0.569473	1.03511
arahy.Tifrunner.gnm1.ann1.H8XLFU	1.20984	9.44873	15.489	1.96274	10.4583	9.47007	2.48076	6.37384e-05	up	4.13663	1.95804e-12	up	1.912	4.81087e-05	up	2.99929	8.17031e-14	up	0.568764	1.13734
arahy.Tifrunner.gnm1.ann1.KV6YTY	0.583375	3.1199	2.41887	0.565116	2.14358	1.84692	1.97651	0.000248208	up	2.3237	4.22882e-05	up	1.40847	0.00327506	up	1.76432	0.000288746	up	0.568035	0.559379
Arachis_hypogaea_newGene_447	4.48077	64.5048	54.1779	5.42074	55.2851	61.1914	3.48611	5.96158e-21	up	3.94126	5.01453e-17	up	2.91852	7.62802e-23	up	3.64371	2.80747e-25	up	0.567594	0.297543
arahy.Tifrunner.gnm1.ann1.MA0DIS	22.476	167.835	84.865	17.5561	92.0867	79.2314	2.30487	1.44345e-07	up	2.05694	1.77642e-05	up	1.73871	6.97211e-08	up	2.07421	1.69658e-05	up	0.566165	-0.0172715
arahy.Tifrunner.gnm1.ann1.45B7J4	11.0969	48.6192	29.4084	11.2502	35.6513	21.3715	1.79405	1.47963e-06	up	1.78385	0.000114041	up	1.22959	4.39282e-05	up	1.06889	0.00163612	up	0.564462	0.71497
arahy.Tifrunner.gnm1.ann1.9D2PT6	0.787467	6.61113	4.28528	0.849965	5.23619	2.59012	2.7525	1.92955e-07	up	2.83386	3.95415e-11	up	2.1886	1.50089e-14	up	1.75063	6.17805e-08	up	0.563892	1.08323
arahy.Tifrunner.gnm1.ann1.FH4MAJ	0.324265	6.18011	10.4598	0.313656	4.24461	2.57317	3.84987	2.1045e-15	up	5.30209	2.90152e-18	up	3.29012	7.9775e-07	up	3.15396	6.09426e-10	up	0.559745	2.14813
arahy.Tifrunner.gnm1.ann1.09CI3V	0.339408	42.79	59.0001	0.561041	51.417	125.94	6.60412	8.61848e-36	up	7.78176	4.96674e-37	up	6.0447	2.80076e-35	up	7.91572	1.83587e-74	up	0.559417	-0.133953
arahy.Tifrunner.gnm1.ann1.YSEA5L	2.37377	40.7805	14.4912	1.61876	16.5101	14.0475	3.66208	1.15324e-07	up	2.89087	6.41029e-12	up	3.10283	3.2779e-18	up	3.41417	1.71268e-08	up	0.559254	-0.523305
Arachis_hypogaea_newGene_17080	1.39056	6.07946	10.5212	1.84891	5.95387	7.84824	1.81077	0.00290304	up	3.30478	7.9134e-15	up	1.25309	6.63716e-05	up	2.22545	4.23744e-07	up	0.557676	1.07933
arahy.Tifrunner.gnm1.ann1.SURN03	0.470055	2.38022	2.22386	0.748422	2.35825	3.60312	1.7546	0.00132314	up	2.59735	1.46165e-06	up	1.19753	0.00601763	up	2.32971	2.43433e-10	up	0.557066	0.267644
arahy.Tifrunner.gnm1.ann1.1UE66A	4.39804	71.0375	56.5737	4.97	60.1552	43.9034	3.6417	6.76717e-17	up	3.99706	2.00125e-16	up	3.08532	9.63377e-20	up	3.23604	1.93038e-20	up	0.556387	0.761016
arahy.Tifrunner.gnm1.ann1.BY16ED	6.14167	17.7177	12.0859	6.56844	16.1912	20.5842	1.59789	6.80519e-06	up	2.01206	6.71225e-06	up	1.04372	0.000379625	up	2.13146	4.1105e-10	up	0.55417	-0.1194
arahy.Tifrunner.gnm1.ann1.0L9E2L	1.90274	8.48328	9.15818	2.21836	7.10297	6.24389	1.85532	4.56391e-08	up	2.66057	2.15454e-10	up	1.30215	2.48667e-06	up	1.59061	1.67133e-07	up	0.553169	1.06996
arahy.Tifrunner.gnm1.ann1.UXU7CF	0.54316	3.72219	2.42605	0.630221	3.18066	1.51695	2.4336	3.9719e-10	up	2.52515	9.23193e-08	up	1.88117	3.64498e-06	up	1.40142	0.000484623	up	0.552431	1.12374
arahy.Tifrunner.gnm1.ann1.BSR962	3.42649	15.8896	11.5218	3.08253	10.4036	7.67487	1.85865	6.92719e-08	up	2.12643	8.75986e-07	up	1.30729	1.32372e-05	up	1.48067	3.3329e-06	up	0.551363	0.645762
arahy.Tifrunner.gnm1.ann1.ZQ326X	9.48969	49.0342	30.9449	10.3614	42.7847	14.4553	1.92897	9.53801e-08	up	1.97848	0.000303975	up	1.37861	8.61702e-06	up	1.15988	0.000779083	up	0.55036	0.818595
Arachis_hypogaea_newGene_8633	0.0346653	0.426906	1.21163	0.059997	0.516199	1.8742	3.16929	0.000229895	up	5.3563	8.91779e-13	up	2.62234	0.000353579	up	5.02431	1.21612e-14	up	0.546948	0.331987
arahy.Tifrunner.gnm1.ann1.8IB5J3	1.13517	7.77541	7.82908	1.60832	8.04941	8.17938	2.46429	1.23295e-06	up	3.09265	2.49034e-08	up	1.9179	2.61825e-13	up	2.51227	1.1933e-16	up	0.546385	0.580377
arahy.Tifrunner.gnm1.ann1.V0ST4M	0.77375	7.31909	16.8425	0.649829	4.28687	4.03382	2.82902	4.23161e-13	up	4.80948	0.00191539	up	2.28399	1.01733e-09	up	2.72556	0.000151045	up	0.545034	2.08392
arahy.Tifrunner.gnm1.ann1.UMM9A2	0.776994	7.41929	22.12	0.941151	7.22067	15.6879	2.97996	1.22224e-05	up	5.22803	8.15181e-24	up	2.43613	6.75869e-12	up	4.12714	5.11551e-13	up	0.543833	1.10089
arahy.Tifrunner.gnm1.ann1.EDW718	2.89993	43.6554	58.5994	2.53942	27.6785	39.3446	3.5563	3.72841e-24	up	4.69322	5.60963e-22	up	3.01304	8.92887e-29	up	4.09982	2.41048e-33	up	0.543261	0.593398
arahy.Tifrunner.gnm1.ann1.SFTJ5P	8.47523	213.23	353.092	14.8381	268.464	414.948	4.28816	1.233e-16	up	5.70247	0.000223444	up	3.74496	1.2171e-21	up	4.95035	4.39886e-29	up	0.543199	0.752117
arahy.Tifrunner.gnm1.ann1.TWT7AM	0.688217	5.95092	2.98055	0.778171	4.55241	3.96288	2.61553	9.77604e-13	up	2.23029	5.01439e-06	up	2.0745	3.6421e-07	up	2.46741	3.0592e-14	up	0.541027	-0.237116
arahy.Tifrunner.gnm1.ann1.B2PPBR	0.267255	30.56	79.0771	0.370414	30.8686	57.7399	6.39713	3.48028e-09	up	8.46769	1.00267e-52	up	5.85623	5.77914e-44	up	7.33818	1.56313e-72	up	0.540894	1.1295
arahy.Tifrunner.gnm1.ann1.X47CQ0	0.666664	117.919	166.257	0.70326	104.621	112.769	6.69496	1.4401e-54	up	7.92814	4.73449e-12	up	6.15407	3.30656e-54	up	6.88434	1.81257e-12	up	0.540889	1.04379
arahy.Tifrunner.gnm1.ann1.BQK7VT	0.763166	14.181	3.91659	0.774056	10.97	4.54674	3.83855	2.47256e-09	up	2.73239	0.000794208	up	3.29785	0.000560711	up	2.61732	0.000145041	up	0.540707	0.115069
arahy.Tifrunner.gnm1.ann1.X17JUF	0.273722	2.13538	5.17887	0.162896	0.919274	2.28909	2.5763	0.00037787	up	4.53884	4.17523e-21	up	2.03604	0.000815923	up	3.92848	1.92095e-18	up	0.54026	0.61036
arahy.Tifrunner.gnm1.ann1.BX7IVG	0.644332	3.30756	2.51705	0.373171	1.49662	1.67253	2.06197	5.49635e-06	up	1.9858	0.000361833	up	1.52497	0.00308173	up	2.25173	2.22734e-06	up	0.536995	-0.265929
arahy.Tifrunner.gnm1.ann1.E02I8A	1.05683	59.0949	12.5729	0.584861	25.2464	6.88185	5.42957	1.89395e-05	up	4.51862	6.13135e-23	up	4.89328	8.5699e-19	up	4.65423	2.02389e-36	up	0.536289	-0.135613
arahy.Tifrunner.gnm1.ann1.U7HMBF	1.67526	8.72043	3.23616	2.35242	8.71829	4.57977	2.14846	3.86016e-09	up	1.46282	0.00408252	up	1.61384	2.67788e-08	up	1.22864	0.000248107	up	0.534617	0.23418
arahy.Tifrunner.gnm1.ann1.09V7NE	5.28552	59.216	135.6	4.65002	38.7601	53.6318	3.24317	1.82549e-15	up	5.14699	1.57301e-21	up	2.70893	5.40867e-20	up	3.78064	7.97471e-26	up	0.53424	1.36635
arahy.Tifrunner.gnm1.ann1.BCQZ8L	4.69904	10.2614	34.7735	4.6944	7.61037	23.139	1.74287	1.24594e-07	up	4.24102	5.22208e-18	up	1.2119	5.99621e-06	up	3.24764	3.19898e-08	up	0.530974	0.993374
arahy.Tifrunner.gnm1.ann1.I8E435	0.495056	14.5481	3.32106	0.485892	9.37088	5.27693	4.30865	2.97806e-25	up	2.9074	5.13142e-09	up	3.77826	3.29665e-12	up	3.54165	2.04615e-14	up	0.530388	-0.634252
arahy.Tifrunner.gnm1.ann1.WI67VP	26.3203	100.314	64.724	37.4052	102.866	84.1746	1.55628	4.65539e-06	up	1.63066	0.00736029	up	1.02625	0.000167551	up	1.31951	0.000475284	up	0.530029	0.311152
arahy.Tifrunner.gnm1.ann1.PC8EL3	0.45289	4.59848	8.51074	0.608542	4.1269	2.68851	2.89591	9.73209e-11	up	4.55769	1.49176e-17	up	2.36588	5.50568e-09	up	2.36281	5.39569e-07	up	0.530026	2.19487
arahy.Tifrunner.gnm1.ann1.M1CRL2	2.07479	10.4863	11.0835	2.40803	9.12388	7.28374	2.08376	1.42344e-08	up	2.8487	1.24639e-11	up	1.55451	5.93728e-09	up	1.78029	2.56891e-09	up	0.529257	1.06841
arahy.Tifrunner.gnm1.ann1.6DX332	0.062513	17.6168	12.7864	0.144396	24.5864	1.51052	7.27356	1.29384e-56	up	7.69523	6.97413e-44	up	6.74671	1.37183e-83	up	3.50207	3.62734e-09	up	0.52685	4.19316
arahy.Tifrunner.gnm1.ann1.Y2TGKW	1.90029	16.234	19.3231	1.78688	10.1915	17.497	2.596	0.00674778	up	3.44313	0.00702963	up	2.07102	6.64201e-11	up	3.45345	3.51103e-16	up	0.524978	-0.0103151
arahy.Tifrunner.gnm1.ann1.M40XL9	1.25812	27.7869	45.6	1.01121	15.7304	10.7809	3.87641	3.60109e-29	up	5.32878	6.88638e-28	up	3.35322	8.32089e-05	up	3.34688	1.55711e-11	up	0.523188	1.9819
arahy.Tifrunner.gnm1.ann1.PHM8DT	0.0701773	1.26183	3.07332	0.076054	1.00233	2.26461	3.72903	1.24805e-08	up	5.7721	7.04603e-26	up	3.20802	6.11309e-08	up	4.92845	7.49345e-17	up	0.521003	0.843651
arahy.Tifrunner.gnm1.ann1.H9D2WH	3.31005	17.1675	15.1601	3.77133	13.6518	12.8541	2.49636	3.75245e-09	up	2.99155	9.39563e-12	up	1.9765	1.40146e-07	up	2.49226	1.14736e-15	up	0.51986	0.49929
arahy.Tifrunner.gnm1.ann1.SH86H7	5.82225	33.3414	105.078	4.1336	17.4715	39.0783	2.17237	0.000300725	up	4.52465	1.7706e-22	up	1.65324	6.15509e-07	up	3.39149	7.65312e-28	up	0.519124	1.13315
arahy.Tifrunner.gnm1.ann1.9BS001	5.46136	35.8192	54.4901	6.9478	34.0881	34.1016	2.4184	1.65771e-11	up	3.7448	2.04229e-14	up	1.89928	1.81675e-10	up	2.47795	3.25898e-13	up	0.519122	1.26684
arahy.Tifrunner.gnm1.ann1.TI8HRK	0.412629	21.151	69.5772	0.897738	31.8028	39.5134	5.22006	1.03783e-37	up	7.77369	4.84788e-46	up	4.7015	1.1886e-17	up	5.74552	1.04799e-59	up	0.518558	2.02817
arahy.Tifrunner.gnm1.ann1.0D28PY	2.31905	11.5577	6.83008	3.15954	10.7857	10.7075	1.98392	1.42937e-09	up	1.94162	3.94814e-06	up	1.46551	6.94692e-05	up	1.99927	5.83905e-11	up	0.518408	-0.0576472
arahy.Tifrunner.gnm1.ann1.3475Q7	0.655537	290.446	147.029	0.87272	272.219	423.13	8.33118	1.11073e-30	up	8.01382	1.7843e-15	up	7.81328	1.35397e-64	up	8.99954	1.26158e-91	up	0.517907	-0.985717
arahy.Tifrunner.gnm1.ann1.51DSAI	1.72389	23.3513	38.7585	2.10185	19.3863	23.079	3.15141	7.30616e-20	up	4.7013	6.08293e-25	up	2.63895	7.85894e-21	up	3.59069	4.10176e-11	up	0.512466	1.1106
arahy.Tifrunner.gnm1.ann1.DCNL5J	3.15268	17.9619	70.5487	2.39271	10.478	23.2501	2.20459	0.00372593	up	4.86297	1.03979e-08	up	1.69365	1.55579e-05	up	3.42044	2.75892e-26	up	0.510946	1.44253
arahy.Tifrunner.gnm1.ann1.IME475	6.44829	26.4762	43.1746	8.16423	25.4922	25.4086	1.76801	1.32025e-07	up	3.1852	7.65907e-12	up	1.25798	5.81218e-06	up	1.88041	4.77381e-09	up	0.510028	1.30479
arahy.Tifrunner.gnm1.ann1.GB6ZUZ	11.0473	42.8937	51.1263	10.9431	31.5083	28.669	1.64536	2.22677e-06	up	2.61139	9.5646e-09	up	1.13817	4.53986e-05	up	1.60794	4.57602e-07	up	0.507193	1.00345
arahy.Tifrunner.gnm1.ann1.88B2ED	4.64372	15.6658	29.3505	5.12846	13.2282	18.7567	1.70233	2.14186e-07	up	3.33847	1.63083e-13	up	1.19551	7.7199e-06	up	2.32144	1.44615e-13	up	0.506822	1.01703
arahy.Tifrunner.gnm1.ann1.663RID	3.07183	32.8734	10.1364	3.11317	24.6383	14.6104	3.06078	1.37178e-19	up	2.07467	2.94931e-06	up	2.5542	2.79625e-20	up	2.37932	9.90854e-15	up	0.506585	-0.304652
arahy.Tifrunner.gnm1.ann1.BDT6Z1	8.12004	94.0466	25.9103	8.16611	67.6378	64.5467	3.10396	3.75401e-16	up	1.94064	4.16721e-06	up	2.59882	1.78894e-16	up	3.06521	8.43137e-21	up	0.505135	-1.12457
arahy.Tifrunner.gnm1.ann1.6M56FL	0.334989	18.8196	10.2208	0.376529	15.406	7.06804	5.41357	1.09719e-47	up	5.25102	6.53526e-30	up	4.91086	3.28216e-61	up	4.31513	2.4957e-37	up	0.502712	0.935888
arahy.Tifrunner.gnm1.ann1.C5W65I	0.321306	4.27725	8.38539	0.294031	2.34135	3.41409	3.3396	1.12004e-13	up	5.15227	3.44135e-05	up	2.83784	5.65351e-06	up	3.69752	1.66471e-21	up	0.501753	1.45474
arahy.Tifrunner.gnm1.ann1.7WY9PV	0.297279	8.29947	30.5638	0.315382	6.25667	12.8108	4.00464	2.28819e-23	up	6.50382	1.9662e-38	up	3.50614	7.09448e-22	up	5.12338	2.63866e-32	up	0.4985	1.38044
arahy.Tifrunner.gnm1.ann1.L2HUY0	4.38991	24.8675	9.91544	5.68546	24.4449	23.5076	2.275	1.6954e-05	up	1.63442	0.00146929	up	1.78128	4.4639e-05	up	2.25167	1.66252e-05	up	0.493724	-0.617252
Arachis_hypogaea_newGene_10075	4.82677	20.9192	12.0691	4.87333	15.7735	10.4674	1.82261	2.96522e-08	up	1.75816	4.33197e-05	up	1.33117	5.1351e-07	up	1.296	2.24805e-05	up	0.491443	0.462162
arahy.Tifrunner.gnm1.ann1.ASR8I2	0	6.00223	4.18814	0.0378747	2.51956	4.43133	5.90743	3.63844e-08	up	5.38824	1.63105e-36	up	5.41799	2.29927e-06	up	6.80528	6.10454e-36	up	0.48944	-1.41705
arahy.Tifrunner.gnm1.ann1.SR7JWN	6.73304	24.174	52.0346	7.60838	20.424	18.7082	1.53429	0.00874549	up	3.38777	0.00195542	up	1.046	9.41839e-05	up	1.51162	6.90399e-07	up	0.488286	1.87615
arahy.Tifrunner.gnm1.ann1.DS0JBP	0.536519	4.06424	3.53536	0.706762	4.34893	4.02236	2.74198	3.07763e-06	up	3.17657	3.35612e-05	up	2.25459	4.76193e-11	up	2.66804	1.74814e-06	up	0.48739	0.508537
arahy.Tifrunner.gnm1.ann1.24ECRJ	5.50344	16.7995	17.5887	4.9022	11.7551	7.14603	1.56321	0.000271432	up	2.26109	1.15773e-07	up	1.08174	0.000146448	up	1.02187	0.00199884	up	0.481467	1.23921
arahy.Tifrunner.gnm1.ann1.X60LSS	0.143998	3.76009	6.63134	0.183503	3.49361	4.56434	4.16371	4.8321e-14	up	5.51964	5.47515e-25	up	3.6832	4.61601e-14	up	4.5144	3.40613e-24	up	0.48051	1.00523
arahy.Tifrunner.gnm1.ann1.4AIN5Y	0.811609	11.8837	6.16407	1.12273	12.0288	3.29054	3.38458	1.3417e-19	up	3.11472	4.24152e-11	up	2.90411	1.09985e-20	up	1.5784	9.71142e-05	up	0.480473	1.53633
arahy.Tifrunner.gnm1.ann1.I61FSR	4.35351	23.0118	10.6461	4.59017	17.6521	11.0588	1.99979	1.78827e-06	up	1.61874	0.000180124	up	1.51941	8.39695e-09	up	1.4547	1.4953e-06	up	0.480385	0.16404
arahy.Tifrunner.gnm1.ann1.3QP4KI	0.138895	1.09826	6.80124	0.134703	0.797348	1.73592	2.62243	9.51173e-05	up	5.92934	4.62558e-14	up	2.14229	0.000698447	up	3.91081	1.14736e-15	up	0.480142	2.01853
arahy.Tifrunner.gnm1.ann1.LX0PL1	2.865	20.8387	8.90928	3.52241	18.7738	11.884	2.5198	3.76314e-07	up	1.98446	0.000497014	up	2.04249	2.24816e-07	up	1.93633	1.20942e-10	up	0.477301	0.0481378
arahy.Tifrunner.gnm1.ann1.S3AGI0	0.941734	12.4025	35.4248	0.800533	7.76779	27.653	3.27618	1.75957e-07	up	5.51304	5.05604e-09	up	2.79958	5.11539e-08	up	5.16649	4.90413e-45	up	0.4766	0.346554
arahy.Tifrunner.gnm1.ann1.F7D8SE	0.0532213	102.569	9.77346	0.032109	42.8725	47.8657	10.6499	1.27994e-73	up	8.11557	5.49538e-49	up	10.1734	5.6039e-36	up	10.6631	2.98827e-29	up	0.476488	-2.54751
arahy.Tifrunner.gnm1.ann1.HMQ04Z	3.23692	11.8479	12.3381	3.29378	9.01932	6.0455	1.48016	9.16431e-06	up	2.34703	4.10297e-08	up	1.00415	0.00026543	up	1.07504	0.000611859	up	0.476013	1.27198
arahy.Tifrunner.gnm1.ann1.BLXL3H	0.798336	6.79137	12.2068	1.04074	5.98944	5.62842	2.82604	6.64107e-12	up	4.55277	7.88276e-24	up	2.3504	1.57522e-11	up	2.9638	1.31431e-18	up	0.475634	1.58897
arahy.Tifrunner.gnm1.ann1.E8ST2Z	1.11665	8.7021	9.751	1.96422	10.4725	14.7294	2.56599	0.00282059	up	3.42538	1.25754e-13	up	2.09207	2.05465e-05	up	3.08464	2.86279e-20	up	0.47392	0.340746
arahy.Tifrunner.gnm1.ann1.I36EUT	21.3685	83.4638	256.089	22.8195	69.1939	237.798	1.65027	4.12385e-05	up	3.97632	6.94088e-14	up	1.17877	0.000340525	up	3.53965	4.11832e-22	up	0.471501	0.436667
arahy.Tifrunner.gnm1.ann1.R16MRH	0.104008	5.15244	9.57458	0.169607	5.80058	4.06685	4.72645	2.95953e-27	up	6.23387	1.00943e-36	up	4.25663	9.5282e-35	up	4.4047	2.11903e-20	up	0.469822	1.82916
arahy.Tifrunner.gnm1.ann1.TC9I43	1.5421	7.08642	6.20851	1.57596	5.31491	4.40468	1.81938	1.94983e-05	up	2.3667	5.51341e-07	up	1.35232	0.000589727	up	1.65865	3.69611e-05	up	0.467056	0.708049
arahy.Tifrunner.gnm1.ann1.VBXL1Y	2.49532	12.4843	7.57407	3.07527	11.2854	6.91922	1.95029	2.87411e-09	up	2.00777	2.77893e-06	up	1.4907	2.81117e-08	up	1.3487	0.000214683	up	0.459594	0.659075
arahy.Tifrunner.gnm1.ann1.CJ4QVY	1.18586	4.05053	2.99798	1.33159	3.70421	2.86263	1.47744	0.000407665	up	1.71694	0.000491772	up	1.01858	0.00545008	up	1.33966	0.000256693	up	0.458863	0.37728
arahy.Tifrunner.gnm1.ann1.90BUAB	0.352815	11.4282	9.41492	0.405426	10.4462	5.87263	4.66946	1.20374e-34	up	5.0722	3.54298e-23	up	4.21272	6.31584e-25	up	3.96042	2.56478e-31	up	0.456747	1.11178
arahy.Tifrunner.gnm1.ann1.U9EWE2	0.609252	8.62728	66.4942	1.07243	11.4724	40.3513	3.43048	5.2878e-19	up	7.0918	1.05866e-24	up	2.97659	1.84599e-24	up	5.36455	5.51694e-49	up	0.453893	1.72725
arahy.Tifrunner.gnm1.ann1.S4GWG4	0	2.6575	3.7904	0	1.94028	4.35756	4.732	1.70857e-24	up	5.24428	3.00258e-24	up	4.2782	3.31971e-23	up	5.44545	2.23477e-24	up	0.453803	-0.201171
arahy.Tifrunner.gnm1.ann1.HLP03A	3.05218	27.9375	16.1668	3.71016	26.5933	21.7652	2.9776	4.71328e-19	up	2.82593	0.000178545	up	2.5247	2.11247e-21	up	2.82352	3.64414e-13	up	0.452901	0.00240706
arahy.Tifrunner.gnm1.ann1.BW1AWE	1.31159	5.17866	11.6098	1.16137	3.49647	3.01286	1.60915	1.05962e-05	up	3.47117	1.48564e-06	up	1.15677	0.000697259	up	1.57493	2.68217e-06	up	0.45238	1.89624
arahy.Tifrunner.gnm1.ann1.DB172U	3.24449	31.6682	17.7941	2.85128	20.5386	20.3734	2.81079	3.82328e-05	up	2.71869	9.98437e-10	up	2.35865	6.08711e-17	up	2.94286	7.18288e-19	up	0.452141	-0.224176
arahy.Tifrunner.gnm1.ann1.DQ1S7W	0.140152	1.50593	5.27837	0.0711277	0.6217	2.89549	3.0491	3.69059e-06	up	5.55579	2.29727e-07	up	2.59759	0.000286717	up	5.36607	1.18858e-28	up	0.451518	0.189719
arahy.Tifrunner.gnm1.ann1.XR645Q	1.42765	5.25676	4.08065	1.60563	4.76268	3.65686	1.70355	0.000350413	up	1.97364	0.00853843	up	1.25239	0.00275513	up	1.45996	0.000933726	up	0.451153	0.51368
arahy.Tifrunner.gnm1.ann1.AAI9J8	3.14716	28.3738	12.0022	3.3107	22.9052	25.7536	2.80323	1.52304e-15	up	2.28453	5.8138e-07	up	2.35625	9.14125e-16	up	3.10536	5.7205e-24	up	0.446984	-0.820833
arahy.Tifrunner.gnm1.ann1.0H6XA2	0.293566	1.77248	0.719202	0.254319	1.36765	0.915573	2.4879	4.06683e-06	up	1.95893	0.00203469	up	2.04109	8.27831e-06	up	2.13674	1.42046e-05	up	0.446808	-0.177815
arahy.Tifrunner.gnm1.ann1.KV2TLG	3.36845	30.0902	101.34	4.09333	27.123	36.1136	2.70669	1.51119e-15	up	4.96994	8.00049e-12	up	2.26095	2.60998e-16	up	3.26076	1.72373e-21	up	0.44574	1.70918
arahy.Tifrunner.gnm1.ann1.13GHM6	0.562196	5.21862	5.35052	0.624799	4.56242	2.3218	2.85711	3.97808e-07	up	3.60377	3.0957e-10	up	2.41163	9.03934e-07	up	2.01752	0.000479683	up	0.445479	1.58625
arahy.Tifrunner.gnm1.ann1.31DYP6	3.9234	19.8468	19.0981	5.04647	19.1901	23.0344	1.92136	5.86086e-08	up	2.73255	1.04451e-10	up	1.47616	6.39344e-06	up	2.37829	2.40832e-15	up	0.445202	0.35426
arahy.Tifrunner.gnm1.ann1.6EG4FQ	2.82555	30.1164	101.648	3.68139	30.6574	56.661	3.00317	2.83143e-19	up	5.40047	3.98322e-25	up	2.55955	1.54542e-20	up	4.0326	4.5991e-32	up	0.443617	1.36787
arahy.Tifrunner.gnm1.ann1.YZD8WZ	3.87448	221.975	64.2305	2.94049	132.904	70.8471	5.47426	1.71906e-27	up	4.40127	4.56497e-20	up	5.0313	1.10252e-44	up	4.71122	6.24383e-38	up	0.442959	-0.309947
arahy.Tifrunner.gnm1.ann1.TSI7FX	0.627889	5.61932	5.92649	0.787666	5.13632	2.23097	2.8388	3.66862e-13	up	3.87271	3.8276e-18	up	2.3959	1.75985e-13	up	1.8087	3.11828e-06	up	0.442902	2.06401
arahy.Tifrunner.gnm1.ann1.0WPF7D	0.224304	16.3254	5.91439	0.179968	10.236	7.71367	5.71229	4.72689e-14	up	4.96776	3.95844e-06	up	5.27047	4.54147e-21	up	5.44641	1.1171e-15	up	0.44182	-0.478649
arahy.Tifrunner.gnm1.ann1.RY2Y1Z	15.1979	344.317	27.5296	16.6385	305.098	45.1575	4.18793	3.66917e-24	up	1.2478	0.00415665	up	3.74614	7.18043e-30	up	1.56995	1.48276e-07	up	0.441786	-0.32215
arahy.Tifrunner.gnm1.ann1.L4R828	0.631904	3.39536	2.89771	0.55063	2.28079	1.50778	2.05378	1.7696e-06	up	2.55913	1.72002e-07	up	1.61276	9.06914e-05	up	1.60005	0.000444224	up	0.441023	0.95908
arahy.Tifrunner.gnm1.ann1.GRY8GW	2.8002	58.8156	79.4304	3.17075	52.2327	96.991	4.11484	8.96481e-31	up	5.20044	0.00219201	up	3.67511	5.6585e-34	up	5.13702	7.67929e-44	up	0.43973	0.063418
arahy.Tifrunner.gnm1.ann1.SCR8HV	0.780921	7.90557	6.06441	0.646732	5.35381	4.4141	3.0403	3.4141e-15	up	3.32396	6.51776e-13	up	2.60086	3.87615e-13	up	2.84896	1.79893e-12	up	0.439441	0.475009
arahy.Tifrunner.gnm1.ann1.N1E5J3	4.10449	44.1951	230.149	4.14187	33.2041	175.676	3.12773	3.22284e-18	up	6.20412	6.3715e-28	up	2.68971	1.05575e-23	up	5.72193	8.70449e-47	up	0.438022	0.482187
arahy.Tifrunner.gnm1.ann1.0F554D	0.321413	8.96279	8.03278	0.489635	11.623	6.80889	4.42057	1.24761e-26	up	4.9684	1.26006e-22	up	3.98299	1.00282e-25	up	3.82346	6.05292e-09	up	0.437581	1.14495
arahy.Tifrunner.gnm1.ann1.XPR4K7	5.43706	82.0139	81.0072	5.57529	65.9355	36.5967	3.6136	7.35822e-15	up	4.32794	8.50976e-17	up	3.17657	4.83616e-20	up	2.92435	6.17816e-17	up	0.437024	1.40359
arahy.Tifrunner.gnm1.ann1.UZ8W9W	1.38348	4.77931	10.0041	1.63961	4.278	4.80072	1.46645	0.000399622	up	3.1533	3.69582e-13	up	1.03146	0.00417481	up	1.78496	1.0811e-07	up	0.43499	1.36834
arahy.Tifrunner.gnm1.ann1.J0DG7J	7.25775	41.7359	32.3576	7.53024	34.3969	29.9684	2.22267	1.42764e-05	up	2.56276	7.115e-06	up	1.78945	3.27871e-10	up	2.17123	2.97153e-11	up	0.433226	0.391532
arahy.Tifrunner.gnm1.ann1.2055DB	2.86422	13.4103	8.84692	2.99736	11.4794	6.9857	1.84751	1.39031e-07	up	2.06092	2.08934e-06	up	1.41937	0.00220504	up	1.36643	1.75694e-05	up	0.428142	0.694493
arahy.Tifrunner.gnm1.ann1.PJH2K4	1.70948	27.3905	87.882	2.07526	25.841	58.5921	3.56998	1.9837e-25	up	6.01438	2.06091e-30	up	3.14184	5.10525e-31	up	4.96798	5.39413e-42	up	0.428138	1.0464
arahy.Tifrunner.gnm1.ann1.E2P3C3	0.427499	111.469	110.144	0.560341	96.4019	87.515	7.5257	4.78827e-56	up	8.23689	2.41678e-44	up	7.09912	9.49443e-76	up	7.52283	1.18209e-69	up	0.426585	0.714058
arahy.Tifrunner.gnm1.ann1.XF1QK2	2.70319	14.5108	15.3231	4.23285	17.0784	8.94808	2.01123	9.88796e-10	up	2.78312	7.17728e-11	up	1.58524	1.86913e-09	up	1.21302	9.1595e-05	up	0.425994	1.5701
arahy.Tifrunner.gnm1.ann1.21ET8L	0.259824	20.8794	5.15083	0.410982	26.226	3.36476	6.05444	2.07921e-50	up	4.46805	1.11061e-15	up	5.62883	7.2125e-71	up	3.02679	1.79925e-10	up	0.425609	1.44126
arahy.Tifrunner.gnm1.ann1.MYD918	0.132454	5.78857	0.696613	0	2.09093	1.07394	4.81096	6.06727e-19	up	2.65529	0.00113337	up	4.38607	2.29034e-19	up	3.42484	1.05583e-15	up	0.424886	-0.769544
arahy.Tifrunner.gnm1.ann1.BPN2JS	2.01469	10.1701	8.60851	2.32389	8.97808	8.13377	1.99314	1.05101e-05	up	2.50251	9.05017e-09	up	1.56868	2.50589e-07	up	2.07762	6.50894e-10	up	0.424463	0.424889
arahy.Tifrunner.gnm1.ann1.7US5GV	0.101716	3.27701	2.51023	0.104562	2.74856	2.28063	4.63798	1.57692e-12	up	4.95529	1.03237e-17	up	4.21363	1.13403e-19	up	4.51594	7.23337e-07	up	0.424352	0.439346
arahy.Tifrunner.gnm1.ann1.F3ECJ7	0.59266	1.96086	1.4675	0.693796	2.35605	3.74536	1.77839	0.00214729	up	1.58809	0.00416278	up	1.35488	0.00263486	up	2.57742	1.32265e-16	up	0.423508	-0.989334
arahy.Tifrunner.gnm1.ann1.3I642Y	6.4759	71.2601	79.8403	6.09206	53.057	207.727	3.22831	5.31395e-09	up	4.09563	2.71424e-17	up	2.80506	4.63858e-09	up	5.35301	4.85797e-42	up	0.423257	-1.25738
arahy.Tifrunner.gnm1.ann1.FVT26M	9.24983	33.6253	58.1156	9.65588	27.5816	40.2422	1.50936	0.000285439	up	3.01411	1.36669e-10	up	1.08739	0.000111894	up	2.20016	4.62809e-11	up	0.421968	0.813956
arahy.Tifrunner.gnm1.ann1.FNBU82	2.68514	12.8546	34.4487	2.22474	8.50081	9.71879	1.92114	0.00056413	up	4.05397	3.52484e-19	up	1.50011	1.09375e-06	up	2.27282	0.00435279	up	0.421023	1.78116
arahy.Tifrunner.gnm1.ann1.470EJV	0.879439	8.64974	11.1209	0.569079	4.35621	5.92272	2.70382	5.67043e-14	up	3.93974	7.43949e-07	up	2.28356	1.05919e-08	up	3.3631	3.63516e-25	up	0.420257	0.576645
arahy.Tifrunner.gnm1.ann1.C3DRVP	1.1021	5.68223	6.38641	1.82028	7.43746	6.79894	2.00411	2.48175e-07	up	2.89378	1.07756e-07	up	1.58696	2.75778e-08	up	2.03391	1.80833e-09	up	0.417153	0.859866
Arachis_hypogaea_newGene_5696	1.16617	14.8682	9.58366	0.770414	7.97579	12.9023	3.33727	1.00553e-14	up	3.41061	2.734e-11	up	2.92126	9.44987e-11	up	4.19628	5.96777e-28	up	0.416007	-0.785673
arahy.Tifrunner.gnm1.ann1.2XR4L9	1.13937	7.36187	5.13821	1.05135	5.50106	6.77692	2.86746	6.14124e-17	up	3.06635	7.23318e-13	up	2.45149	2.32976e-17	up	3.31823	1.48377e-13	up	0.415979	-0.251881
arahy.Tifrunner.gnm1.ann1.GDD9UC	1.2793	4.43564	10.7747	0.57224	2.92621	3.74473	2.2696	1.74977e-08	up	4.23035	4.45744e-22	up	1.8563	4.61349e-07	up	2.70515	1.34529e-15	up	0.413299	1.5252
arahy.Tifrunner.gnm1.ann1.E9QABH	3.39925	16.3425	24.0092	3.94605	16.1437	23.5434	2.03217	1.33139e-06	up	3.25331	1.78386e-05	up	1.61937	2.52674e-09	up	2.75323	2.04876e-16	up	0.412801	0.50008
arahy.Tifrunner.gnm1.ann1.S40QI3	7.46381	27.1695	26.3519	8.83646	26.4793	23.6227	1.58835	1.214e-05	up	2.23395	2.79385e-05	up	1.17639	1.09577e-05	up	1.60063	2.74867e-07	up	0.411952	0.633316
arahy.Tifrunner.gnm1.ann1.V17G3V	3.32989	14.3965	11.0324	3.97142	11.1714	7.44562	1.71758	0.000202936	up	2.0316	2.79691e-06	up	1.30614	8.66381e-06	up	1.50976	0.000161558	up	0.411445	0.521838
arahy.Tifrunner.gnm1.ann1.H8Q38Y	0.12116	92.5482	18.0555	0.03614	22.627	52.2554	8.51053	1.74533e-50	up	6.99348	2.03573e-06	up	8.09949	1.08701e-91	up	9.84611	2.5692e-50	up	0.411038	-2.85264
Arachis_hypogaea_newGene_11329	0.277771	1.68801	1.88402	0.506396	2.35917	1.10735	1.77329	0.00165015	up	2.48639	1.5979e-05	up	1.36583	0.0013048	up	1.34375	0.00456196	up	0.40746	1.14265
arahy.Tifrunner.gnm1.ann1.YXHF5Z	1.19146	18.0679	3.43405	1.72802	21.3461	6.50046	3.55423	6.25046e-19	up	1.89158	0.00355617	up	3.14724	1.43511e-23	up	2.05044	3.89461e-07	up	0.406993	-0.158853
arahy.Tifrunner.gnm1.ann1.R6BV62	2.10164	11.0997	14.6222	1.99092	8.54793	6.35854	2.05837	4.54897e-09	up	3.17645	8.44091e-05	up	1.6526	1.82583e-08	up	1.80635	6.26452e-09	up	0.405774	1.3701
arahy.Tifrunner.gnm1.ann1.W20RPM	9.96536	38.6846	52.8239	9.40934	26.7665	31.5284	1.58807	1.99023e-05	up	2.82945	1.0354e-09	up	1.18433	2.08397e-05	up	1.92449	2.22187e-09	up	0.403738	0.904954
arahy.Tifrunner.gnm1.ann1.8D109F	5.56742	29.5148	40.1819	6.6514	28.1505	32.8522	2.05164	3.36898e-09	up	3.19746	6.72574e-12	up	1.64805	3.20191e-06	up	2.4413	5.70295e-13	up	0.403582	0.756157
arahy.Tifrunner.gnm1.ann1.66PPWS	0.159764	1.84008	6.14723	0.170997	1.57038	2.07678	3.05183	7.65547e-05	up	5.51792	2.59683e-05	up	2.64952	0.000108988	up	3.62608	6.39981e-09	up	0.402301	1.89184
arahy.Tifrunner.gnm1.ann1.W2WG0I	3.48684	11.4554	7.28129	7.38537	20.0134	13.1119	1.75468	7.7081e-05	up	1.44924	0.00610415	up	1.35291	0.000662251	up	1.80786	2.20436e-09	up	0.401763	-0.358616
arahy.Tifrunner.gnm1.ann1.Q6JUAH	2.63517	14.7407	63.0262	3.70019	15.9936	33.4262	2.23892	1.63434e-10	up	5.06292	3.78293e-25	up	1.83725	2.74953e-11	up	3.49495	7.22762e-28	up	0.401675	1.56797
arahy.Tifrunner.gnm1.ann1.8FYK6V	0.329823	8.29032	11.41	0.374024	8.51524	4.75614	4.26844	3.43433e-24	up	5.49677	1.35301e-30	up	3.8684	3.58114e-29	up	3.71492	3.09607e-23	up	0.400033	1.78185
Arachis_hypogaea_newGene_13873	0.031053	2.26684	12.1111	0.054246	2.76124	7.21222	5.5617	7.42063e-08	up	8.68564	6.43034e-19	up	5.16211	8.85762e-18	up	7.12123	3.69789e-13	up	0.399591	1.56441
arahy.Tifrunner.gnm1.ann1.4XS3FZ	4.38755	589.765	337.119	3.79964	414.658	923.45	6.72386	4.80747e-35	up	6.63404	2.56232e-23	up	6.32636	1.7101e-56	up	8.05755	1.06589e-77	up	0.397493	-1.42351
arahy.Tifrunner.gnm1.ann1.8S0LND	27.3086	96.3229	62.4926	22.7766	65.3666	52.3958	1.48581	3.5712e-05	up	1.5557	0.0025902	up	1.08866	6.36751e-05	up	1.35094	8.15124e-06	up	0.39715	0.204757
arahy.Tifrunner.gnm1.ann1.T43K8I	4.34605	19.1676	16.9217	4.83795	17.3688	10.4345	1.77765	8.20644e-08	up	2.36589	5.35113e-08	up	1.38282	2.45022e-07	up	1.29251	3.23969e-05	up	0.394832	1.07338
arahy.Tifrunner.gnm1.ann1.IR61KG	2.46743	8.69293	10.9684	2.32912	7.36979	6.30358	1.6335	2.37134e-06	up	2.68491	1.79771e-10	up	1.24026	0.00314213	up	1.74192	9.82519e-09	up	0.393241	0.942991
arahy.Tifrunner.gnm1.ann1.EJ82H8	0.434476	9.55276	115.226	0.548232	9.9301	141.088	3.7323	0.000144096	up	8.00006	2.91224e-41	up	3.34023	2.48541e-28	up	7.65343	2.66244e-69	up	0.392068	0.346631
arahy.Tifrunner.gnm1.ann1.M6T21B	0.32853	5.05168	7.53944	0.26511	3.2002	2.60603	3.46028	2.62691e-06	up	4.79196	2.0014e-10	up	3.06959	3.25195e-12	up	3.25319	1.21955e-08	up	0.390691	1.53877
arahy.Tifrunner.gnm1.ann1.3U22LJ	0.259793	3.50628	8.99492	0.325637	3.74044	7.9046	3.44537	2.12708e-06	up	5.5034	5.37934e-09	up	3.05507	5.26926e-07	up	4.71028	4.61032e-11	up	0.390304	0.793117
arahy.Tifrunner.gnm1.ann1.BQXP8E	0	13.7338	1.11193	0.0190613	4.92129	1.34021	7.10158	3.06742e-26	up	3.47499	3.43469e-07	up	6.71157	1.55452e-07	up	5.55988	8.2204e-07	up	0.390013	-2.08488
arahy.Tifrunner.gnm1.ann1.36H6QC	2.84927	495.648	80.5212	2.58964	350.876	239.879	7.0731	3.57871e-28	up	5.12535	1.17428e-17	up	6.68407	1.80307e-51	up	6.66257	1.5887e-57	up	0.389033	-1.53722
arahy.Tifrunner.gnm1.ann1.G0YQ1S	2.47558	11.9453	6.3021	1.98183	7.80222	7.16744	1.9252	0.000669279	up	1.72003	0.00582379	up	1.53645	0.000449643	up	1.99461	3.46122e-06	up	0.38875	-0.274585
arahy.Tifrunner.gnm1.ann1.FD543A	1.4834	14.1202	9.48043	2.28741	17.4829	31.7197	2.86508	5.96896e-14	up	3.01632	8.01874e-11	up	2.47838	5.62248e-12	up	3.93058	1.2693e-35	up	0.386694	-0.91426
arahy.Tifrunner.gnm1.ann1.59P1C9	36.7166	140.466	101.151	32.0485	100.918	76.5606	1.60701	0.000104876	up	1.82731	0.000130111	up	1.22114	5.51221e-06	up	1.4035	4.66069e-06	up	0.385865	0.423817
arahy.Tifrunner.gnm1.ann1.II2GNC	1.07454	5.85189	5.65004	1.13184	3.16427	3.4958	3.99982	5.53396e-07	up	3.45982	1.30129e-07	up	1.2165	4.46503e-06	up	1.44472	7.28901e-05	up	2.78331	2.0151
arahy.Tifrunner.gnm1.ann1.A8EX91	0.36129	7.14756	30.3976	0.363171	5.21129	34.3391	3.90769	7.86057e-08	up	7.08985	3.39091e-10	up	3.52496	2.1736e-11	up	7.07802	9.12349e-17	up	0.382735	0.0118277
arahy.Tifrunner.gnm1.ann1.BJ4LEE	7.29221	25.266	14.8625	4.6297	15.0845	15.8944	2.63975	1.37396e-15	up	2.79371	0.000525532	up	2.25767	2.89375e-13	up	2.9389	0.000250496	up	0.382079	-0.145192
arahy.Tifrunner.gnm1.ann1.1G2CVV	7.40939	33.8499	24.5849	8.02061	30.3105	27.8865	1.86262	6.27011e-06	up	2.11252	5.98763e-07	up	1.48346	1.89323e-08	up	1.94308	1.19541e-10	up	0.379162	0.169442
arahy.Tifrunner.gnm1.ann1.6J647E	0.607891	3.4826	4.18188	0.776578	3.16896	1.84863	1.83538	0.000560725	up	2.82665	9.58273e-07	up	1.4575	0.00113807	up	1.35638	0.00994956	up	0.377878	1.47027
arahy.Tifrunner.gnm1.ann1.T2UMYP	1.63424	14.2459	12.9141	2.01284	13.401	9.11684	2.7707	1.85586e-05	up	3.34214	4.70465e-15	up	2.39325	8.89573e-12	up	2.36728	4.46261e-15	up	0.37745	0.974863
arahy.Tifrunner.gnm1.ann1.CF7XAP	8.20738	120.279	122.742	8.75531	106.745	180.178	3.55282	3.27896e-19	up	4.28555	2.12654e-18	up	3.17738	2.05002e-24	up	4.51188	2.01763e-33	up	0.375447	-0.226329
arahy.Tifrunner.gnm1.ann1.WS9SL7	1.50397	5.87253	6.11664	1.25288	4.48317	5.45449	1.81086	6.8858e-06	up	2.59561	7.53727e-09	up	1.43876	9.9433e-05	up	2.34442	6.93885e-12	up	0.372101	0.251192
arahy.Tifrunner.gnm1.ann1.YL5YHR	16.5547	1061.79	29.0904	17.9745	941.174	26.0331	5.87138	2.50183e-22	up	1.74308	2.87314e-05	up	5.49984	4.15185e-39	up	1.14968	0.000183535	up	0.371532	0.59341
arahy.Tifrunner.gnm1.ann1.4YMK55	3.63829	16.0166	17.6069	3.36205	12.2028	11.9507	1.70789	4.22785e-07	up	2.57248	1.41608e-09	up	1.33677	1.50563e-06	up	1.87183	6.99091e-06	up	0.371115	0.700651
arahy.Tifrunner.gnm1.ann1.Y7I7Z8	1.21799	5.40838	10.4242	1.10669	3.69428	3.18212	1.76648	1.23191e-06	up	3.47601	1.35963e-06	up	1.39571	2.56429e-05	up	1.87949	1.97086e-08	up	0.370773	1.59652
arahy.Tifrunner.gnm1.ann1.4267PD	2.30153	13.9689	9.59163	2.51726	12.6107	5.85909	2.25588	1.67932e-11	up	2.42136	8.51133e-09	up	1.88646	2.73915e-12	up	1.36051	1.46484e-05	up	0.369423	1.06085
arahy.Tifrunner.gnm1.ann1.8MB9CM	1.80058	19.2209	32.298	1.31306	10.2295	18.8888	3.1109	2.31085e-13	up	4.63364	7.42254e-05	up	2.74185	6.5503e-09	up	4.12431	1.62149e-34	up	0.369047	0.50933
arahy.Tifrunner.gnm1.ann1.AF70II	1.712	20.8678	17.4767	1.3006	13.7446	13.0223	3.14912	3.21809e-20	up	3.51584	2.09401e-16	up	2.78113	1.55481e-20	up	3.33094	4.14845e-26	up	0.367994	0.184893
arahy.Tifrunner.gnm1.ann1.3LJ0UE	4.71529	18.5775	14.816	5.30316	17.2147	10.8342	1.64793	7.45874e-07	up	2.04095	2.21112e-06	up	1.28112	2.37898e-06	up	1.20886	0.000142887	up	0.36681	0.832094
arahy.Tifrunner.gnm1.ann1.UR837P	1.36884	8.80468	8.7643	2.05665	10.6937	13.5849	2.31668	6.16383e-11	up	3.02299	1.77947e-12	up	1.95169	8.16035e-13	up	2.87624	1.78824e-08	up	0.364991	0.146745
arahy.Tifrunner.gnm1.ann1.6A0IVA	0.989907	11.5443	9.82865	1.60999	15.4485	5.7973	3.05849	3.8122e-16	up	3.56684	1.39988e-15	up	2.69468	3.60921e-21	up	1.87099	4.35964e-08	up	0.363807	1.69586
arahy.Tifrunner.gnm1.ann1.GC5CXU	1.68727	13.4183	8.05586	1.92913	13.9319	6.65273	2.61942	5.02595e-15	up	2.65182	1.11215e-05	up	2.25772	5.43695e-09	up	1.76732	0.00412578	up	0.361701	0.8845
arahy.Tifrunner.gnm1.ann1.018Q39	0.822955	6.86481	3.139	0.84604	5.66231	3.22233	2.75547	8.38938e-09	up	2.21282	2.26847e-06	up	2.39532	2.09521e-15	up	2.2727	0.000260572	up	0.360149	-0.0598796
arahy.Tifrunner.gnm1.ann1.HURS1T	0.940759	7.16528	10.7178	0.818854	5.07538	3.51967	2.49921	4.85865e-12	up	3.75151	6.12914e-18	up	2.1417	2.43148e-11	up	2.1432	2.98945e-10	up	0.357513	1.60831
arahy.Tifrunner.gnm1.ann1.84HJB8	2.41174	8.32196	5.36694	2.58527	6.78389	4.99791	1.37843	0.000117389	up	1.42224	0.00121952	up	1.02208	0.000611262	up	1.03666	0.00159913	up	0.356354	0.385584
arahy.Tifrunner.gnm1.ann1.CC39BB	3.73267	14.3376	6.79431	3.95079	12.1934	10.4965	1.7229	2.16238e-07	up	1.32315	0.00239443	up	1.36703	2.28352e-07	up	1.74227	7.97149e-09	up	0.355867	-0.419119
arahy.Tifrunner.gnm1.ann1.G729YX	2.9091	226.649	120.123	3.39058	214.401	186.478	5.91246	5.63588e-31	up	5.70568	1.50387e-27	up	5.55825	1.74378e-31	up	5.87812	4.7536e-29	up	0.354209	-0.17244
arahy.Tifrunner.gnm1.ann1.TTJ70M	0.682529	3.38092	4.09154	0.604617	2.37798	1.97223	1.82925	0.000449155	up	2.61876	6.83271e-07	up	1.47626	0.00208592	up	1.73227	0.000544269	up	0.352995	0.886489
arahy.Tifrunner.gnm1.ann1.9JP5BV	1.90197	11.5844	10.0551	1.56295	8.00234	7.43934	2.23558	7.1325e-11	up	2.72457	6.995e-11	up	1.88336	1.29449e-10	up	2.39072	8.29117e-15	up	0.352217	0.333855
arahy.Tifrunner.gnm1.ann1.6480K7	17.8977	324.753	402.533	20.4506	304.949	227.719	3.74127	1.93941e-12	up	4.80283	5.68966e-06	up	3.39117	1.86426e-18	up	3.55951	1.41879e-22	up	0.350095	1.24332
arahy.Tifrunner.gnm1.ann1.SB3XQV	1.48435	12.6763	14.1633	1.98744	14.2731	8.95628	2.74876	1.28713e-14	up	3.63238	6.65572e-17	up	2.3993	1.26041e-17	up	2.30728	4.47941e-09	up	0.349465	1.3251
arahy.Tifrunner.gnm1.ann1.EYQI1F	1.39974	9.67078	8.57916	1.57141	9.06945	8.48083	2.41001	5.644e-11	up	2.94851	1.49075e-11	up	2.0609	1.70566e-11	up	2.54915	0.000713987	up	0.349117	0.399358
arahy.Tifrunner.gnm1.ann1.GMDI7B	1.43799	46.4977	84.6917	1.04936	34.6411	43.3585	4.93801	6.33504e-32	up	6.56745	1.20699e-15	up	4.58892	9.76695e-53	up	5.47853	2.85085e-42	up	0.349098	1.08891
arahy.Tifrunner.gnm1.ann1.IVEQ23	1.86481	14.6927	14.2737	1.82834	11.2807	11.6193	2.6743	5.72696e-13	up	3.32697	8.71312e-15	up	2.32529	4.69176e-15	up	2.93616	2.74508e-09	up	0.349004	0.390813
arahy.Tifrunner.gnm1.ann1.CZS8FP	1.67826	8.83157	3.32561	2.09924	9.46684	3.82438	2.0695	1.58598e-08	up	1.37056	0.00822346	up	1.72073	6.0403e-09	up	1.01121	0.00682212	up	0.348766	0.359353
arahy.Tifrunner.gnm1.ann1.W5ECAN	4.45277	41.3547	29.1233	4.41507	33.8526	26.1094	2.79411	1.19871e-13	up	3.00477	7.34802e-11	up	2.44539	3.63255e-16	up	2.64839	2.43006e-15	up	0.348717	0.356381
arahy.Tifrunner.gnm1.ann1.ZBV59A	0.206577	1.72348	1.11246	0.27599	1.92092	1.34579	2.65992	0.00103039	up	2.73573	0.00130935	up	2.31162	0.000631118	up	2.38866	0.00106068	up	0.348305	0.347065
arahy.Tifrunner.gnm1.ann1.P7UIV5	0.647708	31.5011	11.8283	0.705966	27.2584	16.052	5.24703	7.16092e-26	up	4.56538	4.72286e-24	up	4.90009	2.11352e-61	up	4.69831	2.36895e-46	up	0.346937	-0.132927
arahy.Tifrunner.gnm1.ann1.T3C7Q8	3.1761	37.1783	8.27997	4.62133	40.8197	8.4868	3.04185	6.61512e-19	up	1.65141	0.000190527	up	2.69617	5.23268e-21	up	1.07051	0.000669339	up	0.345678	0.5809
arahy.Tifrunner.gnm1.ann1.3PYJ1V	0.756926	12.6352	7.74834	1.22033	16.0471	7.33626	3.56477	3.49472e-22	up	3.821	1.41085e-17	up	3.21996	2.41241e-29	up	2.94582	1.42111e-06	up	0.344814	0.875178
arahy.Tifrunner.gnm1.ann1.E11MFK	0.180674	3.75887	2.13619	0.211083	4.62648	1.18129	4.27133	5.61588e-17	up	4.31107	6.05308e-13	up	3.92703	1.2171e-21	up	2.77391	4.91167e-07	up	0.344301	1.53716
arahy.Tifrunner.gnm1.ann1.6ZYP5I	8.52066	38.0236	32.4263	9.68206	33.8559	31.6075	1.80558	5.38464e-08	up	2.50416	0.000112456	up	1.46343	4.33432e-08	up	2.03476	1.20482e-11	up	0.342157	0.469395
Arachis_hypogaea_newGene_13935	3.29258	21.3805	21.5248	3.05625	16.7927	10.4911	2.36332	6.20285e-13	up	3.09747	0.000451412	up	2.0223	1.85167e-14	up	1.92212	1.16266e-10	up	0.34102	1.17536
arahy.Tifrunner.gnm1.ann1.7US8C9	21.3654	97.0916	76.6986	12.2509	47.1604	67.6433	1.90381	2.57945e-06	up	2.27829	1.01169e-06	up	1.56305	1.34211e-08	up	2.66895	1.99782e-15	up	0.340757	-0.39066
arahy.Tifrunner.gnm1.ann1.V9JC55	81.1842	794.896	1821.03	63.2679	518.023	1377.66	2.94409	2.06773e-13	up	4.85207	5.36378e-19	up	2.60409	1.67696e-17	up	4.59411	1.43226e-33	up	0.339997	0.257957
Arachis_hypogaea_newGene_11359	0.0493423	0.869366	2.27173	0.0887677	1.18837	1.93986	3.57558	1.77236e-05	up	5.63712	1.74802e-15	up	3.23654	1.25363e-06	up	4.53914	1.34189e-08	up	0.33904	1.09797
arahy.Tifrunner.gnm1.ann1.GX4ZEE	3.05057	18.8983	18.4712	2.37385	14.3057	15.4919	2.69764	3.5698e-10	up	3.43955	2.19477e-15	up	2.35978	6.18295e-19	up	3.11462	1.26386e-23	up	0.337853	0.324927
arahy.Tifrunner.gnm1.ann1.YP465N	6.254	35.2036	29.0807	6.57281	31.3357	14.6451	2.14385	9.45149e-11	up	2.59982	2.26495e-09	up	1.80828	1.83464e-11	up	1.29931	2.48815e-05	up	0.335569	1.3005
arahy.Tifrunner.gnm1.ann1.HV9GRN	1.47115	7.42574	35.1076	1.33372	5.55675	8.71164	2.35609	2.88388e-05	up	5.07421	8.47502e-10	up	2.02155	1.33994e-05	up	2.9266	0.00168686	up	0.334545	2.14762
Arachis_hypogaea_newGene_4880	0.890402	9.35563	4.85452	0.816387	6.53291	4.98715	3.11507	5.85907e-10	up	2.88948	3.18324e-11	up	2.78183	6.5787e-21	up	2.91477	9.68639e-05	up	0.333247	-0.0252864
arahy.Tifrunner.gnm1.ann1.TTHG3F	2.08931	10.9682	5.99282	2.29427	10.2377	5.47136	2.05493	3.3841e-10	up	1.88776	6.01994e-06	up	1.72176	5.57494e-11	up	1.39592	3.96963e-06	up	0.33317	0.491841
arahy.Tifrunner.gnm1.ann1.ZEA1CF	2.09039	117.037	66.6187	2.63419	121.651	109.674	5.43994	1.08341e-25	up	5.29643	1.6082e-26	up	5.10926	2.07571e-47	up	5.53644	4.90476e-45	up	0.330684	-0.240005
arahy.Tifrunner.gnm1.ann1.H4ECE6	1.32529	19.7377	8.29207	1.44584	18.4213	13.2965	3.5626	3.60749e-22	up	3.01722	1.09765e-10	up	3.23283	1.13011e-14	up	3.34253	2.87188e-25	up	0.329771	-0.325314
arahy.Tifrunner.gnm1.ann1.P4WXL8	0	18.1043	6.09469	0.014795	4.40142	13.1797	7.50019	4.12749e-42	up	5.92948	2.81538e-11	up	7.17309	1.56522e-21	up	9.3368	1.82242e-31	up	0.327105	-3.40732
arahy.Tifrunner.gnm1.ann1.X5NWFC	0.0800363	4.77916	53.9931	0.0483287	2.40172	53.5824	5.43078	2.98326e-13	up	9.64292	6.99288e-47	up	5.10436	2.30608e-17	up	10.1567	9.02123e-36	up	0.326421	-0.513764
arahy.Tifrunner.gnm1.ann1.WL6KIL	1.55488	5.19471	8.35878	1.75441	5.07391	5.3931	1.51157	0.000213066	up	2.78061	1.69109e-10	up	1.18589	0.00148826	up	1.90652	6.42066e-09	up	0.325678	0.874094
arahy.Tifrunner.gnm1.ann1.S65KYS	0.128367	1.5441	3.12525	0.111321	1.19604	1.35202	3.1575	2.47375e-05	up	4.87409	1.02763e-14	up	2.83287	2.55183e-05	up	3.58953	2.12397e-08	up	0.324634	1.28455
arahy.Tifrunner.gnm1.ann1.ETT26Z	1.3422	13.9185	17.0771	1.42068	12.5274	16.6537	3.05052	1.55256e-18	up	4.05327	2.14869e-20	up	2.72739	3.22216e-22	up	3.64459	2.27303e-31	up	0.323136	0.408676
arahy.Tifrunner.gnm1.ann1.L11NM0	1.00681	5.29129	6.05108	1.15074	4.94555	4.86554	2.00446	0.000609206	up	2.87508	2.37639e-10	up	1.6818	4.19073e-06	up	2.25613	5.29402e-06	up	0.322661	0.618944
arahy.Tifrunner.gnm1.ann1.42V4U6	0.082249	3.11877	73.3967	0.197227	6.07013	30.5145	4.38789	1.70318e-06	up	9.72162	0.00392681	up	4.066	5.1183e-19	up	6.98106	8.04374e-24	up	0.321894	2.74057
arahy.Tifrunner.gnm1.ann1.81HEJY	1.51169	5.3682	7.17053	1.67942	4.20733	8.33286	1.40398	7.40837e-05	up	2.55394	1.39149e-09	up	1.08245	0.000299321	up	2.21091	4.38443e-05	up	0.321529	0.343031
arahy.Tifrunner.gnm1.ann1.SMIY5J	2.82836	35.0117	20.9249	1.79356	18.5071	21.1932	3.32077	2.83595e-22	up	3.27603	2.94178e-14	up	2.99988	2.76648e-28	up	3.76122	1.83065e-32	up	0.320892	-0.485192
Arachis_hypogaea_newGene_59	1.89715	12.0984	13.5375	1.80007	9.75867	11.743	2.35871	9.19145e-13	up	3.27452	5.65756e-14	up	2.03817	1.64031e-14	up	2.87532	8.04139e-21	up	0.320539	0.399193
arahy.Tifrunner.gnm1.ann1.ZMIE54	1.23253	14.1138	3.14095	1.28303	12.0449	3.46798	3.10633	1.53577e-12	up	1.65508	0.00229836	up	2.78614	2.253e-20	up	1.56868	0.000103042	up	0.320193	0.086403
arahy.Tifrunner.gnm1.ann1.WQT719	4.32486	16.5355	21.7118	4.45681	12.6185	14.2654	1.61019	9.65151e-07	up	2.66404	1.01277e-09	up	1.29057	1.80272e-06	up	2.02749	1.67542e-06	up	0.319627	0.636543
arahy.Tifrunner.gnm1.ann1.RIH8EG	2.38299	10.6286	10.5769	2.33815	8.65841	7.09217	1.57499	1.84723e-06	up	2.19442	2.05528e-07	up	1.25557	2.28644e-06	up	1.61757	1.13045e-05	up	0.319418	0.576845
arahy.Tifrunner.gnm1.ann1.1K28CT	2.0821	12.5789	12.3365	2.60546	12.1131	11.9156	2.1618	4.30747e-10	up	2.98987	0.00137378	up	1.84457	3.28378e-11	up	2.4524	3.06052e-16	up	0.317237	0.537464
arahy.Tifrunner.gnm1.ann1.W3SGY7	0.097963	0.790466	0.400394	0.116941	0.800267	0.518544	2.60539	0.00114296	up	2.35521	0.00593467	up	2.2888	0.00093976	up	2.24726	0.0034894	up	0.316595	0.107954
arahy.Tifrunner.gnm1.ann1.W1K19V	3.53092	33.9357	26.468	3.40447	25.9931	16.6192	3.17195	2.94927e-21	up	3.60135	1.60754e-16	up	2.8555	2.24978e-26	up	2.96326	1.62662e-22	up	0.316451	0.63809
arahy.Tifrunner.gnm1.ann1.KX3KVT	1.1949	5.51847	6.5411	3.40793	13.6285	10.7225	1.97279	1.15451e-05	up	2.849	0.00418083	up	1.65889	0.000701604	up	1.93561	1.57638e-08	up	0.313896	0.913386
arahy.Tifrunner.gnm1.ann1.XAI7HT	0.753961	8.67492	4.16813	1.12255	10.9536	6.51774	3.1506	1.46058e-14	up	2.80997	3.13008e-10	up	2.83786	2.597e-25	up	2.66315	4.10561e-18	up	0.312746	0.14682
arahy.Tifrunner.gnm1.ann1.CDW9W4	0.717657	8.19398	5.48703	1.05097	10.2531	3.72205	3.09488	1.51237e-18	up	3.27402	8.28395e-14	up	2.7832	1.45362e-24	up	1.97654	2.9903e-10	up	0.311683	1.29748
arahy.Tifrunner.gnm1.ann1.WM44RR	2.69274	9.86206	6.26031	2.37651	7.95941	6.29178	1.51904	1.40823e-05	up	1.35067	0.00353445	up	1.20755	4.03816e-05	up	1.34779	8.83451e-05	up	0.311493	0.00287025
arahy.Tifrunner.gnm1.ann1.Z96I2W	2.30511	7.33217	4.42121	2.44987	6.4674	4.18957	1.40273	0.000131655	up	1.54946	0.000635075	up	1.09125	0.000459252	up	1.03516	0.00241379	up	0.31148	0.514307
arahy.Tifrunner.gnm1.ann1.I59WU7	7.37572	29.0032	54.5167	8.46739	28.2298	47.0864	1.74509	1.90646e-06	up	3.37315	4.98758e-11	up	1.43368	2.65616e-06	up	2.7264	8.63901e-15	up	0.311414	0.646745
arahy.Tifrunner.gnm1.ann1.EPT9JX	4.80594	36.7267	46.0567	4.69637	31.0515	39.6569	2.60405	1.39743e-13	up	3.64583	2.01591e-14	up	2.29366	5.15e-16	up	3.22518	6.98207e-21	up	0.31039	0.420652
arahy.Tifrunner.gnm1.ann1.ATMP9F	1.64569	8.95153	10.5615	2.62416	12.2448	10.3206	1.97266	4.57846e-09	up	2.75483	4.1368e-11	up	1.66245	2.82233e-10	up	1.95866	9.18091e-11	up	0.310212	0.796179
arahy.Tifrunner.gnm1.ann1.W2FYD0	0.546238	4.52395	9.59029	0.340445	2.22617	2.46052	2.62936	8.86431e-08	up	4.4132	6.72941e-21	up	2.3198	9.92616e-06	up	3.01207	6.42531e-05	up	0.309553	1.40112
arahy.Tifrunner.gnm1.ann1.91G1W9	1.11163	8.31128	12.5117	1.11957	7.44297	7.58516	2.82317	1.26212e-12	up	4.09405	1.47611e-15	up	2.5142	3.88562e-17	up	3.12353	1.12564e-23	up	0.308967	0.970519
arahy.Tifrunner.gnm1.ann1.T4CH38	0.967746	3.42902	2.20424	0.671158	2.36856	1.51967	1.56672	0.000447121	up	1.59649	0.00464631	up	1.25847	0.00367449	up	1.27934	0.00894353	up	0.30825	0.317152
arahy.Tifrunner.gnm1.ann1.XZAR1L	1.18489	22.4726	37.0172	1.22965	19.6003	25.6144	3.8655	1.3049e-24	up	5.29139	1.43145e-10	up	3.5576	5.14906e-10	up	4.55933	0.000821319	up	0.307894	0.732067
arahy.Tifrunner.gnm1.ann1.DW1HPQ	3.03936	11.0783	19.1459	3.88479	12.4952	11.8742	1.56639	5.61158e-06	up	3.05813	8.24729e-13	up	1.26115	3.5588e-06	up	1.80318	1.73243e-09	up	0.305234	1.25495
arahy.Tifrunner.gnm1.ann1.SW9709	5.26196	40.7622	92.6818	7.38053	48.4004	76.6987	2.5873	1.57478e-05	up	4.45303	0.00454531	up	2.2821	1.27989e-13	up	3.52272	2.5487e-12	up	0.305205	0.930313
Arachis_hypogaea_newGene_17917	3.64459	136.741	86.3849	2.03363	67.3709	62.6127	4.91219	5.53039e-20	up	4.96058	1.75676e-26	up	4.60773	6.65297e-22	up	5.08353	4.80756e-25	up	0.304464	-0.122946
arahy.Tifrunner.gnm1.ann1.CZ9TB2	0.85221	19.5491	30.0518	0.671039	14.29	19.6275	4.26923	1.73076e-11	up	5.63884	3.32641e-30	up	3.96779	8.04705e-28	up	5.04053	3.88075e-24	up	0.301437	0.598311
arahy.Tifrunner.gnm1.ann1.I4ZJJV	6.89057	31.9606	39.898	5.18998	20.6746	26.2346	1.85848	2.1994e-08	up	2.90508	4.80671e-06	up	1.55752	3.50434e-08	up	2.47784	2.71593e-08	up	0.300957	0.427238
arahy.Tifrunner.gnm1.ann1.A5JIR8	0.72386	11.2782	7.56248	1.05956	14.308	3.95551	3.60732	5.87392e-21	up	3.74581	7.78748e-16	up	3.3069	7.21744e-29	up	2.03211	1.0422e-07	up	0.300421	1.7137
arahy.Tifrunner.gnm1.ann1.F4PGJ6	1.26633	45.1493	9.93305	1.24991	37.095	9.5113	4.75339	1.46337e-37	up	3.28529	1.56208e-06	up	4.45323	9.48597e-24	up	3.06255	3.29861e-06	up	0.300159	0.222733
arahy.Tifrunner.gnm1.ann1.36PEC4	0.303225	18.3302	9.25499	0.1818	11.3078	20.8784	5.48145	2.56787e-33	up	4.94535	1.27399e-14	up	5.18316	2.272e-09	up	6.56933	5.08068e-10	up	0.298293	-1.62398
arahy.Tifrunner.gnm1.ann1.WG54AI	1.68836	6.55324	7.13318	1.55123	5.79639	8.15411	1.63738	7.94253e-06	up	2.45511	6.75331e-09	up	1.33923	1.99501e-05	up	2.43739	4.08266e-06	up	0.298151	0.0177191
arahy.Tifrunner.gnm1.ann1.1XPI57	0.966175	5.44919	5.08092	1.09535	4.90858	2.45737	2.16867	4.313e-05	up	2.89864	1.76913e-10	up	1.87083	3.12044e-08	up	1.48106	0.000196495	up	0.297838	1.41758
arahy.Tifrunner.gnm1.ann1.GD47LP	0.175264	1.90468	5.05679	0.105181	0.945381	0.680906	3.04236	1.64159e-05	up	5.15927	2.08686e-19	up	2.74795	0.000192551	up	2.85253	0.000291264	up	0.294409	2.30674
arahy.Tifrunner.gnm1.ann1.35XI12	2.82858	11.894	29.0853	2.30149	8.57941	21.4703	1.85651	5.17078e-08	up	3.84855	3.03621e-10	up	1.56332	8.74214e-08	up	3.51517	1.25312e-28	up	0.29319	0.333379
arahy.Tifrunner.gnm1.ann1.F5PR0Y	3.57369	12.3674	14.3695	4.07227	12.0163	9.30397	1.44762	2.34346e-05	up	2.37981	1.97982e-08	up	1.15579	2.93385e-05	up	1.39587	5.41873e-06	up	0.291832	0.98394
arahy.Tifrunner.gnm1.ann1.SW5XY7	0.0475447	4.8199	17.4244	0.0842257	5.74938	13.8575	5.48925	3.00038e-18	up	8.08027	5.43935e-17	up	5.19754	7.29693e-23	up	7.05388	2.64114e-23	up	0.291716	1.02638
arahy.Tifrunner.gnm1.ann1.00X5DN	1.34133	5.74855	4.57154	1.60781	5.96055	5.74097	1.74969	2.00745e-06	up	2.12674	4.21904e-07	up	1.45927	7.24584e-08	up	1.98385	3.2203e-11	up	0.290423	0.142889
arahy.Tifrunner.gnm1.ann1.Z1NGKZ	0.272286	4.61395	1.18482	0.189906	2.63374	0.989589	3.64467	2.64381e-17	up	2.378	0.000280257	up	3.35497	1.3976e-14	up	2.47328	9.41209e-06	up	0.289701	-0.0952783
arahy.Tifrunner.gnm1.ann1.KQ7CFK	7.45352	23.3911	18.0273	8.8555	23.5223	18.3851	1.40926	3.7507e-05	up	1.75653	6.01663e-05	up	1.12014	9.80172e-05	up	1.36335	3.18397e-05	up	0.289123	0.393184
arahy.Tifrunner.gnm1.ann1.GV821P	1.74645	10.7072	6.78974	2.0143	9.33004	4.07537	2.17187	1.60641e-10	up	2.27291	9.48906e-08	up	1.88341	1.11744e-11	up	1.27237	0.000105239	up	0.288466	1.00054
arahy.Tifrunner.gnm1.ann1.2PBN0R	1.75325	5.31881	5.77851	1.42552	3.99221	4.5388	1.31653	0.00829048	up	2.23428	6.72314e-07	up	1.02824	0.00431577	up	1.67793	5.48496e-05	up	0.288289	0.556351
arahy.Tifrunner.gnm1.ann1.XXQ95I	9.75321	31.8244	68.9186	10.1727	31.2281	59.3742	1.38715	0.00108285	up	3.28847	1.6192e-12	up	1.0991	5.58398e-05	up	2.58488	5.54394e-12	up	0.288058	0.703595
arahy.Tifrunner.gnm1.ann1.VX60JM	6.74132	82.839	42.0486	6.56603	70.3614	44.9205	3.24789	6.37035e-14	up	2.99162	1.11283e-11	up	2.96043	1.1579e-22	up	2.93699	6.11256e-19	up	0.287457	0.0546362
arahy.Tifrunner.gnm1.ann1.2UMJ73	0.0348277	7.87139	7.6929	0.0404623	7.53377	5.4624	7.0777	2.44925e-29	up	7.75287	1.23805e-38	up	6.79219	3.74913e-46	up	6.90797	4.89406e-45	up	0.28551	0.844894
arahy.Tifrunner.gnm1.ann1.632UCW	3.12093	49.5295	281.269	3.71754	51.6623	263.959	3.64235	1.54613e-15	up	6.86473	2.7908e-25	up	3.35909	1.23912e-34	up	6.29048	1.61576e-54	up	0.283255	0.574255
arahy.Tifrunner.gnm1.ann1.GVHP98	0.955643	5.65709	5.85116	1.1575	5.7339	6.68211	2.08454	0.000151088	up	2.86853	3.3597e-08	up	1.80242	0.000182421	up	2.75069	1.79431e-06	up	0.282125	0.117838
arahy.Tifrunner.gnm1.ann1.ZHJ1I0	1.24222	6.94825	21.0116	1.11801	5.46152	7.81776	2.37493	3.43038e-05	up	4.74402	0.00180941	up	2.09291	7.2287e-08	up	3.15474	8.67792e-20	up	0.282019	1.58928
arahy.Tifrunner.gnm1.ann1.WI5JT9	2.7728	33.4199	95.724	3.3125	27.2155	52.225	3.35571	3.02238e-22	up	5.96471	2.49375e-17	up	3.07401	3.94767e-29	up	4.6505	4.55645e-41	up	0.281695	1.31422
arahy.Tifrunner.gnm1.ann1.X32MFV	0.336238	9.81586	5.09162	0.381828	9.3583	3.41788	4.31034	4.67336e-26	up	4.02344	3.10369e-15	up	4.02961	1.98796e-31	up	3.20356	2.33245e-08	up	0.280729	0.819886
arahy.Tifrunner.gnm1.ann1.FP7P7G	3.43658	18.4223	13.185	5.64936	25.6278	15.6119	2.07211	2.56121e-10	up	2.32999	1.64479e-06	up	1.79159	2.23958e-11	up	1.70384	1.77345e-08	up	0.280523	0.626152
arahy.Tifrunner.gnm1.ann1.LCIL6D	0	3.301	2.56929	0.091769	3.57822	3.70142	5.04483	3.80969e-15	up	4.6833	3.03084e-07	up	4.76442	9.16434e-10	up	5.40464	2.30595e-06	up	0.280406	-0.721341
arahy.Tifrunner.gnm1.ann1.Z6QUW3	0.121583	0.821546	0.503111	0.157796	0.95363	0.58663	2.40647	0.0011756	up	2.41043	0.00249016	up	2.12621	0.000431588	up	2.00497	0.00275554	up	0.280263	0.405458
arahy.Tifrunner.gnm1.ann1.9WK1AZ	2.85174	28.3699	53.4479	3.00848	27.3139	38.9584	2.90157	4.60901e-18	up	4.53195	1.15251e-06	up	2.62543	1.88506e-22	up	3.72682	2.19723e-21	up	0.276136	0.805128
arahy.Tifrunner.gnm1.ann1.TYCH8N	1.08382	17.1453	9.64181	1.62745	23.5733	18.2227	3.41183	2.59739e-22	up	3.36663	1.17917e-14	up	3.1382	1.34056e-12	up	3.3764	6.97896e-28	up	0.273625	-0.00976651
arahy.Tifrunner.gnm1.ann1.6I0SN9	2.18983	12.3664	25.5556	1.85072	9.30098	5.05131	2.16475	2.32338e-09	up	3.91985	3.84744e-19	up	1.89264	2.47267e-09	up	1.59225	8.23108e-06	up	0.272108	2.3276
arahy.Tifrunner.gnm1.ann1.M9SN56	26.758	138.373	66.5176	20.0396	93.5522	82.2945	1.89285	3.33251e-05	up	1.50426	0.00217556	up	1.62482	1.56488e-06	up	1.95601	2.91423e-08	up	0.268035	-0.451745
arahy.Tifrunner.gnm1.ann1.GQJ8ZK	1.37649	6.1051	4.12026	1.7602	6.07076	4.01376	1.83016	2.28839e-06	up	1.94041	3.66942e-05	up	1.56289	5.24108e-07	up	1.55255	3.98754e-06	up	0.267273	0.387857
arahy.Tifrunner.gnm1.ann1.D9C684	3.28083	98.9002	100.023	3.44088	79.0188	51.836	4.40632	4.20323e-25	up	5.13581	5.01108e-23	up	4.14063	1.25309e-34	up	4.1402	1.93392e-30	up	0.265694	0.995607
arahy.Tifrunner.gnm1.ann1.A7W2G8	23.2404	165.886	85.3888	22.2223	141.994	63.3139	2.5089	1.6572e-08	up	2.2965	1.91649e-06	up	2.2432	8.73757e-11	up	1.70146	1.15163e-06	up	0.265694	0.595045
arahy.Tifrunner.gnm1.ann1.J9PLIE	7.0166	25.5202	41.0215	7.8525	25.463	27.5008	1.56676	1.36151e-05	up	2.9558	7.00744e-10	up	1.30142	1.71851e-05	up	1.99031	5.62648e-09	up	0.265335	0.965493
arahy.Tifrunner.gnm1.ann1.00ZDTM	11.0482	80.2789	26.3978	10.9412	68.6215	30.0208	2.48118	9.52687e-11	up	1.58942	0.000816599	up	2.21676	8.33064e-13	up	1.55664	0.000229211	up	0.264418	0.0327841
arahy.Tifrunner.gnm1.ann1.0U8PS9	2.64586	18.8328	9.06747	3.31398	20.5714	9.2318	2.45841	6.71433e-05	up	2.13887	5.98656e-06	up	2.19471	2.35762e-14	up	1.6216	1.27328e-06	up	0.263698	0.517263
arahy.Tifrunner.gnm1.ann1.XA63TZ	5.05884	21.2905	11.8451	7.23778	25.3413	17.7963	1.63978	4.6764e-06	up	1.46574	0.00105345	up	1.37809	7.77736e-06	up	1.40959	3.76975e-05	up	0.26169	0.0561496
arahy.Tifrunner.gnm1.ann1.F2D5GR	0.0585737	7.05508	32.3285	0.0312887	5.06725	8.58075	6.00327	1.41324e-23	up	8.8954	3.58303e-09	up	5.74252	0.00020225	up	7.11907	6.40145e-48	up	0.260745	1.77633
arahy.Tifrunner.gnm1.ann1.CTV7SW	1.66273	64.6713	13.6536	1.84796	64.1593	15.0006	4.93682	1.52841e-42	up	3.41455	1.78071e-13	up	4.67726	1.06453e-57	up	3.16419	3.70314e-05	up	0.259561	0.250366
arahy.Tifrunner.gnm1.ann1.DIS81S	0.364929	4.55694	6.54805	0.333523	3.88848	3.12771	3.16393	1.89812e-14	up	4.55296	0.00113181	up	2.90741	9.23242e-19	up	3.23964	2.95716e-22	up	0.256524	1.31332
arahy.Tifrunner.gnm1.ann1.L8E2ZZ	3.12561	10.7674	8.96942	2.79706	8.75937	7.2395	1.45353	0.000292235	up	1.89873	5.94946e-05	up	1.19876	0.000881799	up	1.48261	5.52122e-05	up	0.254774	0.416118
arahy.Tifrunner.gnm1.ann1.27BWBV	0.668957	4.07751	4.80218	0.700542	4.48654	2.53355	2.37865	1.1023e-07	up	3.33191	2.11105e-14	up	2.12432	2.2865e-11	up	2.03325	0.00661538	up	0.254328	1.29866
arahy.Tifrunner.gnm1.ann1.JNR4LI	0.763433	9.66612	10.3737	0.676955	8.05076	7.56726	3.32942	3.7237e-05	up	4.11639	1.41147e-20	up	3.07952	9.23392e-29	up	3.57135	1.97687e-20	up	0.249896	0.545043
arahy.Tifrunner.gnm1.ann1.Y91V86	5.38122	32.565	88.5835	5.84406	32.39	33.128	2.3728	4.45993e-12	up	4.54234	6.81299e-19	up	2.12383	8.91721e-14	up	2.80767	1.00331e-16	up	0.248971	1.73467
arahy.Tifrunner.gnm1.ann1.VCF3H0	3.3717	163.715	313.222	2.83679	119.16	368.057	5.17552	1.78079e-19	up	6.8306	2.19753e-30	up	4.92765	2.05784e-41	up	7.10453	9.00417e-70	up	0.247874	-0.273934
arahy.Tifrunner.gnm1.ann1.207GSN	2.59041	13.4202	6.84145	2.34499	10.2901	7.37916	2.03394	1.11648e-07	up	1.6016	0.00183613	up	1.78704	9.42995e-08	up	1.81871	3.97368e-07	up	0.246901	-0.217107
arahy.Tifrunner.gnm1.ann1.09HEKB	0.436251	12.0752	4.48954	0.593907	13.5779	6.91431	4.23259	5.97238e-10	up	3.49482	7.04473e-08	up	3.98655	1.00785e-22	up	3.55862	1.09497e-25	up	0.24604	-0.0637969
arahy.Tifrunner.gnm1.ann1.1ZU96Y	35.3612	122.85	90.9704	35.3249	108.833	84.8531	1.50348	3.03814e-05	up	1.94539	2.0295e-05	up	1.25871	2.28532e-05	up	1.5953	2.15907e-06	up	0.244776	0.350088
arahy.Tifrunner.gnm1.ann1.9I36N1	26.7585	107.813	112.438	25.1197	92.3869	102.567	1.68951	5.85503e-06	up	2.44771	0.000110354	up	1.44646	2.13957e-06	up	2.17484	2.41159e-10	up	0.243052	0.272866
arahy.Tifrunner.gnm1.ann1.WK1M58	24.7355	155.617	75.9288	22.4266	132.422	89.1459	2.27185	1.12935e-06	up	1.93899	6.98508e-05	up	2.02965	1.51079e-08	up	2.03921	9.39211e-09	up	0.242201	-0.100226
arahy.Tifrunner.gnm1.ann1.HXMF4Z	3.20046	19.6859	20.5931	2.71309	14.2963	15.0387	2.3927	1.70155e-05	up	3.16059	9.96659e-12	up	2.15271	4.75618e-12	up	2.76776	1.10584e-18	up	0.239994	0.392832
arahy.Tifrunner.gnm1.ann1.R0KKYG	0.462949	15.0685	46.0253	0.491121	14.416	32.357	4.65888	1.29689e-09	up	6.97686	7.77717e-22	up	4.42024	7.30302e-41	up	6.16014	8.91907e-14	up	0.238644	0.816724
arahy.Tifrunner.gnm1.ann1.32WV4S	4.29033	26.7549	95.6639	4.46361	23.1649	33.4137	2.25457	8.29997e-12	up	4.84482	1.3243e-10	up	2.01742	2.40562e-14	up	3.19131	3.478e-22	up	0.237158	1.6535
arahy.Tifrunner.gnm1.ann1.US2LT7	3.82908	11.7011	10.8726	3.88769	10.7735	12.1491	1.52209	1.07927e-05	up	2.1956	1.98392e-07	up	1.2851	5.53882e-06	up	2.07835	3.79898e-12	up	0.236998	0.117249
arahy.Tifrunner.gnm1.ann1.MIV8ZD	1.71582	9.12501	9.54427	1.56182	7.64289	7.79976	2.01823	2.93098e-06	up	2.83035	1.84185e-11	up	1.78147	0.00121655	up	2.43504	7.84605e-11	up	0.236754	0.395315
arahy.Tifrunner.gnm1.ann1.XE45GC	0.597151	45.8636	133.742	0.44906	29.378	56.1365	5.70683	3.92728e-05	up	7.98893	3.8563e-32	up	5.47022	8.65198e-36	up	6.93819	9.7808e-76	up	0.236616	1.05073
arahy.Tifrunner.gnm1.ann1.06T2K2	1.45961	6.08011	4.27187	1.45578	5.56245	3.00889	1.67492	6.88857e-06	up	1.93807	0.000381962	up	1.43866	5.4836e-06	up	1.21455	0.000891424	up	0.23626	0.723523
Arachis_hypogaea_newGene_1763	0.104295	0.846258	1.61217	0.143602	0.965065	1.23764	2.36392	2.41116e-07	up	3.96451	2.73838e-18	up	2.1278	2.26703e-06	up	2.54217	4.61841e-13	up	0.236121	1.42233
arahy.Tifrunner.gnm1.ann1.6ER5HC	0.097508	3.57229	31.4799	0.095698	3.24218	22.8201	4.75995	1.50708e-07	up	8.59003	2.71135e-43	up	4.52395	3.93561e-08	up	7.91081	1.4014e-51	up	0.235996	0.67922
arahy.Tifrunner.gnm1.ann1.79JQUH	5.85636	25.5788	43.5985	5.13797	18.2351	26.8681	1.92041	0.00108828	up	3.38453	1.93003e-14	up	1.68828	0.000111559	up	2.75514	1.60684e-10	up	0.23213	0.62939
arahy.Tifrunner.gnm1.ann1.MWXJ8C	1.86486	8.66226	9.10188	1.97771	8.6961	7.94509	1.8864	9.87793e-05	up	2.68169	2.28825e-10	up	1.65553	1.95761e-08	up	1.99962	8.0576e-06	up	0.230865	0.682066
arahy.Tifrunner.gnm1.ann1.181IYB	8.46821	35.9795	68.6913	9.66155	37.4872	48.2938	1.75284	4.7266e-07	up	3.40466	2.00014e-12	up	1.52211	1.78128e-07	up	2.46807	5.97878e-13	up	0.230727	0.936587
arahy.Tifrunner.gnm1.ann1.LD9JWE	8.7034	59.8043	34.5086	11.1285	68.7468	43.137	2.40476	1.04207e-12	up	2.3051	1.05424e-07	up	2.17408	1.34208e-09	up	2.06236	5.28375e-11	up	0.230678	0.242738
arahy.Tifrunner.gnm1.ann1.BHHB36	0.542202	8.29092	2.93406	0.624912	9.27535	4.23758	3.70726	5.4094e-06	up	2.95008	4.37502e-05	up	3.47671	1.77783e-13	up	2.96301	4.32627e-07	up	0.230546	-0.0129254
arahy.Tifrunner.gnm1.ann1.3S8P0L	13.9887	86.4122	60.3131	12.1425	66.0852	57.5802	2.27812	3.32544e-11	up	2.52866	0.00145648	up	2.04768	5.39106e-14	up	2.44247	7.87759e-15	up	0.230443	0.0861829
arahy.Tifrunner.gnm1.ann1.0NK0N0	0.930239	14.2715	43.4483	0.745512	10.5163	11.0942	3.58855	3.56064e-08	up	5.89643	7.02913e-28	up	3.35877	3.74847e-14	up	4.01262	5.69318e-32	up	0.229779	1.88381
arahy.Tifrunner.gnm1.ann1.Y0RSJ9	1.86841	11.1842	5.42349	2.01869	11.1969	6.14038	2.22023	2.36198e-10	up	1.89318	2.54297e-05	up	1.99062	1.64587e-10	up	1.66532	0.000154478	up	0.229616	0.227862
arahy.Tifrunner.gnm1.ann1.WULW7H	1.22575	11.3224	24.4783	1.09086	9.2341	21.1413	2.88283	4.96631e-08	up	4.6735	0.00448808	up	2.6535	6.15838e-17	up	4.42459	8.39373e-25	up	0.229328	0.248903
arahy.Tifrunner.gnm1.ann1.R1FZ8C	13.9065	55.6272	54.1776	10.9434	39.871	27.8018	1.66336	0.00400535	up	2.36276	1.75996e-05	up	1.43464	0.00228369	up	1.50445	4.00225e-06	up	0.228728	0.858314
arahy.Tifrunner.gnm1.ann1.AWY9EV	26.1213	256.444	86.5327	22.7615	209.653	71.8211	2.95754	1.38454e-09	up	1.93597	4.93761e-05	up	2.73058	1.4845e-13	up	1.71969	9.09461e-07	up	0.226963	0.216273
arahy.Tifrunner.gnm1.ann1.XH5ZLH	11.2937	32.8407	45.8135	11.1369	29.5178	23.3024	1.23435	0.00577653	up	2.40763	0.000814385	up	1.0084	0.00272289	up	1.25318	0.000422354	up	0.225957	1.15445
arahy.Tifrunner.gnm1.ann1.9PR62B	0.824817	9.00051	8.22918	0.631035	6.86246	9.36392	2.99555	4.61372e-10	up	3.55326	3.00628e-15	up	2.7739	2.69433e-10	up	3.78788	6.00026e-31	up	0.221649	-0.234623
arahy.Tifrunner.gnm1.ann1.W16IV2	1.14929	19.0685	22.4879	1.84612	22.1364	30.2095	3.38319	1.00146e-11	up	4.38748	3.90868e-18	up	3.16208	1.6105e-28	up	4.1825	1.02666e-28	up	0.221115	0.204985
arahy.Tifrunner.gnm1.ann1.UJCE1N	2.83378	12.6163	7.58144	2.49749	10.5364	6.39453	1.92413	4.34339e-09	up	2.0314	2.06044e-06	up	1.70458	1.35185e-10	up	1.57054	0.000105337	up	0.219552	0.460861
arahy.Tifrunner.gnm1.ann1.J3J419	0.70423	6.97621	3.57578	0.838402	6.48523	3.29722	2.94844	1.05249e-08	up	2.73834	6.85598e-06	up	2.72944	1.36453e-21	up	2.32691	0.00389564	up	0.219001	0.411432
arahy.Tifrunner.gnm1.ann1.96N6MD	0.442363	5.80781	2.74212	0.397395	4.58022	4.05479	3.34989	1.72472e-14	up	2.98741	0.00865938	up	3.13175	3.38384e-15	up	3.43843	9.59216e-18	up	0.218139	-0.45102
arahy.Tifrunner.gnm1.ann1.SD5LLS	2.09355	19.9937	19.2869	1.76029	15.4114	12.393	3.07375	2.06266e-12	up	3.75695	3.96762e-18	up	2.85677	5.19982e-25	up	3.14793	1.02239e-24	up	0.216972	0.609017
arahy.Tifrunner.gnm1.ann1.SQ16A9	0.328439	12.0543	11.2868	0.344139	10.542	5.4746	4.52608	1.84247e-32	up	4.93607	1.64564e-26	up	4.30913	3.75059e-22	up	3.85761	9.77704e-28	up	0.216952	1.07846
arahy.Tifrunner.gnm1.ann1.V8Y0XL	3.15297	19.778	16.7789	2.76692	16.4496	11.99	2.36662	6.88289e-13	up	2.86713	1.40098e-11	up	2.15022	7.41346e-09	up	2.29503	2.88879e-11	up	0.216401	0.572095
arahy.Tifrunner.gnm1.ann1.DN7S30	9.97274	96.7716	78.4113	5.54223	54.0779	71.8499	2.95894	2.99347e-13	up	3.28599	6.22339e-12	up	2.74297	4.30219e-20	up	3.75105	1.21946e-25	up	0.215965	-0.465065
arahy.Tifrunner.gnm1.ann1.98ZYJR	2.15512	7.87781	4.96228	3.2102	9.14084	6.38932	1.35633	0.000245096	up	1.52066	0.000811566	up	1.14181	7.15378e-05	up	1.26076	0.000347514	up	0.214524	0.259902
arahy.Tifrunner.gnm1.ann1.7M140W	1.3316	5.5645	5.79367	1.43826	5.56725	3.39802	1.72894	2.64607e-07	up	2.50841	2.59588e-09	up	1.51688	2.03899e-08	up	1.38284	6.8837e-06	up	0.212067	1.12557
arahy.Tifrunner.gnm1.ann1.W47UXZ	4.51169	16.1944	50.6838	5.07777	16.7804	17.9907	1.37184	8.06954e-05	up	3.60456	9.10743e-13	up	1.16001	4.36401e-05	up	1.78825	3.88401e-08	up	0.211836	1.81631
arahy.Tifrunner.gnm1.ann1.LXP1WJ	0.399398	259.352	140.979	0.55153	327.943	426.635	9.01082	2.61078e-29	up	8.81446	1.00764e-17	up	8.80171	5.24135e-73	up	9.76037	2.89531e-103	up	0.209105	-0.945907
arahy.Tifrunner.gnm1.ann1.395ZGH	0.359147	2.14139	1.28634	0.254223	1.76682	1.28376	1.96832	0.00753086	up	2.04972	0.00908219	up	1.75942	0.00938434	up	2.10776	0.00220334	up	0.208903	-0.0580432
arahy.Tifrunner.gnm1.ann1.VI4CFZ	2.50037	8.13712	7.16682	2.76609	8.5755	6.23402	1.47238	2.45908e-05	up	2.08538	6.9693e-07	up	1.2642	4.49247e-06	up	1.436	3.07302e-06	up	0.208184	0.649377
arahy.Tifrunner.gnm1.ann1.C2CW14	2.22516	18.1452	5.74674	1.42893	11.3067	5.04336	3.24681	5.87114e-12	up	2.06352	1.56161e-05	up	3.03928	7.81875e-23	up	2.42478	1.44387e-05	up	0.20753	-0.36126
arahy.Tifrunner.gnm1.ann1.MDSJ3Y	0.859783	4.90791	11.6684	1.03432	5.81268	5.52376	2.26911	1.04591e-07	up	4.19163	4.51653e-21	up	2.06268	5.52425e-05	up	2.70356	8.25107e-19	up	0.206424	1.48808
arahy.Tifrunner.gnm1.ann1.U5VJX8	2.69746	9.94593	4.72966	3.42473	10.9725	6.53698	1.65119	1.41159e-06	up	1.28074	0.00534779	up	1.44553	1.08921e-07	up	1.19294	0.000175312	up	0.205658	0.0878026
arahy.Tifrunner.gnm1.ann1.06ZF6Z	1.63914	12.9028	27.7393	1.47284	10.6686	8.18266	2.62127	6.11472e-13	up	4.44314	4.35467e-23	up	2.4158	9.74115e-15	up	2.61317	7.08453e-16	up	0.205473	1.82997
arahy.Tifrunner.gnm1.ann1.H9HPQV	0.824908	3.64214	1.79972	1.03251	4.28692	2.24987	1.89854	2.44395e-05	up	1.70656	0.00337196	up	1.69342	2.871e-06	up	1.31344	0.00250222	up	0.205119	0.393124
arahy.Tifrunner.gnm1.ann1.FKG4Y0	1.69052	11.2871	14.5375	1.98195	12.2516	12.0825	2.49299	1.61849e-13	up	3.58571	1.17782e-16	up	2.29069	4.82458e-18	up	2.84928	1.32443e-20	up	0.202296	0.736432
arahy.Tifrunner.gnm1.ann1.GJD59M	2.88791	21.8971	48.778	2.81146	16.9386	43.2237	2.47841	1.01518e-09	up	4.39126	2.06448e-21	up	2.27677	1.36256e-16	up	4.17559	1.18191e-28	up	0.201639	0.215664
arahy.Tifrunner.gnm1.ann1.JCYU2I	2.74848	31.3521	27.1898	2.19929	22.9152	25.5654	3.11457	8.62173e-09	up	3.64138	4.96018e-09	up	2.914	2.39993e-27	up	3.66949	3.33555e-06	up	0.200564	-0.0281154
arahy.Tifrunner.gnm1.ann1.DPQ6SD	0.310848	49.6246	87.9656	0.210155	33.3701	104.36	6.99661	3.788e-16	up	8.50735	5.67365e-21	up	6.79615	2.88671e-91	up	9.00002	3.3057e-84	up	0.200467	-0.492666
arahy.Tifrunner.gnm1.ann1.SFE8AG	1.34584	11.6582	16.5867	1.82092	14.3432	17.6059	2.74665	1.55835e-13	up	3.96069	2.21674e-12	up	2.54881	1.43925e-18	up	3.42428	1.64429e-28	up	0.197839	0.536412
arahy.Tifrunner.gnm1.ann1.5QD0EV	1.7234	7.23032	6.85084	1.00096	3.94308	3.77375	1.73552	1.61233e-05	up	2.3629	2.05835e-07	up	1.5378	0.000218344	up	2.05148	2.8282e-07	up	0.197718	0.311428
arahy.Tifrunner.gnm1.ann1.A99G02	11.8457	39.9428	40.0145	10.2904	34.1364	51.169	1.47474	0.00433	up	2.10437	7.73325e-07	up	1.27713	1.48919e-06	up	2.44665	3.84205e-13	up	0.197606	-0.342275
arahy.Tifrunner.gnm1.ann1.N0BVKE	11.7764	35.7683	68.5764	12.3451	35.0955	42.6913	1.26059	0.000588024	up	2.91135	9.48552e-12	up	1.06654	0.0069237	up	1.92949	9.96237e-11	up	0.194049	0.981859
arahy.Tifrunner.gnm1.ann1.7E4BRJ	0.945701	4.26268	10.7924	0.622516	3.42168	4.78738	1.9429	0.001944	up	3.94689	1.33884e-16	up	1.74932	0.000977017	up	2.85263	2.9559e-10	up	0.193586	1.09426
Arachis_hypogaea_newGene_17229	7.15354	21.2434	18.4881	6.73859	18.9685	20.5617	1.22035	0.000320145	up	1.6981	6.4417e-05	up	1.02713	0.000180842	up	1.6769	3.19515e-08	up	0.193224	0.0211997
arahy.Tifrunner.gnm1.ann1.TUK55Y	2.21055	7.35631	10.2383	1.91755	5.06345	6.52292	1.32616	0.000851965	up	2.65826	7.90368e-10	up	1.1351	0.00151171	up	1.97165	1.72108e-09	up	0.191052	0.686605
arahy.Tifrunner.gnm1.ann1.0RJM1Q	7.03879	36.8958	53.2662	8.34246	40.391	34.5306	2.00636	2.04105e-09	up	3.24585	1.88746e-12	up	1.81588	6.33727e-11	up	2.18337	8.41076e-12	up	0.190481	1.06247
arahy.Tifrunner.gnm1.ann1.V9ABYL	4.47782	30.724	123.214	4.93822	29.4543	72.6076	2.38	1.16444e-12	up	5.03917	3.23636e-13	up	2.18972	1.31072e-15	up	4.05069	1.56293e-28	up	0.190275	0.98848
arahy.Tifrunner.gnm1.ann1.4E075G	4.17397	15.6312	28.4963	4.56689	15.0331	22.3777	1.5161	3.80972e-05	up	3.10055	1.89066e-11	up	1.3285	1.27576e-06	up	2.48793	9.41841e-14	up	0.187593	0.612618
arahy.Tifrunner.gnm1.ann1.6C4W0P	0.591596	5.03308	8.69751	0.806904	6.19028	4.5082	2.60158	4.27617e-07	up	4.05506	1.89128e-16	up	2.41536	1.32738e-09	up	2.62681	6.54496e-07	up	0.186218	1.42826
arahy.Tifrunner.gnm1.ann1.W8AC1S	0.597711	6.38183	24.1154	0.290601	3.56434	4.88994	2.87381	0.000205767	up	5.46137	4.06365e-32	up	2.68767	9.9378e-09	up	3.80073	6.98646e-21	up	0.18614	1.66064
arahy.Tifrunner.gnm1.ann1.GJ0FTP	3.81489	15.1174	8.4676	3.6669	14.0075	6.48261	2.0036	9.25144e-10	up	1.71435	6.56227e-05	up	1.82046	4.05741e-12	up	1.09176	0.000559998	up	0.183138	0.622597
arahy.Tifrunner.gnm1.ann1.8D3DC2	0.666928	4.73233	3.38254	0.457247	3.01751	2.9308	2.55573	1.29753e-05	up	2.66844	1.06225e-06	up	2.37399	4.26446e-07	up	2.87629	3.22835e-10	up	0.181739	-0.207854
arahy.Tifrunner.gnm1.ann1.XMHI28	3.04649	15.7125	19.628	3.15903	16.8943	19.3416	2.32513	1.08225e-06	up	3.33832	5.76041e-15	up	2.14368	8.27716e-16	up	3.00797	6.51263e-18	up	0.18144	0.330355
arahy.Tifrunner.gnm1.ann1.ALIF31	1.30801	12.4452	46.3354	1.01643	9.46504	21.1962	2.89928	0.00509403	up	5.48624	4.51036e-32	up	2.71867	2.65802e-12	up	4.45063	1.53593e-15	up	0.180604	1.03561
arahy.Tifrunner.gnm1.ann1.ED1SF9	0.391137	4.15194	16.3927	0.235372	2.46467	10.6041	3.09908	0.000358102	up	5.7818	1.25097e-16	up	2.92211	6.25936e-06	up	5.59901	5.84574e-15	up	0.176965	0.182791
arahy.Tifrunner.gnm1.ann1.CN9KST	12.0927	65.2481	76.6304	8.05547	41.4761	87.933	2.09902	5.00402e-05	up	3.05383	0.000715827	up	1.92347	1.51481e-07	up	3.58721	4.31175e-30	up	0.175544	-0.533381
arahy.Tifrunner.gnm1.ann1.YT3TY8	0.829235	4.38484	11.0776	0.849525	4.02049	6.9955	2.11797	2.17772e-06	up	4.1754	1.09972e-20	up	1.94426	9.87194e-06	up	3.28543	1.82184e-23	up	0.173702	0.88997
arahy.Tifrunner.gnm1.ann1.1PK53M	0.404422	4.47253	11.078	0.354402	3.09383	3.65137	2.87459	2.38582e-11	up	4.84287	1.17156e-26	up	2.70113	4.47266e-12	up	3.51488	5.76576e-14	up	0.173463	1.32799
arahy.Tifrunner.gnm1.ann1.IAPX52	0.214299	29.6374	13.6692	0.065338	8.87505	44.0729	6.67533	8.37428e-62	up	6.30395	6.25554e-32	up	6.50349	9.92503e-44	up	9.3742	4.74462e-93	up	0.17184	-3.07025
arahy.Tifrunner.gnm1.ann1.SPE1H9	6.87968	24.7492	19.4631	6.37483	20.0829	15.4097	1.48771	7.63602e-06	up	1.89594	1.30728e-05	up	1.31589	5.0209e-06	up	1.53635	3.11821e-05	up	0.171814	0.35959
arahy.Tifrunner.gnm1.ann1.H7PRHK	139.873	419.513	563.741	134.024	381.709	295.707	1.24882	0.00659323	up	2.39924	0.00402462	up	1.07726	0.00280489	up	1.28851	0.000384226	up	0.171555	1.11074
arahy.Tifrunner.gnm1.ann1.4S1WXZ	0.09732	8.78084	17.7822	0.0344753	2.94778	6.78394	5.88838	8.40404e-42	up	7.61397	6.03062e-48	up	5.71753	1.01993e-27	up	7.45844	2.07968e-67	up	0.170849	0.155534
arahy.Tifrunner.gnm1.ann1.LDX8EP	1.83601	31.3791	56.5183	1.77669	27.212	21.882	3.75791	3.1829e-19	up	5.30616	1.04764e-23	up	3.58763	5.78184e-31	up	3.84615	2.87126e-28	up	0.170277	1.46001
Arachis_hypogaea_newGene_4652	27.9209	160.788	261.532	26.0006	147.685	179.195	2.26426	0.000232567	up	3.66498	3.21258e-13	up	2.09426	0.00131902	up	2.95159	1.05864e-16	up	0.169997	0.71339
arahy.Tifrunner.gnm1.ann1.IUKN41	0.247376	64.709	24.6831	0.14262	36.1496	28.2268	7.6613	1.13846e-61	up	6.70044	1.33499e-12	up	7.49912	4.64203e-73	up	7.71763	3.19898e-29	up	0.162179	-1.01719
arahy.Tifrunner.gnm1.ann1.YHX78I	4.1228	9.33578	5.43961	3.23204	7.90575	7.38819	1.17656	0.000531384	up	1.1666	0.00880805	up	1.01706	0.00017556	up	1.63312	8.42685e-08	up	0.159505	-0.466518
arahy.Tifrunner.gnm1.ann1.9BK7Z7	2.53645	16.0605	17.781	1.34804	7.92014	9.57411	2.44712	7.86565e-06	up	3.52491	1.06697e-16	up	2.29064	1.93832e-10	up	3.27254	3.27971e-23	up	0.156477	0.252371
arahy.Tifrunner.gnm1.ann1.KZM1SZ	0.815469	17.9962	10.1311	1.1501	21.7534	13.5052	4.11824	1.3378e-21	up	3.98313	5.28807e-15	up	3.96225	2.77934e-33	up	3.84896	8.4446e-24	up	0.155986	0.134169
arahy.Tifrunner.gnm1.ann1.3AS7PC	1.56834	5.49436	10.2429	1.19201	4.64747	6.8853	1.52277	3.85386e-05	up	3.16336	9.64601e-10	up	1.36735	1.03124e-05	up	2.42366	2.01004e-05	up	0.155421	0.7397
arahy.Tifrunner.gnm1.ann1.4AL876	0.139067	1.6565	0.572634	0.138784	1.45771	0.582396	2.88926	2.69024e-06	up	2.2928	0.00268129	up	2.73392	1.61421e-07	up	1.85947	0.00543619	up	0.155346	0.433329
arahy.Tifrunner.gnm1.ann1.IM6RX7	1.56719	16.827	209.135	1.61578	16.6627	122.178	3.11221	5.0784e-10	up	7.41715	3.98829e-35	up	2.95806	1.37772e-26	up	6.49861	1.8471e-56	up	0.154146	0.918534
arahy.Tifrunner.gnm1.ann1.3STG0N	2.76272	9.88545	33.3202	3.3551	11.4483	34.9771	1.49349	9.4532e-05	up	3.94905	3.40179e-18	up	1.34052	1.75656e-05	up	3.52655	1.25324e-09	up	0.152976	0.422502
arahy.Tifrunner.gnm1.ann1.X012TI	4.55301	14.3185	17.4704	4.03556	12.0185	19.3768	1.36046	5.76795e-05	up	2.3918	1.73563e-08	up	1.20777	9.43449e-06	up	2.48566	6.65506e-16	up	0.152694	-0.0938625
arahy.Tifrunner.gnm1.ann1.77E9KA	0.613583	14.4824	43.4158	0.394701	8.98903	24.526	4.2087	9.16421e-07	up	6.47996	1.18763e-37	up	4.05683	5.52047e-28	up	6.07629	2.36348e-06	up	0.151867	0.403678
arahy.Tifrunner.gnm1.ann1.VNPE8R	0	2.76669	7.75212	0.015336	0.618723	9.33639	4.79009	2.00468e-23	up	6.27652	7.6945e-50	up	4.63909	1.87293e-07	up	9.12484	1.47596e-76	up	0.150994	-2.84832
arahy.Tifrunner.gnm1.ann1.3RY6J8	18.7381	64.4844	65.4291	22.8584	65.2375	53.8601	1.34312	0.000108959	up	2.0738	3.07721e-06	up	1.19247	3.30978e-05	up	1.77886	6.24814e-08	up	0.150653	0.294941
arahy.Tifrunner.gnm1.ann1.UI60BE	0.74798	4.2393	9.06948	1.12125	6.10552	4.36749	1.97227	0.000250156	up	3.70979	0.000185513	up	1.82357	6.18062e-06	up	2.19386	3.23592e-06	up	0.148692	1.51593
arahy.Tifrunner.gnm1.ann1.S06R8C	1.9496	8.50548	15.3315	1.95321	8.64096	12.6995	2.07781	6.88145e-10	up	3.63678	1.64664e-16	up	1.92921	7.00964e-13	up	3.09168	2.35646e-23	up	0.148598	0.545098
arahy.Tifrunner.gnm1.ann1.JP9AM4	0.68889	37.8352	9.30857	0.586311	30.6578	7.51371	5.35347	2.15303e-38	up	4.05295	2.03776e-12	up	5.20513	7.61226e-46	up	3.76315	3.22042e-10	up	0.148342	0.289808
arahy.Tifrunner.gnm1.ann1.FMZ7HW	0.0483147	1.41537	0.4876	0.0241113	0.724115	0.332094	4.41551	9.92947e-12	up	3.61128	1.55419e-06	up	4.26754	6.81769e-11	up	3.71911	3.61523e-06	up	0.147964	-0.10782
arahy.Tifrunner.gnm1.ann1.M18AK8	1.97908	8.36803	4.33179	1.80998	7.34916	4.51973	1.78346	2.4769e-07	up	1.54559	0.00207972	up	1.6382	2.84466e-06	up	1.48941	1.61115e-05	up	0.145262	0.0561717
arahy.Tifrunner.gnm1.ann1.HG1KKP	1.34877	9.9628	18.1532	1.45622	10.5595	11.0511	2.69117	8.91873e-07	up	4.53057	1.00526e-23	up	2.546	3.11099e-12	up	3.32276	3.34759e-17	up	0.145172	1.20782
arahy.Tifrunner.gnm1.ann1.U5HZVG	1.91738	7.98986	5.65161	1.59523	6.42801	4.72222	1.74876	1.4203e-05	up	1.86799	0.000109223	up	1.60378	9.68262e-06	up	1.74644	3.84652e-06	up	0.144976	0.121544
arahy.Tifrunner.gnm1.ann1.F7WS4I	7.9724	27.9656	13.4903	5.22312	17.9461	19.1953	1.52337	3.35026e-06	up	1.20894	0.00594523	up	1.38104	6.75679e-05	up	2.04667	0.0028592	up	0.142326	-0.837726
arahy.Tifrunner.gnm1.ann1.3T6VK1	3.80531	11.2541	18.6124	4.22411	12.1252	10.1363	1.27472	0.000185067	up	2.68748	5.91577e-10	up	1.13343	2.33142e-05	up	1.49535	8.62728e-07	up	0.141288	1.19213
arahy.Tifrunner.gnm1.ann1.DM6804	0.763057	29.9599	22.7851	0.344502	14.0701	7.05613	4.96141	3.30245e-34	up	5.26941	9.89184e-28	up	4.82023	9.27471e-29	up	4.40752	9.2778e-19	up	0.141175	0.861894
arahy.Tifrunner.gnm1.ann1.V7S84L	0	2.9055	2.646	0.0818807	3.07508	2.16692	4.86071	5.19148e-14	up	4.72574	4.04802e-20	up	4.721	6.41638e-14	up	4.80174	1.56415e-06	up	0.139712	-0.0760039
Arachis_hypogaea_newGene_5418	2.80179	7.47927	9.99095	2.06549	5.31189	6.55089	1.16144	0.00136233	up	2.32078	3.45097e-08	up	1.0219	0.00147472	up	1.8962	0.000630709	up	0.139545	0.424581
arahy.Tifrunner.gnm1.ann1.FJ1AK4	75.5759	222.894	316.499	80.435	228.461	174.461	1.21104	0.00739055	up	2.43199	1.80982e-06	up	1.07266	0.00345982	up	1.26116	0.000545117	up	0.13838	1.17083
arahy.Tifrunner.gnm1.ann1.V32IBN	2.11029	7.73211	9.13916	1.99008	6.93827	4.95367	1.71587	2.47788e-06	up	2.71208	2.14659e-10	up	1.57955	1.65944e-07	up	1.65914	2.82451e-07	up	0.136322	1.05294
arahy.Tifrunner.gnm1.ann1.89XWV7	0.747877	8.77603	17.9735	0.58741	6.61585	8.92283	3.19056	6.28526e-06	up	5.02328	3.41546e-25	up	3.05444	3.67548e-26	up	4.0711	1.49058e-37	up	0.136118	0.952179
arahy.Tifrunner.gnm1.ann1.XG9Q6Z	1.28885	22.1948	28.1977	1.6849	27.8535	21.0751	3.7424	4.02945e-12	up	4.79374	1.89363e-26	up	3.60639	2.12695e-36	up	3.78212	4.63939e-08	up	0.136009	1.01162
arahy.Tifrunner.gnm1.ann1.I18LAP	2.93346	6.79761	5.4263	2.81714	7.06106	6.71594	1.20262	0.00227696	up	1.56941	0.00064748	up	1.06846	0.00760365	up	1.68541	8.32373e-07	up	0.134157	-0.116005
arahy.Tifrunner.gnm1.ann1.8M9DZW	2.80654	19.464	36.1554	3.33595	22.002	28.897	2.26556	3.41998e-07	up	3.8955	1.73376e-07	up	2.13377	0.0001499	up	3.0938	9.75168e-23	up	0.131787	0.801703
arahy.Tifrunner.gnm1.ann1.2ETJ1G	10.195	36.0986	56.1637	9.49026	32.984	37.6429	1.46843	1.07927e-05	up	2.81065	4.15053e-10	up	1.33691	6.60734e-07	up	2.10336	3.42933e-07	up	0.131519	0.707295
arahy.Tifrunner.gnm1.ann1.LIU795	19.114	73.9048	52.0404	18.2618	69.3067	34.5276	1.6645	2.1081e-05	up	1.97436	0.00546145	up	1.53393	1.54282e-06	up	1.17924	0.000731208	up	0.130564	0.795129
arahy.Tifrunner.gnm1.ann1.2L0PS7	5.71428	14.9238	23.3354	5.77951	17.399	13.0158	1.16121	0.000659258	up	2.4129	5.3088e-08	up	1.03356	0.000261075	up	1.28641	8.4557e-05	up	0.127657	1.12648
arahy.Tifrunner.gnm1.ann1.EASN3F	1.42031	12.2546	8.82993	0.974082	8.13711	3.70117	2.75712	1.09695e-14	up	3.00492	7.62451e-12	up	2.6313	5.05725e-07	up	2.07071	2.94118e-06	up	0.12582	0.934216
arahy.Tifrunner.gnm1.ann1.D51ZYB	4.1194	73.6218	14.2352	4.01601	70.3373	11.5803	3.83586	3.22092e-24	up	2.18691	2.4601e-07	up	3.71037	1.15159e-32	up	1.6921	2.5106e-08	up	0.125495	0.494809
arahy.Tifrunner.gnm1.ann1.H5JCD8	3.63307	15.9349	9.16296	2.62667	11.5399	5.72078	1.79764	3.66354e-07	up	1.71403	0.0094792	up	1.67255	2.15027e-08	up	1.25872	0.000277855	up	0.125097	0.455309
arahy.Tifrunner.gnm1.ann1.EVQB8B	2.0139	8.10388	8.99574	2.13254	8.34228	5.68174	1.66205	5.52174e-06	up	2.52794	3.6386e-09	up	1.53716	1.85285e-07	up	1.56012	9.95103e-07	up	0.124886	0.96781
arahy.Tifrunner.gnm1.ann1.3SBY8X	4.29199	18.6328	33.4983	5.8109	21.0559	17.3638	1.6606	1.18902e-06	up	3.00087	9.96101e-11	up	1.53713	1.25574e-07	up	1.78264	1.54503e-06	up	0.123475	1.21823
arahy.Tifrunner.gnm1.ann1.FB9VDL	2.33612	9.04039	7.29738	1.99316	7.51292	5.5301	1.80266	2.4513e-07	up	2.21436	1.53068e-07	up	1.67934	8.17679e-09	up	1.82253	5.30554e-09	up	0.123324	0.391833
arahy.Tifrunner.gnm1.ann1.N6CTXA	1.92348	24.5535	75.9332	1.62813	20.0234	27.015	3.21663	2.36944e-21	up	5.55649	1.46509e-27	up	3.09505	1.35457e-26	up	4.22747	2.01458e-32	up	0.121578	1.32902
arahy.Tifrunner.gnm1.ann1.FX71XI	0.878837	6.07224	5.7363	0.745766	5.46179	2.37188	2.32115	1.34372e-07	up	3.03766	3.0343e-09	up	2.19972	4.89467e-09	up	1.77193	0.000143419	up	0.121426	1.26573
arahy.Tifrunner.gnm1.ann1.EGIR32	1.07205	22.9955	12.233	1.17336	25.1536	29.9745	4.05194	4.32008e-15	up	3.83022	9.80054e-10	up	3.93098	3.86349e-44	up	4.79047	7.21992e-46	up	0.120967	-0.96025
arahy.Tifrunner.gnm1.ann1.D90B1M	0.460652	10.5819	9.74403	0.576402	12.9444	2.70593	4.0375	1.41336e-28	up	4.66157	3.67443e-25	up	3.91743	1.90933e-39	up	2.3514	1.12673e-10	up	0.120068	2.31017
arahy.Tifrunner.gnm1.ann1.5CXD2A	0.00546833	2.54752	9.52978	0.006784	2.57014	5.76619	8.02122	1.59497e-11	up	10.5781	3.98947e-50	up	7.90125	2.24184e-23	up	9.65733	7.33579e-32	up	0.119971	0.920741
arahy.Tifrunner.gnm1.ann1.I5Q2RG	0.060293	4.72702	12.6909	0.063604	4.36037	6.00563	5.52599	1.67012e-14	up	7.56921	2.11508e-44	up	5.40715	1.04474e-28	up	6.43257	2.25257e-49	up	0.118844	1.13664
arahy.Tifrunner.gnm1.ann1.79RH6E	2.62182	6.9662	9.28122	2.92903	6.87999	5.91533	1.14878	0.0048544	up	2.27482	3.88873e-06	up	1.0302	0.00291558	up	1.47417	1.34103e-05	up	0.118577	0.800652
arahy.Tifrunner.gnm1.ann1.SWNJ62	0.935033	4.55493	6.49614	0.462328	2.34376	2.00687	1.93995	0.000646191	up	3.17075	5.18413e-13	up	1.82206	3.20373e-05	up	1.7972	0.000110584	up	0.117884	1.37355
arahy.Tifrunner.gnm1.ann1.DG580Z	1.47867	35.4206	44.7054	1.10477	26.3281	28.5083	4.25452	1.63518e-22	up	5.30523	2.47183e-13	up	4.1369	4.38333e-48	up	4.833	2.36379e-45	up	0.117621	0.472226
arahy.Tifrunner.gnm1.ann1.1B7IGJ	0.447221	12.3949	6.10312	0.225801	6.33651	7.53367	4.45357	7.09589e-19	up	4.11771	0.000310853	up	4.3366	7.56159e-12	up	5.16805	1.06611e-25	up	0.11697	-1.05034
arahy.Tifrunner.gnm1.ann1.MBL6KM	1.98544	7.67429	14.1344	2.3882	9.04534	10.0045	1.60201	6.15305e-05	up	3.18538	5.42483e-14	up	1.48516	5.6907e-07	up	2.20916	7.78341e-13	up	0.11685	0.976214
arahy.Tifrunner.gnm1.ann1.Q2FUX7	0.312558	1.43014	1.7334	0.298655	1.3689	0.858985	1.96424	0.000648898	up	2.0855	0.00115924	up	1.84808	0.000337	up	1.60111	0.00914237	up	0.116168	0.484392
arahy.Tifrunner.gnm1.ann1.41SNZJ	0.687961	6.31421	19.9047	0.676629	4.87859	11.7165	2.81804	4.48739e-08	up	5.1484	3.60224e-09	up	2.70233	3.34831e-14	up	4.11752	1.11883e-11	up	0.115712	1.03087
arahy.Tifrunner.gnm1.ann1.IE8W25	7.43761	44.5489	26.0398	8.77794	49.3729	24.2468	2.36455	8.08307e-11	up	2.24803	5.50336e-07	up	2.24927	4.12366e-13	up	1.69486	1.8731e-07	up	0.115275	0.553166
arahy.Tifrunner.gnm1.ann1.GUVP28	1.37997	6.8926	6.06618	1.75802	8.86007	4.5319	1.94936	1.88354e-08	up	2.39722	0.00527125	up	1.8352	1.02983e-11	up	1.39523	8.0189e-06	up	0.114159	1.00199
arahy.Tifrunner.gnm1.ann1.FNG8N4	2.97968	19.3416	33.6967	2.85504	18.2604	27.3253	2.38588	1.22875e-12	up	3.89398	1.50854e-18	up	2.27306	4.80081e-17	up	3.42273	1.5735e-27	up	0.112813	0.471257
arahy.Tifrunner.gnm1.ann1.9X98AJ	2.47593	17.6969	17.9991	2.71333	19.5977	10.5033	2.53723	0.00143472	up	3.23541	1.85063e-06	up	2.42523	8.60665e-15	up	2.10331	0.000222751	up	0.112	1.1321
arahy.Tifrunner.gnm1.ann1.DIB8K4	1.44266	6.60939	13.4055	1.27539	5.702	6.64622	1.66446	1.22172e-05	up	3.24568	8.96777e-12	up	1.55292	2.38878e-06	up	2.25967	1.25716e-12	up	0.111539	0.986014
arahy.Tifrunner.gnm1.ann1.MBA9QB	0.049284	22.3844	14.414	0.0124687	6.58341	13.1754	8.37606	9.7674e-55	up	8.44891	2.67901e-41	up	8.26462	1.93144e-29	up	9.84257	1.50141e-64	up	0.111441	-1.39366
arahy.Tifrunner.gnm1.ann1.BHH2Q1	0.147157	4.30992	4.02915	0.0893803	2.89178	4.07407	4.42967	8.68779e-19	up	5.00977	4.18462e-05	up	4.31957	9.3742e-18	up	5.3822	2.41805e-34	up	0.110095	-0.372431
arahy.Tifrunner.gnm1.ann1.039TZW	1.60208	9.95179	9.57799	1.81811	11.9217	4.45386	2.43797	5.72696e-13	up	3.07336	7.06662e-13	up	2.32814	1.82273e-18	up	1.42417	7.69631e-06	up	0.109828	1.64919
arahy.Tifrunner.gnm1.ann1.F78ZQ2	0.172631	1.18589	6.82833	0.228519	1.47408	4.80265	2.33654	0.00197215	up	5.58073	4.67937e-26	up	2.22758	0.000269311	up	4.50642	2.8172e-26	up	0.108952	1.07431
arahy.Tifrunner.gnm1.ann1.I7Z1X1	0.885127	3.53184	2.22948	0.769321	2.79176	1.66928	1.61183	0.000549473	up	1.767	0.00254693	up	1.50594	0.00038875	up	1.31382	0.00945977	up	0.105884	0.453174
arahy.Tifrunner.gnm1.ann1.GK1SJ0	0.203784	1.83792	9.56012	0.109462	0.861749	3.46924	2.88441	2.29757e-05	up	6.10395	9.81822e-19	up	2.77856	0.00173614	up	5.27605	0.000317903	up	0.105849	0.827896
arahy.Tifrunner.gnm1.ann1.0YJA3I	2.38008	16.3255	22.8091	2.43677	16.1856	14.5199	2.41598	3.2109e-13	up	3.71165	6.04369e-17	up	2.311	2.40049e-18	up	2.80451	3.1203e-20	up	0.104981	0.907145
arahy.Tifrunner.gnm1.ann1.YFIP32	1.3438	8.06777	16.4343	1.13412	6.2405	4.60288	2.02908	4.13837e-08	up	3.78214	2.49254e-18	up	1.92704	2.93494e-08	up	2.03323	4.58196e-05	up	0.102041	1.7489
arahy.Tifrunner.gnm1.ann1.D18R6M	1.6071	14.3525	4.68932	1.74672	15.7102	4.88847	2.77232	3.11424e-16	up	1.91271	6.52141e-05	up	2.67087	5.25247e-23	up	1.57253	0.00858727	up	0.101448	0.340185
arahy.Tifrunner.gnm1.ann1.2YRL0L	0.278144	5.61479	2.0925	0.213673	4.24763	4.14226	3.92349	6.83954e-14	up	3.20758	2.83249e-05	up	3.82271	2.39117e-18	up	4.36489	3.8322e-25	up	0.100781	-1.15731
arahy.Tifrunner.gnm1.ann1.I706TF	11.921	45.5466	122.003	8.24485	31.504	72.4697	1.59809	0.0010271	up	3.7272	2.30718e-17	up	1.49822	4.03591e-06	up	3.28152	8.04899e-13	up	0.0998732	0.445678
arahy.Tifrunner.gnm1.ann1.X7UDDV	12.815	54.6181	29.2333	15.7863	65.6676	37.5749	1.80461	4.42206e-06	up	1.63992	0.000357657	up	1.70511	3.80779e-07	up	1.5953	5.99598e-06	up	0.0995034	0.0446129
Arachis_hypogaea_newGene_10061	2.70409	8.86294	8.84816	1.70378	7.28792	6.53721	1.4802	1.3588e-05	up	2.43435	8.04522e-09	up	1.38169	8.92808e-07	up	2.07407	4.40135e-12	up	0.0985152	0.36028
arahy.Tifrunner.gnm1.ann1.C5XSWP	1.89756	41.043	44.2987	1.39125	30.2757	47.8434	4.11695	1.81907e-17	up	4.93211	1.1591e-24	up	4.02023	1.7401e-45	up	5.24658	4.95454e-46	up	0.0967264	-0.314461
Arachis_hypogaea_newGene_16432	0.433834	6.7066	3.98758	0.464395	7.72864	3.80056	3.43768	3.85211e-19	up	3.50387	5.07758e-08	up	3.34615	2.93558e-26	up	3.15268	2.38262e-09	up	0.0915287	0.351189
arahy.Tifrunner.gnm1.ann1.H3CMIK	0.154213	2.12147	0.860433	0.285608	2.77219	1.21377	2.92478	5.36184e-07	up	2.43403	0.00071235	up	2.83439	1.45689e-10	up	2.34846	1.04741e-05	up	0.0903934	0.0855683
arahy.Tifrunner.gnm1.ann1.CVL1T8	2.84537	7.41096	5.07706	2.61775	7.23736	5.71344	1.16074	0.00217575	up	1.29233	0.00568101	up	1.0708	0.000687881	up	1.27852	0.000332764	up	0.0899328	0.0138116
arahy.Tifrunner.gnm1.ann1.8D549Y	1.24733	6.21622	5.84495	0.825692	5.27954	4.08312	2.70202	3.87311e-13	up	3.32613	0.000183986	up	2.61213	3.98777e-16	up	2.8335	1.02669e-05	up	0.0898865	0.492628
arahy.Tifrunner.gnm1.ann1.EABL5T	0.837343	211.546	263.623	0.55915	146.345	259.187	7.66527	1.90266e-36	up	8.69594	1.36661e-25	up	7.5758	3.28827e-81	up	8.97793	5.04118e-44	up	0.0894716	-0.28199
arahy.Tifrunner.gnm1.ann1.Q33XCW	6.21376	18.0355	25.6054	7.04066	20.7339	15.5534	1.17664	0.000702032	up	2.25056	1.8579e-05	up	1.0899	7.87025e-05	up	1.4499	0.00314501	up	0.0867431	0.80066
arahy.Tifrunner.gnm1.ann1.VQ5KVR	0.855232	4.25242	8.33998	0.887907	4.47124	4.03858	1.94574	0.00677377	up	3.61569	1.70404e-09	up	1.85915	0.00173865	up	2.28863	0.000109803	up	0.0865959	1.32706
arahy.Tifrunner.gnm1.ann1.2U5UH6	3.98096	9.82207	21.0504	4.34171	11.0217	15.3186	1.27069	0.00174005	up	3.22004	2.00942e-09	up	1.18561	0.0003248	up	2.52189	1.32819e-16	up	0.0850807	0.698153
arahy.Tifrunner.gnm1.ann1.KE7AMS	6.74659	26.7311	24.6163	4.79248	19.553	12.8978	1.66851	4.01567e-07	up	2.42008	1.5691e-08	up	1.58498	4.36592e-09	up	1.73736	8.64949e-09	up	0.0835332	0.68272
arahy.Tifrunner.gnm1.ann1.PX9XE9	5.76578	13.4446	36.3896	5.81811	14.2813	14.3873	1.24997	0.000843587	up	3.52536	2.90114e-15	up	1.16804	4.21356e-05	up	1.9068	5.97685e-09	up	0.0819344	1.61856
arahy.Tifrunner.gnm1.ann1.IEZM4M	2.05881	9.57503	9.0485	2.19047	9.98527	4.59346	1.62013	1.53751e-05	up	2.32059	1.14455e-07	up	1.53944	2.74663e-07	up	1.16448	0.00088417	up	0.080689	1.15611
arahy.Tifrunner.gnm1.ann1.VIP11X	0.774595	9.43279	14.8044	0.728013	8.93034	17.9765	3.01741	6.50897e-19	up	4.27849	1.5448e-21	up	2.93936	5.54067e-05	up	4.4631	7.62817e-40	up	0.0780512	-0.184607
arahy.Tifrunner.gnm1.ann1.XSKM5Y	3.71075	13.5748	16.5782	4.31739	15.2155	16.9309	1.69211	5.37719e-07	up	2.74572	7.59988e-11	up	1.61411	1.57502e-09	up	2.41792	1.20221e-15	up	0.0779994	0.327794
arahy.Tifrunner.gnm1.ann1.714S40	0.485972	3.65305	3.08948	0.411652	2.78461	1.2235	2.34368	3.22346e-08	up	2.87417	2.4588e-09	up	2.26707	7.16001e-09	up	1.75	0.00229746	up	0.076608	1.12417
arahy.Tifrunner.gnm1.ann1.Q7HD44	2.22188	10.2064	6.54207	3.18876	13.5761	6.66267	1.70628	7.82137e-06	up	1.75585	0.000165276	up	1.6311	1.66869e-08	up	1.17918	0.000526146	up	0.0751807	0.576676
arahy.Tifrunner.gnm1.ann1.GW18HV	3.0196	8.22945	9.02728	3.45911	9.41377	6.99702	1.08818	0.00302699	up	1.93122	4.64439e-06	up	1.01336	0.000433517	up	1.16115	0.000837421	up	0.0748183	0.770073
arahy.Tifrunner.gnm1.ann1.NK5JY0	2.08551	12.6293	12.1111	1.70066	10.5954	8.77565	2.15977	5.06684e-11	up	2.74061	3.05051e-05	up	2.08644	6.78392e-15	up	2.36466	1.87913e-10	up	0.0733307	0.375954
arahy.Tifrunner.gnm1.ann1.8WWL95	2.09008	15.8506	12.7597	1.77404	13.4558	6.29091	2.35949	1.18271e-12	up	2.5549	0.00302993	up	2.28761	4.43196e-17	up	1.74795	7.12036e-05	up	0.071878	0.806947
arahy.Tifrunner.gnm1.ann1.GZBK6D	7.29714	19.3784	51.4804	6.75335	18.327	31.4811	1.08008	0.00182084	up	3.20057	7.55116e-13	up	1.00835	0.000304435	up	2.36888	8.78675e-15	up	0.0717269	0.831686
Arachis_hypogaea_newGene_7870	0.176374	3.60139	6.24323	0.0623227	1.56835	4.93176	4.08976	1.17903e-09	up	5.56343	2.0654e-20	up	4.01992	1.42366e-07	up	6.25561	1.36593e-06	up	0.0698404	-0.692177
arahy.Tifrunner.gnm1.ann1.CWU154	1.90509	13.8884	15.7642	1.60229	11.9709	12.9634	2.5422	5.15329e-14	up	3.42595	1.25858e-15	up	2.47456	5.17315e-19	up	3.16322	6.52243e-14	up	0.0676361	0.262727
arahy.Tifrunner.gnm1.ann1.V7YFUL	3.31247	82.1051	149.623	3.18527	80.7649	119.555	4.29006	3.54359e-12	up	5.84266	2.26201e-06	up	4.22633	2.64127e-43	up	5.37096	1.30054e-29	up	0.0637256	0.471701
arahy.Tifrunner.gnm1.ann1.NZQX07	0.713921	3.43504	6.57573	0.528958	2.65934	1.94527	1.82114	0.000128904	up	3.41681	8.7775e-14	up	1.75831	7.69731e-05	up	1.91983	4.32711e-05	up	0.0628276	1.49697
arahy.Tifrunner.gnm1.ann1.KHQI9Q	0.307325	7.2477	12.7483	0.267576	6.78489	9.25825	4.10321	5.27785e-14	up	5.67464	1.97101e-33	up	4.04251	1.49911e-32	up	5.10718	1.62423e-34	up	0.0607015	0.567457
arahy.Tifrunner.gnm1.ann1.4C565J	6.50574	16.8198	24.1651	5.49871	14.5422	18.1839	1.2245	0.000234698	up	2.41678	1.50356e-08	up	1.16592	1.38656e-05	up	2.07344	9.38621e-12	up	0.0585862	0.343346
arahy.Tifrunner.gnm1.ann1.31RF02	0.285612	2.23772	5.38651	0.183425	1.5154	1.87142	2.37881	0.00243434	up	4.33881	2.75116e-11	up	2.32103	0.00151628	up	3.29567	1.33227e-06	up	0.0577805	1.04315
arahy.Tifrunner.gnm1.ann1.0X3R4P	3.26409	9.70785	8.64712	3.48308	10.6629	6.89387	1.22676	0.000704268	up	1.77023	3.86612e-05	up	1.1713	3.51264e-05	up	1.13367	0.000394954	up	0.055463	0.636561
arahy.Tifrunner.gnm1.ann1.XF1RPZ	0.289884	1.33055	3.06207	0.26906	1.21769	1.10546	1.74535	0.00828679	up	3.67931	2.2165e-10	up	1.692	0.00309511	up	2.21716	7.48257e-05	up	0.0533421	1.46215
arahy.Tifrunner.gnm1.ann1.W6YZV5	1.75658	14.8005	13.4568	2.19919	18.7763	5.53145	2.61618	7.51475e-15	up	3.34984	7.95595e-15	up	2.56383	4.32237e-22	up	1.65282	9.47506e-08	up	0.0523449	1.69703
arahy.Tifrunner.gnm1.ann1.D1GULF	1.7212	10.9883	41.9375	1.83497	12.1701	24.4998	2.34158	1.39105e-11	up	4.98878	1.0842e-24	up	2.29048	9.67271e-17	up	3.87667	6.48059e-33	up	0.0511	1.11211
arahy.Tifrunner.gnm1.ann1.2H77W4	1.95074	8.20756	7.76419	1.92442	8.09444	4.59678	1.73753	3.78286e-07	up	2.21274	0.000696237	up	1.68658	2.6542e-05	up	1.21001	0.000188115	up	0.050944	1.00273
arahy.Tifrunner.gnm1.ann1.Q3DN0U	1.43698	23.3138	8.12568	1.38401	22.1009	3.89071	3.6118	2.37158e-20	up	3.27994	4.14279e-11	up	3.56308	7.19461e-28	up	2.26306	1.09495e-05	up	0.0487217	1.01689
arahy.Tifrunner.gnm1.ann1.CQAX74	1.14383	5.3402	11.5511	1.09848	5.14654	7.70478	1.8597	6.498e-08	up	3.68982	7.23729e-09	up	1.81113	7.79201e-11	up	2.97413	1.3477e-22	up	0.0485668	0.715696
arahy.Tifrunner.gnm1.ann1.2LQ1ZN	1.21415	6.66493	9.91139	1.25541	6.82716	7.18195	2.08655	2.76465e-07	up	3.38336	2.19967e-14	up	2.03817	1.16044e-09	up	2.68563	1.983e-16	up	0.0483771	0.697734
arahy.Tifrunner.gnm1.ann1.7LH3TR	3.32808	11.1431	13.5414	2.5064	9.69305	11.241	1.13413	0.0010852	up	2.33039	2.96646e-07	up	1.08808	0.000118735	up	1.91759	1.65496e-09	up	0.046055	0.412791
arahy.Tifrunner.gnm1.ann1.EKVH9G	2.09231	7.50174	4.42666	2.22199	8.11046	4.23665	1.53837	3.00357e-05	up	1.54175	0.000991103	up	1.49471	4.50313e-07	up	1.14742	0.00103755	up	0.0436573	0.394327
arahy.Tifrunner.gnm1.ann1.WB2G9J	2.27501	18.7276	13.1955	2.3455	19.7769	8.22234	2.58006	2.82703e-14	up	2.85809	2.87613e-05	up	2.5367	1.80474e-09	up	1.86791	6.09426e-10	up	0.0433552	0.990179
arahy.Tifrunner.gnm1.ann1.SCN40X	1.22596	5.58389	10.6187	0.62928	2.82243	3.36394	1.69029	9.10923e-05	up	3.29987	1.05344e-07	up	1.64976	0.000394675	up	2.44059	1.38068e-05	up	0.0405232	0.859279
arahy.Tifrunner.gnm1.ann1.E948KA	0.11948	1.87613	6.08444	0.108279	1.72753	4.93991	3.55855	0.0051126	up	6.02516	1.26476e-33	up	3.52063	1.18031e-12	up	5.61358	3.00922e-50	up	0.0379274	0.411579
arahy.Tifrunner.gnm1.ann1.F3VNHJ	1.32377	58.6581	18.7963	1.16821	57.9866	35.6804	5.16891	8.94509e-33	up	4.22223	1.17278e-21	up	5.13106	9.34518e-59	up	5.02725	4.31402e-48	up	0.0378538	-0.805025
arahy.Tifrunner.gnm1.ann1.JNS4CJ	0.427517	14.082	4.65601	0.415827	14.4575	3.98078	4.60776	9.92777e-37	up	3.71251	8.85364e-15	up	4.57048	2.32442e-54	up	3.32353	9.48043e-11	up	0.0372858	0.38898
arahy.Tifrunner.gnm1.ann1.XA2RWL	0.353247	2.84881	3.41931	0.323804	2.69533	1.90905	2.53368	6.16541e-06	up	3.64852	1.02274e-11	up	2.49716	2.08586e-07	up	2.5654	5.73699e-07	up	0.0365232	1.08313
arahy.Tifrunner.gnm1.ann1.41Y8SN	2.15328	11.2959	32.2785	1.45823	8.10895	13.7046	2.07737	5.49261e-07	up	4.35191	1.26435e-22	up	2.04089	1.94214e-07	up	3.37632	1.03672e-23	up	0.0364868	0.975593
arahy.Tifrunner.gnm1.ann1.ZN7Y7A	1.54352	11.393	30.4252	1.46272	11.2676	24.0194	2.54052	6.03912e-09	up	4.62831	2.31541e-05	up	2.5044	6.68702e-20	up	4.16351	1.17969e-35	up	0.0361136	0.464802
arahy.Tifrunner.gnm1.ann1.M0VUV2	1.18356	8.42147	6.74669	1.13416	7.97802	5.10144	2.5448	2.93792e-09	up	2.95377	4.14279e-11	up	2.51204	3.24334e-15	up	2.40692	3.43613e-12	up	0.0327599	0.546842
arahy.Tifrunner.gnm1.ann1.35VVQ3	1.12047	17.5038	14.1397	1.30345	20.5563	9.6558	3.51576	6.50624e-25	up	3.66107	4.7421e-07	up	3.48478	5.54285e-37	up	2.70876	1.44297e-18	up	0.0309812	0.952301
arahy.Tifrunner.gnm1.ann1.ZKLX85	0.589843	3.36879	2.58079	0.388783	2.77484	1.8581	2.17352	0.00023003	up	2.51809	9.85256e-05	up	2.14389	8.47487e-05	up	2.26157	9.1595e-05	up	0.0296284	0.256518
Arachis_hypogaea_newGene_1981	0.132401	2.15585	3.42917	0.11996	1.88101	1.82619	3.43183	3.11006e-05	up	4.80021	0.000148495	up	3.40251	7.92557e-05	up	3.94773	2.04492e-07	up	0.0293191	0.852482
arahy.Tifrunner.gnm1.ann1.96UBDB	3.48766	29.7494	51.9627	2.45002	22.2914	29.4621	3.01325	5.6118e-09	up	4.67575	1.54682e-22	up	2.98422	1.38131e-27	up	4.00782	1.72773e-18	up	0.0290292	0.667925
arahy.Tifrunner.gnm1.ann1.PKTL6M	0.356823	2.70203	4.7435	0.441427	3.41651	2.09674	2.51708	7.29116e-06	up	4.04003	1.26332e-11	up	2.48824	5.79688e-09	up	2.36413	9.37319e-07	up	0.0288427	1.67589
arahy.Tifrunner.gnm1.ann1.NV91PZ	9.1689	23.3163	58.7534	9.5799	24.6544	48.6825	1.14749	0.00089242	up	3.20048	8.74918e-08	up	1.11899	3.71566e-05	up	2.74607	5.96969e-18	up	0.028498	0.454408
arahy.Tifrunner.gnm1.ann1.8I98WG	0.449436	4.45342	2.3522	0.314259	3.5132	1.93662	3.02876	1.9748e-10	up	3.08146	4.39542e-08	up	3.00128	7.24393e-08	up	2.97791	1.90828e-09	up	0.0274739	0.103547
arahy.Tifrunner.gnm1.ann1.TV29LQ	3.0861	9.73391	10.2252	3.52706	12.3866	8.44977	1.20346	0.000450134	up	1.72637	5.95225e-05	up	1.17665	1.09497e-05	up	1.06245	0.000833362	up	0.0268122	0.663919
Arachis_hypogaea_newGene_6381	2.99375	10.8623	8.30451	2.88318	11.1514	5.80945	1.51532	0.000251823	up	1.87521	0.00818955	up	1.49397	1.65772e-05	up	1.15485	0.00538237	up	0.0213494	0.720366
arahy.Tifrunner.gnm1.ann1.2Q4I06	2.66512	15.9297	23.4523	2.45775	14.5343	20.0586	2.24601	5.99694e-11	up	3.52002	2.98465e-16	up	2.22717	2.16685e-05	up	3.40032	3.24616e-27	up	0.0188398	0.1197
arahy.Tifrunner.gnm1.ann1.RKXB8A	2.1575	10.4583	5.32678	1.91436	10.304	6.20134	1.8778	4.76672e-08	up	1.64194	0.000303975	up	1.86034	7.05533e-08	up	1.66392	1.04541e-07	up	0.0174599	-0.0219786
arahy.Tifrunner.gnm1.ann1.C3FV90	0.246821	1.56151	1.8018	0.29197	1.81187	1.73572	2.114	0.001001	up	2.95279	2.53023e-06	up	2.09676	8.18006e-05	up	2.60935	4.73576e-07	up	0.0172396	0.343442
arahy.Tifrunner.gnm1.ann1.TVN6NC	4.2416	17.8506	21.5205	3.80767	17.3202	15.9886	1.65194	9.12757e-07	up	2.64983	4.22579e-10	up	1.63471	1.20469e-09	up	2.06105	2.18642e-06	up	0.0172314	0.588787
arahy.Tifrunner.gnm1.ann1.MY0F6Q	0.200527	2.02894	2.0373	0.200941	2.00368	1.48509	2.58332	1.56483e-06	up	3.24476	5.03542e-09	up	2.567	3.11458e-08	up	2.80022	4.23793e-09	up	0.016322	0.444539
arahy.Tifrunner.gnm1.ann1.91Z2HD	0.903297	3.38002	4.97903	1.03932	4.0927	4.33972	1.52418	8.33562e-05	up	2.80854	6.02327e-11	up	1.50858	8.48451e-07	up	2.19766	1.02291e-06	up	0.015599	0.610879
arahy.Tifrunner.gnm1.ann1.L38FJ4	3.08571	10.3775	12.2983	2.51981	9.08238	6.69865	1.11257	0.0035309	up	2.17002	5.22409e-07	up	1.09701	0.000714925	up	1.36757	4.71959e-05	up	0.0155566	0.802457
arahy.Tifrunner.gnm1.ann1.R93B4J	6.80277	16.2968	12.9695	5.19516	12.2916	11.7844	1.02401	0.0075821	up	1.70994	7.91886e-05	up	1.01093	0.00242296	up	1.58878	6.33005e-06	up	0.013083	0.121156
arahy.Tifrunner.gnm1.ann1.HB12LR	0	4.77875	13.5871	0.0472843	3.92532	13.0519	5.57856	2.57404e-31	up	7.08609	7.28994e-16	up	5.5675	8.82907e-09	up	7.65812	3.79167e-73	up	0.0110598	-0.572031
arahy.Tifrunner.gnm1.ann1.TGMZ1E	1.11159	6.76863	2.99038	0.757643	4.85997	2.04588	2.28407	5.78952e-11	up	1.7983	8.47674e-05	up	2.27426	2.62962e-12	up	1.49896	9.73466e-05	up	0.00981649	0.299336
arahy.Tifrunner.gnm1.ann1.2HCW1A	5.37676	14.1184	13.2087	5.35214	14.9631	9.85551	1.0571	0.00273239	up	1.67656	9.46651e-05	up	1.04747	0.000175663	up	1.02312	0.001386	up	0.00962974	0.653434
arahy.Tifrunner.gnm1.ann1.7482I3	0.138072	0.947669	1.14956	0.105507	0.78995	1.82811	2.34791	0.0022417	up	3.33027	0.00493383	up	2.33916	0.000845972	up	4.12385	7.12439e-13	up	0.00875094	-0.793577
arahy.Tifrunner.gnm1.ann1.5TEF42	0.411228	4.07352	2.11785	0.432135	4.33186	1.45278	2.98435	1.2913e-08	up	2.88414	3.54029e-06	up	2.97579	4.16527e-11	up	2.17767	0.000612145	up	0.00855241	0.706468
arahy.Tifrunner.gnm1.ann1.09LR4A	2.42111	6.17074	8.04304	2.1827	6.24023	4.54684	1.17342	0.00116705	up	2.25427	1.18392e-07	up	1.16693	7.74145e-05	up	1.33213	0.000148579	up	0.00648511	0.922138
arahy.Tifrunner.gnm1.ann1.RE10SM	1.4195	4.03712	3.47454	1.6174	5.48896	3.33823	1.24966	0.00818422	up	1.54157	0.00432064	up	1.24507	0.000595834	up	1.12201	0.0068991	up	0.00459143	0.419557
arahy.Tifrunner.gnm1.ann1.1WCV8C	0.277824	20.5097	29.7026	0.218989	17.716	11.4571	5.82851	6.97811e-11	up	7.04782	3.01948e-28	up	5.82425	2.29946e-43	up	5.76867	1.02122e-39	up	0.00425764	1.27915
arahy.Tifrunner.gnm1.ann1.96XQBG	0.303621	3.64975	7.36181	0.274865	3.67732	3.48639	3.19194	2.06771e-10	up	4.89743	1.16379e-10	up	3.18786	1.39712e-13	up	3.71656	4.76304e-19	up	0.00408083	1.18087
arahy.Tifrunner.gnm1.ann1.RE0MA5	3.00399	8.36007	12.5589	3.47384	10.2296	10.9021	1.11493	0.00232478	up	2.39187	1.06059e-08	up	1.11222	6.62924e-05	up	1.77135	3.44753e-09	up	0.00271159	0.620523
arahy.Tifrunner.gnm1.ann1.N2ZMXM	1.81187	21.0047	29.1283	1.4015	16.0574	15.4373	3.24028	5.67568e-13	up	4.46239	2.27831e-23	up	3.23778	4.49129e-13	up	3.6864	4.245e-31	up	0.00249978	0.775984
arahy.Tifrunner.gnm1.ann1.0S1LA5	3.57296	10.9859	16.0505	3.49626	11.8789	11.1033	1.27089	0.000370664	up	2.53507	1.44583e-09	up	1.26907	5.8751e-06	up	1.74899	8.3012e-09	up	0.00181738	0.786078
arahy.Tifrunner.gnm1.ann1.BAFS43	0.619589	9.56919	28.1928	0.359106	5.86514	16.6047	3.60271	6.74741e-15	up	5.86525	4.63599e-11	up	3.60204	1.39325e-13	up	5.76927	5.62742e-54	up	0.000666747	0.0959772
arahy.Tifrunner.gnm1.ann1.I1SEHL	1.08252	7.84976	3.50693	0.992498	7.70898	4.11237	2.51005	1.00204e-08	up	2.05628	0.000413554	up	2.51109	2.88607e-11	up	2.18613	1.10261e-06	up	-0.00104044	-0.129846
arahy.Tifrunner.gnm1.ann1.W8C8ZP	0.257044	3.82912	4.19348	0.130332	2.03229	4.11044	3.37837	1.66964e-16	up	4.22996	4.73483e-20	up	3.38014	0.00864533	up	4.82101	6.78599e-07	up	-0.00177334	-0.591056
arahy.Tifrunner.gnm1.ann1.QLZJ2Q	1.32212	5.14455	16.2284	1.18211	4.99407	8.28789	1.62827	0.00014904	up	4.00198	9.60881e-10	up	1.63121	3.76038e-05	up	2.9419	7.01103e-06	up	-0.00294134	1.06008
arahy.Tifrunner.gnm1.ann1.AI33FF	0.31712	12.1685	7.66875	0.332087	13.4081	2.52136	4.72308	3.8941e-33	up	4.71088	8.19238e-23	up	4.72626	7.95587e-49	up	2.91708	1.09168e-10	up	-0.00318255	1.7938
arahy.Tifrunner.gnm1.ann1.RHZ4EV	11.9317	267.567	814.355	11.366	273.82	500.241	4.14307	1.56668e-06	up	6.42846	4.15144e-06	up	4.1465	3.75831e-48	up	5.59436	1.19684e-49	up	-0.00342549	0.834097
arahy.Tifrunner.gnm1.ann1.P7D082	8.02906	43.9401	58.4042	9.08724	52.4237	44.5786	2.09964	5.72562e-10	up	3.24249	2.50401e-12	up	2.10434	2.19369e-13	up	2.44658	5.4556e-14	up	-0.00470302	0.79591
arahy.Tifrunner.gnm1.ann1.63AMR4	2.44665	9.68127	6.49992	2.34992	9.36015	5.66434	1.76596	9.2153e-07	up	1.78317	8.32884e-05	up	1.77211	4.50002e-07	up	1.52066	0.000614335	up	-0.00614975	0.2625
arahy.Tifrunner.gnm1.ann1.35SLR1	0.218256	29.0714	85.5141	0.128908	18.251	63.295	6.5962	2.94983e-23	up	8.83895	3.23578e-49	up	6.60426	9.02139e-82	up	8.95385	4.93043e-51	up	-0.0080612	-0.114902
arahy.Tifrunner.gnm1.ann1.5B0M6A	4.43976	17.455	12.9282	3.1995	13.4092	7.81903	1.61908	2.23141e-06	up	1.92814	0.000485918	up	1.62783	1.33808e-08	up	1.39151	0.00357616	up	-0.00874806	0.536628
arahy.Tifrunner.gnm1.ann1.ND5IN9	0.235238	6.59307	5.79252	0.192413	6.93988	2.14221	4.24527	5.27775e-27	up	4.53125	3.3947e-14	up	4.2549	2.05642e-16	up	2.65349	5.42866e-09	up	-0.00962984	1.87776
arahy.Tifrunner.gnm1.ann1.BELI5P	0.125068	0.893271	2.20959	0.080761	0.688429	2.19178	2.43534	0.00730922	up	4.47503	0.000115225	up	2.44524	0.00113166	up	4.82951	0.000156844	up	-0.0099004	-0.35448
arahy.Tifrunner.gnm1.ann1.QWBN9A	0.916839	3.29015	4.98598	0.608811	2.69974	2.35466	1.60093	0.00687384	up	3.06919	2.61491e-09	up	1.61192	0.00135099	up	1.74326	0.00115655	up	-0.0109876	1.32593
arahy.Tifrunner.gnm1.ann1.J2Y82Q	1.00243	5.58953	6.44255	1.14036	6.57729	4.38243	1.74336	7.39195e-06	up	2.49585	3.65671e-09	up	1.75646	2.65276e-11	up	1.79137	4.94321e-08	up	-0.0130969	0.70448
arahy.Tifrunner.gnm1.ann1.I68MR0	0.243603	3.09183	12.7414	0.263751	3.64909	3.47322	2.90775	3.87477e-07	up	5.71686	7.95381e-12	up	2.92151	2.38711e-06	up	3.54748	2.94876e-11	up	-0.0137555	2.16938
Arachis_hypogaea_newGene_28	0.250105	6.69756	16.938	0.215361	6.40885	7.42571	4.32988	1.13567e-12	up	6.38812	7.15164e-13	up	4.34378	4.88326e-16	up	5.13295	1.42496e-25	up	-0.0138944	1.25517
arahy.Tifrunner.gnm1.ann1.VMLN7L	1.82921	6.04826	3.57822	1.55556	5.56144	4.80706	1.39148	5.25677e-05	up	1.26122	0.00509502	up	1.40569	6.08033e-07	up	1.71603	1.70794e-08	up	-0.0142075	-0.454807
arahy.Tifrunner.gnm1.ann1.Y49WPM	0.402132	3.61434	2.37229	0.812889	7.53992	3.954	2.69478	1.95766e-06	up	2.86294	0.000172214	up	2.70934	5.22809e-07	up	2.40127	1.65003e-08	up	-0.0145675	0.461673
arahy.Tifrunner.gnm1.ann1.189BXD	53.0943	448.653	414.421	42.6371	381.344	466.706	2.79692	1.519e-11	up	3.36776	0.000280366	up	2.81204	1.54374e-17	up	3.67698	5.57514e-24	up	-0.0151155	-0.309222
arahy.Tifrunner.gnm1.ann1.E7NIDV	0.648119	4.34654	4.96564	1.08776	5.4758	4.45307	2.08408	9.15257e-07	up	3.03934	3.56291e-11	up	2.09995	1.43672e-10	up	2.23756	8.15925e-11	up	-0.0158761	0.801776
arahy.Tifrunner.gnm1.ann1.2EIF5S	1.23268	3.88491	12.6736	1.09539	3.80452	4.3879	1.26109	0.00761497	up	3.67965	5.10475e-10	up	1.27723	0.00128454	up	2.16027	3.02397e-08	up	-0.0161383	1.51938
arahy.Tifrunner.gnm1.ann1.369ZBB	1.95088	6.97489	10.65	1.97529	7.68001	5.05681	1.50518	0.00332587	up	2.82689	4.4341e-09	up	1.52139	0.00027673	up	1.50066	0.00112013	up	-0.0162036	1.32623
arahy.Tifrunner.gnm1.ann1.BNAN8S	24.2395	488.999	74.2459	21.9955	468.361	75.6343	3.95963	8.70717e-14	up	1.86607	4.58733e-05	up	3.97677	5.68426e-24	up	1.8425	5.74553e-08	up	-0.017141	0.023573
arahy.Tifrunner.gnm1.ann1.77M4BK	1.05132	5.03057	4.25409	1.11134	5.68568	4.18627	1.87941	1.61518e-07	up	2.30184	8.79226e-06	up	1.89736	5.25396e-06	up	2.07114	1.38287e-11	up	-0.017944	0.230705
arahy.Tifrunner.gnm1.ann1.3VMA9Y	10.8521	81.92	86.9057	8.776	81.8038	90.8704	2.34422	1.73997e-08	up	3.28628	3.73779e-11	up	2.36303	9.89727e-13	up	3.14738	1.8089e-18	up	-0.0188085	0.138905
arahy.Tifrunner.gnm1.ann1.RIM3FC	0.589693	4.13313	3.08684	0.658793	5.18599	2.61063	2.49744	3.36546e-07	up	2.78602	5.28339e-07	up	2.51686	7.80199e-05	up	2.10794	0.00289399	up	-0.0194249	0.678083
arahy.Tifrunner.gnm1.ann1.MG21LA	0.307249	2.09946	11.7732	0.188146	1.6	10.1041	2.30781	0.000235704	up	5.57521	3.775e-31	up	2.33192	0.00490673	up	5.56272	2.03525e-43	up	-0.024107	0.0124837
arahy.Tifrunner.gnm1.ann1.KD4831	0	2.73368	3.15162	0	2.7803	0.913336	4.77277	3.129e-20	up	4.97802	1.68567e-06	up	4.79717	6.65286e-25	up	3.19115	4.13851e-14	up	-0.0243967	1.78688
arahy.Tifrunner.gnm1.ann1.JDV80H	1.07711	18.0369	7.85124	0.692555	11.1603	20.6416	3.55075	7.05692e-23	up	3.21499	1.6192e-12	up	3.57532	9.74025e-12	up	4.98366	8.23304e-31	up	-0.0245636	-1.76868
arahy.Tifrunner.gnm1.ann1.E0G2VY	0.792949	14.4746	5.35485	1.07881	19.1505	4.18426	3.72496	9.12297e-26	up	2.99339	5.87613e-11	up	3.75201	5.79503e-25	up	2.08522	3.18047e-07	up	-0.0270529	0.908173
arahy.Tifrunner.gnm1.ann1.TWZZ0X	4.14377	19.8918	95.1521	3.29851	17.1828	13.5651	1.91755	4.47367e-06	up	4.90053	2.93894e-05	up	1.94504	1.65555e-07	up	2.18469	8.42692e-09	up	-0.0274947	2.71584
arahy.Tifrunner.gnm1.ann1.U4C8JV	4.8258	15.6607	35.5478	5.17522	17.7369	28.6804	1.32874	0.000192911	up	3.25878	2.09673e-11	up	1.3597	4.86921e-06	up	2.59205	1.07787e-13	up	-0.0309614	0.666727
arahy.Tifrunner.gnm1.ann1.BSC65D	0.237399	1.49907	3.52087	0.159492	1.17273	1.68255	2.22688	0.00746747	up	4.13138	0.000100974	up	2.25991	0.00461851	up	3.36422	8.64226e-06	up	-0.0330345	0.767163
arahy.Tifrunner.gnm1.ann1.T6VBTI	0.365253	2.0364	1.70396	0.294795	1.76588	1.74202	2.10458	1.38496e-05	up	2.60251	9.08158e-09	up	2.13857	5.25339e-10	up	2.69646	1.95103e-15	up	-0.0339893	-0.0939542
arahy.Tifrunner.gnm1.ann1.FP3Q5V	9.25981	27.897	33.5178	9.56558	31.5782	31.541	1.25096	0.000323178	up	2.22966	5.91199e-07	up	1.28654	7.31356e-06	up	1.87209	1.15348e-08	up	-0.0355767	0.35757
Arachis_hypogaea_newGene_11145	0.0694583	2.49185	6.03179	0.0202517	1.0529	1.55183	4.80372	1.55853e-05	up	6.77397	1.28043e-37	up	4.83952	1.80814e-12	up	5.97587	2.50318e-23	up	-0.0357945	0.798106
arahy.Tifrunner.gnm1.ann1.76C20C	2.3964	391.907	437.857	2.62433	466.694	196.06	6.99664	5.34191e-34	up	7.8852	4.13036e-37	up	7.03273	2.91451e-43	up	6.35803	7.02603e-55	up	-0.036089	1.52717
arahy.Tifrunner.gnm1.ann1.QE88UD	3.62587	12.543	7.45077	3.27618	12.6414	7.44414	1.47364	4.91411e-05	up	1.54197	0.000841957	up	1.51097	0.000183635	up	1.42539	1.42347e-05	up	-0.0373285	0.116582
arahy.Tifrunner.gnm1.ann1.NL2IIL	0.00314333	6.86756	22.2003	0.002881	8.58633	21.0915	8.92251	6.76614e-12	up	11.3035	6.12883e-15	up	8.95984	4.5219e-26	up	10.9371	9.83815e-69	up	-0.0373333	0.36638
arahy.Tifrunner.gnm1.ann1.6E9FN3	0.682624	4.34439	1.78836	0.704643	4.56803	1.81937	2.28877	4.8277e-06	up	1.75338	0.00912501	up	2.32986	2.57226e-08	up	1.552	0.00487683	up	-0.0410867	0.201381
arahy.Tifrunner.gnm1.ann1.H36ZD0	9.84186	25.6748	35.2746	8.167	22.7713	20.1923	1.03005	0.00271222	up	2.22217	6.97388e-07	up	1.07145	7.47479e-05	up	1.49868	0.00527645	up	-0.0414071	0.723499
arahy.Tifrunner.gnm1.ann1.A28NZ9	2.55312	11.9181	10.8628	3.06071	15.8564	6.0568	1.83648	2.26406e-08	up	2.41213	2.04924e-08	up	1.88128	7.86926e-08	up	1.08074	0.000541274	up	-0.0448032	1.33139
arahy.Tifrunner.gnm1.ann1.1645LU	11.7416	39.8025	57.2804	12.1174	41.0359	32.978	1.65254	1.49533e-06	up	3.11625	3.88893e-11	up	1.69759	2.8301e-09	up	2.13229	7.00343e-11	up	-0.0450567	0.983955
arahy.Tifrunner.gnm1.ann1.YL076N	5.23567	38.3988	22.1999	5.32079	44.1525	19.7745	2.49053	1.28199e-12	up	2.40442	3.13261e-08	up	2.53651	1.79372e-17	up	1.97826	1.48995e-05	up	-0.0459755	0.426154
arahy.Tifrunner.gnm1.ann1.0MYI9I	2.62224	7.12475	10.0148	3.0855	9.22582	9.451	1.09084	0.00269054	up	2.30423	2.31612e-07	up	1.13753	3.29745e-05	up	1.74889	4.85648e-06	up	-0.0466877	0.555338
arahy.Tifrunner.gnm1.ann1.KT8NWR	7.11494	20.3082	40.1354	5.76985	18.8865	16.9667	1.16081	0.000587813	up	2.86221	1.40641e-10	up	1.20913	5.69086e-06	up	1.63825	8.78475e-08	up	-0.048319	1.22396
arahy.Tifrunner.gnm1.ann1.U6WHGD	1.21717	23.8776	105.501	0.803871	17.6601	68.1012	3.94212	3.66266e-10	up	6.79064	1.62036e-41	up	3.99165	1.08645e-20	up	6.51393	2.3646e-24	up	-0.0495346	0.276708
Arachis_hypogaea_newGene_11656	0	22.8993	32.1662	0	23.7836	37.625	7.83916	6.17591e-66	up	8.3294	4.67448e-64	up	7.89383	2.76997e-73	up	8.55555	5.04929e-105	up	-0.0546682	-0.226149
arahy.Tifrunner.gnm1.ann1.9N9P3S	1.61043	9.74084	15.0986	1.27956	8.32019	74.1633	2.20342	0.00119248	up	3.54998	3.16856e-13	up	2.2592	1.42006e-11	up	5.99264	6.7755e-54	up	-0.0557768	-2.44266
arahy.Tifrunner.gnm1.ann1.F7W7FE	1.0498	13.3869	45.5433	1.12914	15.719	13.1697	3.30098	6.63173e-16	up	5.77653	6.90727e-34	up	3.35771	8.37596e-24	up	3.67925	9.59857e-15	up	-0.0567282	2.09728
arahy.Tifrunner.gnm1.ann1.B590XM	0.15736	0.905679	2.99922	0.125095	0.864186	1.17377	2.14855	0.00268193	up	4.43494	2.06041e-13	up	2.20608	0.000643746	up	3.06876	2.77012e-07	up	-0.0575348	1.36618
arahy.Tifrunner.gnm1.ann1.G42Z1Q	0.0950707	1.84431	6.1304	0.109543	1.81923	3.94723	3.49443	5.3174e-09	up	5.94464	3.52842e-32	up	3.55293	0.00728406	up	5.16526	8.42772e-40	up	-0.0585004	0.779376
arahy.Tifrunner.gnm1.ann1.EL9BSJ	1.51731	8.68267	4.30963	0.541432	3.52036	6.27337	2.1527	2.15452e-05	up	1.8514	0.00374127	up	2.21191	0.00025111	up	3.62279	4.27425e-09	up	-0.0592146	-1.77139
arahy.Tifrunner.gnm1.ann1.9C1IJD	0.185985	7.59199	11.0419	0.041821	2.34485	19.8872	4.69183	2.57309e-15	up	6.02902	2.79656e-13	up	4.75247	1.15214e-07	up	8.32905	3.49101e-79	up	-0.0606469	-2.30003
arahy.Tifrunner.gnm1.ann1.WNIN40	4.91254	24.8738	10.1836	5.47165	27.7942	24.6902	1.99952	6.75411e-05	up	1.37124	0.00555206	up	2.06032	4.11978e-15	up	2.44622	1.08729e-15	up	-0.0607975	-1.07498
arahy.Tifrunner.gnm1.ann1.SPD1GG	0.645059	7.66267	55.7842	0.791795	10.2389	32.9195	3.19025	2.1718e-16	up	6.7759	2.59012e-25	up	3.25207	1.67764e-26	up	5.5126	1.75398e-53	up	-0.061826	1.2633
arahy.Tifrunner.gnm1.ann1.00N95T	1.16668	7.48951	5.96824	1.253	8.63331	2.8495	2.34445	1.68925e-09	up	2.82796	5.938e-10	up	2.40657	1.27878e-14	up	1.50994	0.000146238	up	-0.0621116	1.31801
arahy.Tifrunner.gnm1.ann1.WZ1AKR	2.94541	9.67903	5.97844	2.8573	10.5773	5.70753	1.381	0.000168955	up	1.35428	0.00482483	up	1.44373	9.85222e-07	up	1.14055	0.000785249	up	-0.0627291	0.213733
arahy.Tifrunner.gnm1.ann1.K7AB56	2.33843	9.41655	8.68953	1.81034	8.85594	4.41782	1.66883	3.84451e-06	up	2.17845	6.11655e-07	up	1.73157	8.07015e-09	up	1.37542	8.46428e-05	up	-0.0627406	0.803029
arahy.Tifrunner.gnm1.ann1.3N3RG9	9.00383	18.772	22.3053	6.06603	14.7993	13.7349	1.2414	0.00490805	up	2.41569	8.58858e-09	up	1.30448	1.1542e-05	up	1.85868	1.29919e-09	up	-0.063084	0.557008
arahy.Tifrunner.gnm1.ann1.2B8833	0.711904	3.47676	3.17008	0.604866	3.24582	3.08639	1.91155	0.0039563	up	2.48925	0.000214949	up	1.97529	0.000767278	up	2.48389	1.72111e-05	up	-0.0637402	0.00536216
arahy.Tifrunner.gnm1.ann1.YZWE7C	0.134156	17.6561	13.9397	0.13264	19.0986	24.4231	6.48129	2.75912e-54	up	6.83335	1.85627e-41	up	6.54846	9.84494e-67	up	7.48809	2.17327e-81	up	-0.0671696	-0.654742
arahy.Tifrunner.gnm1.ann1.NC80VA	2.29995	11.4235	6.26841	1.93162	10.3703	9.37514	1.968	8.71104e-08	up	1.8231	9.20616e-05	up	2.03613	4.55827e-11	up	2.53629	7.53206e-16	up	-0.0681341	-0.713189
arahy.Tifrunner.gnm1.ann1.ULK9GC	0.960452	3.07765	4.55227	1.44918	4.60636	2.95875	1.41681	0.00103976	up	2.73912	9.67562e-10	up	1.48521	2.69056e-06	up	1.39093	8.60857e-05	up	-0.0684065	1.34819
arahy.Tifrunner.gnm1.ann1.9H5ER3	1.89989	10.1554	10.5931	1.26804	7.46206	3.18228	1.9995	6.57307e-08	up	2.78013	1.94228e-10	up	2.06831	5.73155e-10	up	1.38804	0.00100947	up	-0.0688161	1.39208
arahy.Tifrunner.gnm1.ann1.9RX38M	30.4131	66.0759	148.047	38.9529	128.983	130.757	1.28568	0.00137294	up	2.64128	0.00390821	up	1.35704	0.000100317	up	1.8745	1.60594e-05	up	-0.0713589	0.766783
arahy.Tifrunner.gnm1.ann1.N8NJUA	1.05727	7.91971	5.46125	1.18091	9.83371	3.86371	2.55153	5.80418e-08	up	2.71944	4.53926e-10	up	2.62374	9.66111e-21	up	1.85435	0.00101972	up	-0.0722149	0.865088
arahy.Tifrunner.gnm1.ann1.TI4L00	1.86582	7.21243	9.76363	1.91153	8.21574	4.58339	1.54729	4.52954e-05	up	2.74733	1.54853e-10	up	1.62072	1.16255e-07	up	1.40875	4.96842e-05	up	-0.0734308	1.33858
arahy.Tifrunner.gnm1.ann1.3M6ZYM	1.42749	8.47394	8.344	1.01402	6.81803	10.9614	2.23411	4.29947e-05	up	2.91399	8.01874e-11	up	2.308	1.47758e-10	up	3.5688	1.26274e-17	up	-0.0738943	-0.654812
arahy.Tifrunner.gnm1.ann1.02VXE5	0.836084	7.52612	28.513	1.06775	10.1441	15.5847	2.84343	4.45954e-09	up	5.49387	1.32843e-07	up	2.92535	1.50732e-27	up	4.16961	3.47737e-35	up	-0.0819282	1.32427
arahy.Tifrunner.gnm1.ann1.LCNF64	0.54987	7.39637	10.8401	0.590108	8.61422	13.1847	3.30006	3.16988e-15	up	4.55079	8.46944e-23	up	3.38625	3.19872e-23	up	4.53701	3.57955e-19	up	-0.0861855	0.0137795
arahy.Tifrunner.gnm1.ann1.SGG4FM	3.6558	14.5955	10.5028	2.88841	12.6598	6.86831	1.73947	8.51827e-07	up	1.90227	0.000281289	up	1.82914	5.93366e-10	up	1.47608	1.50356e-05	up	-0.089669	0.426186
arahy.Tifrunner.gnm1.ann1.FIIU1N	0.240724	3.88878	3.36343	0.243821	4.26758	4.80866	3.5469	7.85101e-07	up	4.04031	2.64808e-08	up	3.63779	2.42716e-09	up	4.38751	1.72205e-14	up	-0.0908853	-0.347192
arahy.Tifrunner.gnm1.ann1.J4YCND	17.675	127.373	170.178	22.7998	183.003	135.944	2.50102	7.89264e-11	up	3.61385	3.12088e-13	up	2.59233	3.32112e-13	up	2.71971	1.00892e-14	up	-0.0913096	0.894143
arahy.Tifrunner.gnm1.ann1.K54NA5	5.88899	73.4839	55.525	7.83279	106.323	42.0043	3.32469	2.96259e-22	up	4.05547	7.65948e-19	up	3.41768	2.97805e-30	up	2.96588	1.24193e-09	up	-0.092988	1.08959
arahy.Tifrunner.gnm1.ann1.HT20TT	2.49277	6.57556	23.5637	1.68188	5.07962	11.2453	1.02936	0.0061206	up	3.58728	1.87417e-15	up	1.12492	0.00611054	up	2.79398	4.04709e-20	up	-0.0955573	0.793304
arahy.Tifrunner.gnm1.ann1.704HAC	2.41983	14.2566	20.899	1.83385	12.1003	9.37585	2.18497	3.39302e-09	up	3.45846	6.87997e-10	up	2.28372	7.20143e-13	up	2.49653	4.17752e-10	up	-0.0987458	0.961934
arahy.Tifrunner.gnm1.ann1.V20ZHW	5.40119	86.0732	78.7144	4.4258	82.7439	57.2737	3.69369	2.93996e-16	up	4.27506	5.99742e-18	up	3.79369	3.21657e-25	up	3.83241	5.37352e-27	up	-0.100006	0.44265
arahy.Tifrunner.gnm1.ann1.7E2TSQ	0.495737	5.13268	8.54168	0.508719	5.52272	3.74021	2.95195	4.39689e-15	up	4.43013	6.24818e-14	up	3.05297	3.16079e-23	up	3.04557	1.60523e-20	up	-0.101019	1.38456
arahy.Tifrunner.gnm1.ann1.HN3KPZ	14.9291	54.4627	203.22	17.1217	70.8823	75.8724	1.5181	2.10202e-05	up	4.13075	2.42356e-15	up	1.61984	1.0555e-07	up	2.29658	3.05382e-11	up	-0.101733	1.83417
arahy.Tifrunner.gnm1.ann1.2F1UPX	0.600215	10.7282	10.9526	0.701644	14.5514	4.12633	3.75242	6.23656e-24	up	4.54752	4.07116e-24	up	3.85495	2.13269e-39	up	2.79547	3.77975e-14	up	-0.102535	1.75205
arahy.Tifrunner.gnm1.ann1.RRD2QF	0.0263713	17.5925	4.77688	0.029487	16.451	12.1686	8.14548	2.47026e-32	up	7.02907	2.03932e-17	up	8.24816	3.66129e-24	up	8.39867	1.80521e-34	up	-0.102683	-1.3696
arahy.Tifrunner.gnm1.ann1.8PLQ7K	0.847093	4.23037	2.7959	0.717271	4.22306	1.97971	1.99595	5.50537e-07	up	2.1558	1.02159e-05	up	2.10267	1.00448e-09	up	1.71636	1.72054e-05	up	-0.106717	0.43944
arahy.Tifrunner.gnm1.ann1.51GDJ0	17.7578	62.9692	97.6039	10.6016	43.02	43.8372	1.41204	0.000350145	up	2.84165	1.71686e-09	up	1.51967	2.13541e-08	up	2.07808	5.53472e-11	up	-0.107628	0.763568
arahy.Tifrunner.gnm1.ann1.80NE1D	1.56264	28.7718	44.3964	0.999543	21.4121	29.1152	3.86357	5.2104e-22	up	5.21745	0.000317217	up	3.97141	2.58532e-34	up	4.99569	9.36115e-50	up	-0.107845	0.22176
arahy.Tifrunner.gnm1.ann1.X07PWR	1.72878	6.24819	6.94441	1.68315	6.90642	4.54278	1.31154	0.00485348	up	2.14474	1.35488e-06	up	1.41947	0.00127975	up	1.42573	2.94039e-05	up	-0.107932	0.719013
arahy.Tifrunner.gnm1.ann1.H92112	1.14501	9.19119	5.38697	0.868694	7.76705	4.58915	2.6107	1.24041e-06	up	2.53887	3.40008e-07	up	2.71877	1.75321e-06	up	2.56019	8.67152e-11	up	-0.108061	-0.0213246
arahy.Tifrunner.gnm1.ann1.52W6Q5	0.595072	2.25906	5.63465	0.726895	3.20515	3.52938	1.57223	0.00979468	up	3.59994	1.6064e-15	up	1.68045	7.22282e-06	up	2.39156	9.32789e-12	up	-0.108229	1.20838
arahy.Tifrunner.gnm1.ann1.M6FCCP	1.07247	4.23353	2.2749	1.22049	5.25966	2.6394	1.605	3.39998e-05	up	1.40325	0.00671346	up	1.7138	7.92184e-09	up	1.21493	0.000673093	up	-0.108797	0.188323
arahy.Tifrunner.gnm1.ann1.CTM7LX	0.479315	12.7628	65.7349	0.372371	13.0239	96.6546	4.52209	3.35319e-14	up	7.56891	1.58902e-43	up	4.63168	2.07758e-41	up	8.08627	5.7899e-76	up	-0.109592	-0.517358
arahy.Tifrunner.gnm1.ann1.LK05G0	12.3063	156.368	280.665	10.2644	149.295	163.534	3.31976	8.00741e-12	up	4.87455	6.35595e-19	up	3.43199	1.54483e-22	up	4.14169	8.04951e-29	up	-0.112227	0.732865
arahy.Tifrunner.gnm1.ann1.0SQJ2Y	0.60376	4.54305	3.20771	0.500916	4.11947	1.82904	2.46162	5.45674e-11	up	2.69081	2.95254e-09	up	2.57412	3.19508e-15	up	2.02365	1.20751e-07	up	-0.112504	0.66716
arahy.Tifrunner.gnm1.ann1.WPHD30	0.647317	84.8943	134.982	0.586717	83.6022	97.1014	6.23694	1.27282e-44	up	7.69672	6.24845e-17	up	6.34964	2.75866e-50	up	7.25465	7.38902e-69	up	-0.112702	0.442068
arahy.Tifrunner.gnm1.ann1.HPS7HM	5.95856	15.4397	21.3586	4.4366	13.8553	8.27823	1.14004	0.00114684	up	2.33285	2.24142e-08	up	1.25291	1.77614e-05	up	1.16345	0.000423572	up	-0.112868	1.1694
arahy.Tifrunner.gnm1.ann1.710ZX6	0.156323	5.66436	3.63248	0.181984	7.72945	3.26055	4.50997	1.9882e-06	up	4.5658	6.73048e-14	up	4.62342	4.01027e-12	up	3.85733	9.37772e-15	up	-0.113442	0.708478
arahy.Tifrunner.gnm1.ann1.23L0XF	0.438718	1.944	2.03732	0.176448	1.22615	2.35738	2.13517	0.000587689	up	2.55472	0.000117133	up	2.25123	0.00116852	up	3.62375	1.12769e-09	up	-0.116058	-1.06903
arahy.Tifrunner.gnm1.ann1.Y08NEP	6.64491	17.9826	13.7126	4.7406	14.7501	9.60866	1.27168	0.00427867	up	1.59369	0.000496451	up	1.38859	8.40158e-07	up	1.34945	1.85566e-05	up	-0.116914	0.244237
arahy.Tifrunner.gnm1.ann1.G7V7VG	0.999788	5.22089	47.3479	1.48779	9.13306	18.0059	2.06023	0.000185285	up	6.01178	4.0914e-05	up	2.1772	1.28684e-08	up	3.9128	4.60738e-33	up	-0.116966	2.09898
arahy.Tifrunner.gnm1.ann1.EQCY18	1.38561	21.4921	12.5007	0.909715	16.4851	11.7662	3.62406	4.05118e-13	up	3.54351	1.50205e-16	up	3.7464	2.02777e-38	up	3.83808	1.25028e-27	up	-0.12234	-0.294568
arahy.Tifrunner.gnm1.ann1.1Y8NUF	1.60782	10.289	13.2593	0.456868	3.78295	5.20064	2.34728	0.00691781	up	3.42297	1.87334e-15	up	2.4764	3.52769e-08	up	3.49998	9.42999e-17	up	-0.129117	-0.0770045
arahy.Tifrunner.gnm1.ann1.L8CPUH	0.648296	4.14657	4.16559	0.519903	4.19923	2.68318	2.27774	0.00183337	up	3.01708	1.5061e-09	up	2.40876	1.63013e-09	up	2.41539	2.20235e-08	up	-0.131021	0.601687
arahy.Tifrunner.gnm1.ann1.QB4GTW	0.549282	9.20172	8.88795	0.260577	5.2875	6.06913	3.64923	6.7459e-10	up	4.29523	4.38952e-21	up	3.78112	3.36621e-16	up	4.49715	9.31928e-34	up	-0.131895	-0.201925
arahy.Tifrunner.gnm1.ann1.IBEJ75	1.87417	14.359	105.038	1.83673	16.651	88.2531	2.59104	3.25262e-06	up	6.17604	6.83677e-21	up	2.72518	3.16101e-11	up	5.70971	1.72447e-60	up	-0.134147	0.466327
arahy.Tifrunner.gnm1.ann1.HZCB2X	0.856033	23.8304	12.9021	1.10541	34.3521	5.3569	4.32626	2.3934e-34	up	4.11869	1.14098e-20	up	4.46249	1.4995e-46	up	2.26233	3.98289e-13	up	-0.136227	1.85636
arahy.Tifrunner.gnm1.ann1.PFNU0X	1.14872	33.9565	9.65914	1.37568	48.4798	4.53822	4.28975	3.93642e-33	up	3.20699	8.74733e-14	up	4.42765	1.02945e-44	up	1.57359	1.78507e-06	up	-0.137905	1.6334
arahy.Tifrunner.gnm1.ann1.DQCW8K	1.3113	205.681	28.7322	0.659087	114.605	92.668	6.90726	1.73031e-10	up	4.74086	7.7747e-07	up	7.04545	7.77681e-70	up	7.18027	1.56448e-70	up	-0.138186	-2.43941
arahy.Tifrunner.gnm1.ann1.IV261E	0.493287	2.45056	3.59499	0.571377	2.38617	3.43583	1.65062	0.000808121	up	3.05945	1.09179e-08	up	1.78905	1.39868e-05	up	2.94963	7.23678e-17	up	-0.138425	0.109819
arahy.Tifrunner.gnm1.ann1.WXF9Z5	0.791368	7.98189	10.3001	0.96136	10.7633	6.56103	2.87979	3.99625e-14	up	4.03539	2.89032e-14	up	3.0203	8.00704e-25	up	2.98604	9.16025e-21	up	-0.140516	1.04934
arahy.Tifrunner.gnm1.ann1.NTE0EL	1.25031	5.45468	8.26219	1.18896	6.04874	6.37333	1.80469	2.65253e-05	up	3.16812	1.94835e-12	up	1.94617	3.22338e-08	up	2.6722	0.00208997	up	-0.141482	0.495917
arahy.Tifrunner.gnm1.ann1.QY5N6S	2.25916	6.09805	8.79425	2.5665	9.31119	7.23517	1.6269	4.35747e-06	up	2.62777	2.69723e-05	up	1.76881	1.37182e-10	up	2.03532	1.76136e-11	up	-0.141911	0.592445
arahy.Tifrunner.gnm1.ann1.AG2MXP	9.20359	88.9981	80.4041	5.0907	64.6073	111.356	2.97921	6.43408e-08	up	3.70327	5.69964e-11	up	3.12169	1.18213e-10	up	4.56281	1.17469e-15	up	-0.142481	-0.859534
arahy.Tifrunner.gnm1.ann1.VGZ3RK	3.37918	85.7463	115.446	2.07892	64.2656	86.596	4.35244	3.75669e-20	up	5.50198	4.7463e-11	up	4.49498	1.48471e-41	up	5.51648	2.25392e-44	up	-0.142534	-0.0144995
arahy.Tifrunner.gnm1.ann1.F3KKM7	1.19806	6.48855	8.20359	1.49065	7.37141	5.8385	1.76012	3.48185e-07	up	3.13388	3.45587e-13	up	1.90289	1.48324e-12	up	2.25542	5.58625e-14	up	-0.142771	0.878461
arahy.Tifrunner.gnm1.ann1.V6NIDZ	3.31597	17.4754	20.0128	2.87158	18.0768	10.1544	2.01184	1.59274e-08	up	2.90746	9.41344e-12	up	2.15685	1.71755e-13	up	1.95748	4.81012e-08	up	-0.145013	0.949983
arahy.Tifrunner.gnm1.ann1.NX6A0A	1.63416	35.5718	120.745	1.784	48.0062	89.2756	4.15416	3.55086e-12	up	6.6278	1.5874e-16	up	4.30317	4.07645e-51	up	5.77715	1.1805e-53	up	-0.149011	0.850647
arahy.Tifrunner.gnm1.ann1.N1U5TX	2.84672	25.5341	24.392	2.96846	33.4449	12.7282	2.71696	5.55151e-14	up	3.32057	1.10781e-12	up	2.8667	6.01031e-20	up	2.12165	2.72837e-11	up	-0.149746	1.19892
arahy.Tifrunner.gnm1.ann1.N0HV1Z	0.551541	4.22785	2.48251	0.302509	3.02569	5.08412	2.66668	0.00103356	up	2.60926	2.99265e-06	up	2.82014	2.81282e-10	up	4.11031	1.41678e-27	up	-0.153459	-1.50105
arahy.Tifrunner.gnm1.ann1.V842G6	1.11034	14.624	15.8511	1.05369	14.684	14.2907	3.60707	1.184e-23	up	4.45986	1.48488e-23	up	3.76102	1.98488e-40	up	4.20534	2.5771e-39	up	-0.153945	0.254519
arahy.Tifrunner.gnm1.ann1.LD2WL8	0.174299	15.017	7.61526	0.1525	16.6112	1.18951	6.04079	4.75563e-45	up	6.067	9.41536e-27	up	6.19756	2.01279e-68	up	3.26024	6.09939e-08	up	-0.156771	2.80676
arahy.Tifrunner.gnm1.ann1.EM9KCS	0.859797	5.62391	16.8574	0.788175	4.32458	10.4756	1.82678	0.00143623	up	4.04085	8.64795e-18	up	1.98579	0.000249993	up	3.96719	6.65877e-24	up	-0.159006	0.0736522
arahy.Tifrunner.gnm1.ann1.7QB2HQ	0.187612	7.00187	25.6421	0.119945	5.63865	8.28217	4.79694	0.000837629	up	7.34826	2.06329e-13	up	4.96095	3.80216e-38	up	6.10127	2.53808e-29	up	-0.164012	1.24699
arahy.Tifrunner.gnm1.ann1.D2QNFF	0.0422637	1.51025	5.96493	0.0298507	1.38323	1.48511	4.60902	2.40859e-09	up	7.29	7.47883e-35	up	4.77425	2.00648e-11	up	5.45183	8.91844e-16	up	-0.16523	1.83817
arahy.Tifrunner.gnm1.ann1.68L72N	0.784361	59.9617	114.48	0.521276	50.2972	103.87	5.97779	9.69781e-23	up	7.57274	9.4406e-39	up	6.14341	8.43925e-80	up	7.5463	1.19305e-59	up	-0.165617	0.0264409
arahy.Tifrunner.gnm1.ann1.Y6FWJK	0.212489	3.1428	1.40486	0.292051	4.9506	2.26719	3.44093	4.19932e-08	up	3.00491	7.00552e-05	up	3.60658	2.20826e-15	up	3.06709	6.64162e-08	up	-0.16565	-0.0621737
arahy.Tifrunner.gnm1.ann1.DP3C2W	0.189078	1.0837	3.50772	0.312775	2.18784	6.4529	2.19062	0.00491478	up	4.58761	0.000102712	up	2.35851	2.12753e-06	up	4.47173	8.98557e-35	up	-0.167896	0.115877
arahy.Tifrunner.gnm1.ann1.DMU7Q7	0	4.51894	11.533	0	5.07775	4.56357	5.49791	1.1362e-15	up	6.84963	5.20376e-41	up	5.66612	2.04296e-21	up	5.51209	9.31222e-29	up	-0.168207	1.33754
arahy.Tifrunner.gnm1.ann1.EXJ5K8	1.53201	78.2366	47.3542	0.967616	65.8652	56.5074	5.30451	2.15983e-16	up	5.26134	8.26521e-11	up	5.47461	6.29023e-64	up	5.79781	8.25938e-05	up	-0.170099	-0.536471
arahy.Tifrunner.gnm1.ann1.P45MK1	1.85107	11.3533	15.4369	1.91447	14.1941	9.25947	2.25743	3.08022e-09	up	3.55979	1.88549e-16	up	2.42818	1.07109e-15	up	2.57183	1.03007e-15	up	-0.170753	0.987963
arahy.Tifrunner.gnm1.ann1.NU78SD	1.29958	10.2621	35.7937	0.87594	9.06519	17.9563	2.49511	2.20055e-11	up	4.84068	0.00181342	up	2.66715	1.70345e-10	up	4.34863	7.65508e-10	up	-0.17204	0.492048
arahy.Tifrunner.gnm1.ann1.BD8YIG	0.558644	22.451	41.0336	0.648504	28.1864	34.564	4.9862	2.57069e-17	up	6.58543	2.35978e-39	up	5.15926	9.58153e-66	up	5.95314	1.56286e-61	up	-0.173054	0.632293
arahy.Tifrunner.gnm1.ann1.GM51F1	0.478408	26.4138	14.8843	0.233895	17.671	15.8494	5.24212	4.22271e-08	up	5.07064	1.55976e-28	up	5.4186	2.04905e-36	up	5.8422	1.1205e-49	up	-0.176479	-0.771557
arahy.Tifrunner.gnm1.ann1.3JC75E	0.143265	3.02684	15.9423	0.127391	3.31203	7.27542	3.95943	2.71418e-09	up	7.06858	5.37587e-41	up	4.13723	2.37055e-13	up	5.85146	1.02274e-16	up	-0.177802	1.21712
arahy.Tifrunner.gnm1.ann1.3T3YD2	1.07792	6.15494	3.64298	0.951215	6.61575	3.5163	2.18811	5.9534e-10	up	2.1383	1.05313e-06	up	2.36718	1.44985e-16	up	2.03415	2.20675e-10	up	-0.179064	0.104156
arahy.Tifrunner.gnm1.ann1.U1NDJ4	0.94633	14.5559	12.4054	0.809357	15.6247	7.5015	3.5463	3.20128e-11	up	4.26756	3.73593e-22	up	3.72769	3.93509e-41	up	3.45452	1.06004e-28	up	-0.181392	0.81304
arahy.Tifrunner.gnm1.ann1.U2WZ8A	0.115144	1.18096	1.22599	0.076719	1.03297	1.02055	2.89702	9.44976e-05	up	3.63303	5.94014e-07	up	3.08056	0.000207288	up	3.59724	1.46473e-07	up	-0.183545	0.0357856
arahy.Tifrunner.gnm1.ann1.L77XYR	0.073032	15.1196	88.4226	0.197399	44.0292	77.2369	7.16415	2.30918e-30	up	10.4235	2.87424e-28	up	7.34928	1.83998e-19	up	8.71416	7.58958e-83	up	-0.18513	1.70935
arahy.Tifrunner.gnm1.ann1.9X1AFC	0	52.0648	45.8003	0.0335413	34.214	82.1728	9.02416	5.54024e-20	up	8.83921	2.8452e-11	up	9.21274	5.08851e-38	up	11.0542	3.94487e-37	up	-0.188575	-2.21497
arahy.Tifrunner.gnm1.ann1.45NR7C	47.8948	278.28	82.0695	34.504	253.305	175.972	2.26315	0.00230583	up	1.41857	0.00171245	up	2.45195	0.00561984	up	2.46487	8.64954e-13	up	-0.188807	-1.0463
arahy.Tifrunner.gnm1.ann1.LK7ZFW	0.339702	2.69265	2.55776	0.190541	2.26819	1.81889	2.40249	0.000406102	up	2.80592	2.67056e-07	up	2.59167	4.81444e-08	up	2.81969	2.07578e-06	up	-0.189179	-0.0137672
arahy.Tifrunner.gnm1.ann1.R5ECF0	10.2564	57.7797	95.3027	9.34726	59.5053	87.8842	2.19588	4.13172e-10	up	3.60327	4.32099e-14	up	2.38752	2.49421e-16	up	3.46947	5.43272e-08	up	-0.191644	0.133798
arahy.Tifrunner.gnm1.ann1.H5V5GF	2.34493	10.8572	9.73798	1.97695	12.6821	4.80498	1.86581	3.91851e-07	up	2.41472	2.81389e-08	up	2.05868	4.7011e-12	up	1.30601	0.000397023	up	-0.192872	1.1087
arahy.Tifrunner.gnm1.ann1.ARK2IX	2.32704	8.70965	30.2616	1.76229	8.66726	19.0489	1.93019	4.5662e-05	up	4.30628	3.87374e-22	up	2.12472	3.71364e-08	up	4.05904	1.49137e-12	up	-0.194527	0.247241
arahy.Tifrunner.gnm1.ann1.QN0DU3	1.49911	5.76851	4.97108	1.88893	8.82483	3.58418	1.80789	1.1478e-06	up	1.78867	0.000148495	up	2.00374	7.69349e-13	up	1.31173	0.00147917	up	-0.195847	0.476946
arahy.Tifrunner.gnm1.ann1.JGE7BU	7.16033	39.5313	47.2666	13.2513	85.972	67.3494	2.06816	2.90312e-09	up	3.04281	8.79599e-13	up	2.26481	2.46303e-15	up	2.49152	3.46488e-16	up	-0.196654	0.55129
arahy.Tifrunner.gnm1.ann1.GX00WG	15.9678	237.484	410.866	16.6666	306.807	439.781	3.5799	6.0601e-12	up	5.06095	4.26351e-09	up	3.77677	7.87329e-22	up	4.87458	1.28597e-26	up	-0.196875	0.18637
arahy.Tifrunner.gnm1.ann1.KKXN3R	1.03999	13.3301	6.87553	1.17364	19.6624	4.87942	3.27574	6.93331e-17	up	3.04103	6.24436e-10	up	3.4762	4.43232e-27	up	2.21131	2.0066e-08	up	-0.200461	0.829726
arahy.Tifrunner.gnm1.ann1.10W9XD	7.53358	23.9619	26.1962	6.44693	25.0799	19.5752	1.31779	0.000508291	up	2.16784	5.17491e-06	up	1.52398	6.46252e-07	up	1.74372	2.58817e-07	up	-0.206193	0.424125
arahy.Tifrunner.gnm1.ann1.TL6PLN	2.71209	9.05298	6.96733	1.64494	6.71083	4.41182	1.38783	0.000938655	up	1.72064	0.000435321	up	1.59442	5.27333e-05	up	1.56901	0.000317101	up	-0.206583	0.151629
arahy.Tifrunner.gnm1.ann1.KXR240	11.4153	41.9206	31.299	11.6362	49.5496	22.2698	1.50044	2.50014e-05	up	1.78751	8.09122e-05	up	1.7072	1.05177e-08	up	1.15099	0.000453825	up	-0.206757	0.636519
arahy.Tifrunner.gnm1.ann1.W39VMW	0.714517	2.27564	10.4165	0.599325	2.90308	4.48078	1.48372	0.00759	up	4.20356	6.40491e-08	up	1.6955	0.000177041	up	2.88462	4.40913e-14	up	-0.211775	1.31893
arahy.Tifrunner.gnm1.ann1.YNCC4F	2.38564	9.51583	10.1989	1.91306	10.1917	7.44261	1.64996	3.42443e-05	up	2.48667	3.13819e-08	up	1.86261	2.38088e-08	up	2.03521	3.99599e-09	up	-0.212648	0.451461
arahy.Tifrunner.gnm1.ann1.VWTL5B	12.3165	85.89	42.3855	11.3021	94.3191	55.2835	2.52908	7.88415e-12	up	2.17988	0.00201101	up	2.74265	3.14715e-18	up	2.51669	5.03271e-14	up	-0.213568	-0.336816
arahy.Tifrunner.gnm1.ann1.644STB	9.84642	21.6256	19.4261	8.39217	23.3395	18.131	1.13535	0.000879461	up	1.77497	5.57921e-05	up	1.3491	5.37513e-07	up	1.61438	2.34652e-07	up	-0.213752	0.160594
arahy.Tifrunner.gnm1.ann1.HMT8RT	1.94629	5.85957	5.96767	1.44252	5.13649	4.56188	1.42916	0.000265916	up	2.18645	1.00279e-06	up	1.64581	7.56616e-07	up	2.03696	2.9042e-08	up	-0.216649	0.149491
arahy.Tifrunner.gnm1.ann1.6G1FH3	2.5504	48.6772	7.98365	1.27467	30.7425	3.87183	3.84353	8.11693e-13	up	1.71031	0.000679432	up	4.06018	2.22159e-45	up	1.52449	2.2497e-05	up	-0.21665	0.185821
arahy.Tifrunner.gnm1.ann1.EZ0DFJ	4.15681	104.583	159.878	5.23893	163.412	304.545	4.30095	2.33903e-29	up	5.61531	9.14845e-10	up	4.52114	4.26252e-39	up	5.99817	1.31755e-49	up	-0.220195	-0.382867
arahy.Tifrunner.gnm1.ann1.U180LC	0.223157	7.94495	8.16936	0.125131	5.70443	6.37165	4.60743	3.86706e-18	up	5.42532	1.88367e-28	up	4.82965	2.20872e-30	up	5.54234	7.7607e-44	up	-0.222221	-0.117022
arahy.Tifrunner.gnm1.ann1.XXH2X2	1.15883	5.96906	13.3036	1.08089	6.74414	10.4099	1.98452	3.31872e-05	up	3.86257	2.03139e-17	up	2.20712	2.20145e-08	up	3.40846	2.97647e-17	up	-0.222602	0.454113
arahy.Tifrunner.gnm1.ann1.2VU2GF	2.2969	7.89883	6.78107	2.57193	11.055	5.8072	1.53877	0.00330113	up	2.18176	7.91964e-05	up	1.76308	4.86476e-06	up	1.4818	0.00113413	up	-0.224308	0.699956
arahy.Tifrunner.gnm1.ann1.7C4JLW	0.335004	4.07822	3.09933	0.734304	9.91507	5.652	3.63406	1.22309e-06	up	3.8545	3.48536e-08	up	3.85873	3.97929e-19	up	3.60898	0.00068212	up	-0.224668	0.245526
arahy.Tifrunner.gnm1.ann1.HR8ZWH	0.220671	1.90189	1.47552	0.125078	1.35398	0.843101	2.71468	1.78977e-05	up	3.0463	4.86239e-06	up	2.94051	1.64925e-06	up	2.83164	2.15916e-05	up	-0.225832	0.214657
arahy.Tifrunner.gnm1.ann1.R3D0LA	16.6046	66.5144	67.4118	10.9439	54.9881	49.8826	1.67183	5.7538e-07	up	2.41121	5.3088e-08	up	1.89864	2.12638e-07	up	2.33394	6.27263e-14	up	-0.226819	0.0772724
arahy.Tifrunner.gnm1.ann1.351IJG	6.43482	28.7234	24.8288	5.87848	33.5555	31.8854	1.79419	1.88507e-07	up	2.30498	1.09183e-07	up	2.02123	6.9934e-11	up	2.54891	4.24058e-07	up	-0.227044	-0.243938
arahy.Tifrunner.gnm1.ann1.36MNWU	0.47852	4.66113	4.50119	0.474745	6.53564	2.15908	2.85754	1.75663e-05	up	3.54442	5.12132e-09	up	3.08596	2.16473e-11	up	2.30171	0.000108504	up	-0.228419	1.24271
arahy.Tifrunner.gnm1.ann1.XD5HYR	0.0207357	1.13997	1.81039	0.012798	0.987768	1.36057	4.95086	2.22242e-06	up	6.09218	5.15111e-14	up	5.18047	8.56522e-10	up	6.29973	1.23193e-15	up	-0.229605	-0.20755
arahy.Tifrunner.gnm1.ann1.KXG6SZ	5.55097	18.4545	13.544	3.43772	16.4796	11.9049	1.45621	0.00071355	up	1.91677	0.000100432	up	1.69028	7.83542e-06	up	1.7968	6.09088e-06	up	-0.234072	0.119973
arahy.Tifrunner.gnm1.ann1.ZE0YJW	1.62848	8.26923	13.0628	1.25719	7.95336	6.13799	1.98123	9.86151e-06	up	3.36996	0.00175983	up	2.21687	1.27237e-08	up	2.42148	1.59083e-09	up	-0.235639	0.948482
arahy.Tifrunner.gnm1.ann1.SH37QY	0.280258	2.27406	1.07256	0.206662	2.05371	1.51237	2.60547	7.0025e-06	up	2.25398	0.00191731	up	2.84545	3.48608e-08	up	2.99195	0.00233551	up	-0.239974	-0.737963
arahy.Tifrunner.gnm1.ann1.I6VHAV	1.4819	44.2895	217.485	1.5131	54.6823	111.916	4.52656	3.62534e-36	up	7.56431	5.83858e-36	up	4.76934	5.10051e-51	up	6.34882	3.74776e-55	up	-0.242777	1.21549
arahy.Tifrunner.gnm1.ann1.8URL6V	2.6913	26.6447	7.93921	2.85902	34.886	5.18203	2.94304	1.68589e-18	up	1.98234	9.20824e-06	up	3.18702	1.59099e-31	up	1.11729	0.00374584	up	-0.243982	0.865045
arahy.Tifrunner.gnm1.ann1.GF06UQ	7.53344	115.39	77.3453	9.47642	175.655	50.9458	3.7096	2.82188e-23	up	4.12802	2.80045e-18	up	3.9566	3.11278e-32	up	3.14637	7.14717e-17	up	-0.246994	0.98165
arahy.Tifrunner.gnm1.ann1.YV4Q3G	3.73006	14.6662	10.6193	3.80241	18.87	7.71919	1.66147	3.33146e-06	up	2.02085	2.7715e-06	up	1.90927	5.34029e-12	up	1.23616	0.000215022	up	-0.247806	0.78469
arahy.Tifrunner.gnm1.ann1.ELFF2Q	5.85264	23.5857	48.758	6.12456	31.7487	55.5827	1.49131	3.5163e-05	up	3.16857	1.65309e-10	up	1.74064	1.6205e-09	up	3.12211	9.52682e-19	up	-0.24933	0.0464593
arahy.Tifrunner.gnm1.ann1.KXRR0V	6.92884	22.6773	56.7715	7.32441	32.6922	35.5478	1.40625	2.02197e-05	up	3.34173	2.65553e-13	up	1.65692	5.92403e-10	up	2.3587	1.26551e-13	up	-0.250668	0.983027
arahy.Tifrunner.gnm1.ann1.L2Z1RL	3.82469	14.352	43.3022	2.79924	13.3167	17.5773	1.97054	2.35407e-07	up	4.33956	4.02368e-11	up	2.22373	1.3154e-13	up	3.23557	1.12656e-25	up	-0.253192	1.10399
arahy.Tifrunner.gnm1.ann1.S52WLR	1.10083	6.73615	6.5625	0.508031	4.76431	1.84164	1.99962	2.12433e-07	up	2.68774	2.18604e-10	up	2.25463	1.7815e-13	up	1.41898	0.000286855	up	-0.255015	1.26876
arahy.Tifrunner.gnm1.ann1.QHK75C	0.931436	8.54166	20.1446	0.799096	9.09712	4.50678	2.77428	1.31056e-09	up	4.74103	7.82273e-25	up	3.02937	1.90732e-10	up	2.62459	6.08085e-09	up	-0.255086	2.11644
arahy.Tifrunner.gnm1.ann1.U8895U	1.35523	6.76676	37.5802	1.06997	6.94066	20.2975	1.99558	0.000133574	up	5.18379	8.22355e-13	up	2.25535	6.57614e-13	up	4.38227	3.44672e-41	up	-0.259774	0.801521
Arachis_hypogaea_newGene_4370	1.31033	20.5739	22.3864	0.917718	17.525	43.9181	3.55459	4.96106e-08	up	4.39091	0.00193969	up	3.81984	2.58119e-24	up	5.72462	1.64887e-34	up	-0.265254	-1.33371
arahy.Tifrunner.gnm1.ann1.M4TVLK	4.87961	22.0199	21.5051	4.69548	27.4689	16.1299	1.84586	1.72822e-07	up	2.53261	2.66892e-09	up	2.11162	2.68917e-09	up	1.92001	6.99905e-10	up	-0.265764	0.612606
arahy.Tifrunner.gnm1.ann1.W5M46W	0.790247	3.7633	3.31496	0.910358	5.32195	2.36117	1.61268	0.00193507	up	2.13312	1.44004e-05	up	1.87908	9.06538e-09	up	1.12108	0.00889209	up	-0.266403	1.01204
arahy.Tifrunner.gnm1.ann1.E4I9E7	4.69805	34.6913	8.62986	5.03407	44.2642	11.2672	2.59341	3.6922e-15	up	1.42285	0.0013195	up	2.85988	2.80791e-25	up	1.71164	0.00210868	up	-0.266473	-0.288797
arahy.Tifrunner.gnm1.ann1.1EVC3W	0.552324	2.85828	17.3113	0.455212	3.06269	9.99792	2.029	0.00473707	up	5.34703	1.03686e-05	up	2.29601	0.000152485	up	4.57572	1.68834e-27	up	-0.267012	0.771312
arahy.Tifrunner.gnm1.ann1.BCEI7U	0.443422	47.3249	112.304	0.288381	40.9679	102.408	6.375	5.61775e-59	up	8.33631	4.33034e-47	up	6.64611	9.65426e-88	up	8.54627	7.08003e-82	up	-0.271114	-0.209952
arahy.Tifrunner.gnm1.ann1.ZMGM97	2.52633	17.6815	41.9978	2.63598	23.9516	45.1511	2.46701	1.46936e-10	up	4.39217	1.3034e-05	up	2.74096	3.15934e-24	up	4.22778	1.83875e-23	up	-0.273957	0.164393
arahy.Tifrunner.gnm1.ann1.92DGJ8	0.809358	9.17484	24.423	0.769571	10.8278	7.79443	3.08929	4.2489e-15	up	5.23464	2.41191e-19	up	3.36356	1.41985e-12	up	3.4723	3.24244e-09	up	-0.274264	1.76234
arahy.Tifrunner.gnm1.ann1.5C222Z	0.576458	21.7154	50.1795	0.753185	31.2186	50.0379	4.6634	4.62019e-11	up	6.58114	5.91559e-39	up	4.93893	1.84009e-48	up	6.21286	7.2648e-54	up	-0.27553	0.368279
arahy.Tifrunner.gnm1.ann1.F8HZ0X	1.51907	5.03159	4.38518	1.40486	5.52024	3.49868	1.21734	0.00834942	up	1.67383	0.0011905	up	1.49308	7.77249e-05	up	1.4198	0.000762295	up	-0.275739	0.254031
arahy.Tifrunner.gnm1.ann1.1Z1C0T	2.65129	6.89184	7.41882	2.06335	6.88893	4.99868	1.02645	0.00648188	up	1.85482	2.09094e-05	up	1.30581	1.18333e-05	up	1.37502	2.20585e-05	up	-0.279367	0.479805
arahy.Tifrunner.gnm1.ann1.45DTJR	0.651517	72.7152	138.917	0.443881	66.0523	199.561	6.44708	9.81105e-60	up	8.09749	2.69262e-46	up	6.72793	4.05523e-90	up	8.90163	8.44252e-84	up	-0.280856	-0.804144
arahy.Tifrunner.gnm1.ann1.R531TT	0.131289	11.0819	6.16106	0.17264	17.733	5.52	5.86401	1.96899e-27	up	5.73713	1.7574e-21	up	6.14812	6.07727e-38	up	5.04424	1.40609e-25	up	-0.284108	0.692894
arahy.Tifrunner.gnm1.ann1.P5X8WX	0.06043	1.60022	0.767806	0.0429677	1.21964	0.927651	3.32951	2.72942e-05	up	3.41533	2.95699e-05	up	3.61418	1.99078e-06	up	4.26511	1.0203e-08	up	-0.284673	-0.849781
arahy.Tifrunner.gnm1.ann1.BZ31U7	1.11739	3.49043	3.81829	0.923214	4.00092	2.34433	1.57071	4.80116e-05	up	2.3574	8.34968e-08	up	1.85681	3.40827e-08	up	1.64705	1.29466e-06	up	-0.286096	0.710352
arahy.Tifrunner.gnm1.ann1.ZB5N63	1.03728	4.22224	3.93824	0.66176	3.57076	2.62386	1.8127	1.32173e-05	up	2.51988	1.39368e-05	up	2.10257	2.24861e-08	up	2.19329	9.42908e-07	up	-0.28987	0.326587
arahy.Tifrunner.gnm1.ann1.6X9KLT	3.52417	16.6658	57.2596	2.72982	17.4445	33.1207	1.92236	0.000575323	up	4.39901	4.44215e-23	up	2.21311	2.64846e-10	up	3.7179	2.29504e-23	up	-0.29075	0.681113
arahy.Tifrunner.gnm1.ann1.X2BKCZ	11.8765	182.16	390.491	12.6295	259.665	342.754	3.63734	3.10302e-06	up	5.42606	1.8554e-15	up	3.93945	5.26819e-31	up	4.91868	7.18886e-38	up	-0.302106	0.507386
arahy.Tifrunner.gnm1.ann1.NZ6SRJ	0.055524	5.96282	3.80651	0.0167323	2.40065	1.67187	5.76054	7.19128e-07	up	5.89504	4.46109e-19	up	6.0662	1.06807e-17	up	5.88135	1.55517e-14	up	-0.305664	0.0136818
arahy.Tifrunner.gnm1.ann1.FUGS44	5.7296	32.4641	24.6613	5.6398	44.8055	22.7928	2.08107	5.85442e-10	up	2.51621	5.96847e-09	up	2.38904	4.13483e-16	up	2.05373	3.61765e-06	up	-0.307971	0.462474
arahy.Tifrunner.gnm1.ann1.8C30VS	2.13706	9.6949	33.0172	1.98166	11.9704	22.833	1.84109	1.24092e-07	up	4.31542	1.42808e-20	up	2.15746	3.22306e-15	up	3.66537	4.1131e-30	up	-0.316368	0.650052
arahy.Tifrunner.gnm1.ann1.G6UQCB	1.08336	4.05342	5.19153	1.0428	4.03622	2.13983	1.48526	0.000118722	up	2.5321	1.34526e-08	up	1.80426	5.7308e-08	up	1.42567	7.01626e-05	up	-0.319005	1.10643
arahy.Tifrunner.gnm1.ann1.M0KDQN	3.34651	20.0067	7.41078	2.5927	19.4048	8.86433	2.34729	1.62786e-12	up	1.62238	0.000209823	up	2.66944	2.68186e-23	up	2.07651	1.24909e-11	up	-0.322154	-0.454129
arahy.Tifrunner.gnm1.ann1.DSV9VH	0.311987	35.3736	54.3025	0.351169	50.8559	105.807	6.27385	1.54926e-31	up	7.59485	1.69059e-17	up	6.59691	2.71792e-18	up	8.23255	2.16486e-86	up	-0.323063	-0.637706
arahy.Tifrunner.gnm1.ann1.L4BQXH	0.623275	4.75461	14.3415	0.415202	4.39213	9.41143	2.59987	1.60849e-06	up	4.90252	6.61929e-25	up	2.92341	2.25136e-09	up	4.60092	1.63497e-18	up	-0.323541	0.301598
arahy.Tifrunner.gnm1.ann1.F82WRM	3.01581	31.0091	97.5661	2.23987	31.4439	70.2815	3.03245	9.48924e-06	up	5.39901	1.65621e-12	up	3.35666	6.90542e-23	up	5.09684	4.41551e-31	up	-0.324213	0.302175
arahy.Tifrunner.gnm1.ann1.NGDM9G	2.91314	24.7245	10.7984	3.17272	35.6466	30.0937	2.72593	1.21296e-16	up	2.23937	0.00105392	up	3.05072	1.93976e-28	up	3.38425	6.12518e-26	up	-0.324784	-1.14487
arahy.Tifrunner.gnm1.ann1.A38ZG2	0.222056	1.54339	1.60602	0.247919	2.30468	2.81944	2.40601	0.00423162	up	3.17027	1.82315e-05	up	2.73086	1.11274e-05	up	3.59998	4.09606e-11	up	-0.324849	-0.429714
arahy.Tifrunner.gnm1.ann1.QDL5QZ	12.5122	209.323	195.253	9.30886	210.149	155.995	3.73487	2.38585e-19	up	4.34959	6.32051e-18	up	4.05975	5.45779e-32	up	4.20699	1.15443e-30	up	-0.324887	0.1426
arahy.Tifrunner.gnm1.ann1.2KYQ06	0.223742	13.1448	16.9987	0.221616	17.3749	5.99582	5.09218	4.1442e-37	up	6.29545	2.81555e-38	up	5.41817	1.27911e-50	up	4.76026	1.09955e-12	up	-0.325992	1.53519
arahy.Tifrunner.gnm1.ann1.NW9GXH	0.0385213	0.428966	3.04793	0.0176903	0.330692	1.03859	3.01339	0.00427663	up	6.32984	4.77529e-16	up	3.33941	4.53986e-05	up	5.40434	1.57898e-08	up	-0.326018	0.925492
arahy.Tifrunner.gnm1.ann1.I97S71	15.3373	137.467	246.541	11.2187	136.445	257.481	2.84249	1.84739e-13	up	4.39189	2.74609e-17	up	3.16967	5.63402e-23	up	4.66299	1.30478e-34	up	-0.327178	-0.271103
arahy.Tifrunner.gnm1.ann1.MTF7G2	5.6022	16.0769	19.1534	4.62999	17.9591	15.2356	1.18486	0.00125978	up	2.15773	4.76436e-05	up	1.51411	9.77745e-08	up	1.85524	8.49736e-10	up	-0.329244	0.302492
arahy.Tifrunner.gnm1.ann1.U3UNQX	2.48266	9.05485	7.67899	2.12173	10.3914	10.9558	1.57756	4.58523e-06	up	2.05644	0.000979752	up	1.90685	0.000416563	up	2.51783	2.30796e-13	up	-0.329291	-0.461384
arahy.Tifrunner.gnm1.ann1.Q0IN0Q	0.825876	4.03307	11.5882	0.644882	3.92348	1.73219	1.75714	3.37511e-05	up	3.87839	4.85412e-07	up	2.08805	0.00545876	up	1.54689	0.00306406	up	-0.330906	2.3315
arahy.Tifrunner.gnm1.ann1.0ASR8J	3.29627	9.03477	11.961	2.74518	9.24944	9.28846	1.05619	0.00525804	up	2.15107	3.91272e-07	up	1.38802	3.12344e-06	up	1.86926	1.2454e-07	up	-0.331835	0.281808
arahy.Tifrunner.gnm1.ann1.PU50YZ	0.85489	4.81543	4.34419	0.612056	4.53015	3.08997	2.06229	8.13777e-07	up	2.69515	1.01784e-06	up	2.39818	0.000305698	up	2.35142	8.27721e-10	up	-0.335888	0.343729
arahy.Tifrunner.gnm1.ann1.X0V17W	3.09195	15.2825	14.1631	2.83714	17.262	20.0811	2.08178	2.19602e-08	up	2.72738	4.41226e-10	up	2.41898	7.96026e-16	up	3.19887	1.96596e-18	up	-0.337196	-0.471489
arahy.Tifrunner.gnm1.ann1.8C0M2R	0.0550057	6.18009	3.50605	0.020897	3.34065	2.85763	6.18576	1.0889e-24	up	6.07572	9.13383e-18	up	6.52359	1.79286e-20	up	6.92762	2.59373e-18	up	-0.337827	-0.851901
arahy.Tifrunner.gnm1.ann1.MFKE4U	0.122639	1.35266	3.04857	0.0636933	1.09951	1.10502	3.1746	2.67599e-07	up	4.99707	3.92761e-21	up	3.51584	2.61837e-09	up	4.10221	0.000620857	up	-0.341237	0.894862
arahy.Tifrunner.gnm1.ann1.5E2E13	9.70497	172.474	183.756	7.34177	176.887	199.297	3.81345	2.34429e-24	up	4.62762	2.12392e-08	up	4.15494	3.18837e-39	up	4.9049	2.68665e-39	up	-0.341495	-0.277286
arahy.Tifrunner.gnm1.ann1.4UQ2XQ	0.654147	22.614	101.598	0.402596	19.0108	36.8932	4.75204	1.66314e-07	up	7.61903	9.48231e-44	up	5.09774	7.97749e-37	up	6.63358	4.64457e-72	up	-0.345701	0.985453
arahy.Tifrunner.gnm1.ann1.34GL3D	27.336	310.921	239.792	21.6354	319.12	199.333	3.2653	5.29672e-11	up	3.54459	3.9304e-12	up	3.61288	1.31692e-20	up	3.48364	1.70928e-21	up	-0.34758	0.0609535
arahy.Tifrunner.gnm1.ann1.D9H2LP	2.94329	30.6277	6.98484	3.13786	43.1035	9.98781	2.92284	1.30335e-17	up	1.3416	0.00236787	up	3.27488	1.66529e-28	up	1.67496	0.00102992	up	-0.352036	-0.333355
arahy.Tifrunner.gnm1.ann1.T6ZDCV	0.882626	13.1814	15.0212	0.778494	12.0153	18.6792	3.4734	2.34473e-20	up	4.41181	8.04159e-23	up	3.82846	3.30669e-33	up	5.01514	3.26407e-38	up	-0.355064	-0.603333
arahy.Tifrunner.gnm1.ann1.E5J967	4.39093	13.8812	13.913	3.89596	17.181	7.20997	1.34829	0.000166211	up	2.10927	1.00225e-06	up	1.7044	9.28185e-10	up	1.11122	0.000868717	up	-0.356104	0.998046
arahy.Tifrunner.gnm1.ann1.V1SQNE	0.120887	9.84375	22.1448	0.098103	11.359	4.43101	6.01446	2.80858e-31	up	7.86156	2.42466e-48	up	6.37395	1.68478e-48	up	5.59705	1.3759e-26	up	-0.359494	2.26451
arahy.Tifrunner.gnm1.ann1.U8MR5F	0.22511	1.53472	1.43011	0.238263	2.19394	2.69514	2.36593	0.00386923	up	2.96385	8.47552e-05	up	2.72792	6.50179e-06	up	3.60581	4.93573e-10	up	-0.361983	-0.641956
arahy.Tifrunner.gnm1.ann1.7G7SK7	0.61574	8.62527	36.7135	0.825825	15.2947	39.5044	3.40686	1.13919e-15	up	6.19718	3.26427e-07	up	3.77138	9.88465e-07	up	5.71487	3.13639e-43	up	-0.364512	0.482314
arahy.Tifrunner.gnm1.ann1.3HQ27V	1.2436	13.5556	5.19567	0.795099	12.5097	2.23073	3.11038	7.15449e-16	up	2.43885	2.96112e-06	up	3.47916	5.83677e-25	up	1.54819	0.00412777	up	-0.368776	0.890664
arahy.Tifrunner.gnm1.ann1.13YX47	1.80812	37.7201	32.4378	1.70793	51.5866	71.7902	4.06695	1.24808e-11	up	4.5275	1.31423e-05	up	4.44038	6.42447e-50	up	5.49593	1.70995e-47	up	-0.373436	-0.968429
arahy.Tifrunner.gnm1.ann1.T0DAJU	22.5117	70.443	194.959	22.6311	100.366	92.7083	1.48772	0.00239436	up	3.51378	0.0013136	up	1.8641	0.000702632	up	2.45952	1.68528e-06	up	-0.37638	1.05427
arahy.Tifrunner.gnm1.ann1.6X3X3D	0.313602	20.8301	35.2423	0.343338	28.5601	12.335	5.57473	6.61241e-41	up	6.96343	4.41061e-18	up	5.95319	2.4046e-78	up	5.53013	8.7686e-56	up	-0.378455	1.4333
arahy.Tifrunner.gnm1.ann1.NQ31ZP	0	3.21677	16.1856	0	4.18754	28.5145	5.00754	0.00091323	up	7.33857	9.67891e-28	up	5.38803	4.12298e-28	up	8.15555	2.89531e-103	up	-0.380487	-0.816978
arahy.Tifrunner.gnm1.ann1.Q5WJAA	0.140793	20.5591	4.27348	0.0642307	18.3757	3.26251	6.68934	8.82085e-21	up	5.14328	1.90439e-08	up	7.0712	9.81305e-25	up	5.17173	6.47247e-08	up	-0.38186	-0.0284422
arahy.Tifrunner.gnm1.ann1.TCQK5L	46.1679	238.947	701.508	45.5229	317.34	334.427	2.09841	1.06292e-07	up	4.38786	0.00338494	up	2.48156	4.39856e-13	up	3.00811	3.98051e-17	up	-0.383156	1.37975
arahy.Tifrunner.gnm1.ann1.57KHAW	2.4755	9.28703	15.2192	2.52542	13.9911	21.4113	1.34886	0.000478848	up	2.64693	6.47263e-10	up	1.73567	8.61927e-09	up	2.94575	2.546e-17	up	-0.386808	-0.29882
arahy.Tifrunner.gnm1.ann1.EXG4FA	1.35818	9.72961	2.32459	1.16705	13.1003	5.36768	2.84929	1.48502e-15	up	1.42411	0.00755509	up	3.23693	4.18724e-31	up	2.59982	2.10597e-07	up	-0.387637	-1.17571
arahy.Tifrunner.gnm1.ann1.5A3JDR	1.80212	12.2833	67.8695	1.45715	11.9955	26.6337	2.42559	3.20055e-10	up	5.71137	1.89517e-10	up	2.8177	9.3779e-19	up	4.79708	3.14289e-40	up	-0.392117	0.914292
arahy.Tifrunner.gnm1.ann1.B3SD72	2.94435	13.8446	5.9294	2.79434	16.7205	7.19344	1.7754	6.98402e-05	up	1.29512	0.00809123	up	2.16946	8.0244e-15	up	1.49893	5.59645e-06	up	-0.394052	-0.203803
arahy.Tifrunner.gnm1.ann1.9E4VJ9	0.453239	8.33145	12.5108	0.202316	5.48967	9.55669	3.8894	8.64464e-15	up	5.16632	1.19039e-11	up	4.28592	1.43442e-28	up	5.66188	1.12125e-09	up	-0.396522	-0.49556
arahy.Tifrunner.gnm1.ann1.ZZX97Y	2.61196	25.0224	25.639	2.11956	26.6374	28.481	2.22943	5.85659e-11	up	3.10505	2.91025e-08	up	2.62956	8.30597e-22	up	3.44146	1.34452e-28	up	-0.400132	-0.336406
arahy.Tifrunner.gnm1.ann1.S8MNPV	0.562244	2.83107	1.91795	0.816899	4.85919	1.97005	1.61693	0.00296992	up	1.72657	0.00756579	up	2.01745	4.81511e-08	up	1.30498	0.0072696	up	-0.400522	0.421592
arahy.Tifrunner.gnm1.ann1.VA97SC	1.80705	3.9399	2.8827	1.45355	5.33602	2.32834	1.01859	0.00834417	up	1.34894	0.00424817	up	1.42571	1.2377e-06	up	1.05171	0.00218113	up	-0.407122	0.29723
arahy.Tifrunner.gnm1.ann1.MMYB4K	0.0926043	8.74158	10.1086	0.00865133	1.19096	4.36871	5.85923	3.5165e-06	up	6.76459	1.26729e-33	up	6.26827	1.33239e-10	up	8.65971	6.48734e-34	up	-0.409037	-1.89512
arahy.Tifrunner.gnm1.ann1.A4AUQP	1.12059	11.0609	24.2785	1.02049	14.2164	25.5721	3.05329	1.16333e-16	up	4.92083	3.14167e-08	up	3.46694	5.34924e-17	up	4.93638	5.27751e-24	up	-0.413648	-0.015548
arahy.Tifrunner.gnm1.ann1.GHL8IH	6.16473	29.6858	21.2363	4.57132	30.9237	19.2722	2.01382	4.76166e-07	up	2.32891	8.23012e-07	up	2.43613	1.06537e-19	up	2.34504	7.96278e-15	up	-0.422306	-0.0161352
arahy.Tifrunner.gnm1.ann1.BE452Y	0.156652	2.33028	9.89567	0.0475743	1.36681	3.72845	3.52512	1.02863e-06	up	6.36336	5.027e-36	up	3.94956	8.06491e-09	up	6.16622	3.21652e-30	up	-0.424447	0.19714
arahy.Tifrunner.gnm1.ann1.HGG2PG	0.712754	4.30778	7.21891	1.01953	5.89281	4.13296	2.22073	1.95758e-06	up	3.73482	3.0353e-15	up	2.64563	4.16087e-14	up	2.6636	8.58502e-10	up	-0.424909	1.07122
arahy.Tifrunner.gnm1.ann1.ER44IM	43.2084	208.294	185.67	30.6626	195.245	170.061	1.9602	0.000821431	up	2.52665	2.20987e-07	up	2.38578	0.00902075	up	2.5979	8.34435e-06	up	-0.425576	-0.0712483
arahy.Tifrunner.gnm1.ann1.3F0XG2	0.366069	2.07773	12.8588	0.110826	1.12785	5.00846	2.48926	0.00491137	up	5.68462	2.48773e-33	up	2.91559	6.61092e-07	up	5.3627	1.40624e-11	up	-0.42633	0.321922
arahy.Tifrunner.gnm1.ann1.I7Y4WF	0.191596	56.6666	9.32946	0.240089	81.448	78.7887	7.41898	0.000341205	up	5.83311	0.00064331	up	7.84689	8.29626e-85	up	8.42997	7.32936e-79	up	-0.427903	-2.59686
arahy.Tifrunner.gnm1.ann1.9R5XSH	0.960776	24.5818	41.6245	0.778189	26.6617	33.8953	4.50955	9.8777e-35	up	6.10957	7.60371e-36	up	4.93828	2.02957e-59	up	5.94778	5.81742e-62	up	-0.428732	0.161784
arahy.Tifrunner.gnm1.ann1.ZHJA83	3.3949	14.4045	17.6201	2.43955	14.0631	17.1632	1.79194	9.84004e-07	up	2.8223	2.66389e-09	up	2.22568	2.17026e-13	up	3.25206	6.76627e-26	up	-0.433743	-0.429763
arahy.Tifrunner.gnm1.ann1.04JNDX	0.154941	1.51391	2.03408	0.140249	1.92261	3.40856	2.82966	0.000472296	up	3.98178	1.95913e-07	up	3.26486	1.52739e-06	up	4.67037	6.14164e-16	up	-0.435206	-0.688584
arahy.Tifrunner.gnm1.ann1.J7RV1V	0.782922	5.71905	11.934	0.518301	4.77682	4.38221	2.39258	0.00348698	up	3.58402	8.87302e-17	up	2.83175	9.84744e-15	up	3.22598	3.3413e-12	up	-0.439171	0.358041
arahy.Tifrunner.gnm1.ann1.DI5QT1	0.11545	45.7809	44.1441	0.0372543	24.538	67.1627	8.29303	6.47864e-19	up	8.92994	6.11576e-48	up	8.7397	5.16031e-10	up	10.7705	6.71087e-79	up	-0.446668	-1.84058
arahy.Tifrunner.gnm1.ann1.WH6N3S	1.2633	11.2644	105.256	1.89545	21.3823	170.646	2.46421	1.80442e-09	up	6.31577	2.10113e-08	up	2.91592	5.6207e-11	up	6.44808	1.06138e-34	up	-0.451712	-0.13231
arahy.Tifrunner.gnm1.ann1.ZUTJ34	0.330788	2.1983	1.0212	0.371995	3.14119	1.30238	2.18757	2.68622e-05	up	1.90794	0.00346226	up	2.64159	1.69146e-11	up	2.01489	3.96049e-05	up	-0.454016	-0.106942
arahy.Tifrunner.gnm1.ann1.XYIS5G	10.1081	74.7754	143.877	9.0806	84.9864	99.6332	2.48113	9.69631e-12	up	4.14954	1.5398e-16	up	2.94394	6.2223e-21	up	3.68625	1.12857e-24	up	-0.462818	0.463285
arahy.Tifrunner.gnm1.ann1.EE4B44	0.302205	1.40238	2.44241	0.097706	0.73517	0.74792	1.85485	0.0034409	up	2.85808	3.64331e-06	up	2.32107	0.000644413	up	2.73988	5.75783e-05	up	-0.46622	0.118197
arahy.Tifrunner.gnm1.ann1.H1EMIC	0.180338	18.2303	17.855	0.069989	10.9498	10.8977	6.2406	4.00188e-21	up	6.95046	1.53395e-05	up	6.71055	2.11281e-15	up	7.28581	5.77647e-25	up	-0.469954	-0.335351
arahy.Tifrunner.gnm1.ann1.CQ0716	0.0284547	0.67711	3.31439	0.0139623	0.572653	0.736692	4.08913	6.40647e-07	up	7.03331	1.93371e-07	up	4.56154	8.10513e-09	up	5.4899	7.81459e-14	up	-0.472407	1.54341
arahy.Tifrunner.gnm1.ann1.2BYT27	1.39445	5.33844	4.7812	0.891813	5.12206	1.95172	1.58163	0.000123119	up	2.13634	4.52891e-06	up	2.05465	8.40156e-09	up	1.27316	0.00687402	up	-0.473023	0.863173
arahy.Tifrunner.gnm1.ann1.HE23UZ	2.77976	12.0438	9.51823	1.71669	11.1271	6.84753	1.90959	8.4935e-09	up	2.20323	1.45102e-07	up	2.3829	7.49656e-18	up	2.30604	6.65137e-14	up	-0.473312	-0.102813
arahy.Tifrunner.gnm1.ann1.EM7V1A	1.31487	48.3671	145.566	1.1044	58.6968	88.1133	4.92539	4.83867e-39	up	7.20621	2.6664e-35	up	5.39905	6.28987e-52	up	6.57296	4.11455e-58	up	-0.473656	0.633246
arahy.Tifrunner.gnm1.ann1.YX4J0R	1.07226	5.64948	5.3503	0.55743	4.34754	2.13277	2.12364	1.7664e-07	up	2.71609	0.000627696	up	2.59895	6.57099e-14	up	2.14566	1.29131e-07	up	-0.475312	0.570438
arahy.Tifrunner.gnm1.ann1.J961PB	3.37049	9.65924	13.0859	3.18628	13.577	12.9031	1.17695	0.000753648	up	2.31983	2.83617e-08	up	1.65533	3.83508e-10	up	2.16017	6.08981e-13	up	-0.47838	0.159656
arahy.Tifrunner.gnm1.ann1.G0QKVL	1.25732	5.95222	38.8329	0.913366	6.3582	34.5372	1.87815	0.00296754	up	5.29858	2.1958e-15	up	2.36189	1.0935e-07	up	5.38106	1.7633e-52	up	-0.483735	-0.0824833
arahy.Tifrunner.gnm1.ann1.MSHM5J	0.567435	3.23565	2.19379	0.309015	2.70249	1.22017	2.06232	2.6291e-05	up	2.12326	0.00035686	up	2.55794	1.4888e-08	up	1.87743	0.0010468	up	-0.495612	0.245828
arahy.Tifrunner.gnm1.ann1.77K1W8	0.41263	7.96267	22.3828	0.17639	5.38853	8.93007	3.96653	0.000213499	up	6.13539	1.71473e-10	up	4.46586	1.8309e-29	up	5.77075	2.17314e-17	up	-0.499326	0.36464
arahy.Tifrunner.gnm1.ann1.Y27KNC	33.4305	243.09	413.413	22.6922	245.637	376.198	2.52906	1.16155e-06	up	3.99668	1.24585e-14	up	3.0298	3.6221e-20	up	4.21385	1.86488e-29	up	-0.500744	-0.217165
arahy.Tifrunner.gnm1.ann1.XNP3RF	0	9.81199	14.2665	0.0388167	10.7145	24.1752	6.61647	5.67604e-37	up	7.15648	4.23559e-13	up	7.11822	1.53391e-34	up	8.91244	1.65204e-73	up	-0.501749	-1.75596
arahy.Tifrunner.gnm1.ann1.NA9T15	1.3306	8.70586	48.1205	1.14196	11.9054	48.4625	2.43607	0.00299095	up	5.58839	3.51686e-25	up	2.94229	5.75426e-10	up	5.54624	7.69521e-56	up	-0.506219	0.0421467
arahy.Tifrunner.gnm1.ann1.X5MG7Q	1.03425	33.5106	81.7605	1.18184	56.6711	74.6638	4.60258	3.4586e-32	up	6.58877	1.23885e-08	up	5.1267	6.35316e-64	up	6.10195	7.12834e-64	up	-0.524114	0.48682
arahy.Tifrunner.gnm1.ann1.DBZ9PS	3.20916	56.1212	131.202	1.85643	51.8521	71.3714	3.8306	1.09308e-05	up	5.76245	3.52852e-18	up	4.36687	4.25204e-47	up	5.40675	3.37164e-19	up	-0.536271	0.355695
arahy.Tifrunner.gnm1.ann1.W4PCDV	0.387411	1.89812	1.41118	0.165637	1.63396	0.712737	1.64341	0.00212182	up	1.62617	0.00776379	up	2.18713	0.00392479	up	1.9126	0.0028062	up	-0.543715	-0.286423
arahy.Tifrunner.gnm1.ann1.N3FNZH	0.503886	3.51305	6.52805	0.381146	4.21288	1.9526	2.36258	4.61363e-06	up	3.87533	1.30903e-15	up	2.90816	1.82583e-08	up	2.54444	2.82447e-07	up	-0.545577	1.33089
arahy.Tifrunner.gnm1.ann1.DRB5KP	0.374815	9.97647	2.7378	0.247473	10.8529	4.01948	4.40341	8.72009e-27	up	3.24442	2.04477e-08	up	4.95233	1.26873e-15	up	4.09816	5.92418e-17	up	-0.548913	-0.853737
arahy.Tifrunner.gnm1.ann1.GE3SEL	0.528287	4.54873	1.88872	0.491867	8.09931	3.13518	2.85546	2.72292e-05	up	2.8207	0.00180941	up	3.40557	4.81592e-05	up	3.19427	6.96126e-09	up	-0.550106	-0.373571
arahy.Tifrunner.gnm1.ann1.8X0KIE	1.22845	11.9776	13.388	0.834893	13.4046	13.6391	2.90875	7.8461e-17	up	3.65382	4.44756e-17	up	3.46323	1.42828e-36	up	3.91506	1.62149e-34	up	-0.554473	-0.261237
arahy.Tifrunner.gnm1.ann1.C1JFDB	0.434574	2.31498	1.94833	0.293945	2.33369	1.71557	2.03272	0.000234175	up	2.51532	6.37017e-05	up	2.58957	2.89718e-08	up	2.68702	5.67788e-08	up	-0.556848	-0.171697
arahy.Tifrunner.gnm1.ann1.F45BIC	20.8606	68.7406	45.3002	13.7462	80.9188	47.3208	1.6815	3.01657e-07	up	1.77049	2.85507e-05	up	2.24255	4.38965e-17	up	2.06444	6.2011e-12	up	-0.561049	-0.293947
arahy.Tifrunner.gnm1.ann1.VI6I29	0	4.67363	13.0614	0.030478	3.8008	14.732	5.54647	1.07949e-12	up	7.02917	3.55647e-42	up	6.11219	2.35749e-32	up	8.61276	4.93956e-36	up	-0.56572	-1.58359
arahy.Tifrunner.gnm1.ann1.R1BU5M	1.33145	121.326	19.0385	0.507017	60.6949	29.8678	6.07618	4.80382e-25	up	4.10581	8.06829e-20	up	6.64684	4.85492e-72	up	6.14976	6.75811e-17	up	-0.570659	-2.04396
arahy.Tifrunner.gnm1.ann1.MB9SFC	0.842141	2.75172	4.86945	0.905888	4.12894	2.60025	1.07289	0.00650934	up	2.29461	7.14053e-08	up	1.65046	5.6031e-09	up	1.23822	0.000164056	up	-0.577573	1.05639
arahy.Tifrunner.gnm1.ann1.VQV1LI	0.155954	2.18896	3.48785	0.115294	2.84109	4.59191	3.25666	1.02469e-05	up	4.6985	1.65797e-12	up	3.83729	2.08195e-10	up	5.14897	1.45919e-08	up	-0.58063	-0.450472
arahy.Tifrunner.gnm1.ann1.157G9B	0.610603	3.02256	2.67437	0.57137	4.52368	1.78578	1.96493	3.5097e-07	up	2.34633	2.02288e-07	up	2.54722	1.37639e-17	up	1.78426	3.38461e-05	up	-0.582292	0.562073
arahy.Tifrunner.gnm1.ann1.206U1W	8.34668	77.5038	64.7835	2.68138	39.4465	73.6068	2.87864	1.14902e-17	up	3.3026	1.30434e-07	up	3.46235	1.89619e-34	up	4.91197	3.44391e-46	up	-0.583711	-1.60937
arahy.Tifrunner.gnm1.ann1.K1TFPH	1.74118	23.664	47.8144	1.72981	29.9307	40.9199	3.17519	1.04139e-20	up	4.96404	3.18531e-05	up	3.75914	6.36256e-11	up	4.68307	2.67397e-14	up	-0.583947	0.280968
arahy.Tifrunner.gnm1.ann1.XP1WSF	20.9607	74.5514	147.794	12.8491	72.5455	107.67	1.47552	0.000404438	up	3.18482	1.42291e-07	up	2.06257	1.66457e-10	up	3.21077	3.25686e-19	up	-0.587055	-0.0259445
arahy.Tifrunner.gnm1.ann1.CIN5QE	0.0331487	10.2157	5.05267	0.016663	7.83687	8.69133	7.38772	3.57635e-52	up	7.04865	1.77037e-32	up	7.97478	6.70194e-63	up	8.646	2.15112e-34	up	-0.587063	-1.59735
arahy.Tifrunner.gnm1.ann1.R41K8Z	0.118733	9.39073	9.0183	0.029358	4.5982	4.98037	5.62459	2.39571e-12	up	6.25896	1.54156e-34	up	6.21525	2.43952e-34	up	6.90857	4.80215e-19	up	-0.590653	-0.649612
arahy.Tifrunner.gnm1.ann1.7Q54VN	0.135667	1.42817	1.77169	0.105734	1.25203	1.09495	2.64951	0.000585269	up	3.75532	0.0093585	up	3.24198	0.000216557	up	3.6482	3.27206e-07	up	-0.592468	0.107123
arahy.Tifrunner.gnm1.ann1.G4LPCX	0.0459323	0.629754	0.951424	0.0376907	0.719318	1.27263	3.25792	0.000110079	up	4.23844	2.02497e-07	up	3.8514	1.12923e-06	up	4.99095	0.00251014	up	-0.593489	-0.752506
arahy.Tifrunner.gnm1.ann1.0R0FR4	0.356253	3.20082	3.77564	0.612416	6.75066	3.95686	2.65164	8.47476e-06	up	3.57205	5.78766e-10	up	3.25037	7.7583e-17	up	3.02545	2.71209e-12	up	-0.598727	0.546606
arahy.Tifrunner.gnm1.ann1.PDF2MW	15.8891	144.29	146.215	13.049	193.283	173.024	2.85399	4.30172e-14	up	3.58881	8.88204e-14	up	3.45278	4.47235e-25	up	3.87202	1.1749e-26	up	-0.598783	-0.283205
arahy.Tifrunner.gnm1.ann1.740L49	2.2562	6.57894	8.90646	1.7785	8.43077	6.05558	1.19532	0.00837576	up	2.34435	2.87954e-07	up	1.80417	3.65297e-07	up	1.90473	0.000719986	up	-0.608842	0.439627
arahy.Tifrunner.gnm1.ann1.B91BB5	0.754929	5.05806	12.3328	0.632926	7.01744	4.83477	2.41758	1.19674e-08	up	4.41274	4.58292e-23	up	3.0281	4.70863e-19	up	3.06852	1.26059e-09	up	-0.610514	1.34421
arahy.Tifrunner.gnm1.ann1.WNMX7W	0.161567	28.0571	17.6776	0.132454	37.8929	28.216	6.87885	5.09114e-64	up	6.91648	1.30756e-29	up	7.49139	3.33236e-99	up	7.64972	2.37396e-82	up	-0.612543	-0.733246
arahy.Tifrunner.gnm1.ann1.HAW4XI	7.96138	49.2262	87.4778	3.70305	39.5141	41.4356	2.16981	1.79414e-10	up	3.48285	1.51375e-13	up	2.78563	1.28051e-24	up	3.181	1.50318e-23	up	-0.615818	0.301844
arahy.Tifrunner.gnm1.ann1.JD0QI3	0.345949	2.2606	3.03346	0.175412	2.11305	1.69677	2.11175	0.00378364	up	3.21928	0.000297107	up	2.72818	7.61138e-05	up	3.16431	0.000176148	up	-0.616433	0.0549736
arahy.Tifrunner.gnm1.ann1.F7MUQP	5.01146	24.7436	25.9036	4.67703	34.5162	11.9499	1.31221	0.000465877	up	2.18393	4.49927e-06	up	1.93353	2.42141e-10	up	1.45966	1.13708e-05	up	-0.621329	0.72427
arahy.Tifrunner.gnm1.ann1.JVKZ4S	0.377525	2.35362	4.04655	0.115104	1.09326	1.64878	2.08152	0.0010271	up	3.6149	1.72024e-06	up	2.70869	0.000121396	up	3.94525	2.86817e-10	up	-0.627168	-0.330356
arahy.Tifrunner.gnm1.ann1.GW8KD6	2.50282	15.5467	7.52758	1.65381	17.1191	4.72559	2.42023	8.75261e-13	up	2.46849	8.06053e-09	up	3.04976	1.88788e-24	up	1.99182	7.12423e-06	up	-0.62953	0.476667
arahy.Tifrunner.gnm1.ann1.FQK9B4	5.98734	26.1127	118.612	3.94599	28.4985	90.5952	1.71185	2.07512e-07	up	4.57253	1.79166e-13	up	2.34507	2.63492e-18	up	4.55174	3.65819e-34	up	-0.633216	0.0207904
arahy.Tifrunner.gnm1.ann1.7X1NZD	0.635797	13.5665	8.18411	0.52757	19.0472	8.27941	4.0123	1.39779e-21	up	4.0271	2.01718e-15	up	4.64758	3.7026e-42	up	4.06653	2.8605e-25	up	-0.635281	-0.0394356
arahy.Tifrunner.gnm1.ann1.B2AD5C	5.64158	13.985	34.1493	3.31629	12.3258	22.8736	1.01594	0.00410312	up	2.75482	9.32938e-09	up	1.65328	1.74945e-09	up	3.12751	4.2483e-12	up	-0.637336	-0.37269
Arachis_hypogaea_newGene_109	0.348504	8.45379	13.8471	0.141231	5.99171	6.8548	4.24858	2.74998e-07	up	5.66259	2.53213e-27	up	4.89122	1.36515e-18	up	5.66324	1.81954e-28	up	-0.642635	-0.000642297
arahy.Tifrunner.gnm1.ann1.BH9RMT	1.39298	15.1124	6.57588	0.509824	13.2399	3.63567	3.16918	1.50416e-19	up	3.20761	5.03474e-12	up	3.81252	8.41585e-18	up	2.88463	2.03287e-15	up	-0.643339	0.322979
arahy.Tifrunner.gnm1.ann1.BRNL8L	0.954251	32.9826	22.9478	0.501393	26.6774	10.777	4.62486	6.36201e-38	up	4.81991	1.6344e-10	up	5.27003	6.58609e-27	up	4.51616	7.51009e-26	up	-0.645174	0.303747
arahy.Tifrunner.gnm1.ann1.KDN3A4	1.00165	4.57386	4.75563	0.723558	5.49035	2.82941	1.82756	0.00161666	up	2.60533	9.77347e-06	up	2.47334	1.62472e-07	up	2.10929	0.000129386	up	-0.645777	0.496049
arahy.Tifrunner.gnm1.ann1.374HIW	0.826423	12.4784	31.7366	0.574427	16.0901	20.2922	3.57399	1.60134e-20	up	5.75774	2.10892e-33	up	4.21984	1.94493e-10	up	5.32552	6.36584e-55	up	-0.645856	0.432215
arahy.Tifrunner.gnm1.ann1.IC6AW7	2.07499	15.9515	19.385	1.67243	17.8254	26.7845	1.87502	1.38018e-07	up	3.07352	4.63884e-05	up	2.52162	5.59261e-18	up	3.67148	3.12591e-08	up	-0.646597	-0.597962
arahy.Tifrunner.gnm1.ann1.916YDT	0.122372	7.70873	81.036	0.0585147	7.05033	17.4789	5.54665	4.52523e-16	up	9.66741	3.84103e-16	up	6.19609	2.63984e-21	up	8.08106	1.11418e-56	up	-0.649436	1.58634
arahy.Tifrunner.gnm1.ann1.KK3V44	1.59806	12.6185	108.836	1.68264	21.2338	142.222	2.22274	0.00039566	up	5.97379	8.36642e-08	up	2.8777	3.8308e-06	up	6.15429	4.331e-22	up	-0.654958	-0.180494
arahy.Tifrunner.gnm1.ann1.TC7Y0P	0.752666	42.938	39.4954	0.376518	42.4793	36.9077	5.59258	3.13624e-10	up	6.29157	1.38066e-21	up	6.25763	3.9369e-13	up	6.6314	0.00329313	up	-0.665046	-0.339837
arahy.Tifrunner.gnm1.ann1.HQGJ2Y	0.1162	5.64937	11.5774	0.0661883	6.29781	5.67972	5.22962	1.68863e-30	up	7.02249	1.0528e-10	up	5.90898	5.54931e-15	up	6.19613	6.05608e-32	up	-0.679354	0.826363
arahy.Tifrunner.gnm1.ann1.00DB5A	2.88654	36.1191	31.4723	2.96571	57.8988	32.7063	3.5493	5.07093e-19	up	4.28513	1.63749e-21	up	4.23617	2.31392e-34	up	3.90407	5.6904e-34	up	-0.686874	0.38106
arahy.Tifrunner.gnm1.ann1.2AHI7R	0	3.17633	25.7896	0.0171523	1.50778	4.26254	4.98929	1.48399e-09	up	8.01065	3.58539e-58	up	5.67934	6.68964e-06	up	7.75336	1.70225e-40	up	-0.690054	0.257287
arahy.Tifrunner.gnm1.ann1.FU6CIC	18.7198	69.5483	48.4245	13.6269	88.4305	68.8879	1.575	0.00608164	up	1.75154	3.2945e-05	up	2.26546	1.27093e-15	up	2.48391	4.8241e-16	up	-0.690451	-0.732369
arahy.Tifrunner.gnm1.ann1.T5R681	0.0559537	1.54209	5.59035	0.01892	0.784371	3.39316	3.96741	5.94146e-05	up	6.31841	2.51315e-26	up	4.66073	1.4412e-05	up	7.47569	3.17235e-20	up	-0.693317	-1.15728
arahy.Tifrunner.gnm1.ann1.U7IVDN	0.412357	16.7184	13.3733	0.2968	20.4447	9.15122	4.99428	3.23125e-38	up	5.3504	5.17528e-07	up	5.69059	2.89967e-45	up	5.10052	5.00928e-17	up	-0.696317	0.249881
arahy.Tifrunner.gnm1.ann1.Q1JK99	2.44513	16.2413	41.1629	1.25474	14.6517	17.2948	2.78193	6.74784e-17	up	4.93333	2.9044e-11	up	3.48066	3.29969e-35	up	4.43173	6.57231e-17	up	-0.69873	0.501599
arahy.Tifrunner.gnm1.ann1.MTWC9Y	0.0913343	0.457009	0.446162	0.059693	0.532656	0.319473	1.96648	0.00620358	up	2.66096	0.000222344	up	2.67662	1.25684e-05	up	2.53076	0.000209787	up	-0.71015	0.130194
arahy.Tifrunner.gnm1.ann1.B7DDIS	0.545673	6.36661	2.30205	0.332863	7.42	2.08664	3.16913	1.02033e-12	up	2.5782	0.000486984	up	3.8891	3.74651e-24	up	2.65993	4.13942e-07	up	-0.719972	-0.0817267
arahy.Tifrunner.gnm1.ann1.L5L12B	0.376703	9.75191	46.2516	0.10469	5.0918	14.9406	4.33519	2.35231e-12	up	7.29678	2.68466e-27	up	5.05975	6.8626e-20	up	7.1723	1.50141e-64	up	-0.724557	0.124477
arahy.Tifrunner.gnm1.ann1.UP75CU	1.34933	3.99912	7.31232	1.1459	6.04242	6.37583	1.22693	0.00515856	up	2.81549	1.4935e-10	up	1.95739	3.4212e-09	up	2.61254	4.78247e-16	up	-0.730465	0.202947
arahy.Tifrunner.gnm1.ann1.GP7L65	0.246985	4.5559	2.37733	0.241815	7.75135	3.69881	3.7746	7.25268e-05	up	3.55979	3.09112e-07	up	4.50554	6.39609e-24	up	4.01866	1.7126e-14	up	-0.73094	-0.45887
arahy.Tifrunner.gnm1.ann1.FG2V1D	1.19255	3.36747	4.07252	0.877498	5.04067	2.12584	1.47211	0.00206501	up	2.25061	9.38673e-06	up	2.20393	1.17476e-09	up	1.56153	0.000647853	up	-0.731821	0.689076
arahy.Tifrunner.gnm1.ann1.Q2KLD3	1.13514	18.2479	30.5092	0.974559	25.7635	20.0445	3.44415	5.92533e-21	up	5.25351	2.34423e-29	up	4.17769	5.08877e-09	up	4.70071	3.82485e-46	up	-0.733539	0.552801
arahy.Tifrunner.gnm1.ann1.YQG5EZ	1.33766	38.6637	68.5136	0.849006	44.9683	3.04723	4.5551	8.12199e-08	up	6.13997	2.67531e-05	up	5.28963	0.000198497	up	2.06033	6.2743e-08	up	-0.734532	4.07964
arahy.Tifrunner.gnm1.ann1.GYR78M	0.468495	14.1838	50.5487	0.247465	15.3457	55.9981	4.28895	1.16333e-16	up	6.7655	1.05756e-14	up	5.03887	8.77941e-32	up	7.44169	2.52522e-78	up	-0.74992	-0.676192
arahy.Tifrunner.gnm1.ann1.RJ3HQ5	0.121553	1.28302	0.732642	0.108743	2.22643	0.588561	3.07388	1.17387e-06	up	2.97993	2.78171e-05	up	3.85445	1.74738e-16	up	2.5317	0.000242508	up	-0.780564	0.448233
arahy.Tifrunner.gnm1.ann1.LGQQ8W	0.0416967	7.5752	1.03893	0.0102493	4.6688	3.54249	6.81126	1.74861e-29	up	4.76099	7.3569e-08	up	7.59299	2.00576e-27	up	7.84494	4.38197e-18	up	-0.781735	-3.08394
arahy.Tifrunner.gnm1.ann1.FWQ16B	0.180042	30.6662	70.6866	0.173702	50.1961	104.625	6.77397	1.17492e-56	up	8.66501	1.00165e-09	up	7.56999	2.52122e-28	up	9.20366	1.35568e-81	up	-0.796017	-0.538652
arahy.Tifrunner.gnm1.ann1.F01EC9	1.71041	12.4668	7.07666	1.103	17.5287	2.97113	2.71265	5.57866e-09	up	2.82797	0.00173291	up	3.50936	7.22837e-20	up	1.83849	0.00186212	up	-0.796707	0.989474
arahy.Tifrunner.gnm1.ann1.JG8SFN	2.63931	22.6262	9.18609	1.31102	25.5711	4.73777	2.84553	1.87127e-11	up	2.58719	1.42977e-06	up	3.64415	6.2171e-23	up	2.40481	1.8686e-06	up	-0.798618	0.182384
arahy.Tifrunner.gnm1.ann1.MAC6YY	8.98754	52.0194	24.9042	6.43174	68.2865	33.781	2.15224	1.19551e-10	up	1.83628	0.000378316	up	2.95375	3.16069e-24	up	2.51982	4.1809e-16	up	-0.801507	-0.683544
arahy.Tifrunner.gnm1.ann1.ML3LVJ	0.702493	4.10623	6.68415	0.33841	3.89416	3.75846	2.07952	0.00144763	up	3.53205	8.35985e-05	up	2.89721	8.72817e-07	up	3.49923	6.12774e-10	up	-0.817695	0.0328155
arahy.Tifrunner.gnm1.ann1.03WWG0	3.44377	13.3351	83.2645	2.26973	15.6112	37.4617	2.40313	1.76147e-12	up	5.21628	9.2495e-26	up	3.23922	6.22581e-31	up	4.61565	6.39101e-40	up	-0.836093	0.600637
arahy.Tifrunner.gnm1.ann1.NH1Q40	0.355813	2.18498	1.50523	0.296404	4.03828	3.77393	2.36638	2.35624e-05	up	2.49941	7.59909e-05	up	3.20846	2.30775e-15	up	3.63989	1.66448e-05	up	-0.842085	-1.14048
arahy.Tifrunner.gnm1.ann1.TVU1YR	3.52742	64.5304	115.052	4.25557	149.2	266.138	3.83791	3.39808e-14	up	5.37108	5.15481e-15	up	4.69086	2.55728e-42	up	6.10482	4.98043e-51	up	-0.852954	-0.73374
arahy.Tifrunner.gnm1.ann1.95ZZMZ	0.0826703	9.81261	4.46035	0.00430567	1.12128	9.39375	6.24859	9.6397e-26	up	5.72609	6.26787e-20	up	7.10924	1.44648e-06	up	10.6298	5.36644e-38	up	-0.860648	-4.90372
arahy.Tifrunner.gnm1.ann1.3LM8QV	1.54345	7.56998	4.40981	0.780461	7.79259	3.28882	2.01793	6.84024e-05	up	1.84212	9.08738e-05	up	2.88118	9.83268e-20	up	2.33738	2.60518e-06	up	-0.863256	-0.495257
arahy.Tifrunner.gnm1.ann1.P1JLUS	0.740622	6.05083	62.4002	0.224073	3.92168	33.878	2.73443	5.62261e-05	up	6.80022	1.12964e-41	up	3.60041	3.15523e-07	up	7.27886	1.51721e-18	up	-0.86598	-0.47864
arahy.Tifrunner.gnm1.ann1.VB8HUC	0.355232	4.51139	6.53167	0.0992377	2.04771	2.17512	3.69863	1.67558e-13	up	4.77666	4.86601e-21	up	4.59476	5.03022e-09	up	5.25246	1.40044e-19	up	-0.896126	-0.4758
arahy.Tifrunner.gnm1.ann1.62570H	0.219261	1.37437	1.86783	0.0451237	0.604881	0.801496	2.27314	0.000190695	up	3.36231	4.78842e-09	up	3.17888	6.67943e-06	up	4.12206	2.93496e-10	up	-0.905744	-0.759747
arahy.Tifrunner.gnm1.ann1.240KDJ	0.229921	3.28885	18.6928	0.0679667	2.20643	6.90151	3.51173	1.27709e-06	up	6.71953	3.84697e-36	up	4.42585	8.30181e-09	up	6.63777	3.32542e-31	up	-0.914118	0.0817684
arahy.Tifrunner.gnm1.ann1.3U78JA	0.0879787	1.12979	5.33002	0.0535737	1.38736	3.76262	3.30141	3.6082e-08	up	6.27283	4.1691e-19	up	4.22818	1.19556e-16	up	6.24213	3.45552e-56	up	-0.92677	0.0306945
arahy.Tifrunner.gnm1.ann1.NK6UX8	0.669137	17.9526	32.5823	0.509925	25.967	41.2107	4.25984	1.75808e-29	up	5.83382	2.58257e-32	up	5.19244	2.74972e-66	up	6.43615	3.12244e-61	up	-0.932602	-0.602337
arahy.Tifrunner.gnm1.ann1.ALL85F	0.597633	16.8994	11.1885	0.125393	7.71017	23.167	4.48625	4.8319e-30	up	4.59205	2.52098e-12	up	5.41895	6.61581e-06	up	7.55915	6.8227e-81	up	-0.932702	-2.96711
arahy.Tifrunner.gnm1.ann1.VH5N8W	6.02186	31.9233	71.2579	2.79946	29.4033	38.6713	2.09616	5.01746e-10	up	4.01728	3.04787e-16	up	3.03766	4.30233e-28	up	4.16121	4.79097e-32	up	-0.941501	-0.143935
arahy.Tifrunner.gnm1.ann1.PA1DXY	0.455548	291.033	40.9962	0.0326833	50.1517	74.8195	8.85451	1.42757e-50	up	6.73171	2.63193e-05	up	9.80051	9.79917e-29	up	10.9382	4.66286e-37	up	-0.945997	-4.20651
arahy.Tifrunner.gnm1.ann1.V5WJ5Y	0.149574	5.02268	14.4541	0.0819833	5.08853	6.82857	4.56916	3.78846e-12	up	6.79879	5.17094e-35	up	5.51827	4.61913e-19	up	6.51775	2.40379e-32	up	-0.949114	0.281039
arahy.Tifrunner.gnm1.ann1.57AKVM	0.386566	12.0638	35.4686	0.0931303	6.60226	36.6175	4.61401	1.54442e-14	up	6.88499	2.64142e-27	up	5.56925	4.24671e-15	up	8.61415	1.14937e-75	up	-0.955244	-1.72916
arahy.Tifrunner.gnm1.ann1.A4IJUG	0.731186	3.22006	2.25283	0.623441	5.68413	1.79367	1.75991	0.00422265	up	1.95271	0.00420654	up	2.71679	4.42883e-10	up	1.63381	0.00713711	up	-0.956877	0.318901
arahy.Tifrunner.gnm1.ann1.B1753N	0.672105	4.07485	8.08853	0.314011	4.14152	4.92134	2.63353	0.007746	up	4.38016	3.73235e-06	up	3.59144	5.23304e-12	up	4.62084	2.87441e-24	up	-0.957915	-0.240683
arahy.Tifrunner.gnm1.ann1.V5CLR8	2.40603	9.06303	12.8585	1.31819	10.5998	10.9203	1.49542	0.000223585	up	2.65404	1.04789e-05	up	2.47641	4.32534e-18	up	3.0286	3.03209e-11	up	-0.980987	-0.374568
arahy.Tifrunner.gnm1.ann1.SIB906	0.0192733	2.53555	1.48306	0.003145	0.940358	0.40439	6.31028	3.01281e-22	up	6.25953	5.29692e-16	up	7.30376	1.12117e-06	up	6.71796	1.29385e-11	up	-0.993477	-0.458436
arahy.Tifrunner.gnm1.ann1.N0B4J9	0.010258	0.565186	1.04467	0.00422033	0.523569	2.34975	4.99029	2.42958e-08	up	6.57729	9.22858e-14	up	5.99514	3.4437e-11	up	8.72532	5.06245e-08	up	-1.00485	-2.14802
arahy.Tifrunner.gnm1.ann1.E54J1V	0.321414	9.44732	67.2236	0.113428	10.772	37.1858	4.69369	0.000487738	up	8.1689	4.5945e-51	up	5.71262	4.19415e-23	up	8.06018	1.35849e-75	up	-1.01893	0.108721
arahy.Tifrunner.gnm1.ann1.H5B7RS	0.50461	3.68623	4.00387	0.207816	3.97946	6.35083	2.59674	4.19509e-08	up	3.35867	2.734e-11	up	3.62489	1.56039e-17	up	4.81289	5.54501e-38	up	-1.02814	-1.45422
arahy.Tifrunner.gnm1.ann1.ECZ3V7	0.728385	5.56725	10.4143	0.363876	5.72677	7.04857	2.53032	3.04746e-09	up	4.10864	1.42968e-20	up	3.55963	2.07975e-14	up	4.23901	4.02295e-39	up	-1.02931	-0.130365
arahy.Tifrunner.gnm1.ann1.7UA4HL	0.432019	3.74296	4.80002	0.244916	4.7032	3.63273	2.67335	1.49518e-10	up	3.80044	2.36895e-07	up	3.72042	1.09655e-26	up	3.99242	2.26952e-29	up	-1.04706	-0.191983
arahy.Tifrunner.gnm1.ann1.79IGHD	0.419115	5.09536	1.51585	0.277754	8.34151	1.61334	3.16147	7.6049e-11	up	1.91151	0.00754437	up	4.21057	3.47726e-28	up	2.32389	9.96817e-05	up	-1.0491	-0.412385
arahy.Tifrunner.gnm1.ann1.JZYL5C	0.215386	1.36935	2.08363	0.101008	1.5349	1.4207	2.78844	0.000776018	up	4.2281	0.000621099	up	3.83956	2.013e-06	up	4.38037	7.34981e-08	up	-1.05112	-0.15227
arahy.Tifrunner.gnm1.ann1.TI8LFW	2.61879	18.8071	116.312	1.12813	18.0721	52.8851	2.52264	4.10763e-05	up	5.99125	7.89407e-30	up	3.57496	1.06552e-31	up	5.82432	1.49231e-27	up	-1.05232	0.166923
arahy.Tifrunner.gnm1.ann1.XIU4QN	0.0599847	43.1324	9.66353	0.00628167	12.4214	78.6846	8.48593	2.37631e-79	up	7.09506	1.31842e-38	up	9.57765	2.08685e-20	up	12.5679	5.11623e-41	up	-1.09171	-5.47282
arahy.Tifrunner.gnm1.ann1.IRIV1V	0.736314	6.84424	61.9496	0.458353	10.3882	24.835	2.8016	4.40484e-09	up	6.72198	4.08473e-08	up	3.90041	3.0686e-25	up	5.73155	6.70571e-17	up	-1.09881	0.990429
arahy.Tifrunner.gnm1.ann1.HPB1RW	1.38722	28.3074	20.2597	0.425387	19.4316	6.87243	3.96602	3.99675e-20	up	4.23301	7.42063e-07	up	5.07925	5.54522e-16	up	4.19521	3.51702e-09	up	-1.11324	0.0378052
arahy.Tifrunner.gnm1.ann1.M1BTB5	14.8841	77.726	99.8425	7.55093	95.5298	96.8305	2.0502	0.000123657	up	3.09563	2.21003e-08	up	3.20861	4.70794e-29	up	3.80627	9.0322e-29	up	-1.15841	-0.710646
arahy.Tifrunner.gnm1.ann1.77LVUR	0.630607	7.30622	2.41043	0.233157	7.09575	1.53646	3.2587	1.24997e-14	up	2.36516	7.67386e-05	up	4.42856	2.62839e-25	up	2.80356	9.48344e-07	up	-1.16986	-0.4384
arahy.Tifrunner.gnm1.ann1.AY8I6Y	0.934498	21.0548	4.2632	0.866302	46.8302	7.69782	4.119	3.03151e-21	up	2.52666	1.64437e-06	up	5.30318	6.01329e-68	up	3.27959	4.5107e-12	up	-1.18417	-0.752923
arahy.Tifrunner.gnm1.ann1.NU762S	0.648683	3.11539	6.47176	0.183875	2.2289	7.33735	1.93061	1.6147e-05	up	3.69851	6.34147e-10	up	3.12056	1.62472e-07	up	5.41398	1.44127e-15	up	-1.18995	-1.71546
arahy.Tifrunner.gnm1.ann1.WXJ9GG	0.631506	13.7197	21.0367	0.223569	12.2367	12.0708	4.04288	9.01823e-10	up	5.36618	5.54089e-29	up	5.24499	1.24445e-33	up	5.8052	1.54759e-43	up	-1.20211	-0.439017
arahy.Tifrunner.gnm1.ann1.ISYP38	9.03945	27.404	74.6232	9.14847	68.6243	81.7875	1.25478	0.000210164	up	3.42111	9.59696e-06	up	2.47259	7.39692e-17	up	3.30348	4.66222e-21	up	-1.21781	0.117624
arahy.Tifrunner.gnm1.ann1.CNV9AJ	0.182815	9.66249	22.7467	0.0342377	5.63624	16.4971	5.31603	1.15866e-08	up	7.25349	1.62322e-43	up	6.54342	4.87189e-27	up	8.66729	2.07448e-21	up	-1.22739	-1.41381
arahy.Tifrunner.gnm1.ann1.2R4GL5	2.26792	70.4155	99.6853	0.886222	82.1977	78.4598	4.32955	1.64307e-13	up	5.43895	0.00045738	up	5.57037	2.52453e-65	up	6.1247	5.65858e-57	up	-1.24082	-0.685745
arahy.Tifrunner.gnm1.ann1.B3NMEL	0.353172	2.16119	4.06657	0.126951	2.00127	0.799079	2.12665	0.000443592	up	3.76021	0.000228322	up	3.37091	4.363e-09	up	2.67071	0.000130363	up	-1.24427	1.0895
arahy.Tifrunner.gnm1.ann1.BP1V8D	0.201479	3.65293	3.12904	0.148919	6.55709	3.25613	3.39451	2.81569e-09	up	3.79315	2.69019e-06	up	4.64253	5.53662e-22	up	4.31222	1.71803e-12	up	-1.24802	-0.519077
arahy.Tifrunner.gnm1.ann1.XNH79U	0.0757133	1.34979	4.08134	0.308397	5.95237	10.9883	3.20769	4.83306e-05	up	5.62397	4.94745e-20	up	4.45975	3.54997e-08	up	5.90688	6.55745e-55	up	-1.25206	-0.282905
arahy.Tifrunner.gnm1.ann1.FB6B2S	12.256	183.349	482.717	10.5165	408.758	374.48	3.58804	4.74614e-07	up	5.6751	1.21877e-16	up	4.85283	1.31804e-42	up	5.30552	6.25153e-43	up	-1.26478	0.369575
arahy.Tifrunner.gnm1.ann1.1IJJ7X	0.728652	2.60626	1.59108	0.392437	3.15116	1.27044	1.92964	0.000589845	up	2.33819	0.000272457	up	3.19542	1.12048e-11	up	2.39259	5.43279e-05	up	-1.26579	-0.0544069
arahy.Tifrunner.gnm1.ann1.145GHR	17.145	105.962	164.601	9.98083	153.133	131.304	2.24224	0.000105274	up	3.60916	2.88601e-13	up	3.51833	1.70043e-07	up	3.91576	6.74498e-27	up	-1.27609	-0.306593
arahy.Tifrunner.gnm1.ann1.GQ1BIK	0.180836	2.56026	6.59635	0.0356297	1.37631	8.94399	3.38015	7.71676e-06	up	5.44163	5.2586e-22	up	4.66348	2.44231e-09	up	7.93722	1.7393e-25	up	-1.28333	-2.49559
arahy.Tifrunner.gnm1.ann1.WVH2H8	1.31196	19.8853	4.87733	1.1765	46.5517	9.71731	3.57267	1.90234e-14	up	2.27457	3.30835e-06	up	4.86369	7.72067e-59	up	3.18126	4.16716e-23	up	-1.29102	-0.906696
Arachis_hypogaea_newGene_18231	0.198136	3.17736	2.47532	0.11477	4.8275	2.96181	3.53252	1.069e-07	up	3.88623	2.6682e-08	up	4.84833	2.4405e-19	up	4.72207	2.0229e-08	up	-1.31581	-0.835834
arahy.Tifrunner.gnm1.ann1.77CZVH	4.90776	65.0598	25.2409	0.915368	33.2237	28.2334	3.38406	3.37961e-23	up	2.71835	7.60989e-07	up	4.71688	1.10572e-53	up	5.06184	4.33843e-51	up	-1.33282	-2.34349
arahy.Tifrunner.gnm1.ann1.0CE3F9	0.665079	2.98159	1.74266	0.457894	5.09669	3.1022	3.25666	0.000994935	up	2.95297	0.00926699	up	1.91845	4.97676e-13	up	1.80646	2.8041e-09	up	1.33622	1.13349
arahy.Tifrunner.gnm1.ann1.6EBR5V	0.894565	3.76615	8.90972	0.656565	7.39759	20.659	1.69835	0.00150489	up	3.6489	4.7421e-07	up	3.04231	8.74272e-16	up	5.10394	3.60881e-51	up	-1.34396	-1.45504
arahy.Tifrunner.gnm1.ann1.YW2RJ0	8.53362	30.2178	124.195	6.12789	59.5815	90.4979	1.46871	0.00021936	up	4.23128	1.3185e-07	up	2.84274	1.45824e-22	up	4.02372	8.79015e-29	up	-1.37403	0.207562
arahy.Tifrunner.gnm1.ann1.KF0N62	13.5769	80.3992	168.155	9.45531	151.465	145.423	2.18469	4.08892e-11	up	3.97807	2.79572e-13	up	3.5642	4.60434e-36	up	4.08247	9.31928e-34	up	-1.37951	-0.104396
arahy.Tifrunner.gnm1.ann1.H9FJ3E	0.671329	24.1286	64.9889	0.293304	32.991	1.64994	4.83466	2.31744e-07	up	6.94743	1.08441e-06	up	6.26312	2.31003e-05	up	2.52874	0.00322867	up	-1.42845	4.41869
arahy.Tifrunner.gnm1.ann1.HQ6B45	1.01854	59.1803	189.256	0.334711	62.0855	189.904	5.49672	5.52186e-12	up	7.86307	8.52813e-49	up	6.93416	1.35049e-40	up	9.12637	6.29644e-91	up	-1.43744	-1.2633
arahy.Tifrunner.gnm1.ann1.QM6TI7	0.333973	1.77137	1.96557	0.076073	1.63892	0.842529	2.30098	0.00023035	up	3.2098	1.29514e-07	up	3.75591	7.14123e-07	up	3.34363	3.89848e-07	up	-1.45493	-0.133834
arahy.Tifrunner.gnm1.ann1.FMU3NZ	1.27907	9.32438	30.7295	0.190062	4.48446	5.72409	2.58805	0.00560445	up	5.01997	5.07847e-20	up	4.07461	4.55247e-23	up	5.0082	6.48521e-07	up	-1.48656	0.0117627
arahy.Tifrunner.gnm1.ann1.X8YVGZ	0.138191	4.87662	2.28959	0.0685147	8.01316	0.833636	4.67733	5.2288e-17	up	4.1531	0.0020591	up	6.18761	5.48766e-41	up	3.52891	6.25949e-06	up	-1.51029	0.62419
arahy.Tifrunner.gnm1.ann1.I84R0N	5.17604	40.9633	40.6564	3.05113	69.0996	32.0552	2.63264	2.91776e-07	up	3.36941	0.00438116	up	4.1551	3.30042e-07	up	3.69846	5.26098e-23	up	-1.52247	-0.329042
arahy.Tifrunner.gnm1.ann1.SM1KCJ	0	19.5462	4.0479	0.005738	6.61457	15.5898	7.61075	4.43976e-92	up	5.3391	1.36065e-08	up	9.13381	9.48529e-32	up	10.9198	3.34983e-25	up	-1.52307	-5.58066
arahy.Tifrunner.gnm1.ann1.AUV3TU	0.238581	5.6619	2.72988	0.084537	7.99819	4.97087	4.26922	9.67468e-20	up	3.99761	2.61105e-13	up	5.81928	3.45534e-22	up	5.47468	2.21955e-19	up	-1.55006	-1.47706
Arachis_hypogaea_newGene_5863	0	9.08423	1.38557	0.0109317	6.15636	2.7547	6.50529	3.43782e-45	up	3.7924	2.36039e-10	up	8.06574	1.63985e-28	up	7.61437	4.17649e-25	up	-1.56045	-3.82197
arahy.Tifrunner.gnm1.ann1.9CPW5C	1.04568	6.99086	6.28947	0.324158	7.35963	3.31527	2.42128	0.00111673	up	2.95706	0.00023215	up	3.99476	4.28467e-24	up	3.44908	0.000360403	up	-1.57348	-0.492014
arahy.Tifrunner.gnm1.ann1.L7L2H1	0.502281	4.60666	3.08415	0.287991	6.81594	3.05948	3.21971	1.10905e-07	up	3.32855	0.00940473	up	4.84595	2.29871e-22	up	4.18821	7.65462e-06	up	-1.62624	-0.859652
arahy.Tifrunner.gnm1.ann1.893SZW	0.204547	12.3924	15.7383	0.0520647	10.9867	16.9645	5.37544	3.02972e-24	up	6.44622	1.85992e-28	up	7.00845	1.75217e-36	up	8.21176	1.84292e-64	up	-1.63301	-1.76554
arahy.Tifrunner.gnm1.ann1.VA5NBW	0.493555	4.88009	4.46466	0.102657	3.36805	3.37316	2.931	5.29291e-08	up	3.50814	1.47687e-08	up	4.5903	4.39122e-08	up	5.18306	1.11829e-14	up	-1.6593	-1.67492
arahy.Tifrunner.gnm1.ann1.VNK22G	0.109038	94.3079	24.1023	0.011837	41.7246	140.334	9.10928	5.39748e-74	up	7.8644	7.00982e-29	up	10.813	7.8562e-35	up	13.1436	5.27126e-108	up	-1.70376	-5.27918
arahy.Tifrunner.gnm1.ann1.E2XSSP	1.00323	6.80251	19.4965	0.454423	10.7013	22.5647	2.32689	5.91284e-10	up	4.58693	3.53113e-20	up	4.08139	2.22527e-07	up	5.72191	4.56031e-20	up	-1.7545	-1.13498
arahy.Tifrunner.gnm1.ann1.4I4T9M	0	1.64355	5.87648	0.021202	1.73533	12.6868	4.03874	0.00431734	up	5.87688	6.35489e-21	up	5.82577	5.02496e-12	up	9.26937	1.80735e-50	up	-1.78703	-3.39249
arahy.Tifrunner.gnm1.ann1.N4K2VQ	0.469374	5.97547	10.7335	0.193606	8.82818	7.48854	3.42269	9.54271e-06	up	5.0472	4.14725e-14	up	5.29132	4.41808e-15	up	5.469	1.13632e-55	up	-1.86863	-0.421804
arahy.Tifrunner.gnm1.ann1.QE0IQ6	0.691541	3.47308	11.6125	0.327591	7.01133	4.47331	1.99318	0.00212668	up	4.42481	3.93407e-06	up	3.94157	3.62077e-16	up	3.87136	1.6279e-13	up	-1.94839	0.55345
arahy.Tifrunner.gnm1.ann1.8K9MAC	0	1.22172	3.3263	0.02494	1.65226	2.55308	3.61084	3.21402e-15	up	5.05585	4.81526e-35	up	5.57332	1.57262e-16	up	6.78339	1.02077e-22	up	-1.96248	-1.72754
arahy.Tifrunner.gnm1.ann1.S987R3	0.185479	8.67819	20.4515	0.126431	23.8159	18.8983	4.91328	4.35968e-06	up	6.87525	3.0012e-28	up	7.01963	1.89519e-10	up	7.26736	3.6167e-53	up	-2.10634	-0.392113
arahy.Tifrunner.gnm1.ann1.GK9JFI	0.391072	2.18336	8.36222	0	2.34737	4.25036	2.35923	0.00616098	up	5.03806	1.79166e-13	up	4.55297	9.6911e-11	up	5.40951	7.28492e-10	up	-2.19374	-0.371457
arahy.Tifrunner.gnm1.ann1.G1DJHB	0.717343	13.2367	97.4034	0.102363	11.6256	28.0437	3.88423	4.05556e-11	up	7.46362	1.06907e-46	up	6.21727	1.42067e-21	up	8.06397	6.96849e-30	up	-2.33304	-0.600352
arahy.Tifrunner.gnm1.ann1.435I7G	0.229377	4.43061	12.5983	0.109869	13.1992	12.0841	3.84004	4.54833e-11	up	6.04695	4.82901e-10	up	6.34931	1.45233e-52	up	6.78722	1.69297e-25	up	-2.50928	-0.740263
arahy.Tifrunner.gnm1.ann1.16M659	0.0656267	2.6403	6.64216	0.00852967	3.54359	6.22824	4.83331	1.86767e-12	up	6.86176	1.37388e-32	up	7.71561	1.35494e-28	up	9.10708	3.89828e-57	up	-2.8823	-2.24532
Arachis_hypogaea_newGene_2544	0.207206	10.6276	83.041	0.042975	22.4696	60.3846	5.33495	2.1615e-08	up	8.98095	9.00685e-19	up	8.39241	1.86106e-31	up	10.397	8.58918e-102	up	-3.05746	-1.41602
arahy.Tifrunner.gnm1.ann1.XNQT3T	0	2.63625	3.89882	0.00445933	5.15011	1.29003	4.72041	5.30629e-27	up	5.28496	4.17764e-09	up	8.35808	1.94526e-41	up	7.55862	1.19501e-11	up	-3.63767	-2.27366
arahy.Tifrunner.gnm1.ann1.7PFL6Q	2.83822	0.0218757	0.0244703	2.10512	0.197175	0.167127	-7.20049	3.551e-23	down	-6.27818	3.12979e-15	down	-3.80958	4.57344e-13	down	-3.4461	9.155e-10	down	-3.39091	-2.83208
arahy.Tifrunner.gnm1.ann1.T3CFRI	3.12618	0.0559667	0.233933	2.6044	0.443989	0.472067	-6.0784	1.48658e-21	down	-3.37699	1.70365e-07	down	-2.9818	1.01481e-10	down	-2.29141	2.89768e-06	down	-3.09661	-1.08558
arahy.Tifrunner.gnm1.ann1.K9E1NX	8.46878	0.105825	1.6645	6.15898	0.675413	1.30924	-6.6002	1.7109e-17	down	-1.95798	0.00344825	down	-3.5564	1.11266e-09	down	-2.05168	0.000520702	down	-3.04379	0.0936993
arahy.Tifrunner.gnm1.ann1.XVT01H	1.52876	0.0811847	0.161983	1.27095	0.521395	0.239981	-4.55289	6.95535e-09	down	-2.9176	0.000352235	down	-1.67297	0.00725971	down	-2.53567	0.000315122	down	-2.87992	-0.381931
arahy.Tifrunner.gnm1.ann1.A5JVQI	2.33164	0.0251503	0.0543087	1.76408	0	0.0561227	-6.62396	6.51132e-07	down	-5.41392	2.67886e-05	down	-4.14085	1.49259e-21	down	-5.00368	4.94942e-12	down	-2.48311	-0.41024
arahy.Tifrunner.gnm1.ann1.GFBT7E	2.19118	0.037496	0.0361657	2.51006	0.226686	0.151733	-6.1747	1.5105e-08	down	-5.05372	2.57551e-06	down	-3.71181	1.81343e-06	down	-3.65212	3.2531e-05	down	-2.46289	-1.4016
arahy.Tifrunner.gnm1.ann1.JM0XW1	18.0025	0.29201	3.88935	14.4482	1.53204	3.47815	-6.09207	5.8576e-25	down	-1.84075	0.00101551	down	-3.63995	1.40416e-15	down	-1.88909	0.000114298	down	-2.45211	0.0483328
arahy.Tifrunner.gnm1.ann1.I967WA	2.23557	0.154954	0.273168	1.87721	0.696458	0.16675	-4.10549	5.08149e-09	down	-2.65628	0.000440317	down	-1.84872	0.000811706	down	-3.24323	4.19686e-07	down	-2.25677	0.586942
arahy.Tifrunner.gnm1.ann1.27ABMV	4.21405	0.0845613	0.067559	4.1865	0.390117	0.352886	-5.90675	6.91851e-28	down	-5.35188	5.76856e-18	down	-3.82644	7.62597e-11	down	-3.39784	2.36264e-09	down	-2.08031	-1.95404
arahy.Tifrunner.gnm1.ann1.UDY4PI	9.33387	1.26509	0.731381	5.72379	3.36166	1.22225	-3.23596	6.68841e-16	down	-3.28711	2.99165e-11	down	-1.20108	0.000728215	down	-2.08183	1.77893e-07	down	-2.03488	-1.20528
Arachis_hypogaea_newGene_15591	25.5802	3.29938	1.3963	7.97778	4.43058	2.86823	-3.26561	2.95087e-22	down	-3.76647	3.36738e-18	down	-1.24154	4.42293e-05	down	-1.24741	0.00012481	down	-2.02408	-2.51906
arahy.Tifrunner.gnm1.ann1.K8MVYG	8.5568	0.208336	0.290015	8.46662	0.833063	0.542403	-5.69171	3.34941e-15	down	-4.47862	3.25915e-11	down	-3.75132	1.73468e-24	down	-3.7921	9.09003e-22	down	-1.94039	-0.686517
arahy.Tifrunner.gnm1.ann1.KFWY3N	4.23661	0.138449	0.206425	5.04095	0.684915	0.755622	-5.20938	1.85335e-23	down	-3.95568	2.40167e-11	down	-3.29865	2.03783e-19	down	-2.58065	1.13149e-11	down	-1.91072	-1.37503
arahy.Tifrunner.gnm1.ann1.XVKA12	1.31882	0.068312	0.075388	1.8443	0.429772	0.337142	-4.35635	9.02946e-07	down	-3.57988	5.46906e-05	down	-2.48429	0.000125876	down	-2.24736	0.00198774	down	-1.87205	-1.33252
Arachis_hypogaea_newGene_8991	14.2726	2.36626	2.66534	10.5739	6.75155	0.73065	-2.94249	2.01747e-16	down	-2.01893	1.01415e-06	down	-1.07675	0.00759483	down	-3.69467	1.85506e-17	down	-1.86574	1.67574
arahy.Tifrunner.gnm1.ann1.MV37LX	1.31351	0.14932	0.122093	1.66218	0.71979	0.305385	-3.45532	2.5747e-05	down	-3.03191	0.000375805	down	-1.62975	0.00262885	down	-2.26356	0.000277337	down	-1.82557	-0.768346
arahy.Tifrunner.gnm1.ann1.RP8YTM	2.71209	0.149302	0.156822	1.40809	0.29467	0.143053	-4.22665	1.34774e-09	down	-3.39035	1.81702e-06	down	-2.42647	5.21874e-05	down	-2.87044	1.67084e-05	down	-1.80017	-0.519905
arahy.Tifrunner.gnm1.ann1.XX0NXH	24.6367	1.0435	7.54945	26.3868	4.03052	5.62024	-4.93172	2.78064e-13	down	-1.36213	0.00403905	down	-3.14088	6.51141e-24	down	-2.08022	8.39656e-11	down	-1.79084	0.718098
arahy.Tifrunner.gnm1.ann1.TI6HCL	5.6517	0.257269	1.17971	3.38761	0.556063	1.08733	-4.79884	1.2687e-19	down	-1.9158	0.00085681	down	-3.0098	3.64401e-10	down	-1.47774	0.00239141	down	-1.78904	-0.438068
arahy.Tifrunner.gnm1.ann1.31ALDJ	2.91943	0.185233	0.442048	1.86511	0.460078	0.218724	-4.20012	2.1933e-09	down	-2.33052	0.00112908	down	-2.41567	0.00250268	down	-2.8377	0.000917175	down	-1.78446	0.507181
arahy.Tifrunner.gnm1.ann1.6HIR6Y	0.834997	0.00968833	0.0479307	0.924819	0.0485057	0.0185113	-6.21666	6.64829e-10	down	-3.39042	9.9141e-05	down	-4.44855	4.4981e-09	down	-4.8326	2.42681e-08	down	-1.76811	1.44218
arahy.Tifrunner.gnm1.ann1.HBF5UW	11.4087	0.244462	0.823925	9.71709	0.857328	1.27695	-5.64662	1.43592e-17	down	-3.39567	4.13594e-07	down	-3.88896	1.26775e-13	down	-2.75878	4.19489e-07	down	-1.75766	-0.636896
arahy.Tifrunner.gnm1.ann1.AU90AL	2.81565	0.109267	0.676714	1.86748	0.256984	0.525199	-4.99842	6.16345e-16	down	-1.68872	0.007449	down	-3.26242	1.15665e-09	down	-1.67385	0.00220278	down	-1.736	-0.0148707
arahy.Tifrunner.gnm1.ann1.QEIN6U	26.706	1.22788	1.1737	16.077	2.53873	2.05896	-4.82219	4.61026e-07	down	-4.15966	9.47065e-06	down	-3.08852	1.99786e-17	down	-2.80486	1.03285e-13	down	-1.73367	-1.3548
arahy.Tifrunner.gnm1.ann1.EWV5Y4	12.8716	0.0259953	2.55826	7.17649	0.072244	2.34019	-8.44286	2.36302e-47	down	-1.99949	3.65583e-05	down	-6.7481	3.55835e-37	down	-1.53109	0.000102859	down	-1.69476	-0.4684
Arachis_hypogaea_newGene_16411	42.4078	0.352746	2.0425	39.5367	1.11198	6.57384	-7.24919	1.56278e-59	down	-3.99012	1.02907e-19	down	-5.57573	2.04851e-38	down	-2.44435	7.53223e-14	down	-1.67346	-1.54577
arahy.Tifrunner.gnm1.ann1.AMV68J	11.6059	0.1963	2.09776	12.0937	0.676665	2.91139	-6.24256	6.1433e-47	down	-2.0668	1.15804e-06	down	-4.57257	3.80244e-20	down	-1.89726	2.135e-06	down	-1.66999	-0.169538
arahy.Tifrunner.gnm1.ann1.Q5MPVN	59.0312	0.435884	13.081	46.9185	1.18717	19.8173	-7.15967	1.22697e-55	down	-1.65065	0.000515779	down	-5.53391	6.02899e-61	down	-1.11607	0.00218414	down	-1.62577	-0.534581
arahy.Tifrunner.gnm1.ann1.3A3GYI	52.4466	1.90839	1.81985	47.5298	5.63718	3.16664	-5.12396	6.64688e-42	down	-4.46293	1.05896e-22	down	-3.50369	5.04175e-35	down	-3.75349	1.36736e-31	down	-1.62028	-0.70944
arahy.Tifrunner.gnm1.ann1.A78VKF	2.99322	0.105521	0.193364	3.07777	0.352729	0.109652	-5.13392	1.31719e-18	down	-3.51724	1.05708e-08	down	-3.51878	5.04767e-16	down	-4.61259	5.92839e-19	down	-1.61514	1.09535
arahy.Tifrunner.gnm1.ann1.HAPN95	4.97278	0.78216	1.11815	5.01721	2.72957	1.4725	-2.93172	9.73026e-09	down	-1.80602	0.00506364	down	-1.33314	0.000417138	down	-1.61828	9.41761e-05	down	-1.59857	-0.187748
arahy.Tifrunner.gnm1.ann1.D0T0UQ	28.6858	0.648453	2.80083	24.3929	1.67305	4.05607	-5.85179	5.60223e-18	down	-2.99881	4.48596e-08	down	-4.27569	5.16288e-41	down	-2.42174	1.67005e-15	down	-1.5761	-0.577074
arahy.Tifrunner.gnm1.ann1.RVN5Z1	35.0125	0.520348	5.05213	32.061	1.47464	6.39442	-6.42273	5.38944e-13	down	-2.46306	0.000398126	down	-4.85134	4.46713e-43	down	-2.18154	1.81263e-11	down	-1.57139	-0.281516
arahy.Tifrunner.gnm1.ann1.43BKPV	16.5255	0.284041	0.152169	17.6304	1.00233	0.208326	-6.1077	5.54533e-14	down	-6.15629	2.29069e-13	down	-4.5422	7.58471e-38	down	-6.07647	5.3912e-46	down	-1.5655	-0.0798176
arahy.Tifrunner.gnm1.ann1.BKX7X4	7.48829	1.13714	0.702868	6.62214	3.15436	1.66238	-3.05569	2.8932e-13	down	-3.01832	4.77525e-09	down	-1.50281	7.52548e-06	down	-1.84764	4.25477e-07	down	-1.55288	-1.17068
arahy.Tifrunner.gnm1.ann1.FBF79B	1.63998	0.043899	0.0263097	1.48425	0.128468	0.0956077	-5.33275	1.10825e-13	down	-5.58698	5.8894e-11	down	-3.78663	8.35905e-07	down	-3.63354	1.74351e-06	down	-1.54613	-1.95343
arahy.Tifrunner.gnm1.ann1.VTM4IV	1.04733	0.0623763	0.008594	1.07659	0.189899	0.0782017	-4.56592	8.02372e-08	down	-5.87749	2.2541e-08	down	-3.02765	4.45638e-06	down	-3.40408	6.33765e-06	down	-1.53827	-2.47341
arahy.Tifrunner.gnm1.ann1.Z5KWA0	0.903338	0.139952	0.024071	0.910628	0.427429	0.0761723	-3.05273	2.01693e-06	down	-4.86198	4.92371e-09	down	-1.51606	0.00241074	down	-3.39244	1.2699e-08	down	-1.53667	-1.46954
arahy.Tifrunner.gnm1.ann1.6IJR0K	4.02589	0.590672	0.334053	5.75846	2.55586	1.55068	-3.23422	2.44875e-13	down	-3.36598	1.16629e-09	down	-1.69979	5.32257e-08	down	-1.67934	7.73738e-07	down	-1.53443	-1.68664
arahy.Tifrunner.gnm1.ann1.2XU89G	17.311	0.85858	3.18876	24.0228	3.58902	8.96677	-4.66615	6.27924e-09	down	-2.08193	0.00153717	down	-3.1686	2.08485e-14	down	-1.27346	0.00876711	down	-1.49755	-0.808472
arahy.Tifrunner.gnm1.ann1.35G0RG	3.69539	0.373127	0.71393	3.10734	0.912084	0.649638	-3.6156	1.13938e-09	down	-2.00802	0.00250724	down	-2.17215	7.64604e-06	down	-2.07814	0.000100459	down	-1.44345	0.070113
arahy.Tifrunner.gnm1.ann1.5R195S	1.51774	0.295666	0.178808	2.44178	1.38316	0.59872	-3.00379	0.000217101	down	-3.17383	0.000293748	down	-1.58526	0.0058947	down	-2.37899	0.00044273	down	-1.41853	-0.794841
arahy.Tifrunner.gnm1.ann1.8KGB21	69.2508	12.6903	4.9528	50.3379	26.0088	3.78035	-2.7969	8.52106e-15	down	-3.44233	1.3364e-14	down	-1.37917	0.00267987	down	-3.58175	2.50109e-09	down	-1.41773	0.139418
arahy.Tifrunner.gnm1.ann1.VI50KN	8.28457	1.24175	1.26771	7.16592	2.91598	2.72999	-2.99227	0.00039262	down	-2.17783	0.00544124	down	-1.57721	1.67403e-06	down	-1.25919	0.000388032	down	-1.41506	-0.918647
arahy.Tifrunner.gnm1.ann1.GN2N7N	46.0374	2.34617	6.64072	37.755	5.43074	7.19602	-4.62256	3.79616e-39	down	-2.41355	6.15268e-09	down	-3.2281	5.17116e-18	down	-2.24688	3.96492e-11	down	-1.39446	-0.166663
arahy.Tifrunner.gnm1.ann1.U2899S	73.128	4.16498	4.69253	58.8498	8.3868	4.60198	-4.53268	5.42961e-05	down	-3.52608	0.000941569	down	-3.14518	7.24975e-19	down	-3.37334	4.32614e-20	down	-1.3875	-0.152734
arahy.Tifrunner.gnm1.ann1.7TNK9R	2.07951	0.0950773	0.081986	1.86172	0.244419	0.273109	-4.70797	2.44659e-11	down	-4.3527	6.88796e-08	down	-3.32454	5.33629e-09	down	-2.56816	1.85024e-05	down	-1.38343	-1.78454
arahy.Tifrunner.gnm1.ann1.US8HBC	3.94396	0.673185	0.488706	2.96413	1.47237	0.431318	-2.80811	0.000187945	down	-2.56	0.000893391	down	-1.43121	0.000915848	down	-2.6077	1.23242e-07	down	-1.37691	0.0476958
arahy.Tifrunner.gnm1.ann1.HW5QP5	18.3461	1.8439	1.98031	12.2577	3.63896	2.09738	-3.46979	4.90964e-23	down	-2.64352	9.30004e-10	down	-2.10842	2.30263e-14	down	-2.33116	4.87393e-14	down	-1.36138	-0.312361
arahy.Tifrunner.gnm1.ann1.V1ADX0	5.80254	1.48577	1.27452	4.23711	2.38844	0.894617	-2.58303	1.38796e-09	down	-1.8515	0.00034471	down	-1.22719	0.0012311	down	-2.03344	1.39005e-06	down	-1.35584	0.181948
arahy.Tifrunner.gnm1.ann1.8F6VIX	4.89692	0.519119	0.329216	7.88026	1.99643	1.76653	-3.87239	1.33617e-16	down	-3.54907	2.06259e-11	down	-2.51668	9.14843e-15	down	-1.94014	5.12618e-10	down	-1.3557	-1.60892
arahy.Tifrunner.gnm1.ann1.F33TLL	9.04853	2.19634	2.279	6.60793	4.33888	2.33754	-2.39034	5.92336e-11	down	-1.62263	0.000371356	down	-1.03724	0.000858702	down	-1.34876	8.02852e-05	down	-1.3531	-0.273873
arahy.Tifrunner.gnm1.ann1.D0ANT3	2.40691	0.174422	0.0816093	1.98442	0.407041	0.219649	-4.05063	3.46947e-08	down	-4.4469	1.09978e-07	down	-2.7021	0.000528387	down	-3.02759	0.000446471	down	-1.34853	-1.41931
arahy.Tifrunner.gnm1.ann1.6Z73IP	8.77705	0.87201	1.14021	8.84131	2.14838	2.15688	-3.92322	4.22785e-07	down	-2.68342	0.000150161	down	-2.57604	8.22133e-10	down	-1.88923	1.91615e-07	down	-1.34718	-0.794196
arahy.Tifrunner.gnm1.ann1.S9CKM7	10.4148	2.33127	1.68709	9.36512	5.50648	2.03715	-2.54107	8.5811e-05	down	-2.27229	0.000268561	down	-1.20166	0.000631484	down	-2.05798	1.45819e-08	down	-1.33941	-0.214315
arahy.Tifrunner.gnm1.ann1.WRSV9R	21.5583	2.7413	4.54105	18.5894	6.27669	5.15173	-3.30116	2.73077e-09	down	-1.86052	0.000227294	down	-1.99566	1.92337e-12	down	-1.70071	3.98736e-08	down	-1.3055	-0.159809
arahy.Tifrunner.gnm1.ann1.XNKL0N	49.4606	2.44759	5.30671	42.0861	4.84893	6.48534	-4.58098	4.3298e-17	down	-2.77565	5.85826e-09	down	-3.27596	2.49089e-24	down	-2.47714	1.4911e-16	down	-1.30502	-0.298509
arahy.Tifrunner.gnm1.ann1.2M4VVE	1.67087	0.232345	0.152109	1.65457	0.586916	0.177946	-3.26076	0.000225909	down	-3.17765	0.00098419	down	-1.95963	0.000336544	down	-2.97743	1.29442e-06	down	-1.30113	-0.200219
arahy.Tifrunner.gnm1.ann1.CDL3P0	19.4526	0.7299	3.64618	16.5765	1.52421	4.73218	-5.08846	1.16249e-13	down	-2.05086	0.000103522	down	-3.79495	5.97244e-11	down	-1.71765	0.00165634	down	-1.29351	-0.333213
arahy.Tifrunner.gnm1.ann1.RW8FUD	12.9348	3.03929	1.41261	7.85058	4.78045	2.26089	-2.46355	0.000425056	down	-2.72936	0.000450019	down	-1.2063	0.00219064	down	-1.69888	8.28584e-05	down	-1.25725	-1.03048
arahy.Tifrunner.gnm1.ann1.K1YRXQ	4.05817	0.707604	0.833589	3.90688	1.65946	0.143919	-2.91999	2.72651e-05	down	-1.90654	0.00185251	down	-1.66802	2.7716e-06	down	-4.63999	2.08795e-23	down	-1.25197	2.73345
arahy.Tifrunner.gnm1.ann1.YM4VCW	56.2015	4.39936	10.3898	55.4627	12.2891	18.5002	-3.85506	5.7009e-13	down	-2.08744	8.40426e-06	down	-2.60486	1.90755e-10	down	-1.47239	3.02696e-05	down	-1.2502	-0.615047
arahy.Tifrunner.gnm1.ann1.3M9N2T	2.65525	0.202364	0.121102	2.94312	0.556803	0.310912	-4.02424	1.07393e-16	down	-4.06001	1.18166e-11	down	-2.77655	2.6725e-14	down	-3.00381	9.64875e-14	down	-1.24768	-1.0562
arahy.Tifrunner.gnm1.ann1.YTI5QC	3.04918	0.0259337	0.0714833	1.95986	0.0484923	0.0786613	-6.7469	1.99441e-27	down	-4.83192	1.09097e-13	down	-5.50782	3.32579e-22	down	-4.32133	1.84379e-14	down	-1.23908	-0.510592
Arachis_hypogaea_newGene_17096	5.64205	0.790644	0.165989	4.73856	1.79817	0.718054	-3.01947	7.06554e-08	down	-4.50429	6.40805e-10	down	-1.78589	0.000129387	down	-2.33503	9.13634e-06	down	-1.23358	-2.16926
arahy.Tifrunner.gnm1.ann1.9WXZ62	4.7974	0.315379	1.16647	5.16822	0.852627	1.95177	-4.26227	1.49087e-18	down	-1.68263	0.0013875	down	-3.0299	1.77748e-11	down	-1.26305	0.000812412	down	-1.23237	-0.419577
arahy.Tifrunner.gnm1.ann1.P5KSQZ	2.88079	0.262959	0.147991	3.21061	0.684733	0.527301	-3.85838	1.51977e-05	down	-3.90945	1.76695e-05	down	-2.65054	1.98689e-09	down	-2.46052	4.69992e-07	down	-1.20784	-1.44893
Arachis_hypogaea_newGene_5534	53.0732	2.40063	3.48495	40.4651	4.6575	2.14512	-4.70162	1.67357e-26	down	-3.42593	1.07943e-12	down	-3.49632	1.03494e-05	down	-4.03583	6.52312e-07	down	-1.2053	0.609902
Arachis_hypogaea_newGene_16237	2.37595	0.350975	0.108356	2.67254	1.10238	0.163829	-2.89515	6.42853e-07	down	-3.52875	5.82846e-08	down	-1.70016	3.09288e-05	down	-3.50063	1.56301e-12	down	-1.19499	-0.0281223
Arachis_hypogaea_newGene_6150	36.648	1.6181	7.81079	29.6395	3.14891	10.5788	-4.84997	7.10664e-40	down	-1.86722	2.54837e-05	down	-3.66443	3.22918e-38	down	-1.33888	3.33814e-05	down	-1.18554	-0.528341
arahy.Tifrunner.gnm1.ann1.6V0TML	5.27642	0.25406	0.119747	4.1953	0.492943	0.154629	-4.67455	7.62927e-22	down	-4.9491	2.84985e-16	down	-3.49064	2.39074e-17	down	-4.5061	6.85706e-21	down	-1.18392	-0.443001
arahy.Tifrunner.gnm1.ann1.4HW5AH	19.1418	2.74298	3.10508	15.9744	5.16277	6.20838	-3.2443	3.12123e-05	down	-2.36105	0.000902857	down	-2.06551	4.57485e-15	down	-1.20053	0.00011234	down	-1.17879	-1.16052
arahy.Tifrunner.gnm1.ann1.MI7SE3	6.86143	1.76067	1.18914	6.2113	3.71832	1.37368	-2.46771	0.000121716	down	-2.34837	0.000352838	down	-1.28913	4.98997e-05	down	-2.25151	3.38414e-10	down	-1.17858	-0.0968532
arahy.Tifrunner.gnm1.ann1.D3DSYK	25.9816	2.83115	7.69733	22.5556	5.4636	8.25303	-3.67291	7.57363e-09	down	-1.56521	0.00387291	down	-2.49611	5.59867e-20	down	-1.39726	5.51327e-06	down	-1.1768	-0.167954
Arachis_hypogaea_newGene_11462	8.7706	0.314299	0.747534	7.74093	0.574947	1.25572	-5.95832	1.83923e-06	down	-3.39465	0.00183295	down	-4.78572	2.80507e-11	down	-3.0369	1.66099e-06	down	-1.1726	-0.357743
arahy.Tifrunner.gnm1.ann1.8F6M4K	77.0616	1.93057	4.79167	67.0807	4.00161	5.40289	-5.6626	4.54571e-51	down	-3.6269	2.38838e-17	down	-4.49043	9.79084e-50	down	-3.47882	2.39665e-29	down	-1.17218	-0.148079
arahy.Tifrunner.gnm1.ann1.8647P2	38.8108	6.67153	4.59178	21.1333	11.354	2.39698	-2.77246	5.90087e-17	down	-2.90822	1.08941e-11	down	-1.60121	1.79047e-07	down	-2.98585	3.5611e-17	down	-1.17125	0.077632
arahy.Tifrunner.gnm1.ann1.VHEB9D	41.0787	1.39634	13.0911	35.8317	2.77786	15.6883	-5.22855	2.32102e-46	down	-1.29828	0.00351177	down	-4.06002	2.46034e-47	down	-1.02352	0.00140871	down	-1.16853	-0.274758
arahy.Tifrunner.gnm1.ann1.1W3D05	25.9282	2.24434	5.2674	21.0174	4.26967	5.07031	-3.89705	9.61044e-20	down	-1.94864	4.91501e-06	down	-2.72877	1.28034e-24	down	-1.90183	2.78944e-10	down	-1.16828	-0.0468071
arahy.Tifrunner.gnm1.ann1.V9GJED	5.80079	1.12446	1.05724	4.47964	2.06583	1.46746	-2.69285	4.26004e-11	down	-2.19811	1.52344e-05	down	-1.54169	0.000457461	down	-1.4624	0.00887141	down	-1.15116	-0.735717
arahy.Tifrunner.gnm1.ann1.QX5S5X	1.54256	0.449715	0.400332	1.53893	0.776315	0.239116	-2.65865	9.15942e-06	down	-2.1887	0.00173309	down	-1.51737	0.00268392	down	-2.72467	3.19421e-06	down	-1.14127	0.535968
arahy.Tifrunner.gnm1.ann1.FTX6XU	42.0221	2.04046	1.24364	41.494	4.60863	2.24817	-4.73882	1.52569e-34	down	-4.72147	3.21671e-25	down	-3.59826	1.24618e-15	down	-4.04312	1.03092e-17	down	-1.14056	-0.678351
arahy.Tifrunner.gnm1.ann1.B5S055	35.272	4.06549	8.67862	27.5496	7.26333	8.29423	-3.48751	2.74764e-24	down	-1.65358	0.000102712	down	-2.35303	1.51085e-18	down	-1.58355	1.91615e-07	down	-1.13449	-0.0700222
arahy.Tifrunner.gnm1.ann1.ALC201	217.532	1.33674	34.1254	214.611	3.09764	74.9245	-7.66934	2.23862e-22	down	-2.29174	7.88703e-05	down	-6.54633	7.09892e-50	down	-1.37322	0.000100749	down	-1.123	-0.918519
arahy.Tifrunner.gnm1.ann1.55WK8U	37.6859	3.72736	8.60984	31.8069	7.06879	9.67519	-3.72259	7.25489e-08	down	-1.78449	0.00179842	down	-2.60282	2.03499e-20	down	-1.57323	1.2611e-06	down	-1.11978	-0.211258
arahy.Tifrunner.gnm1.ann1.JR0DEI	1.93723	0.121678	0.208266	0.79281	0.108291	0.152722	-4.29987	3.38948e-05	down	-2.75773	0.00328862	down	-3.18177	4.69404e-05	down	-2.12618	0.00754724	down	-1.1181	-0.631541
Arachis_hypogaea_newGene_18611	6.04466	0.193767	0.475426	5.08268	0.386489	0.427751	-5.19713	7.92245e-27	down	-3.2667	2.15296e-10	down	-4.08094	9.43808e-26	down	-3.36029	3.69203e-17	down	-1.11619	0.0935929
arahy.Tifrunner.gnm1.ann1.I7EQFT	2.63512	0.766024	0.661364	2.3661	1.59995	0.711375	-2.12975	8.66737e-07	down	-1.60761	0.00259825	down	-1.01664	0.00469979	down	-1.58138	6.21714e-05	down	-1.11312	-0.0262283
arahy.Tifrunner.gnm1.ann1.UNBX7R	16.6921	2.5951	3.13145	15.1887	5.28653	3.41914	-3.04185	2.17474e-09	down	-2.07069	1.21967e-05	down	-1.9318	1.55816e-08	down	-1.97107	5.97314e-11	down	-1.11005	-0.0996141
arahy.Tifrunner.gnm1.ann1.CYZ0T8	3.987	1.14111	0.587896	4.26044	2.70945	1.0512	-2.18479	0.000669617	down	-2.41689	0.000301394	down	-1.0837	0.000116079	down	-1.87304	1.23948e-09	down	-1.1011	-0.543844
arahy.Tifrunner.gnm1.ann1.SN6G76	7.97246	0.753116	0.83866	4.01959	0.787985	0.750773	-3.8058	1.82804e-06	down	-2.83431	0.000891234	down	-2.7048	2.57976e-05	down	-2.14482	0.00191637	down	-1.101	-0.689495
arahy.Tifrunner.gnm1.ann1.JF12SQ	6.71066	1.31989	1.14958	5.70878	2.72773	0.703356	-2.62171	1.20731e-11	down	-2.19223	3.39191e-06	down	-1.53363	1.29976e-06	down	-2.66105	8.83656e-14	down	-1.08808	0.468825
arahy.Tifrunner.gnm1.ann1.VF6K94	2.65918	0.350149	0.189672	2.40425	0.716147	0.306481	-3.18391	2.48552e-07	down	-3.37729	4.23168e-06	down	-2.09763	2.7369e-05	down	-2.75038	1.05464e-06	down	-1.08628	-0.626913
arahy.Tifrunner.gnm1.ann1.5HS8E4	45.064	8.81553	10.8353	35.0743	15.1461	11.1994	-2.72243	1.89831e-12	down	-1.70535	0.000120254	down	-1.64433	1.56447e-09	down	-1.50116	1.00444e-06	down	-1.07811	-0.204195
arahy.Tifrunner.gnm1.ann1.99LF57	1.25121	0.23262	0.058872	1.93103	0.848369	0.138166	-2.67621	0.000544838	down	-3.66443	3.3567e-05	down	-1.60017	0.00516655	down	-3.52634	3.77291e-07	down	-1.07603	-0.138088
arahy.Tifrunner.gnm1.ann1.2500MY	27.9101	5.65675	4.27626	22.2309	9.93943	5.95858	-2.66562	8.56097e-16	down	-2.33714	2.0977e-08	down	-1.59145	1.22947e-09	down	-1.75017	3.8947e-09	down	-1.07417	-0.586968
arahy.Tifrunner.gnm1.ann1.AZU29N	18.8723	0.555052	4.49384	17.9588	1.35993	6.78913	-5.44284	5.36263e-23	down	-1.70575	3.87216e-05	down	-4.3693	8.47108e-52	down	-1.26087	4.68899e-05	down	-1.07354	-0.444886
arahy.Tifrunner.gnm1.ann1.DR4P4T	9.72726	2.33151	2.25583	9.80264	5.62726	3.20656	-2.30657	1.83643e-10	down	-1.64079	0.000389339	down	-1.23842	1.29827e-05	down	-1.44429	6.23566e-06	down	-1.06814	-0.196504
Arachis_hypogaea_newGene_9098	5.79441	0.954924	0.515402	5.77359	2.07382	1.21712	-2.83958	9.37373e-09	down	-2.90977	7.95664e-07	down	-1.77222	0.00101703	down	-2.14313	7.06449e-05	down	-1.06735	-0.76664
arahy.Tifrunner.gnm1.ann1.HUL940	9.11596	0.401129	0.801176	8.60116	0.826581	0.475559	-4.86732	6.0555e-24	down	-3.09999	2.15296e-10	down	-3.80412	2.1865e-25	down	-4.00697	1.78931e-23	down	-1.0632	0.906977
arahy.Tifrunner.gnm1.ann1.HSX4XS	5.79515	0.629081	1.92091	6.45267	1.25282	2.76759	-3.74967	4.20322e-17	down	-1.35809	0.00572805	down	-2.6941	2.29047e-16	down	-1.02433	0.00285705	down	-1.05557	-0.333763
arahy.Tifrunner.gnm1.ann1.VPW6I2	11.0357	3.2301	0.806721	10.6	6.67879	2.37139	-2.155	2.15357e-05	down	-3.41631	9.54118e-10	down	-1.10214	0.000824575	down	-2.02256	1.42161e-08	down	-1.05287	-1.39375
arahy.Tifrunner.gnm1.ann1.BDU0ZX	4.70411	0.792285	0.387568	4.56416	1.68711	0.961351	-2.99624	0.00115994	down	-2.98335	0.00221414	down	-1.94903	0.00497727	down	-2.10574	0.00467797	down	-1.0472	-0.877601
arahy.Tifrunner.gnm1.ann1.8VV3Y6	45.7291	6.6185	11.6794	38.1831	11.7698	11.8057	-3.17525	2.7981e-08	down	-1.61497	0.000620469	down	-2.13235	2.69436e-13	down	-1.55086	2.60235e-06	down	-1.04289	-0.0641097
arahy.Tifrunner.gnm1.ann1.GGS4HZ	11.3824	3.0485	1.76363	10.9679	5.51077	3.3638	-2.53169	3.35911e-11	down	-2.69805	3.88183e-09	down	-1.49513	1.90776e-07	down	-1.9582	4.43825e-10	down	-1.03657	-0.739852
arahy.Tifrunner.gnm1.ann1.JICC5Y	41.2742	5.64528	2.53784	34.6661	10.4075	6.54205	-3.13233	2.67432e-06	down	-3.57948	2.33072e-07	down	-2.10592	2.37442e-14	down	-2.24659	1.29861e-13	down	-1.0264	-1.33289
arahy.Tifrunner.gnm1.ann1.4IT8LW	2.22968	0.508305	0.510386	1.88503	0.864856	0.27831	-2.61185	0.00045161	down	-1.82319	0.00671537	down	-1.58586	0.000717897	down	-2.50123	2.41788e-06	down	-1.02599	0.678045
arahy.Tifrunner.gnm1.ann1.T9T391	58.6149	6.30381	6.61201	48.6147	11.1746	10.1959	-3.57819	3.59699e-14	down	-2.78346	2.26641e-10	down	-2.55682	2.61284e-21	down	-2.11009	6.46871e-12	down	-1.02138	-0.673368
arahy.Tifrunner.gnm1.ann1.T7YHMF	55.7854	3.1626	13.5894	47.7846	5.5229	20.6359	-4.56861	5.04417e-32	down	-1.72998	0.000341826	down	-3.54777	8.23241e-31	down	-1.10857	0.00200756	down	-1.02084	-0.62141
arahy.Tifrunner.gnm1.ann1.0M132R	3.09351	0.281381	0.411831	3.37522	0.657394	0.931663	-3.763	1.44548e-18	down	-2.52591	4.20873e-07	down	-2.74382	6.66098e-17	down	-1.68751	5.02244e-07	down	-1.01918	-0.838401
arahy.Tifrunner.gnm1.ann1.219RE1	2.3065	0.079487	0.417712	4.17651	0.2979	0.605842	-5.22701	3.44002e-08	down	-2.11934	0.00988974	down	-4.21105	1.17192e-20	down	-2.61722	2.97864e-09	down	-1.01596	0.497882
arahy.Tifrunner.gnm1.ann1.TGNN96	7.43655	1.32566	0.203201	6.08309	2.30595	0.44778	-2.84578	2.39516e-13	down	-5.091	4.80452e-21	down	-1.83013	1.79076e-08	down	-3.60335	1.87606e-20	down	-1.01564	-1.48766
arahy.Tifrunner.gnm1.ann1.AVW0M7	102.945	5.93022	14.5749	87.244	10.6226	18.3671	-4.48269	4.04778e-35	down	-2.47243	1.89911e-08	down	-3.46746	2.26385e-34	down	-2.10079	2.76319e-11	down	-1.01524	-0.371642
arahy.Tifrunner.gnm1.ann1.AD165Z	3.91439	0.828512	0.629031	3.59394	1.36819	0.938557	-2.78553	5.65951e-12	down	-2.70224	4.71127e-08	down	-1.77044	4.6624e-07	down	-1.67718	9.77935e-06	down	-1.01509	-1.02507
arahy.Tifrunner.gnm1.ann1.GYBK8P	2.11288	0.0891147	0.261464	2.27051	0.210944	0.250582	-4.85815	2.85852e-08	down	-2.64534	0.000307663	down	-3.84416	4.87538e-20	down	-3.00726	3.24574e-12	down	-1.01399	0.361915
arahy.Tifrunner.gnm1.ann1.ES33NP	9.24594	1.7596	1.58074	5.16505	2.04337	0.836381	-2.76742	3.39741e-06	down	-2.15682	0.00128776	down	-1.75586	0.00224491	down	-2.45498	0.000178554	down	-1.01156	0.298157
arahy.Tifrunner.gnm1.ann1.7GR0QN	29.8736	2.64521	3.03515	24.3997	4.53469	5.55289	-3.78867	5.1822e-26	down	-2.88839	5.94852e-11	down	-2.77792	1.3134e-22	down	-1.98102	5.16065e-10	down	-1.01075	-0.90737
arahy.Tifrunner.gnm1.ann1.LXV6VP	3.52682	0.425492	0.51479	3.75334	0.925291	1.18031	-3.34698	2.9325e-12	down	-2.19191	0.000103039	down	-2.34294	2.85788e-10	down	-1.2625	0.00134011	down	-1.00404	-0.929408
arahy.Tifrunner.gnm1.ann1.FCSG49	15.1243	1.50942	3.95679	13.8428	2.91643	4.54735	-3.67769	6.53535e-24	down	-1.55896	0.000251674	down	-2.67673	7.49581e-21	down	-1.4591	2.79064e-06	down	-1.00096	-0.0998621
arahy.Tifrunner.gnm1.ann1.54FW37	3.17159	0.020644	0.265235	4.71878	0.084429	0.627661	-7.18986	1.01839e-07	down	-3.0128	0.00359572	down	-6.19822	9.87086e-12	down	-2.7158	0.000160176	down	-0.99164	-0.296994
arahy.Tifrunner.gnm1.ann1.GFD9N3	9.36396	0.767481	0.606411	5.63415	0.988281	1.54119	-3.91848	0.000186407	down	-3.56289	0.000836295	down	-2.93032	7.78493e-11	down	-1.7117	0.00021649	down	-0.988152	-1.85118
arahy.Tifrunner.gnm1.ann1.N8QUMN	6.48707	1.69844	0.277306	4.97478	2.66907	0.664167	-2.27372	2.36422e-05	down	-3.81363	3.29426e-08	down	-1.29266	0.0067807	down	-2.67985	1.36744e-06	down	-0.981054	-1.13379
arahy.Tifrunner.gnm1.ann1.9W0VPA	13.1998	2.53713	3.99147	9.18044	3.65888	2.92633	-2.72927	6.91903e-14	down	-1.35441	0.00262114	down	-1.75543	2.02426e-08	down	-1.49137	9.75555e-06	down	-0.973838	0.13696
arahy.Tifrunner.gnm1.ann1.X2Q1EE	16.6577	1.90794	1.07627	13.2956	3.1652	0.94449	-3.4744	1.07393e-16	down	-3.56348	4.51036e-12	down	-2.50326	2.63994e-12	down	-3.66569	1.68649e-18	down	-0.971145	0.102211
arahy.Tifrunner.gnm1.ann1.6E9FUG	34.4041	1.8975	6.65958	31.3058	3.57085	6.47206	-4.50533	8.35464e-26	down	-2.02449	3.46231e-06	down	-3.53539	2.44184e-32	down	-2.09279	1.07445e-11	down	-0.969943	0.0683031
arahy.Tifrunner.gnm1.ann1.X1C2TJ	20.2945	1.56755	3.02423	20.8378	3.3493	5.04332	-4.03411	3.2607e-29	down	-2.37408	2.61728e-08	down	-3.07012	6.29705e-29	down	-1.90424	2.95612e-10	down	-0.963987	-0.469832
arahy.Tifrunner.gnm1.ann1.0U86FS	2.94342	0.551355	0.462696	2.90443	1.25082	0.955822	-2.62763	4.84521e-07	down	-2.62656	4.27242e-05	down	-1.668	5.99362e-05	down	-1.3866	0.00265876	down	-0.959623	-1.23996
arahy.Tifrunner.gnm1.ann1.0J3LZT	13.3819	2.92731	1.72273	11.3125	5.84131	4.26507	-2.43968	6.20912e-05	down	-2.58303	0.000116173	down	-1.48643	1.60354e-06	down	-1.1639	0.000491239	down	-0.953252	-1.41912
arahy.Tifrunner.gnm1.ann1.T5U9L2	169.988	3.33078	22.0257	129.783	5.3545	18.9709	-5.95447	6.85762e-55	down	-2.47082	4.08207e-09	down	-5.01445	1.69768e-64	down	-2.52492	6.51643e-17	down	-0.940013	0.054094
arahy.Tifrunner.gnm1.ann1.74CD3Z	435.194	0.27933	46.8101	380.38	0.513648	107.025	-10.831	1.74492e-32	down	-2.8245	4.41985e-06	down	-9.89972	1.47233e-76	down	-1.6766	1.268e-06	down	-0.931245	-1.1479
arahy.Tifrunner.gnm1.ann1.KZGX7R	0.93612	0.0814973	0.066751	1.51988	0.263316	0.196719	-3.78849	1.18495e-05	down	-3.67422	6.40065e-05	down	-2.86053	5.14615e-06	down	-2.62046	0.000132621	down	-0.927964	-1.05376
arahy.Tifrunner.gnm1.ann1.I156SI	6.81337	1.78929	1.0283	4.15972	2.22785	1.35274	-2.26354	6.74387e-06	down	-2.3238	7.95982e-05	down	-1.34056	0.00609605	down	-1.44165	0.00768326	down	-0.922978	-0.882144
arahy.Tifrunner.gnm1.ann1.06HUX3	35.8863	0.39358	8.8837	33.9431	0.764796	14.2007	-6.68406	1.14749e-60	down	-1.64473	0.00032001	down	-5.76222	2.35592e-70	down	-1.07059	0.00214971	down	-0.921846	-0.574146
arahy.Tifrunner.gnm1.ann1.GZFQ7P	4.03877	0.726418	0.551667	4.68993	1.7194	1.1721	-2.79616	0.000115268	down	-2.45496	0.00203513	down	-1.8792	0.000724402	down	-1.82351	0.00285014	down	-0.916957	-0.631448
Arachis_hypogaea_newGene_2446	2.66081	0.309377	0.262476	2.51989	0.600276	0.708696	-3.33313	1.28265e-06	down	-3.09413	3.59742e-05	down	-2.41642	9.1907e-06	down	-2.02327	0.000453308	down	-0.916713	-1.07086
arahy.Tifrunner.gnm1.ann1.AL0RLL	4.12163	0.574165	0.241834	4.13611	1.15706	0.312656	-3.25662	5.3485e-13	down	-4.09763	2.55951e-12	down	-2.33992	5.92464e-11	down	-3.527	2.02837e-17	down	-0.916703	-0.570622
Arachis_hypogaea_newGene_11092	0.331892	0.051295	0.0141327	0.37182	0.122449	0.0480553	-2.89232	0.000378113	down	-3.87137	3.52117e-05	down	-1.98469	0.00262394	down	-2.65354	0.000514546	down	-0.90763	-1.21784
arahy.Tifrunner.gnm1.ann1.I7Z8ND	50.6437	10.2848	8.30898	42.5072	16.696	8.07848	-2.68822	3.64877e-05	down	-2.26434	0.000253686	down	-1.78158	5.70926e-09	down	-2.247	9.91331e-12	down	-0.906641	-0.0173435
arahy.Tifrunner.gnm1.ann1.RLS6BD	10.5748	2.91936	2.36237	9.0078	5.01764	3.03534	-2.18404	3.80552e-06	down	-1.77426	0.000430538	down	-1.27824	0.000212103	down	-1.42227	0.000200761	down	-0.905795	-0.351988
arahy.Tifrunner.gnm1.ann1.1J3CUB	3.55396	0.990342	0.801179	3.13464	1.75926	0.648355	-2.16725	2.61432e-05	down	-1.76011	0.00522082	down	-1.26452	0.00317358	down	-2.10752	2.25735e-05	down	-0.90273	0.347408
arahy.Tifrunner.gnm1.ann1.ZLNV7B	2.24151	0.336845	0.140166	1.28268	0.392876	0.222015	-3.00138	1.48421e-05	down	-3.54817	1.09488e-05	down	-2.10334	0.00345248	down	-2.30288	0.00244224	down	-0.898043	-1.24529
arahy.Tifrunner.gnm1.ann1.2V8ACV	7.79093	2.25826	1.26792	5.87706	3.36132	1.88791	-2.13068	8.10298e-08	down	-2.21027	5.71577e-06	down	-1.23341	0.00044123	down	-1.49336	0.000149237	down	-0.897264	-0.71691
arahy.Tifrunner.gnm1.ann1.T9L28V	3.0185	1.15078	0.696689	2.82021	1.77484	1.00324	-2.10395	0.000666173	down	-1.86446	0.00272052	down	-1.21003	0.00362887	down	-1.47745	0.000472479	down	-0.893916	-0.387013
Arachis_hypogaea_newGene_14001	1.17353	0.60166	0.288908	1.37099	1.01336	0.337346	-2.06327	0.000158186	down	-2.20456	0.000729918	down	-1.1707	0.00482957	down	-1.7913	0.000117465	down	-0.892574	-0.413264
arahy.Tifrunner.gnm1.ann1.TW40KZ	120.97	20.3503	26.0993	95.4972	31.0157	26.8978	-2.93591	5.61057e-15	down	-1.86613	3.29102e-05	down	-2.05708	1.39189e-13	down	-1.68597	1.01445e-07	down	-0.878834	-0.180162
arahy.Tifrunner.gnm1.ann1.3WFA2L	48.5001	8.37093	6.93691	40.8214	13.4445	7.70621	-2.89734	5.43942e-15	down	-2.44301	5.45835e-08	down	-2.03433	1.63755e-11	down	-2.25582	7.72283e-12	down	-0.863011	-0.187198
arahy.Tifrunner.gnm1.ann1.PP5FG0	24.7738	3.36146	6.97915	21.5471	5.633	6.07227	-3.22392	8.5595e-18	down	-1.46901	0.0016989	down	-2.36095	7.11011e-15	down	-1.67721	1.28472e-07	down	-0.862969	0.208196
arahy.Tifrunner.gnm1.ann1.R6UVTB	2.89584	0.607527	0.106034	2.91822	1.16792	0.476607	-2.61322	1.61147e-05	down	-4.32316	1.97982e-08	down	-1.75153	0.00023175	down	-2.44125	4.76419e-06	down	-0.861689	-1.88191
arahy.Tifrunner.gnm1.ann1.SK97UM	47.946	1.02667	12.59	46.6902	1.80847	13.7468	-5.83399	8.03493e-53	down	-1.46347	0.00113337	down	-4.97566	4.98897e-61	down	-1.49415	2.6987e-06	down	-0.858327	0.0306828
arahy.Tifrunner.gnm1.ann1.RJI6AK	59.9395	2.36558	6.18093	49.4019	3.63336	6.6962	-5.04858	7.53011e-11	down	-2.92982	9.86054e-06	down	-4.19079	3.41009e-33	down	-2.73656	9.59216e-18	down	-0.857794	-0.193255
arahy.Tifrunner.gnm1.ann1.6H6BBQ	2.86887	0.525968	0.0551933	2.54994	0.904673	0.583396	-2.7682	4.76193e-07	down	-5.14881	9.25067e-12	down	-1.91327	0.00116271	down	-1.95458	0.00159674	down	-0.854927	-3.19422
arahy.Tifrunner.gnm1.ann1.5G0V08	83.6216	12.2665	22.4425	70.0658	19.406	24.0671	-3.01969	8.12043e-17	down	-1.45826	0.00163769	down	-2.16686	2.09704e-13	down	-1.2734	0.000207213	down	-0.85283	-0.184855
arahy.Tifrunner.gnm1.ann1.X8WSRG	12.6184	1.68132	2.5672	12.5787	3.41687	3.442	-3.19007	1.15686e-20	down	-1.87529	1.02733e-05	down	-2.33951	1.24434e-18	down	-1.69772	1.25397e-08	down	-0.850564	-0.177569
arahy.Tifrunner.gnm1.ann1.J05MT4	20.4592	0.142305	0.838122	23.1566	0.389351	1.61556	-7.51086	1.72046e-67	down	-4.19534	1.38705e-20	down	-6.66136	5.84829e-48	down	-3.80386	3.52382e-24	down	-0.849503	-0.391483
arahy.Tifrunner.gnm1.ann1.03Q7VJ	3.49903	0.86302	0.442517	3.357	1.78118	0.973451	-2.33708	3.29863e-06	down	-2.53636	4.2537e-05	down	-1.49114	0.00014511	down	-1.62817	0.000195646	down	-0.845945	-0.908196
arahy.Tifrunner.gnm1.ann1.8D8HC8	22.0168	2.17615	1.5339	19.064	3.62396	3.20268	-3.68187	5.79987e-25	down	-3.47607	4.99937e-15	down	-2.8373	8.97742e-24	down	-2.4404	8.97582e-16	down	-0.844565	-1.03567
arahy.Tifrunner.gnm1.ann1.JX8F6E	4.36839	0.782044	0.238953	4.0575	1.35278	0.500197	-2.81641	6.63521e-05	down	-3.71924	6.39084e-06	down	-1.98384	0.000767546	down	-2.78954	2.92985e-05	down	-0.832572	-0.929693
arahy.Tifrunner.gnm1.ann1.ZPE7DX	4.11173	0.484192	0.825513	4.04922	0.489703	1.36242	-4.06288	5.0609e-15	down	-1.89283	0.00108716	down	-3.23787	1.22603e-14	down	-1.23585	0.00322222	down	-0.825009	-0.656979
arahy.Tifrunner.gnm1.ann1.F0M84G	2.7178	0.309918	0.63058	2.78212	0.589444	1.04404	-3.47956	2.57851e-13	down	-1.74613	0.00149701	down	-2.65507	1.60781e-12	down	-1.2602	0.00120766	down	-0.824489	-0.485931
arahy.Tifrunner.gnm1.ann1.CC6LIU	22.3288	3.71964	4.15858	18.0374	5.55003	3.75234	-2.95128	8.79664e-19	down	-2.06302	1.2164e-06	down	-2.12901	4.69417e-16	down	-2.11666	1.79893e-12	down	-0.822272	0.0536481
arahy.Tifrunner.gnm1.ann1.1A1X10	5.45519	1.71615	0.509916	5.56156	3.26855	1.50251	-2.02004	3.25851e-06	down	-2.9351	8.07792e-08	down	-1.19911	0.00062747	down	-1.72574	7.27172e-06	down	-0.820936	-1.20936
arahy.Tifrunner.gnm1.ann1.SZ2WTH	7.26503	2.03533	0.632933	7.32352	3.38935	0.568754	-2.38768	2.86004e-05	down	-3.16961	3.29139e-08	down	-1.56709	5.02862e-06	down	-3.59644	1.9951e-18	down	-0.820589	0.426837
arahy.Tifrunner.gnm1.ann1.5B35UI	3.28768	0.477566	0.509771	3.36237	1.16078	1.19932	-3.3345	1.3611e-12	down	-2.97712	1.42291e-07	down	-2.5159	5.07338e-12	down	-2.01586	1.46327e-07	down	-0.8186	-0.961259
arahy.Tifrunner.gnm1.ann1.PF7EUS	1.1356	0.407555	0.228264	0.872495	0.575072	0.276776	-1.83545	1.71333e-05	down	-1.95361	0.000269094	down	-1.03243	0.00781957	down	-1.49932	0.000473937	down	-0.803027	-0.454289
arahy.Tifrunner.gnm1.ann1.TKQZ92	170.497	33.046	25.8454	154.102	55.0761	60.1345	-2.72309	3.76358e-13	down	-2.37561	2.7982e-07	down	-1.92314	6.72856e-10	down	-1.21764	0.000614353	down	-0.799948	-1.15796
arahy.Tifrunner.gnm1.ann1.L8L2Y0	23.8924	4.59382	6.04378	24.394	8.39907	4.3753	-2.75852	2.12099e-12	down	-1.62854	0.000141524	down	-1.9655	2.45741e-12	down	-2.324	1.06703e-14	down	-0.793017	0.695464
arahy.Tifrunner.gnm1.ann1.030G1Q	6.13365	1.8378	0.427686	6.80961	3.77412	1.0241	-2.09274	3.97494e-07	down	-3.39378	3.59288e-10	down	-1.30446	8.82875e-05	down	-2.60396	5.344e-11	down	-0.788282	-0.789817
arahy.Tifrunner.gnm1.ann1.9C0JE8	4.98763	0.525788	1.04734	11.0024	2.13916	3.12977	-3.55366	1.00916e-05	down	-1.83795	0.00798935	down	-2.76567	7.83661e-22	down	-1.56218	3.13083e-07	down	-0.787995	-0.275771
arahy.Tifrunner.gnm1.ann1.WB4NLC	3.63223	1.25479	0.772536	3.57593	2.51861	1.79492	-1.96797	1.74836e-05	down	-2.15148	0.00023215	down	-1.18032	0.00174445	down	-1.22774	0.00254829	down	-0.787657	-0.923734
arahy.Tifrunner.gnm1.ann1.R8ZZ7K	7.60405	1.53912	0.847262	7.20067	2.64304	1.42052	-2.66145	7.31035e-11	down	-2.77781	3.33545e-08	down	-1.8756	1.81907e-08	down	-2.18939	2.84803e-09	down	-0.785857	-0.588418
arahy.Tifrunner.gnm1.ann1.TPV64N	72.8755	16.0294	6.68825	67.048	26.7571	10.0817	-2.5441	8.6354e-08	down	-3.08266	1.14014e-09	down	-1.75837	4.47992e-09	down	-2.55919	3.61985e-15	down	-0.785735	-0.523475
arahy.Tifrunner.gnm1.ann1.CT84XJ	27.5794	8.62735	7.34409	23.9811	13.9771	6.19334	-1.99358	1.24259e-09	down	-1.54192	0.000326854	down	-1.20851	5.48328e-06	down	-1.82291	1.32935e-09	down	-0.785073	0.280989
arahy.Tifrunner.gnm1.ann1.L3JBZI	3.116	0.678523	0.609446	3.06757	1.20795	0.676497	-2.55342	0.000591537	down	-2.01715	0.00744571	down	-1.76883	0.000462992	down	-2.02365	0.000158325	down	-0.784594	0.00649603
Arachis_hypogaea_newGene_8551	3.54806	0.660911	0.413099	2.34518	0.806776	0.299698	-2.75509	4.99356e-08	down	-2.71234	7.70025e-06	down	-1.97303	3.24093e-05	down	-2.81734	2.16278e-07	down	-0.782056	0.105
arahy.Tifrunner.gnm1.ann1.96LFE1	13.566	4.80117	2.72823	15.6669	9.96423	4.23748	-1.83969	4.77957e-08	down	-2.03891	1.33333e-06	down	-1.05921	9.41274e-05	down	-1.67311	1.80146e-08	down	-0.780483	-0.365797
arahy.Tifrunner.gnm1.ann1.X039UN	0.874469	0.062125	0.0474973	0.870377	0.113667	0.088071	-3.97788	4.39519e-06	down	-3.57519	9.15956e-05	down	-3.19899	1.37324e-05	down	-3.02659	0.00020737	down	-0.778886	-0.548599
arahy.Tifrunner.gnm1.ann1.2A26X2	7.07976	2.64444	1.48353	6.52	3.82467	2.74299	-2.10785	2.63267e-06	down	-1.95404	0.000426889	down	-1.33081	0.000623149	down	-1.39155	0.000689732	down	-0.77704	-0.56249
arahy.Tifrunner.gnm1.ann1.HP76IN	11.5282	1.60339	1.32561	13.4023	3.27791	1.05789	-3.23145	2.47648e-05	down	-2.78059	0.000172907	down	-2.46101	3.80164e-20	down	-3.50715	1.06232e-28	down	-0.770445	0.72656
arahy.Tifrunner.gnm1.ann1.XF2TBK	5.42367	0.904912	0.337982	4.60957	1.40112	1.31013	-2.90837	4.00496e-08	down	-3.61257	2.88943e-10	down	-2.14131	1.16269e-08	down	-1.66257	3.79881e-05	down	-0.767053	-1.95
arahy.Tifrunner.gnm1.ann1.1SMG72	12.0135	4.02084	2.42794	11.0633	6.58829	3.45478	-1.9403	1.45786e-07	down	-2.08576	6.75561e-06	down	-1.17506	9.68391e-05	down	-1.52564	2.91885e-06	down	-0.76524	-0.560124
arahy.Tifrunner.gnm1.ann1.39HWVH	11.2797	1.62303	2.82216	7.85956	2.01729	2.91543	-3.15614	1.04272e-19	down	-1.63852	0.000183876	down	-2.39725	5.06202e-17	down	-1.28605	5.49058e-05	down	-0.758888	-0.352464
arahy.Tifrunner.gnm1.ann1.1Z7E6G	1.88465	0.0816213	0.0364417	1.08208	0.110603	0.0615783	-4.52234	1.94263e-11	down	-4.8828	1.32191e-09	down	-3.76608	7.50872e-09	down	-3.66364	2.04207e-07	down	-0.756261	-1.21917
Arachis_hypogaea_newGene_9407	19.2985	2.63119	5.99312	25.435	5.74285	8.07005	-3.56898	4.30178e-24	down	-1.45085	0.00723202	down	-2.8129	3.25062e-23	down	-1.80365	2.37298e-09	down	-0.756082	0.352794
arahy.Tifrunner.gnm1.ann1.E45ZGM	0.9153	0.062125	0.0474973	0.92887	0.113667	0.100186	-4.04305	2.87036e-06	down	-3.6406	6.58144e-05	down	-3.29149	6.20912e-06	down	-2.95456	0.000208393	down	-0.75156	-0.686035
arahy.Tifrunner.gnm1.ann1.J6ZURK	2.55545	0.529679	0.607897	3.50876	1.30832	1.16813	-2.54345	2.48888e-05	down	-1.87773	0.0045047	down	-1.79338	2.67563e-05	down	-1.42185	0.0028975	down	-0.750069	-0.455883
arahy.Tifrunner.gnm1.ann1.SZC25R	30.8361	2.83435	7.90779	28.4792	4.65692	9.61906	-3.79547	1.02719e-26	down	-1.6078	0.000254652	down	-3.04577	6.97017e-28	down	-1.41978	2.93191e-06	down	-0.749695	-0.188017
arahy.Tifrunner.gnm1.ann1.RIY87W	8.21913	2.43225	1.16577	7.96552	4.25281	2.71402	-2.10145	3.18376e-09	down	-2.42374	7.09018e-08	down	-1.35666	1.6251e-06	down	-1.47813	2.53314e-06	down	-0.744789	-0.945612
arahy.Tifrunner.gnm1.ann1.58Z6R2	2.12381	0.440937	0.157531	1.87008	0.884327	0.374249	-2.3835	0.00220787	down	-3.1265	0.000288325	down	-1.64187	0.000534635	down	-2.09706	0.00010255	down	-0.741623	-1.02944
arahy.Tifrunner.gnm1.ann1.3HC2CW	28.267	0.678174	7.2731	27.3675	1.18722	8.95176	-5.91361	1.69593e-54	down	-1.68454	0.000110219	down	-5.17641	1.94545e-21	down	-1.48193	0.000178899	down	-0.737191	-0.202608
arahy.Tifrunner.gnm1.ann1.PEL1CD	4.69473	0.948921	0.509037	3.65152	1.29887	0.969423	-2.63433	2.04075e-10	down	-2.74545	5.34252e-08	down	-1.89732	1.27177e-07	down	-1.68313	1.01993e-05	down	-0.73701	-1.06232
arahy.Tifrunner.gnm1.ann1.S88MSF	10.1049	2.87636	3.20608	9.39306	3.96679	3.99536	-2.21207	1.79726e-09	down	-1.21615	0.00907196	down	-1.47578	7.18901e-07	down	-1.07702	0.00127419	down	-0.73629	-0.139129
arahy.Tifrunner.gnm1.ann1.EC2A58	9.53923	3.78516	2.79608	7.80674	4.68842	3.08863	-2.0371	5.93574e-08	down	-1.65781	0.000392216	down	-1.30215	3.61942e-05	down	-1.30657	0.000143039	down	-0.73495	-0.351243
arahy.Tifrunner.gnm1.ann1.X1PT0Q	5.36711	1.02407	0.22159	8.98056	2.97042	1.50382	-2.71304	6.29041e-10	down	-4.1114	2.00014e-12	down	-1.97892	1.20501e-10	down	-2.35258	1.41635e-12	down	-0.734119	-1.75882
arahy.Tifrunner.gnm1.ann1.AYAJ7Z	34.4361	9.73189	5.09466	25.037	12.8028	7.27531	-4.63567	3.75151e-10	down	-4.87024	1.93772e-08	down	-3.60286	2.15915e-07	down	-3.1522	5.14783e-07	down	-1.03281	-1.71803
Arachis_hypogaea_newGene_17195	30.3352	0.012372	0.013182	4.49437	0.00195033	0.0292067	-11.4074	0.00223623	down	-10.7435	0.00423354	down	-2.17	7.8e-05	down	-2.77	3.12e-05	down	-9.23739	-7.97351
arahy.Tifrunner.gnm1.ann1.HUI7W7	255.309	3.93903	47.3579	244.164	6.69192	80.3797	-6.34997	5.09037e-20	down	-2.05018	0.000120033	down	-5.62124	4.87506e-40	down	-1.45745	2.28578e-05	down	-0.728732	-0.592732
arahy.Tifrunner.gnm1.ann1.NZ5XIR	2.21985	0.088022	0.200274	2.21775	0.162341	0.565734	-4.90014	1.9414e-13	down	-3.0789	7.95589e-06	down	-4.17584	6.78392e-15	down	-1.81232	0.000357403	down	-0.724302	-1.26658
arahy.Tifrunner.gnm1.ann1.5S3M3D	14.7451	3.93617	1.47693	13.2505	5.83806	3.17759	-2.4304	4.53125e-13	down	-3.09938	1.92553e-12	down	-1.20912	1.29449e-10	down	-2.06283	1.08839e-11	down	-1.22128	-1.03655
arahy.Tifrunner.gnm1.ann1.Q7SBED	12.4314	1.33438	1.25509	12.8718	2.31632	1.57955	-3.61607	4.1839e-05	down	-2.96952	0.000418905	down	-2.90001	2.60845e-13	down	-2.86945	2.75881e-13	down	-0.71606	-0.100064
arahy.Tifrunner.gnm1.ann1.ASNK84	16.4899	3.70512	4.87764	14.4269	5.75093	5.797	-2.50206	3.56289e-14	down	-1.38552	0.00163153	down	-1.78855	1.51251e-11	down	-1.2013	0.000114334	down	-0.713501	-0.184218
arahy.Tifrunner.gnm1.ann1.17ALVB	3.54681	1.3762	0.918948	4.74104	3.48247	2.50765	-2.04421	9.24002e-06	down	-2.02378	0.000286056	down	-1.33139	0.000306004	down	-1.09958	0.00267058	down	-0.712821	-0.924198
arahy.Tifrunner.gnm1.ann1.AL0P5K	3.62388	1.22097	0.659392	5.71999	3.33229	1.45087	-2.00885	0.00024129	down	-2.17365	4.18485e-06	down	-1.29784	2.28185e-06	down	-1.80978	5.50483e-09	down	-0.711005	-0.363878
arahy.Tifrunner.gnm1.ann1.03HAKR	147.11	13.6092	22.2664	166.442	27.7157	43.8606	-3.74343	6.1061e-16	down	-2.31087	9.7178e-07	down	-3.03251	1.517e-19	down	-1.76759	3.91559e-07	down	-0.710927	-0.543281
arahy.Tifrunner.gnm1.ann1.XWYM96	6.84921	3.05123	0.92489	7.87032	5.87251	1.72014	-1.8128	1.22098e-05	down	-2.58942	1.37953e-07	down	-1.10559	0.00097139	down	-2.26885	1.24559e-08	down	-0.70721	-0.320569
arahy.Tifrunner.gnm1.ann1.QP9JCJ	4.94582	0.954865	0.0583147	8.18716	2.81098	1.48348	-2.62904	6.24252e-09	down	-5.8698	1.9055e-17	down	-1.92319	8.96666e-10	down	-2.23347	4.01223e-11	down	-0.705848	-3.63633
arahy.Tifrunner.gnm1.ann1.3Z4R3A	12.3863	0.720908	2.21729	8.69126	0.853235	1.50888	-4.4608	3.92795e-26	down	-2.14284	9.62643e-06	down	-3.75678	6.68814e-13	down	-2.35804	3.03163e-07	down	-0.704021	0.215195
arahy.Tifrunner.gnm1.ann1.FM2N1A	3.79652	0.402452	0.942303	4.30923	0.790554	0.989636	-3.55687	1.80301e-10	down	-1.63371	0.00951244	down	-2.85478	1.81888e-11	down	-1.97057	6.84017e-06	down	-0.702086	0.336859
arahy.Tifrunner.gnm1.ann1.LL93J9	2.51108	0.187089	0.0480517	4.10695	0.520232	0.044916	-4.03806	1.75245e-06	down	-5.26535	2.49885e-07	down	-3.34493	4.64452e-08	down	-5.78614	2.06279e-12	down	-0.693131	0.520793
arahy.Tifrunner.gnm1.ann1.SDSH2P	55.7464	0.98576	17.9515	51.6398	1.57315	22.514	-5.70202	1.82514e-46	down	-1.29898	0.00736415	down	-5.01123	1.34556e-53	down	-1.09321	0.00274385	down	-0.690793	-0.205766
arahy.Tifrunner.gnm1.ann1.N28W6S	13.6285	2.27502	2.37	16.8681	4.64981	3.86262	-2.97498	3.6729e-07	down	-2.17532	1.26409e-05	down	-2.29423	8.54185e-17	down	-1.96843	8.3072e-08	down	-0.680752	-0.206886
arahy.Tifrunner.gnm1.ann1.V7M860	4.16114	1.51187	1.35865	4.05383	1.93857	1.43977	-2.18856	9.05886e-08	down	-1.30875	0.00939219	down	-1.51035	5.61528e-06	down	-1.5022	3.33714e-05	down	-0.678201	0.193449
arahy.Tifrunner.gnm1.ann1.0G1Q0G	7.86092	0.217347	0.123513	10.2118	0.475069	0.445187	-5.4727	1.34507e-20	down	-5.34114	1.10829e-14	down	-4.7947	6.69729e-29	down	-4.32618	7.37228e-22	down	-0.678001	-1.01496
arahy.Tifrunner.gnm1.ann1.7UK7IQ	4.76382	1.36182	0.612622	5.20957	2.44709	1.28329	-2.20125	0.00312421	down	-2.60747	0.000915252	down	-1.52493	2.37491e-06	down	-1.87932	8.11186e-08	down	-0.676315	-0.728147
Arachis_hypogaea_newGene_14853	22.3311	2.76286	2.42814	23.6864	4.96478	3.92234	-3.3594	2.44246e-23	down	-2.84199	4.18084e-11	down	-2.68321	1.8405e-23	down	-2.44348	6.63489e-16	down	-0.676195	-0.398511
arahy.Tifrunner.gnm1.ann1.VH9XRT	3.10342	0.611789	0.430988	2.7674	0.987726	1.03034	-2.58892	4.36967e-07	down	-2.4236	0.000170039	down	-1.91317	7.67426e-06	down	-1.28725	0.00747993	down	-0.675748	-1.13635
arahy.Tifrunner.gnm1.ann1.YI6E2M	8.39744	2.76234	1.11156	6.72445	3.99292	2.51923	-2.71853	6.16541e-06	down	-3.29355	1.59025e-06	down	-1.0448	0.00120693	down	-1.02203	0.00374722	down	-1.67373	-2.27152
arahy.Tifrunner.gnm1.ann1.4M6CWI	2.73448	0.866582	0.528596	2.37751	1.51878	0.771375	-1.72972	0.000177197	down	-1.57186	0.00493898	down	-1.0579	0.00512332	down	-1.50059	0.000415268	down	-0.671824	-0.0712708
arahy.Tifrunner.gnm1.ann1.AR5SA1	4.66446	1.34666	0.355889	4.84366	2.3201	0.774163	-2.15735	4.88094e-05	down	-3.31544	7.92043e-07	down	-1.48906	0.000454774	down	-2.49292	3.78771e-07	down	-0.668282	-0.822517
arahy.Tifrunner.gnm1.ann1.B6DVG0	16.737	4.06402	3.33136	15.5552	6.40392	5.61223	-2.36602	2.76944e-08	down	-1.93661	7.78723e-06	down	-1.69855	3.46931e-08	down	-1.34793	2.25179e-05	down	-0.667468	-0.588676
arahy.Tifrunner.gnm1.ann1.CI0Z11	9.18439	2.36222	0.867793	6.84332	2.85119	0.511692	-2.38314	0.000144096	down	-3.04429	4.73855e-06	down	-1.71865	0.00392598	down	-3.65993	1.98866e-07	down	-0.664498	0.615643
arahy.Tifrunner.gnm1.ann1.U11QFP	5.78209	0.923777	1.36576	5.70861	1.52059	2.08897	-2.98943	4.95302e-10	down	-1.69721	0.00265548	down	-2.32871	1.88628e-09	down	-1.29501	0.00140249	down	-0.660724	-0.402198
arahy.Tifrunner.gnm1.ann1.06AVZ6	24.0491	3.22622	6.45671	20.7929	4.60651	5.94857	-3.17962	3.05651e-20	down	-1.44431	0.00100559	down	-2.51958	5.43382e-20	down	-1.55302	3.01089e-07	down	-0.66004	0.10871
arahy.Tifrunner.gnm1.ann1.FQ4RXM	3.89815	0.495253	0.312526	3.13342	0.6669	0.751165	-3.29788	1.55801e-06	down	-3.2349	2.59422e-05	down	-2.6387	1.07086e-05	down	-1.89284	0.00323818	down	-0.659179	-1.34206
arahy.Tifrunner.gnm1.ann1.F32E1L	2.21653	0.793088	0.436498	2.82523	1.30823	0.656943	-2.09833	7.59983e-06	down	-2.11004	0.000281595	down	-1.44009	5.24512e-05	down	-2.02162	3.35675e-07	down	-0.658238	-0.0884227
arahy.Tifrunner.gnm1.ann1.67WLF9	7.82131	2.22368	1.65128	6.76171	3.55472	2.52928	-1.93786	6.34286e-08	down	-1.77634	7.59909e-05	down	-1.28336	1.33719e-05	down	-1.17214	0.000285385	down	-0.654499	-0.6042
arahy.Tifrunner.gnm1.ann1.UA24XB	5.83271	1.92054	1.10861	5.20737	2.84602	1.49853	-1.9499	2.53321e-08	down	-2.01866	4.24487e-06	down	-1.30089	3.79236e-06	down	-1.6434	1.32896e-07	down	-0.649008	-0.37526
arahy.Tifrunner.gnm1.ann1.LPX793	7.13318	1.84614	1.71299	6.08004	2.60851	2.71241	-2.29518	2.42958e-08	down	-1.70052	0.00117854	down	-1.64627	2.64231e-06	down	-1.01355	0.00878436	down	-0.648913	-0.686967
arahy.Tifrunner.gnm1.ann1.G2QNI1	29.3044	7.64529	4.99783	21.7327	9.38832	6.72174	-2.28375	4.39942e-09	down	-2.18728	7.97345e-06	down	-1.64037	1.6141e-06	down	-1.54179	3.79881e-05	down	-0.643383	-0.645497
arahy.Tifrunner.gnm1.ann1.6JS337	33.1067	1.30856	7.21675	27.0876	1.62756	11.2643	-4.75251	1.52927e-40	down	-1.61391	0.000164354	down	-4.11059	3.05753e-48	down	-1.06499	0.000769702	down	-0.641918	-0.548914
arahy.Tifrunner.gnm1.ann1.1TG9FP	15.9202	6.3879	3.4339	13.9514	9.48566	5.61698	-1.76579	3.10354e-07	down	-1.96808	6.21938e-06	down	-1.12663	6.02576e-05	down	-1.25871	3.9612e-05	down	-0.639161	-0.709367
arahy.Tifrunner.gnm1.ann1.51YLCT	18.6625	5.05672	3.4644	15.8442	7.13058	4.95076	-2.20985	1.80684e-06	down	-2.02546	1.71813e-05	down	-1.57165	2.37819e-09	down	-1.52154	3.78867e-07	down	-0.638204	-0.503919
arahy.Tifrunner.gnm1.ann1.XU3QCQ	5.7825	1.82851	0.888442	3.57466	1.89703	0.927455	-1.90101	5.61158e-06	down	-2.11593	4.98806e-06	down	-1.26377	9.84127e-05	down	-1.71198	1.27445e-06	down	-0.637237	-0.403943
arahy.Tifrunner.gnm1.ann1.4Z4QCU	4.23272	1.47603	0.489261	3.27689	1.89653	0.98543	-1.85866	2.04695e-07	down	-2.73096	2.13686e-09	down	-1.22307	6.01196e-05	down	-1.58597	2.26093e-06	down	-0.63559	-1.145
arahy.Tifrunner.gnm1.ann1.79CW3E	11.824	2.59228	1.42488	12.1428	4.30406	4.65656	-2.56344	0.00357211	down	-2.71921	0.0046922	down	-1.92832	1.28727e-06	down	-1.23134	0.00389867	down	-0.635126	-1.48787
arahy.Tifrunner.gnm1.ann1.TT2UX9	38.7691	9.32682	10.4593	42.1506	16.5719	15.1524	-2.41503	2.95387e-13	down	-1.53811	0.000456053	down	-1.7801	1.08994e-11	down	-1.33087	1.4036e-05	down	-0.634934	-0.207241
arahy.Tifrunner.gnm1.ann1.G5ZZFA	7.37892	0.913601	1.18315	6.51329	1.56572	1.36032	-3.16957	5.24137e-15	down	-2.39732	4.70023e-07	down	-2.53643	4.99453e-14	down	-2.06686	6.94992e-09	down	-0.633143	-0.330462
arahy.Tifrunner.gnm1.ann1.KWW7Y5	4.64488	0.808189	0.136674	3.95911	1.12391	0.481041	-2.86795	3.1452e-06	down	-4.69473	3.01927e-09	down	-2.23705	2.03795e-05	down	-2.86428	1.37004e-06	down	-0.630892	-1.83045
arahy.Tifrunner.gnm1.ann1.KET370	52.4316	19.6787	5.33919	41.5574	25.5285	5.12726	-1.73964	1.069e-06	down	-2.93202	2.28679e-11	down	-1.11092	0.000190693	down	-2.85775	9.13858e-20	down	-0.628718	-0.0742745
arahy.Tifrunner.gnm1.ann1.B6TC73	6.38762	0.767406	0.835819	6.32215	1.24087	0.407329	-3.40151	1.45906e-09	down	-2.5478	5.71577e-05	down	-2.77628	3.76296e-05	down	-3.79333	4.93592e-07	down	-0.625231	1.24553
arahy.Tifrunner.gnm1.ann1.L4XZUR	2.00208	0.061803	0.0547247	2.01243	0.102417	0.101508	-5.1657	1.85185e-10	down	-4.59167	1.85139e-08	down	-4.54122	1.96955e-13	down	-4.03191	7.0452e-10	down	-0.62448	-0.559752
arahy.Tifrunner.gnm1.ann1.0QZ944	45.0647	8.64952	11.1576	40.5427	13.0123	12.7504	-2.66771	9.86797e-16	down	-1.59524	0.000239876	down	-2.0477	3.70599e-14	down	-1.50295	1.49907e-06	down	-0.620009	-0.0922857
Arachis_hypogaea_newGene_15525	8.63924	2.61088	1.04528	9.3954	4.5843	2.3908	-2.0233	2.14746e-08	down	-2.48127	5.72787e-08	down	-1.40453	7.15146e-07	down	-1.87207	1.66922e-09	down	-0.618776	-0.609196
arahy.Tifrunner.gnm1.ann1.P4QE4D	489.658	120.84	98.1668	469.745	184.604	74.6413	-2.39866	6.79288e-08	down	-1.95363	3.50216e-05	down	-1.78207	6.61092e-07	down	-2.50592	1.1886e-12	down	-0.616589	0.552293
arahy.Tifrunner.gnm1.ann1.36HDXC	7.58833	0.189792	0.554439	9.13072	0.369983	0.41309	-5.66568	5.3474e-20	down	-3.37011	7.09003e-08	down	-5.04982	1.37009e-27	down	-4.25047	6.16957e-19	down	-0.615859	0.880359
arahy.Tifrunner.gnm1.ann1.Y36X99	5.07352	1.47816	0.948044	4.21964	2.02532	1.22872	-2.10321	7.02337e-07	down	-2.0806	0.000100029	down	-1.49171	3.71481e-05	down	-1.70367	1.47646e-05	down	-0.611492	-0.376925
arahy.Tifrunner.gnm1.ann1.8JT992	13.2172	1.48042	1.21915	10.4759	1.81981	2.36222	-3.40485	2.72572e-17	down	-2.95071	2.09835e-09	down	-2.79368	5.46935e-16	down	-1.96931	4.04761e-08	down	-0.61117	-0.9814
arahy.Tifrunner.gnm1.ann1.Y3S9ZW	4.21931	1.46377	0.345266	4.99376	2.762	1.83142	-1.87876	1.68586e-06	down	-3.09439	2.16033e-09	down	-1.26863	3.45534e-05	down	-1.34938	4.70814e-05	down	-0.610132	-1.74501
arahy.Tifrunner.gnm1.ann1.W6K4Y7	2.01738	0.293455	0.0790857	1.86457	0.433093	0.192258	-3.11253	2.95068e-06	down	-4.29122	1.94321e-07	down	-2.50352	6.79499e-06	down	-3.06934	1.28908e-06	down	-0.609007	-1.22188
arahy.Tifrunner.gnm1.ann1.9Z6I10	13.4438	5.39059	3.13767	11.8066	7.62068	4.80018	-1.69078	1.18908e-05	down	-1.78437	0.000196281	down	-1.08438	0.000593701	down	-1.17761	0.000696634	down	-0.606401	-0.606767
arahy.Tifrunner.gnm1.ann1.E0Q1QR	4.05738	1.15339	0.668684	3.60839	1.64737	1.0893	-2.10259	3.92729e-06	down	-2.23089	9.30421e-05	down	-1.4976	0.000102998	down	-1.56035	0.000288966	down	-0.604997	-0.670538
arahy.Tifrunner.gnm1.ann1.IAT0HN	5.90006	1.70514	0.982204	7.74758	3.67493	1.59656	-2.04132	9.21199e-08	down	-1.97399	3.3428e-05	down	-1.43761	7.14469e-07	down	-2.04586	1.72033e-10	down	-0.603715	0.0718728
arahy.Tifrunner.gnm1.ann1.FNV3YB	14.9188	0.872287	3.00717	17.6492	1.55128	5.82175	-5.26563	1.30461e-46	down	-2.06999	1.31021e-06	down	-4.66393	1.38149e-57	down	-1.52496	1.57655e-06	down	-0.601699	-0.545029
arahy.Tifrunner.gnm1.ann1.554ZX1	21.6647	1.68715	5.0093	25.7536	3.1848	11.4943	-4.02348	2.60059e-18	down	-1.76193	4.21212e-05	down	-3.42204	1.66049e-33	down	-1.01614	0.00173608	down	-0.601439	-0.745789
arahy.Tifrunner.gnm1.ann1.SZ5KAK	3.65387	1.00451	0.991892	3.69446	1.68751	1.71795	-2.28667	1.17579e-09	down	-1.76354	0.000145142	down	-1.68792	2.59986e-08	down	-1.1301	0.000730339	down	-0.598748	-0.633443
arahy.Tifrunner.gnm1.ann1.E78XAF	19.3545	3.04716	5.50002	17.2281	5.15166	6.57801	-2.93518	4.50116e-17	down	-1.39053	0.00208238	down	-2.34124	1.19721e-17	down	-1.50134	8.59841e-07	down	-0.593936	0.110813
arahy.Tifrunner.gnm1.ann1.84BZB4	1.46854	0.526917	0.285549	1.75363	0.97948	0.461966	-1.82899	0.00249859	down	-1.95386	0.0055981	down	-1.23524	0.00604254	down	-1.72498	0.000883955	down	-0.593757	-0.228875
arahy.Tifrunner.gnm1.ann1.P0PZ58	27.605	9.66046	6.50795	22.987	12.8027	9.35741	-1.86185	1.44065e-08	down	-1.71268	7.55433e-05	down	-1.2692	1.64265e-06	down	-1.14416	0.000244007	down	-0.592656	-0.568525
arahy.Tifrunner.gnm1.ann1.1KA2VU	19.9541	2.48655	2.45918	13.9165	2.71543	2.91429	-3.36689	3.21015e-17	down	-2.66988	2.60085e-09	down	-2.77852	1.55324e-13	down	-2.09021	8.7747e-07	down	-0.588366	-0.579668
arahy.Tifrunner.gnm1.ann1.ZI6FWF	9.99164	1.10754	2.15725	10.9951	1.96853	3.75522	-3.48143	1.25771e-17	down	-1.9054	5.38547e-05	down	-2.89492	3.61206e-20	down	-1.37778	1.83946e-05	down	-0.586511	-0.527627
arahy.Tifrunner.gnm1.ann1.BUCQ0Y	11.2558	2.337	2.11515	11.6479	3.83137	3.9767	-2.63735	5.02594e-13	down	-2.29939	3.6905e-07	down	-2.05591	1.4111e-12	down	-1.41688	5.2429e-06	down	-0.58144	-0.882511
arahy.Tifrunner.gnm1.ann1.RB2X72	4.33942	1.45812	0.802272	3.95	2.22875	1.66147	-1.87064	1.19539e-05	down	-1.95473	0.00034111	down	-1.29146	0.000269305	down	-1.08974	0.00561819	down	-0.579185	-0.864984
arahy.Tifrunner.gnm1.ann1.TW0DHY	33.4299	3.42955	4.43676	27.5665	4.48777	3.87007	-3.64931	2.86725e-22	down	-2.57668	1.08476e-09	down	-3.07176	1.10854e-29	down	-2.70807	2.65416e-19	down	-0.577557	0.131388
arahy.Tifrunner.gnm1.ann1.1G1J9V	219.064	32.5594	27.6769	218.072	51.5355	68.5892	-3.06075	7.48647e-16	down	-2.59372	1.05087e-08	down	-2.48325	3.224e-15	down	-1.44791	3.80154e-05	down	-0.577501	-1.1458
arahy.Tifrunner.gnm1.ann1.4ZRU7U	17.8972	5.375	2.45407	15.9439	7.43337	4.48753	-2.90506	2.37502e-10	down	-3.53592	4.92371e-09	down	-1.52898	8.75966e-09	down	-1.72487	1.51013e-08	down	-1.37607	-1.81106
arahy.Tifrunner.gnm1.ann1.X8HWK3	8.04214	2.63907	1.34738	7.78908	4.09463	2.24429	-1.93522	4.02042e-07	down	-2.18421	5.13507e-06	down	-1.36059	1.08685e-05	down	-1.64465	1.5899e-06	down	-0.574633	-0.539557
arahy.Tifrunner.gnm1.ann1.7MKL11	17.486	1.53259	3.97023	16.9572	2.31738	3.38537	-3.87001	3.62803e-28	down	-1.78022	3.25001e-05	down	-3.29809	5.81428e-33	down	-2.17285	6.70504e-13	down	-0.571922	0.392627
arahy.Tifrunner.gnm1.ann1.1784RG	2.27681	0.416542	0.073054	2.07765	0.574652	0.171848	-2.85884	0.00191955	down	-4.47745	2.30399e-05	down	-2.30185	1.82986e-07	down	-3.36119	4.50591e-11	down	-0.556994	-1.11626
arahy.Tifrunner.gnm1.ann1.D58B9N	2.88845	1.2103	0.636452	3.33449	2.17329	0.931093	-1.61457	0.00166612	down	-1.81999	0.0045047	down	-1.0583	0.00795455	down	-1.70658	0.00012493	down	-0.556267	-0.113414
arahy.Tifrunner.gnm1.ann1.U6CSQK	33.2312	2.63201	1.31616	35.6843	4.31911	4.41352	-4.02836	4.48207e-17	down	-4.32582	3.3505e-18	down	-3.47336	8.75205e-30	down	-2.86035	5.54557e-18	down	-0.554997	-1.46547
arahy.Tifrunner.gnm1.ann1.8PRW0D	15.5186	1.08996	4.19898	17.9463	1.86416	7.28978	-4.19732	3.23762e-28	down	-1.55868	0.000397375	down	-3.6427	1.20799e-37	down	-1.18296	0.000111827	down	-0.554628	-0.375716
arahy.Tifrunner.gnm1.ann1.D19KUB	85.1187	6.75364	3.64285	111.408	13.5111	7.48826	-4.02766	2.02528e-20	down	-4.19201	1.65265e-17	down	-3.47477	1.31767e-20	down	-3.74745	9.14263e-25	down	-0.552894	-0.444555
arahy.Tifrunner.gnm1.ann1.TX8CZR	20.3936	2.69621	5.76837	24.2728	5.56029	9.31093	-3.18366	4.20112e-18	down	-1.39981	0.00425912	down	-2.63375	7.17996e-17	down	-1.17009	0.0018165	down	-0.549906	-0.229726
arahy.Tifrunner.gnm1.ann1.PY3JPZ	12.1154	2.6781	1.14205	12.1274	4.25021	1.78093	-2.60544	9.86624e-13	down	-3.02753	6.06616e-11	down	-2.05615	6.36011e-13	down	-2.63941	1.09633e-16	down	-0.549285	-0.38812
arahy.Tifrunner.gnm1.ann1.CV6EY6	4.79184	1.00301	1.04786	5.08925	1.64747	1.90083	-2.60237	4.78696e-10	down	-1.84191	0.000397375	down	-2.05336	6.01658e-10	down	-1.26789	0.000285852	down	-0.549003	-0.574023
arahy.Tifrunner.gnm1.ann1.NQFM4J	14.5839	5.46928	4.30086	12.1451	6.99981	4.42607	-1.77677	2.08531e-07	down	-1.41713	0.0018585	down	-1.22903	1.31765e-05	down	-1.30777	4.72099e-05	down	-0.547739	-0.109366
arahy.Tifrunner.gnm1.ann1.4H2E4D	21.6574	2.85072	1.08314	17.7051	3.56909	2.35206	-3.18084	2.41356e-17	down	-3.86866	1.23326e-15	down	-2.63446	6.49972e-17	down	-2.59051	9.27519e-15	down	-0.546385	-1.27816
arahy.Tifrunner.gnm1.ann1.F6CLKD	212.144	41.1701	47.7072	186.111	55.3532	54.9341	-2.72543	1.74485e-10	down	-1.80275	0.000319431	down	-2.18146	1.67417e-10	down	-1.6141	6.32062e-06	down	-0.543966	-0.188657
arahy.Tifrunner.gnm1.ann1.JXSY0Y	18.23	6.65186	3.00582	19.181	10.7227	6.79995	-1.81588	1.07927e-05	down	-2.24516	2.02418e-05	down	-1.27225	0.000117449	down	-1.34684	0.000222639	down	-0.54363	-0.898321
arahy.Tifrunner.gnm1.ann1.31L8TN	15.5157	4.61389	1.09208	12.4692	5.13257	1.45953	-2.25846	7.88322e-09	down	-3.32885	9.07266e-14	down	-1.71733	5.39251e-11	down	-3.13219	1.81059e-24	down	-0.54113	-0.196656
arahy.Tifrunner.gnm1.ann1.RJG5DC	4.20577	0.964424	0.448853	5.25987	1.7911	1.23999	-2.40586	2.9293e-06	down	-2.69304	2.39649e-05	down	-1.86749	0.000168725	down	-1.79187	0.000632861	down	-0.538374	-0.901163
arahy.Tifrunner.gnm1.ann1.DP35X1	6.16184	2.10839	0.702686	5.46244	2.87084	1.40784	-1.89494	1.19982e-06	down	-2.89369	1.17925e-08	down	-1.35928	3.6605e-05	down	-1.86371	1.25161e-07	down	-0.535661	-1.02998
arahy.Tifrunner.gnm1.ann1.X3TBAN	30.5802	5.44187	10.8343	27.7635	7.17218	12.1293	-2.92659	1.26739e-18	down	-1.2097	0.00866232	down	-2.39251	2.35112e-19	down	-1.04716	0.00113363	down	-0.534081	-0.162535
arahy.Tifrunner.gnm1.ann1.YGX2XM	3.51184	1.08972	1.07365	4.89929	2.2847	1.8684	-2.16577	7.80339e-09	down	-1.53537	0.000847037	down	-1.63247	1.16239e-08	down	-1.5844	4.77811e-07	down	-0.533295	0.0490273
arahy.Tifrunner.gnm1.ann1.6YF7SG	21.1661	7.19163	2.90552	15.9839	8.34329	4.7211	-1.90113	9.66553e-09	down	-2.51463	9.05262e-09	down	-1.37136	3.72607e-07	down	-1.61457	1.64134e-07	down	-0.529771	-0.900059
arahy.Tifrunner.gnm1.ann1.X9C74S	27.8393	5.35791	5.35928	20.8053	6.13184	3.93806	-2.72514	2.96404e-14	down	-2.01698	5.96713e-06	down	-2.19562	7.84749e-13	down	-2.25146	1.74967e-11	down	-0.52952	0.234484
Arachis_hypogaea_newGene_13484	2.04188	0.449828	0.123586	2.04169	0.693056	0.0803483	-2.48924	0.00175542	down	-3.49204	0.000119673	down	-1.96025	0.00306553	down	-4.13229	6.3488e-07	down	-0.528992	0.64025
arahy.Tifrunner.gnm1.ann1.E23E2T	2.56753	0.370409	0.312334	2.73956	0.593808	0.61321	-3.16062	0.000264681	down	-2.69595	0.00141766	down	-2.63286	2.56936e-10	down	-2.0106	7.58641e-06	down	-0.527758	-0.68535
arahy.Tifrunner.gnm1.ann1.ZL7UIF	4.3191	1.68224	1.26847	4.7124	2.35563	1.0651	-2.03853	3.02193e-07	down	-1.66668	0.000784808	down	-1.5111	1.41917e-06	down	-2.22777	1.80811e-10	down	-0.527431	0.561095
arahy.Tifrunner.gnm1.ann1.PP8NAY	7.1076	2.12685	1.7582	6.67565	3.03875	2.50049	-2.08458	3.67211e-09	down	-1.61117	0.000373542	down	-1.55776	3.99556e-08	down	-1.26839	6.22668e-05	down	-0.526824	-0.342784
arahy.Tifrunner.gnm1.ann1.BTB9WU	11.2193	4.06628	2.83416	8.48088	4.84803	2.13546	-1.74406	3.79474e-05	down	-1.46138	0.00776379	down	-1.21851	7.17182e-06	down	-1.78026	5.78868e-09	down	-0.525554	0.318878
arahy.Tifrunner.gnm1.ann1.IYPU4B	6.4669	0.181811	0.629731	4.90945	0.217645	0.586245	-5.44136	1.63212e-29	down	-3.30297	3.59288e-10	down	-4.91599	1.14839e-23	down	-2.88017	9.32789e-12	down	-0.525371	-0.422798
arahy.Tifrunner.gnm1.ann1.QF8GL7	38.5502	11.6226	6.82253	32.7344	14.7541	12.5542	-2.10221	0.000653065	down	-2.14192	0.000654589	down	-1.5774	2.09765e-09	down	-1.22835	0.000713894	down	-0.524808	-0.913576
Arachis_hypogaea_newGene_7201	7.82971	4.02249	1.85115	9.3405	6.29692	3.0606	-1.52426	3.89717e-05	down	-1.77713	0.000128311	down	-1.00148	0.0019634	down	-1.5428	1.66647e-05	down	-0.522778	-0.234333
arahy.Tifrunner.gnm1.ann1.V21PV4	7.56565	1.33023	0.903418	6.28687	1.64471	1.22546	-2.87617	3.02193e-07	down	-2.70066	8.926e-07	down	-2.35384	1.95225e-10	down	-2.20842	1.30007e-08	down	-0.522331	-0.492249
arahy.Tifrunner.gnm1.ann1.CH87W6	2.51081	1.11696	0.818469	2.22743	1.65295	0.94324	-1.69857	4.27165e-05	down	-1.7584	0.000601062	down	-1.17803	0.00242168	down	-1.35652	0.00796953	down	-0.520543	-0.401885
arahy.Tifrunner.gnm1.ann1.S2RLRJ	4.77518	2.38937	1.07445	5.59794	3.35779	2.23559	-1.72684	5.51461e-05	down	-2.12209	5.42377e-05	down	-1.20686	0.000439335	down	-1.21377	0.0012604	down	-0.519978	-0.90832
arahy.Tifrunner.gnm1.ann1.IWM9CF	14.0868	4.15941	2.21108	9.32288	5.73002	3.88305	-1.78771	1.98419e-06	down	-1.87383	8.91071e-05	down	-1.26918	4.8441e-05	down	-1.27321	0.000172088	down	-0.518526	-0.600621
arahy.Tifrunner.gnm1.ann1.ZD9EP0	33.9059	2.74345	1.38455	36.4944	4.37739	4.48436	-3.99895	6.99461e-17	down	-4.28096	7.50297e-18	down	-3.48738	8.99729e-30	down	-2.86907	5.59323e-18	down	-0.511579	-1.4119
arahy.Tifrunner.gnm1.ann1.G623B4	7.37068	2.99094	0.906152	6.99742	4.2453	1.85272	-1.63565	7.7081e-05	down	-2.57629	1.43795e-06	down	-1.12506	0.00111308	down	-1.6564	1.13087e-05	down	-0.510594	-0.919897
arahy.Tifrunner.gnm1.ann1.DI0R83	9.88893	0.523121	0.654911	8.64542	0.700948	1.79961	-4.53243	8.67065e-16	down	-3.52754	4.40674e-08	down	-4.02319	5.51913e-17	down	-2.1144	6.07095e-06	down	-0.509241	-1.41314
arahy.Tifrunner.gnm1.ann1.Q4S157	5.35303	0.973065	1.05197	5.43077	1.5167	1.64592	-2.76039	6.34508e-13	down	-1.88412	5.63063e-05	down	-2.25334	7.62642e-12	down	-1.62295	5.18859e-07	down	-0.507049	-0.261171
arahy.Tifrunner.gnm1.ann1.BKHI35	8.83985	2.74813	2.3554	7.14615	3.65883	1.94032	-1.95324	1.23295e-06	down	-1.56889	0.00174412	down	-1.4468	0.00013529	down	-1.79026	1.04625e-05	down	-0.506444	0.221369
arahy.Tifrunner.gnm1.ann1.11D7LJ	2.85475	0.473913	0.503418	3.10649	0.795787	0.931232	-2.9186	9.17835e-13	down	-2.09206	3.18458e-05	down	-2.41226	6.12776e-14	down	-1.59436	1.83746e-06	down	-0.506344	-0.497696
arahy.Tifrunner.gnm1.ann1.F20QAX	6.82734	2.81457	0.640067	5.59482	3.41272	1.07413	-1.57572	0.000128295	down	-2.95113	1.09199e-07	down	-1.07051	0.0023008	down	-2.09941	1.43902e-06	down	-0.505204	-0.851718
arahy.Tifrunner.gnm1.ann1.14QJGF	23.463	6.56185	5.79858	20.8063	8.84218	7.85863	-2.20557	2.13225e-11	down	-1.65342	0.00014294	down	-1.70212	1.00981e-10	down	-1.28619	3.50283e-05	down	-0.503453	-0.367232
arahy.Tifrunner.gnm1.ann1.06CD8W	13.7255	4.89955	1.58086	14.5565	7.9724	2.36438	-1.88322	1.24054e-06	down	-2.87717	2.40977e-11	down	-1.38529	1.64301e-07	down	-2.66094	1.6273e-18	down	-0.497926	-0.216234
Arachis_hypogaea_newGene_15437	15.4822	4.13651	1.18889	17.2549	7.04459	3.63346	-2.2178	2.01057e-10	down	-3.31246	2.06002e-13	down	-1.72091	1.9725e-10	down	-2.09433	3.7152e-12	down	-0.496898	-1.21814
arahy.Tifrunner.gnm1.ann1.KSV0XM	173.166	35.7315	35.6512	154.934	47.5791	35.1222	-2.63141	8.61438e-11	down	-1.92151	6.79963e-05	down	-2.13496	9.78715e-11	down	-1.9955	1.24156e-08	down	-0.496454	0.0739934
arahy.Tifrunner.gnm1.ann1.WI0ZBZ	38.3589	1.71815	5.67174	36.0117	2.40546	5.21556	-4.83106	6.36694e-41	down	-2.38009	1.14653e-08	down	-4.33512	4.25747e-52	down	-2.64116	3.97621e-18	down	-0.495946	0.261067
Arachis_hypogaea_newGene_7022	4.59906	1.56371	1.00968	4.98752	2.5145	0.597982	-1.91885	7.85741e-07	down	-1.82209	0.000150666	down	-1.42364	3.68147e-06	down	-2.90579	2.28235e-16	down	-0.49521	1.0837
arahy.Tifrunner.gnm1.ann1.MSK3BR	20.4761	2.46737	6.82149	23.3728	4.14871	10.3715	-3.41344	5.16633e-22	down	-1.24621	0.00853867	down	-2.9216	2.68253e-18	down	-1.01892	0.00638256	down	-0.491844	-0.227282
arahy.Tifrunner.gnm1.ann1.W17VPE	35.0855	4.75115	11.7131	30.1174	5.92396	12.7276	-3.33608	3.68612e-23	down	-1.23731	0.00598953	down	-2.85157	1.00004e-26	down	-1.22104	9.08951e-05	down	-0.484506	-0.0162716
arahy.Tifrunner.gnm1.ann1.TTN6CK	0.657702	0.171806	0.0823867	1.00526	0.384471	0.210315	-2.28359	0.00753086	down	-2.54301	0.00352983	down	-1.80338	0.00393825	down	-2.0674	0.00324847	down	-0.480212	-0.475611
arahy.Tifrunner.gnm1.ann1.QEP9US	3.57621	1.82951	0.970303	4.19833	2.8446	1.72352	-1.49533	2.87831e-05	down	-1.39249	0.00193273	down	-1.01706	0.000419519	down	-1.10974	0.000650491	down	-0.478275	-0.282755
arahy.Tifrunner.gnm1.ann1.98P7IJ	46.3197	17.9887	7.97736	54.8646	30.6221	11.2767	-1.75213	0.0023856	down	-2.18897	0.000184135	down	-1.27452	0.0001861	down	-2.1363	6.99905e-10	down	-0.477606	-0.052667
arahy.Tifrunner.gnm1.ann1.80DI5I	1.04659	0.082575	0.110923	1.15998	0.137764	0.23852	-3.77232	1.34653e-05	down	-2.84038	0.00178513	down	-3.29546	9.20042e-06	down	-2.08623	0.00980962	down	-0.476869	-0.754151
Arachis_hypogaea_newGene_14683	13.693	4.63258	2.76773	19.1866	8.92951	3.89049	-2.03364	1.55944e-06	down	-1.96984	2.22544e-06	down	-1.55738	6.76629e-09	down	-2.15644	7.80337e-13	down	-0.476259	0.186603
arahy.Tifrunner.gnm1.ann1.KQ26AL	3.4379	0.693232	0.494436	3.21896	0.964995	0.961068	-2.64552	2.49805e-07	down	-2.43758	0.000110446	down	-2.17015	3.26413e-07	down	-1.58466	0.000561696	down	-0.475373	-0.852919
arahy.Tifrunner.gnm1.ann1.WFXD84	28.4775	8.16769	6.85615	29.0613	12.4714	12.1028	-2.13617	1.5624e-10	down	-1.66569	0.000164269	down	-1.66176	2.79901e-09	down	-1.11427	0.000936356	down	-0.474406	-0.551421
arahy.Tifrunner.gnm1.ann1.LCV131	3.55444	1.31121	0.247502	3.8605	1.90817	1.06028	-2.02918	2.53729e-05	down	-3.40127	3.39876e-08	down	-1.55854	5.63265e-05	down	-1.75316	4.11941e-05	down	-0.470637	-1.64812
arahy.Tifrunner.gnm1.ann1.DWY9WF	7.77271	0.780597	2.08381	7.03642	1.03105	2.21145	-3.67609	1.10496e-11	down	-1.54775	0.00245879	down	-3.20565	1.05844e-17	down	-1.5191	4.55108e-05	down	-0.470438	-0.0286497
arahy.Tifrunner.gnm1.ann1.23LUWH	7.16571	2.9788	0.643235	5.82551	3.51725	1.66188	-1.56203	6.96329e-05	down	-2.99377	1.95622e-08	down	-1.09167	0.00161452	down	-1.55921	3.40969e-05	down	-0.470363	-1.43456
arahy.Tifrunner.gnm1.ann1.IKMM6A	101.159	18.497	11.1642	109.67	29.9489	16.8182	-2.77582	4.08402e-06	down	-2.79781	9.50441e-06	down	-2.30575	3.25866e-11	down	-2.5591	4.3051e-13	down	-0.47007	-0.238708
arahy.Tifrunner.gnm1.ann1.TK6Q6V	5.0044	0.956747	0.659764	2.19113	0.688995	0.665733	-2.73934	4.90253e-11	down	-2.47693	1.16846e-06	down	-2.27169	1.3588e-05	down	-1.55655	0.00789205	down	-0.467647	-0.920381
arahy.Tifrunner.gnm1.ann1.KGY7JI	4.98963	0.759056	0.89501	4.84025	1.11689	1.32203	-3.06242	1.57647e-16	down	-2.11939	2.07092e-06	down	-2.59932	2.24469e-18	down	-1.72437	5.83433e-08	down	-0.463098	-0.395017
arahy.Tifrunner.gnm1.ann1.2N14G0	8.38072	2.8545	0.835877	8.85804	4.50767	1.692	-1.87934	0.00212528	down	-2.8981	7.74195e-05	down	-1.41922	1.1094e-06	down	-2.23062	7.59982e-12	down	-0.460122	-0.66748
arahy.Tifrunner.gnm1.ann1.J1V55D	12.0863	4.17016	3.05769	12.5793	6.20551	4.77791	-1.91073	3.28294e-06	down	-1.60333	0.0017145	down	-1.45144	1.00626e-05	down	-1.24606	0.000472479	down	-0.45929	-0.357278
arahy.Tifrunner.gnm1.ann1.HKF9H0	65.0214	11.4011	9.47498	53.448	13.4098	13.4885	-2.98245	4.50116e-17	down	-2.4945	1.43388e-08	down	-2.52346	1.59013e-18	down	-1.87495	5.15945e-09	down	-0.458986	-0.619556
arahy.Tifrunner.gnm1.ann1.ID57CI	6.8192	2.5666	1.85702	8.04007	4.20204	2.46133	-1.86018	3.36634e-07	down	-1.83154	8.19502e-05	down	-1.40391	6.10687e-07	down	-1.63787	1.54916e-07	down	-0.456263	-0.193677
arahy.Tifrunner.gnm1.ann1.CH4HI7	37.7625	6.7056	7.68553	24.7598	5.57435	7.7618	-3.03385	7.8381e-09	down	-2.19655	1.91119e-05	down	-2.57876	4.98651e-20	down	-1.80338	1.65989e-08	down	-0.455092	-0.393164
arahy.Tifrunner.gnm1.ann1.PDK0NA	5.12244	1.93923	0.317962	4.7316	2.68003	1.85366	-1.63381	0.000337718	down	-3.33566	5.85171e-08	down	-1.18229	0.00218645	down	-1.30637	0.00175033	down	-0.451521	-2.02929
arahy.Tifrunner.gnm1.ann1.6APV9U	1.18847	0.0616563	0.0359327	1.14867	0.0864167	0.0927867	-4.4398	2.48175e-07	down	-4.62055	1.66696e-06	down	-3.98996	8.51402e-08	down	-3.42708	1.70511e-05	down	-0.449839	-1.19347
arahy.Tifrunner.gnm1.ann1.RTIF0H	17.6313	4.22728	4.96918	15.9696	5.42761	5.51578	-2.43359	5.40502e-06	down	-1.47901	0.00203469	down	-1.98777	6.71001e-14	down	-1.38436	6.48187e-06	down	-0.445822	-0.094652
arahy.Tifrunner.gnm1.ann1.5EYH1D	90.3806	14.3095	20.0368	77.9963	17.7911	22.3814	-3.00714	2.4037e-16	down	-1.80995	0.00011518	down	-2.56417	9.95669e-18	down	-1.65529	7.24432e-07	down	-0.44297	-0.154657
arahy.Tifrunner.gnm1.ann1.JZ11TB	4.13105	1.20619	0.879805	3.8914	1.60114	0.626405	-2.15224	8.05893e-06	down	-1.85652	0.000746792	down	-1.71226	0.000716446	down	-2.47729	0.000260061	down	-0.439989	0.620776
arahy.Tifrunner.gnm1.ann1.Q9NLBV	6.39559	0.912417	1.69337	8.49911	1.75225	3.29125	-3.1968	5.15725e-13	down	-1.47776	0.00579919	down	-2.76118	8.45115e-17	down	-1.15055	0.000859001	down	-0.435613	-0.327201
arahy.Tifrunner.gnm1.ann1.VPMT8W	2.8319	0.804042	0.404572	2.23497	0.919164	0.539614	-2.13685	0.000912131	down	-2.42837	0.00171785	down	-1.70449	0.000521541	down	-1.89686	0.000638423	down	-0.432357	-0.531508
arahy.Tifrunner.gnm1.ann1.IHG9S1	2.60381	1.10134	0.464778	2.17184	1.35758	0.42582	-1.76376	0.00103974	down	-2.20744	0.000773947	down	-1.33303	0.00444893	down	-2.16697	5.0319e-05	down	-0.430733	-0.0404718
arahy.Tifrunner.gnm1.ann1.82TPB7	5.63101	2.06988	1.55876	5.61279	2.89361	2.13461	-1.84534	0.000141153	down	-1.62492	0.00856254	down	-1.41558	0.00043687	down	-1.21085	0.0063421	down	-0.429755	-0.414071
arahy.Tifrunner.gnm1.ann1.39ZWNP	1.97385	0.652616	0.251259	1.89494	0.889914	0.414629	-1.94211	0.00185805	down	-2.56471	0.000449134	down	-1.51243	0.0036958	down	-2.05002	0.000364739	down	-0.429679	-0.514687
arahy.Tifrunner.gnm1.ann1.IPHF02	3.86588	0.653483	0.479159	4.01396	0.964211	1.16509	-2.8801	9.52687e-11	down	-2.57122	1.79401e-06	down	-2.4545	5.48703e-12	down	-1.53867	3.3805e-05	down	-0.4256	-1.03255
Arachis_hypogaea_newGene_13794	4.9175	1.886	0.700642	5.27469	2.96091	2.14655	-1.67347	2.58464e-05	down	-2.33701	2.88982e-06	down	-1.24788	9.36967e-05	down	-1.13779	0.00120794	down	-0.425593	-1.19922
arahy.Tifrunner.gnm1.ann1.2E9LMX	28.7365	3.19404	6.301	27.665	4.30991	10.3321	-3.54308	2.37341e-25	down	-1.84972	1.80072e-05	down	-3.11754	6.08902e-31	down	-1.28888	3.16083e-05	down	-0.42554	-0.560839
arahy.Tifrunner.gnm1.ann1.YYB4W1	5.65333	1.84712	1.58305	5.71787	2.66939	2.23045	-1.95643	1.90401e-05	down	-1.45865	0.00924197	down	-1.53089	3.94056e-05	down	-1.21093	0.00297575	down	-0.425537	-0.247728
arahy.Tifrunner.gnm1.ann1.857KFG	18.1097	3.18931	5.933	17.09	4.18573	5.99618	-2.90779	7.32785e-16	down	-1.23776	0.00434477	down	-2.48419	4.69325e-19	down	-1.377	8.33523e-06	down	-0.423603	0.139231
arahy.Tifrunner.gnm1.ann1.4N1DCM	1.05501	0.237077	0.0988107	1.79857	0.525952	0.253029	-2.51322	0.000545694	down	-2.97725	0.000104823	down	-2.09075	2.33058e-07	down	-2.55578	1.59224e-08	down	-0.42247	-0.421471
arahy.Tifrunner.gnm1.ann1.4BL86F	7.24508	0.121584	0	10.0985	0.263688	0.0742047	-6.00208	1.03811e-16	down	-6.17893	4.35812e-17	down	-5.58134	1.79991e-26	down	-6.55641	2.45027e-25	down	-0.420742	0.37748
arahy.Tifrunner.gnm1.ann1.B5QQYI	6.7378	1.9306	2.01952	7.03363	2.99933	3.05699	-2.05113	2.37105e-06	down	-1.28754	0.00637448	down	-1.631	6.12251e-08	down	-1.01637	0.00256842	down	-0.420133	-0.271175
arahy.Tifrunner.gnm1.ann1.VQ0QE9	5.55709	1.8079	1.54948	5.52075	2.55312	2.17641	-1.96867	1.92489e-05	down	-1.46809	0.00937842	down	-1.54965	3.9775e-05	down	-1.19873	0.00373045	down	-0.419016	-0.269353
arahy.Tifrunner.gnm1.ann1.U2UZ8D	256.977	3.17252	55.1441	231.984	4.16178	72.3033	-6.651	7.18581e-29	down	-1.8316	0.000354042	down	-6.23367	7.06371e-49	down	-1.53742	2.52577e-05	down	-0.417327	-0.294174
arahy.Tifrunner.gnm1.ann1.312JJI	10.4542	1.04363	0.837683	7.6588	1.06535	0.515586	-3.68303	3.35279e-22	down	-3.29272	1.42037e-12	down	-3.2684	5.39009e-23	down	-3.73328	3.24093e-24	down	-0.414626	0.440569
Arachis_hypogaea_newGene_537	3.62445	1.60062	0.611253	4.0613	2.53647	0.68312	-1.55392	0.000181833	down	-2.31832	1.1276e-05	down	-1.13998	0.000510888	down	-2.41123	1.20872e-10	down	-0.413933	0.0929091
arahy.Tifrunner.gnm1.ann1.DBNT5F	7.29641	0.163646	0.210383	4.67143	0.141754	0.275043	-5.63374	5.24087e-07	down	-4.53364	3.7872e-05	down	-5.2202	2.01426e-10	down	-3.61841	8.61929e-07	down	-0.413538	-0.915233
arahy.Tifrunner.gnm1.ann1.N0JE3Z	8.09579	0.481741	2.21437	7.43394	0.627496	2.26876	-4.36137	2.93809e-27	down	-1.49737	0.0012816	down	-3.95018	1.22552e-32	down	-1.58221	8.01362e-07	down	-0.411188	0.0848419
arahy.Tifrunner.gnm1.ann1.U4WGIZ	16.1334	1.19821	2.59736	18.3164	1.63489	5.13533	-4.27129	1.94035e-16	down	-2.24673	6.28605e-07	down	-3.87179	4.18812e-43	down	-1.70003	1.50549e-08	down	-0.399505	-0.546701
arahy.Tifrunner.gnm1.ann1.R07WMU	1.20308	0.412563	0.198178	1.47373	1.10707	0.228451	-1.99522	0.0015391	down	-1.93237	0.00697351	down	-1.60142	0.000558607	down	-2.65617	7.99503e-07	down	-0.393805	0.723799
arahy.Tifrunner.gnm1.ann1.618VZI	20.1457	5.07945	4.27379	23.1671	7.79778	6.38835	-2.15772	2.9432e-10	down	-1.58344	0.000273177	down	-1.7654	7.1509e-10	down	-1.56206	2.56398e-07	down	-0.392315	-0.0213809
arahy.Tifrunner.gnm1.ann1.IT55IK	8.50844	1.4716	1.57211	6.94453	1.93581	1.41821	-2.45207	1.26854e-11	down	-1.69289	0.000235668	down	-2.06147	2.65276e-11	down	-1.89343	1.14372e-08	down	-0.390606	0.20054
arahy.Tifrunner.gnm1.ann1.1ZE71I	62.1542	21.6163	17.4855	52.5019	25.4185	16.3157	-1.8632	3.98986e-06	down	-1.44511	0.00169401	down	-1.47584	3.51983e-07	down	-1.53566	2.36517e-06	down	-0.387367	0.0905463
arahy.Tifrunner.gnm1.ann1.88MUGQ	10.7123	1.65968	1.55082	20.6037	4.42091	8.7958	-3.05181	1.72727e-06	down	-2.45341	9.79231e-05	down	-2.6658	8.15919e-20	down	-1.07108	0.000678464	down	-0.386015	-1.38233
arahy.Tifrunner.gnm1.ann1.8837KU	7.62214	2.52485	0.39264	8.6889	3.86989	1.53003	-2.31541	3.74143e-10	down	-3.8402	5.72105e-15	down	-1.92983	1.99646e-11	down	-2.56329	1.02492e-15	down	-0.385587	-1.27692
arahy.Tifrunner.gnm1.ann1.3M5ES5	0.970781	0.11887	0.0306173	1.09369	0.192344	0.156237	-3.30435	3.94161e-08	down	-4.55401	1.55193e-09	down	-2.91977	7.7477e-10	down	-2.66706	2.36539e-07	down	-0.384586	-1.88696
arahy.Tifrunner.gnm1.ann1.F30TLU	110.258	5.01081	26.7461	98.9823	6.19928	39.1653	-4.80944	6.0574e-35	down	-1.69015	0.000363134	down	-4.42688	7.71909e-44	down	-1.19107	0.000833824	down	-0.382568	-0.499086
arahy.Tifrunner.gnm1.ann1.G0S8N9	2.33188	1.43968	0.363206	2.70008	2.18152	1.33977	-1.38679	0.00412889	down	-2.15462	0.000396751	down	-1.00487	0.00768871	down	-1.1537	0.00565859	down	-0.38192	-1.00092
arahy.Tifrunner.gnm1.ann1.34604J	2.26175	0.469548	0.417356	4.09799	1.21522	1.36146	-2.47364	2.80407e-05	down	-1.88237	0.00749476	down	-2.09226	3.52038e-08	down	-1.43632	0.000493076	down	-0.381381	-0.446052
arahy.Tifrunner.gnm1.ann1.GW2JVE	81.972	2.89389	16.2706	66.726	3.22409	27.2556	-5.17745	1.38742e-42	down	-1.97613	1.1508e-05	down	-4.798	9.9247e-57	down	-1.1445	0.000646642	down	-0.379444	-0.831624
arahy.Tifrunner.gnm1.ann1.A85HWF	11.9036	5.04636	2.55322	10.0251	5.61574	3.87405	-1.58748	3.26848e-05	down	-1.86121	7.67361e-05	down	-1.20969	0.000161688	down	-1.16733	0.000873521	down	-0.377789	-0.693879
arahy.Tifrunner.gnm1.ann1.596HBI	3.98556	1.80257	0.515625	5.53417	3.29301	1.01389	-1.62508	0.000169601	down	-2.46944	4.95306e-06	down	-1.2482	0.000100122	down	-2.33475	8.70641e-11	down	-0.376873	-0.13469
arahy.Tifrunner.gnm1.ann1.TEE9DH	3.78249	1.74373	0.841098	4.88694	2.40881	0.958939	-1.75092	6.55909e-06	down	-2.37172	1.80982e-06	down	-1.37488	1.79521e-05	down	-1.96975	3.59048e-08	down	-0.376041	-0.401977
arahy.Tifrunner.gnm1.ann1.JS0EE0	6.41245	1.57563	1.09301	4.71551	1.68821	1.07654	-2.01028	3.02405e-06	down	-1.57222	0.00428617	down	-1.63571	3.32028e-05	down	-1.37651	0.00140484	down	-0.374565	-0.195713
arahy.Tifrunner.gnm1.ann1.WPDD67	39.887	3.20366	8.76846	38.4645	4.30262	7.86222	-3.9664	1.36491e-30	down	-1.79786	2.46285e-05	down	-3.59234	2.4612e-38	down	-2.1447	3.22887e-12	down	-0.374062	0.346843
arahy.Tifrunner.gnm1.ann1.2WDS0D	8.3391	2.78099	1.67845	9.02647	4.24587	3.04703	-1.95813	1.21088e-08	down	-2.00103	6.50015e-06	down	-1.58502	3.78303e-09	down	-1.45177	1.97668e-06	down	-0.373119	-0.549266
arahy.Tifrunner.gnm1.ann1.TY8HHB	3.56303	0.0287533	0.497139	3.95997	0.0414713	0.824184	-6.95349	1.25394e-29	down	-2.39927	9.3262e-06	down	-6.58121	4.77446e-20	down	-2.08445	8.52978e-05	down	-0.372285	-0.314817
arahy.Tifrunner.gnm1.ann1.PE2WYP	3.9408	2.00078	0.640592	4.663	3.01445	1.51173	-1.49467	0.00015474	down	-2.3204	4.04722e-06	down	-1.12496	0.00707895	down	-1.4907	0.00157538	down	-0.369708	-0.829699
arahy.Tifrunner.gnm1.ann1.XX3TAX	11.0169	1.49441	0.267541	12.6443	2.3734	2.45449	-3.2101	2.70814e-19	down	-4.94182	4.33605e-24	down	-2.8467	7.86013e-25	down	-2.22738	3.09656e-13	down	-0.363397	-2.71444
arahy.Tifrunner.gnm1.ann1.FS7ZHJ	231.7	27.0237	23.999	224.903	33.2961	58.9628	-3.51623	6.40548e-19	down	-2.79316	9.83391e-10	down	-3.1547	4.74785e-22	down	-1.76691	3.93615e-07	down	-0.361528	-1.02625
arahy.Tifrunner.gnm1.ann1.L9M7AA	9.07927	3.45912	1.52644	8.39564	4.56794	4.01901	-1.89846	1.93251e-06	down	-2.35506	1.54967e-06	down	-1.53862	4.2765e-07	down	-1.31619	5.8333e-05	down	-0.359832	-1.03888
arahy.Tifrunner.gnm1.ann1.H8CKZE	11.1674	4.84254	1.55823	9.25558	5.44915	2.43187	-1.55532	5.24029e-06	down	-2.48555	2.08025e-08	down	-1.19834	1.85589e-05	down	-1.78633	1.1915e-08	down	-0.356973	-0.699217
arahy.Tifrunner.gnm1.ann1.HT5LPE	3.40891	1.03594	0.780604	4.04335	1.68252	0.886097	-2.04423	4.56446e-06	down	-1.68817	0.00201126	down	-1.68931	1.08093e-06	down	-1.98239	1.69202e-07	down	-0.354917	0.29422
arahy.Tifrunner.gnm1.ann1.L4A7U8	4.71657	0.333475	0.366207	7.34337	1.07908	1.77213	-3.71588	1.12491e-09	down	-3.39777	4.8905e-07	down	-3.36162	5.5507e-16	down	-2.50509	5.76172e-09	down	-0.354264	-0.892678
arahy.Tifrunner.gnm1.ann1.2J48HY	12.372	4.18022	1.8824	16.422	7.59674	4.558	-1.81523	1.02683e-07	down	-2.37952	4.20515e-08	down	-1.46138	2.64394e-08	down	-1.74722	5.16184e-09	down	-0.353847	-0.6323
arahy.Tifrunner.gnm1.ann1.YA6PA2	19.8394	5.59808	3.52118	16.7997	6.3667	5.73946	-2.19615	5.57464e-07	down	-2.19977	1.98665e-07	down	-1.8446	2.08842e-10	down	-1.40195	3.30539e-06	down	-0.351549	-0.797818
arahy.Tifrunner.gnm1.ann1.J4SELD	14.5213	4.10218	1.5966	16.1432	6.07373	3.77441	-2.07303	4.10456e-10	down	-2.5962	9.87495e-10	down	-1.7233	5.06715e-11	down	-1.87385	2.86817e-10	down	-0.349725	-0.722349
arahy.Tifrunner.gnm1.ann1.LP3G76	7.63759	3.48742	1.37436	9.37747	5.82752	3.83455	-1.54276	2.24376e-05	down	-2.29452	3.49011e-07	down	-1.19313	1.99779e-05	down	-1.22802	8.0247e-05	down	-0.349625	-1.0665
arahy.Tifrunner.gnm1.ann1.Q6L6L9	4.29936	1.27834	0.600084	6.56478	2.60484	1.35533	-2.12115	3.01316e-08	down	-2.49172	2.7982e-07	down	-1.77195	6.27637e-06	down	-2.13294	9.01778e-08	down	-0.349202	-0.358777
arahy.Tifrunner.gnm1.ann1.S8DJY1	5.29926	1.94902	1.46927	6.16252	3.0717	2.13293	-1.67318	1.00718e-06	down	-1.63753	0.000197183	down	-1.32655	6.93535e-07	down	-1.18915	0.000109803	down	-0.346628	-0.448381
arahy.Tifrunner.gnm1.ann1.AL94LI	11.3769	2.20578	1.67396	8.49141	2.1771	1.81594	-2.93777	1.00654e-15	down	-2.60868	1.02309e-08	down	-2.59994	9.59658e-17	down	-2.20633	1.79772e-11	down	-0.337838	-0.402347
arahy.Tifrunner.gnm1.ann1.344JWA	2.88925	0.129278	0.0218353	2.51308	0.150812	0.0962883	-4.72787	9.23549e-17	down	-6.72725	5.79229e-17	down	-4.39145	1.20279e-07	down	-4.40934	2.27875e-07	down	-0.336418	-2.31791
arahy.Tifrunner.gnm1.ann1.9YN93R	3.10343	0.773011	0.413289	3.21726	1.13997	1.08315	-2.15859	0.000189223	down	-2.39468	0.00065215	down	-1.82332	0.000101793	down	-1.4232	0.00494874	down	-0.335277	-0.971479
arahy.Tifrunner.gnm1.ann1.Q9SDJ5	101.485	15.811	29.8276	56.3614	12.6552	25.661	-3.2157	6.14124e-17	down	-1.55355	0.000375726	down	-2.88059	1.3575e-26	down	-1.07821	0.000614912	down	-0.33511	-0.47534
Arachis_hypogaea_newGene_1960	4.1666	1.75857	0.662601	3.70394	2.50812	0.654099	-1.41123	0.00236307	down	-1.76354	0.0023106	down	-1.07676	0.00494959	down	-1.98763	3.62009e-06	down	-0.334476	0.22409
arahy.Tifrunner.gnm1.ann1.9AGX7Y	9.4523	2.78401	2.14317	10.6707	4.22716	3.15511	-2.10702	3.67242e-09	down	-1.76632	7.09514e-05	down	-1.77271	2.0199e-10	down	-1.6118	2.78507e-07	down	-0.334315	-0.154518
arahy.Tifrunner.gnm1.ann1.7R1K2X	4.71879	0.037991	0.47822	5.82767	0.056353	1.15681	-7.11415	6.87034e-29	down	-2.89363	4.70189e-07	down	-6.7801	5.76246e-43	down	-2.16898	9.57643e-09	down	-0.334051	-0.724645
arahy.Tifrunner.gnm1.ann1.R70MV6	15.2708	6.5443	3.2941	19.4833	11.1947	7.13104	-1.5593	2.08849e-06	down	-1.82827	2.26977e-05	down	-1.22562	0.000488343	down	-1.30136	0.00108486	down	-0.333682	-0.526909
arahy.Tifrunner.gnm1.ann1.KND74I	21.8258	3.41551	5.28485	29.9575	6.28307	16.1506	-3.23076	3.47986e-22	down	-2.0227	1.42599e-06	down	-2.89734	2.72759e-22	down	-1.09205	0.00102628	down	-0.333426	-0.930644
arahy.Tifrunner.gnm1.ann1.QT8TPN	1.65665	0.791972	0.311809	2.39961	1.56478	0.554139	-1.37573	0.00704941	down	-2.01303	0.0046211	down	-1.04374	0.00365952	down	-1.90158	1.08932e-06	down	-0.331988	-0.111446
arahy.Tifrunner.gnm1.ann1.I5W2ZB	24.2593	10.5794	5.52726	23.376	14.5274	10.4883	-1.48157	7.51781e-06	down	-1.62423	0.000122217	down	-1.14977	2.10261e-05	down	-1.0052	0.00155784	down	-0.331801	-0.619028
arahy.Tifrunner.gnm1.ann1.9242BG	74.1481	8.36371	4.25926	96.9374	14.3935	6.63398	-3.51103	2.81159e-17	down	-3.76257	4.54509e-15	down	-3.18266	1.10805e-18	down	-3.72122	1.25092e-24	down	-0.328376	-0.0413548
arahy.Tifrunner.gnm1.ann1.I649W8	20.0638	2.89378	0.944259	24.292	4.74285	5.15895	-3.11585	0.00175295	down	-3.98219	0.000229478	down	-2.78995	9.73511e-23	down	-2.08291	1.08803e-11	down	-0.325898	-1.89928
arahy.Tifrunner.gnm1.ann1.C7KMBV	6.34087	2.56106	0.998297	7.46067	4.11904	2.0058	-1.71519	4.2343e-05	down	-2.29948	1.55712e-05	down	-1.38943	1.72006e-05	down	-1.8525	1.42914e-07	down	-0.325758	-0.446977
arahy.Tifrunner.gnm1.ann1.71H07L	38.4551	3.14511	12.3018	34.209	3.72672	12.8825	-3.95426	2.32529e-30	down	-1.28208	0.00429945	down	-3.62875	1.27196e-39	down	-1.26107	4.26527e-05	down	-0.325517	-0.0210148
Arachis_hypogaea_newGene_18944	2.2384	0.720214	0.985955	2.95273	1.59443	0.453644	-3.09088	0.000650252	down	-2.44082	0.00566567	down	-2.76716	2.7807e-05	down	-3.55166	1.18653e-06	down	-0.323715	1.11085
arahy.Tifrunner.gnm1.ann1.5PJB70	27.1443	8.65645	5.08754	28.5235	11.8593	7.99876	-2.02131	8.76933e-10	down	-2.04221	7.08049e-07	down	-1.69763	1.07733e-10	down	-1.68366	2.25344e-08	down	-0.323682	-0.358557
arahy.Tifrunner.gnm1.ann1.908MLV	5.23588	1.03755	0.0842303	4.14902	1.23157	0.858754	-2.46619	4.7057e-09	down	-4.93058	1.30421e-16	down	-2.14322	8.05808e-09	down	-1.98957	5.63018e-07	down	-0.322978	-2.941
arahy.Tifrunner.gnm1.ann1.PZ4M2K	1.81772	0.689867	0.285985	2.49552	1.19449	0.827517	-1.73969	0.00133132	down	-2.31433	0.000550494	down	-1.41793	0.00029066	down	-1.41958	0.00112013	down	-0.321754	-0.894758
arahy.Tifrunner.gnm1.ann1.NGJ5WT	10.8792	5.10499	0.894883	13.7203	8.53045	4.22583	-1.51359	6.83366e-06	down	-2.96762	4.88931e-12	down	-1.19486	8.39962e-06	down	-1.62342	1.04574e-07	down	-0.318737	-1.3442
arahy.Tifrunner.gnm1.ann1.KLZ79N	17.1708	5.04978	1.90236	24.0209	9.29738	3.43931	-2.12062	1.00717e-10	down	-2.78797	2.22776e-11	down	-1.80276	2.93461e-11	down	-2.65783	5.70454e-18	down	-0.317863	-0.130139
Arachis_hypogaea_newGene_1954	1.27423	0.00979733	0.0205613	1.97129	0.0206593	0.246532	-6.77306	4.11717e-11	down	-5.02055	3.78024e-08	down	-6.45601	1.7683e-20	down	-2.8132	9.08811e-07	down	-0.317047	-2.20734
arahy.Tifrunner.gnm1.ann1.YTB47M	6.33798	0.522628	1.20523	6.9582	0.758568	1.40401	-3.929	9.23427e-17	down	-2.03492	0.000164566	down	-3.61272	7.8606e-22	down	-2.15554	5.12994e-09	down	-0.316285	0.120621
arahy.Tifrunner.gnm1.ann1.ASAK87	8.20696	2.17493	2.2179	7.54512	2.66829	2.46806	-2.2074	2.49987e-06	down	-1.42799	0.00203516	down	-1.89525	0.000129088	down	-1.42916	0.0097696	down	-0.312147	0.00117217
arahy.Tifrunner.gnm1.ann1.RG53C8	29.9429	14.2748	6.53081	23.8163	14.6724	5.22621	-1.44342	0.00293404	down	-1.85935	0.000543874	down	-1.13188	0.00622496	down	-2.03395	5.88792e-11	down	-0.311534	0.174604
arahy.Tifrunner.gnm1.ann1.49VWUD	16.3793	6.29838	4.12804	20.1814	10.0734	8.06384	-1.7314	1.34892e-07	down	-1.65762	9.41581e-05	down	-1.42131	1.16536e-07	down	-1.1887	0.000182256	down	-0.310093	-0.468924
arahy.Tifrunner.gnm1.ann1.2S9XG1	1.2399	0.0421047	0.0603307	2.04989	0.100582	0.0706877	-4.95733	2.93013e-07	down	-3.84851	3.82513e-05	down	-4.6478	1.0837e-06	down	-4.57758	3.76802e-06	down	-0.30953	0.729074
arahy.Tifrunner.gnm1.ann1.EBCB1I	1883.36	486.739	343.38	1756.38	586.429	723.909	-2.33065	0.00119217	down	-2.1094	0.000120672	down	-2.0218	2.05094e-07	down	-1.13594	0.000400404	down	-0.308843	-0.973463
arahy.Tifrunner.gnm1.ann1.F8FJH0	2.82125	0.950427	0.697427	2.93833	1.09771	0.962538	-2.11449	1.81965e-06	down	-2.28834	2.85507e-05	down	-1.80824	2.80399e-05	down	-1.44223	0.00193171	down	-0.306251	-0.846111
arahy.Tifrunner.gnm1.ann1.60CVB0	19.0224	9.32921	4.85827	17.8531	11.2183	4.70643	-1.41218	0.00616283	down	-1.6248	0.00175583	down	-1.10736	5.60235e-05	down	-1.7821	4.61755e-09	down	-0.304819	0.157306
arahy.Tifrunner.gnm1.ann1.C56SYK	12.7843	3.76822	2.90275	13.7093	5.31599	4.99121	-2.10337	1.01831e-08	down	-1.74589	0.000159478	down	-1.79957	5.81165e-10	down	-1.32048	3.85053e-05	down	-0.303799	-0.425407
arahy.Tifrunner.gnm1.ann1.9TLR89	185.967	8.51865	27.8359	232.851	14.0875	59.9118	-4.77604	5.94545e-24	down	-2.35439	1.31229e-06	down	-4.476	1.96388e-30	down	-1.81034	5.49112e-07	down	-0.300041	-0.54405
arahy.Tifrunner.gnm1.ann1.36KCAZ	5.76391	1.4774	2.08913	6.04338	2.16245	2.11963	-2.23743	5.75302e-09	down	-1.2274	0.00977289	down	-1.93865	2.34157e-11	down	-1.44607	3.54647e-06	down	-0.298784	0.218671
arahy.Tifrunner.gnm1.ann1.VRLT2G	23.3039	11.6414	6.14776	27.4772	17.9564	10.9695	-1.37897	9.8101e-05	down	-1.68754	0.000120814	down	-1.08108	0.000482362	down	-1.21193	0.000302625	down	-0.297896	-0.475617
Arachis_hypogaea_newGene_4418	5.01444	0.545384	1.05281	4.78159	0.52361	0.26278	-3.44752	1.69304e-13	down	-1.6636	0.00223471	down	-3.15127	3.12304e-16	down	-3.52354	5.79202e-16	down	-0.296244	1.85994
arahy.Tifrunner.gnm1.ann1.VR90R2	31.2424	14.0263	6.22775	29.2142	17.1044	12.8511	-1.49678	7.65218e-06	down	-1.9583	8.23561e-06	down	-1.2023	8.30481e-06	down	-1.04127	0.00113705	down	-0.294473	-0.917026
arahy.Tifrunner.gnm1.ann1.0N85F7	26.6695	11.6778	3.60807	24.3091	13.3731	5.66102	-1.59107	1.16819e-05	down	-2.55076	4.28575e-09	down	-1.29816	1.2834e-06	down	-1.94017	1.21196e-10	down	-0.292914	-0.610589
arahy.Tifrunner.gnm1.ann1.0ZGE19	31.3072	8.53853	6.68218	35.1571	12.4108	13.1819	-2.22306	1.87208e-11	down	-1.8467	1.1276e-05	down	-1.93429	3.86197e-11	down	-1.26945	4.89319e-05	down	-0.288769	-0.577253
Arachis_hypogaea_newGene_15019	9.3511	2.05518	1.166	11.9647	3.44241	1.95033	-2.40481	6.85501e-11	down	-2.14278	2.93783e-06	down	-2.11655	4.86509e-14	down	-2.42448	9.26062e-15	down	-0.288269	0.281705
arahy.Tifrunner.gnm1.ann1.BEZL7V	6.97731	3.611	1.63754	6.53575	4.72466	1.94588	-1.3012	0.00407601	down	-1.75299	0.00176356	down	-1.01402	0.00659253	down	-1.59529	7.69701e-05	down	-0.28718	-0.157696
arahy.Tifrunner.gnm1.ann1.39ZYJP	424.712	125.743	76.2438	422.628	161.149	96.8453	-2.11333	0.000289573	down	-2.1167	6.12601e-05	down	-1.82632	2.77185e-06	down	-1.98023	7.70347e-09	down	-0.287007	-0.13647
arahy.Tifrunner.gnm1.ann1.EM0Y56	9.30191	4.71113	1.92631	9.07774	5.85373	3.83562	-1.35035	0.0046647	down	-1.9396	0.00161587	down	-1.06559	0.000313234	down	-1.09881	0.000928283	down	-0.284758	-0.840791
arahy.Tifrunner.gnm1.ann1.509QUQ	4.08352	1.24544	0.411839	3.14845	1.23644	0.869877	-2.08276	8.394e-06	down	-2.93592	8.7164e-07	down	-1.79879	6.80725e-05	down	-1.75755	0.000178082	down	-0.283967	-1.17838
Arachis_hypogaea_newGene_13928	2.07001	0.219269	0	1.73187	0.238228	0.168104	-3.53116	9.34163e-07	down	-4.37156	7.13095e-13	down	-3.24843	2.00742e-06	down	-3.17532	8.96329e-06	down	-0.282735	-1.19625
arahy.Tifrunner.gnm1.ann1.6ZT1I9	3.41769	1.65553	0.332594	3.82285	2.22409	0.770931	-1.45105	0.00431788	down	-2.94202	7.30725e-06	down	-1.17146	0.00482275	down	-2.00685	1.80145e-05	down	-0.27959	-0.935178
arahy.Tifrunner.gnm1.ann1.D8ZVS3	14.1956	4.56689	3.2521	14.4555	5.6751	5.41312	-1.92562	3.84059e-07	down	-1.555	0.00034859	down	-1.65088	3.28111e-10	down	-1.26463	0.00142854	down	-0.274742	-0.290371
arahy.Tifrunner.gnm1.ann1.816STY	252.606	110.993	38.0057	219.209	122.653	23.7714	-1.54881	8.1077e-05	down	-2.36116	1.29003e-07	down	-1.27467	9.40651e-05	down	-3.06395	2.43809e-19	down	-0.274145	0.702791
Arachis_hypogaea_newGene_16647	3.53278	1.09209	0.783347	4.3351	1.77603	1.49	-1.93692	0.000334427	down	-1.69653	0.00844281	down	-1.66353	3.70097e-05	down	-1.35559	0.00258131	down	-0.2734	-0.340941
arahy.Tifrunner.gnm1.ann1.RF3N8D	2.60054	0.85538	0.434491	3.80409	1.62422	1.32427	-1.98245	3.4546e-06	down	-2.26215	2.64662e-05	down	-1.71532	2.71794e-06	down	-1.45643	5.0319e-05	down	-0.26713	-0.805718
arahy.Tifrunner.gnm1.ann1.WK1BYW	22.8395	3.63639	2.42481	26.9944	5.46721	8.4103	-3.00607	5.1776e-19	down	-2.89097	3.14617e-11	down	-2.74087	6.93226e-25	down	-1.54039	6.3595e-07	down	-0.265203	-1.35058
arahy.Tifrunner.gnm1.ann1.E26CBN	2.50023	0.388418	0.405191	2.63084	0.651028	0.241553	-2.76124	2.03248e-05	down	-2.02329	0.00130081	down	-2.49682	1.13768e-08	down	-3.08149	3.59424e-10	down	-0.26442	1.0582
arahy.Tifrunner.gnm1.ann1.H6DGY9	1.73407	0.764652	0.318352	1.65149	0.901967	0.487656	-1.50502	0.00769494	down	-2.0462	0.00183253	down	-1.24069	0.0071007	down	-1.57004	0.00307931	down	-0.264332	-0.47616
arahy.Tifrunner.gnm1.ann1.1MG8UL	11.8851	3.86893	2.67756	9.18655	3.79584	3.23736	-1.98732	2.45085e-08	down	-1.81242	7.96025e-05	down	-1.72601	1.33414e-08	down	-1.39573	2.0054e-05	down	-0.261316	-0.416698
arahy.Tifrunner.gnm1.ann1.QUE4GP	12.6231	0.463227	1.48778	8.62818	0.388512	3.13266	-5.05171	7.72175e-22	down	-2.72984	1.10424e-06	down	-4.79259	5.92497e-21	down	-1.30795	0.00408739	down	-0.259122	-1.42189
arahy.Tifrunner.gnm1.ann1.568RE3	16.1286	3.41817	5.1303	17.7441	4.7059	5.93449	-2.56187	8.21737e-13	down	-1.27158	0.00548259	down	-2.30389	2.10177e-16	down	-1.39255	7.42508e-06	down	-0.257979	0.120978
arahy.Tifrunner.gnm1.ann1.LPIU4G	1093.57	432.264	136.954	863.824	424.838	385.369	-1.72215	0.0067927	down	-2.64518	4.66354e-07	down	-1.46484	0.000201735	down	-1.0234	0.00425779	down	-0.257308	-1.62178
Arachis_hypogaea_newGene_7836	14.8485	3.35193	3.01826	16.5345	4.30063	4.59556	-2.38982	3.39256e-12	down	-2.20864	2.39945e-07	down	-2.13305	6.27988e-15	down	-1.54562	3.22667e-07	down	-0.256774	-0.663021
arahy.Tifrunner.gnm1.ann1.GR2878	5.62946	2.35179	0.838838	8.03933	4.11359	2.10469	-1.53123	0.00010266	down	-1.90655	0.000102958	down	-1.27588	1.16744e-05	down	-1.8025	1.03433e-08	down	-0.25535	-0.104047
arahy.Tifrunner.gnm1.ann1.FC0HL1	2.90106	0.44073	0.188489	2.41421	0.431063	0.397675	-3.14886	2.4581e-06	down	-3.43932	5.33609e-06	down	-2.89371	8.96997e-07	down	-2.42826	0.000135236	down	-0.255157	-1.01106
arahy.Tifrunner.gnm1.ann1.S2P6Y8	23.7785	8.90653	4.02556	29.2111	13.5113	12.9137	-1.76528	6.69829e-08	down	-2.03111	1.4046e-06	down	-1.51178	2.2937e-08	down	-1.0408	0.00111645	down	-0.253504	-0.99031
arahy.Tifrunner.gnm1.ann1.V2ZUG7	2.83648	0.211082	0.0611417	3.92368	0.357056	0.385087	-4.07765	0.00515877	down	-5.08971	0.00172898	down	-3.82639	1.13611e-16	down	-3.13886	5.27498e-11	down	-0.251258	-1.95085
Arachis_hypogaea_newGene_17136	24.2806	9.06956	4.00431	21.9614	10.296	6.89815	-1.7785	8.43378e-08	down	-2.22935	1.32138e-07	down	-1.5286	9.07871e-09	down	-1.52908	5.41391e-07	down	-0.2499	-0.70027
arahy.Tifrunner.gnm1.ann1.DYP0WQ	1.30395	0.536593	0.10503	1.32547	0.670911	0.25706	-1.79178	0.00616909	down	-3.42974	1.36307e-05	down	-1.54296	0.0042105	down	-2.27196	0.00017529	down	-0.248827	-1.15778
arahy.Tifrunner.gnm1.ann1.LZE6LN	12.8148	4.06753	3.29324	15.3424	6.35291	4.88956	-1.97242	2.2357e-06	down	-1.55548	0.000553302	down	-1.7264	2.07403e-10	down	-1.50319	1.10481e-06	down	-0.246023	-0.05229
arahy.Tifrunner.gnm1.ann1.PNL0JR	5.39574	0.341881	0.468636	3.24079	0.255656	1.1631	-4.29691	9.36618e-10	down	-3.18111	2.21254e-06	down	-4.05238	1.42722e-14	down	-1.31858	0.00282063	down	-0.244529	-1.86253
arahy.Tifrunner.gnm1.ann1.WXUV3N	4.44052	1.06546	0.971931	4.00658	1.15294	1.36259	-2.57899	4.19733e-07	down	-1.97283	0.000889737	down	-2.33527	9.27893e-08	down	-1.53148	0.00111956	down	-0.243721	-0.441342
arahy.Tifrunner.gnm1.ann1.N29Z6M	12.7926	5.14353	1.47624	18.2129	9.42545	4.54488	-1.62322	9.93689e-07	down	-2.65263	4.59475e-10	down	-1.38023	3.26413e-07	down	-1.855	9.98063e-10	down	-0.242999	-0.797631
arahy.Tifrunner.gnm1.ann1.826T7K	3.40873	0.902535	0.320559	3.01934	0.994114	0.598401	-2.26862	5.05026e-06	down	-3.00135	8.03804e-07	down	-2.02571	2.04114e-06	down	-2.17598	5.57403e-06	down	-0.242911	-0.82537
arahy.Tifrunner.gnm1.ann1.69M8FP	17.7893	6.43853	3.05025	23.5495	12.0116	4.75464	-1.70477	2.09099e-07	down	-2.20487	2.32282e-07	down	-1.46497	2.01723e-07	down	-2.14492	4.28131e-12	down	-0.239796	-0.0599461
arahy.Tifrunner.gnm1.ann1.9SP9NP	2.45305	0.664383	0.279717	2.74959	0.643244	0.921145	-2.76085	1.71474e-07	down	-2.88435	8.95871e-06	down	-2.5211	3.47764e-05	down	-1.79379	0.002145	down	-0.239753	-1.09056
arahy.Tifrunner.gnm1.ann1.JP2T5Y	4.4944	1.82768	0.508431	5.43417	2.85393	1.34315	-1.57085	0.000149854	down	-2.53229	1.87655e-06	down	-1.33315	2.79802e-05	down	-1.94478	1.36096e-08	down	-0.237696	-0.587516
arahy.Tifrunner.gnm1.ann1.D2W2P8	26.9426	9.98428	6.40036	27.3784	13.1321	9.6854	-1.81491	2.86378e-08	down	-1.74739	6.90006e-05	down	-1.57797	4.00781e-09	down	-1.44591	3.36916e-06	down	-0.236947	-0.301481
arahy.Tifrunner.gnm1.ann1.6E8MYZ	4.99593	1.9984	0.958564	4.76848	2.31455	1.22759	-1.65665	0.00013097	down	-1.98061	0.000183925	down	-1.42531	7.92464e-05	down	-1.74651	1.14179e-05	down	-0.231343	-0.234103
[truncated: 365 more rows]
